# Supplementary material for: A novel class of inhibitors that disrupts the stability of integrin heterodimers identified by CRISPR-tiling-instructed genetic screens
Source: Nat Struct Mol Biol. 2024 Feb 5;31(3):465–75. doi: 10.1038/s41594-024-01211-y (PMC10948361; doi:10.1038/s41594-024-01211-y)
Supplement: Supplementary file 4 — Supplementary Tables. [file 41594_2024_1211_MOESM4_ESM.xlsx]

## Sheet: Suppl Table 1
Suppl. Table 1. Cell surface proteome 581 genes
#	Gene ID
1	ACHE
2	ACKR1
3	ACVR2A
4	ACVR2B
5	ADAM10
6	ADAM9
7	ADGRA2
8	ADGRA3
9	ADGRE1
10	ADGRE2
11	ADGRE3
12	ADGRE5
13	ADGRF1
14	ADGRF5
15	ADGRG1
16	ADGRG2
17	ADGRG6
18	ADGRL2
19	ADGRL4
20	AJAP1
21	ALCAM
22	ALK
23	ALPP
24	AMIGO1
25	AMIGO2
26	ANO6
27	ANO9
28	ANTXR1
29	APCDD1
30	APOH
31	AQP4
32	AREG
33	ARSF
34	ART1
35	ART4
36	ATP1B1
37	ATP1B2
38	ATP1B3
39	ATP6AP2
40	ATRN
41	AXL
42	B2M
43	B3GAT1
44	BACE1
45	BCAM
46	BCAN
47	BGN
48	BMPR1A
49	BMPR1B
50	BMPR2
51	BSG
52	BST1
53	BST2
54	BTN3A2
55	BTN3A3
56	C11orf24
57	CACNA1E
58	CADM2
59	CADM3
60	CALCRL
61	CALR
62	CASD1
63	CCR1
64	CCR2
65	CCR4
66	CCR8
67	CCR9
68	CD109
69	CD151
70	CD160
71	CD164
72	CD177
73	CD22
74	CD24
75	CD247
76	CD248
77	CD274
78	CD276
79	CD302
80	CD320
81	CD37
82	CD4
83	CD40
84	CD44
85	CD46
86	CD47
87	CD55
88	CD58
89	CD59
90	CD63
91	CD68
92	CD70
93	CD72
94	CD81
95	CD82
96	CD9
97	CD99
98	CDCP1
99	CDH1
100	CDH10
101	CDH15
102	CDH17
103	CDH19
104	CDH6
105	CDH8
106	CDH9
107	CDHR2
108	CDHR5
109	CDON
110	CDSN
111	CEACAM1
112	CEACAM5
113	CEACAM6
114	CELSR1
115	CELSR2
116	CELSR3
117	CLCA2
118	CLDN1
119	CLDN10
120	CLDN12
121	CLEC12A
122	CLEC14A
123	CLEC17A
124	CLEC2D
125	CLEC4A
126	CLEC4D
127	CLEC4M
128	CLEC5A
129	CLEC7A
130	CLSTN1
131	CMKLR1
132	CNNM2
133	CNNM3
134	CNTFR
135	CNTN3
136	CNTNAP1
137	CNTNAP2
138	CNTNAP5
139	COL1A1
140	COL25A1
141	CRHR2
142	CRLF1
143	CRLF2
144	CSF2RA
145	CSPG4
146	CX3CL1
147	CX3CR1
148	CXCR4
149	CXCR5
150	CXCR6
151	DCBLD1
152	DCBLD2
153	DCHS1
154	DDR1
155	DGCR2
156	DLK1
157	DLL4
158	DSC1
159	DSC2
160	DSG2
161	ECE1
162	EFNA4
163	EFNA5
164	EFNB3
165	EGFR
166	ELFN1
167	ELFN2
168	EMB
169	ENPEP
170	ENPP1
171	EPCAM
172	EPDR1
173	EPHA5
174	EPHB4
175	ERBB2
176	ERBB3
177	ESAM
178	ESYT2
179	EVI2A
180	EVI2B
181	F11R
182	F2RL3
183	F3
184	FAM171A1
185	FAM174A
186	FAM174B
187	FAS
188	FAT1
189	FAT4
190	FCRL3
191	FCRL6
192	FGA
193	FGB
194	FGFR1
195	FGFR2
196	FGFR3
197	FLRT1
198	FNDC5
199	FREM2
200	FUT3
201	FUT4
202	FZD10
203	FZD4
204	FZD5
205	FZD9
206	GFRA3
207	GGT1
208	GGT7
209	GJA10
210	GJA4
211	GJA8
212	GJB3
213	GJB4
214	GJB5
215	GJB6
216	GJB7
217	GJC1
218	GJC2
219	GJC3
220	GJD2
221	GJD3
222	GJD4
223	GPC4
224	GPM6A
225	GPM6B
226	GPR174
227	GPR176
228	GPR39
229	GPR65
230	GREM1
231	GYPC
232	HAPLN4
233	HBEGF
234	HEG1
235	HEPACAM2
236	HFE2
237	HHIP
238	HHLA2
239	HLA-A
240	HLA-B
241	HLA-C
242	HLA-DPA1
243	HLA-DPB1
244	HLA-DRA
245	HLA-DRB1
246	HLA-DRB5
247	HLA-E
248	HLA-G
249	HMMR
250	HYAL2
251	ICAM1
252	ICAM2
253	ICAM4
254	ICAM5
255	ICOSLG
256	IFITM1
257	IFNGR1
258	IGDCC4
259	IGF1R
260	IGF2R
261	IGLON5
262	IGSF1
263	IGSF3
264	IGSF5
265	IGSF8
266	IL12RB1
267	IL15RA
268	IL17RA
269	IL17RB
270	IL1RAP
271	IL1RL1
272	IL1RL2
273	IL27RA
274	IL2RG
275	IL5RA
276	IL6ST
277	INSR
278	ISLR
279	ITFG1
280	ITGA1
281	ITGA10
282	ITGA11
283	ITGA2B
284	ITGA3
285	ITGA4
286	ITGA5
287	ITGA6
288	ITGA7
289	ITGA8
290	ITGA9
291	ITGAV
292	ITGB1
293	ITGB3
294	ITGB4
295	ITGB5
296	ITGB6
297	ITGB7
298	ITGB8
299	JAG1
300	JAM2
301	JAM3
302	JAML
303	KCNA3
304	KDR
305	KEL
306	KIAA1324L
307	KIRREL1
308	KIRREL2
309	KIRREL3
310	KISS1R
311	KITLG
312	KLRC1
313	KLRC2
314	KLRG1
315	L1CAM
316	LAG3
317	LAIR1
318	LAIR2
319	LAMA2
320	LAMA3
321	LAMA4
322	LAMP1
323	LAMP3
324	LDLR
325	LEPR
326	LIFR
327	LILRB1
328	LPAR5
329	LRFN3
330	LRP1
331	LRRC15
332	LRRC25
333	LRRC32
334	LRRC4B
335	LRRN1
336	LRRN2
337	LRRN4CL
338	LSAMP
339	LTB4R
340	LTBR
341	LY6D
342	LYPD3
343	M6PR
344	MCAM
345	MEGF8
346	MELTF
347	MFAP3
348	MFAP3L
349	MFGE8
350	MICA
351	MICB
352	MME
353	MPZ
354	MPZL1
355	MRC2
356	MRGPRF
357	MSC
358	MSLN
359	MSR1
360	MST1R
361	MUC1
362	MUC4
363	MXRA8
364	MYOF
365	NCAM1
366	NCAM2
367	NECTIN1
368	NECTIN2
369	NECTIN3
370	NEGR1
371	NFASC
372	NGFR
373	NINJ1
374	NINJ2
375	NLGN1
376	NLGN2
377	NLGN3
378	NLGN4X
379	NLGN4Y
380	NMUR1
381	NOTCH1
382	NOTCH2
383	NOTCH4
384	NPTN
385	NPY1R
386	NRCAM
387	NRP1
388	NRXN1
389	NT5E
390	NTM
391	NTRK1
392	NTRK2
393	OPCML
394	OSCAR
395	P2RX7
396	P2RY10
397	P2RY11
398	P2RY8
399	PARM1
400	PCDH15
401	PCDH18
402	PCDH19
403	PCDH20
404	PCDH7
405	PCDH9
406	PCDHA10
407	PCDHA11
408	PCDHA6
409	PCDHAC2
410	PCDHB10
411	PCDHB11
412	PCDHB12
413	PCDHB15
414	PCDHB2
415	PCDHB3
416	PCDHB4
417	PCDHB6
418	PCDHGC5
419	PDCD1LG2
420	PDPN
421	PEAR1
422	PECAM1
423	PI16
424	PILRA
425	PKD1L3
426	PLA2R1
427	PLAT
428	PLAU
429	PLVAP
430	PLXDC1
431	PLXNC1
432	PODXL
433	PODXL2
434	POSTN
435	PRNP
436	PROCR
437	PROM1
438	PROM2
439	PTAFR
440	PTGFRN
441	PTPRF
442	PTPRJ
443	PTPRK
444	PTTG1IP
445	PVR
446	QSOX2
447	RAET1G
448	RAMP3
449	RELL1
450	RHAG
451	RHBDF2
452	RHCE
453	RHD
454	ROBO1
455	ROBO4
456	RTN4R
457	RTP2
458	S1PR1
459	S1PR5
460	SCARA5
461	SCARB1
462	SCARF2
463	SDC1
464	SDC2
465	SDK1
466	SDK2
467	SELPLG
468	SEMA4B
469	SEMA4C
470	SEMA4D
471	SEMA5A
472	SEMA6B
473	SEMA7A
474	SERPINE2
475	SEZ6L2
476	SIDT2
477	SIGLEC10
478	SIGLEC11
479	SIGLEC12
480	SIGLEC5
481	SIGLEC6
482	SIGLEC9
483	SIRPA
484	SLAMF6
485	SLAMF7
486	SLAMF8
487	SLC12A9
488	SLC14A1
489	SLC22A16
490	SLC23A2
491	SLC29A4
492	SLC2A4
493	SLC38A1
494	SLC44A1
495	SLC46A1
496	SLC46A2
497	SLC4A1
498	SLC4A7
499	SLC6A6
500	SLC7A5
501	SLCO3A1
502	SLCO4A1
503	SLCO4C1
504	SLIT2
505	SLITRK3
506	SLITRK4
507	SLITRK6
508	SORCS1
509	SORCS2
510	SORT1
511	SPN
512	STEAP4
513	SUSD1
514	SUSD5
515	TACSTD2
516	TFRC
517	TGFB1
518	TGFBR2
519	TGFBR3
520	THBD
521	THSD1
522	THSD4
523	THSD7A
524	THY1
525	TIGIT
526	TLR1
527	TLR3
528	TLR8
529	TLR9
530	TM2D1
531	TM2D3
532	TMCO3
533	TMEFF1
534	TMEM132E
535	TMEM25
536	TMEM87B
537	TMEM8A
538	TMIGD2
539	TMX4
540	TNFRSF10A
541	TNFRSF10B
542	TNFRSF10C
543	TNFRSF10D
544	TNFRSF11A
545	TNFRSF12A
546	TNFRSF14
547	TNFRSF17
548	TNFRSF18
549	TNFRSF1A
550	TNFRSF1B
551	TNFRSF21
552	TNFSF12
553	TNFSF13
554	TNFSF13B
555	TNFSF18
556	TNFSF4
557	TNFSF8
558	TNXB
559	TPBG
560	TREML1
561	TREML2
562	TRHR
563	TTYH2
564	TTYH3
565	TXNDC15
566	TYRO3
567	ULBP2
568	UNC5A
569	UNC5B
570	UNC5C
571	UNC5D
572	VASN
573	VIPR1
574	VNN2
575	VSIR
576	VSTM1
577	VWF
578	WNT5A
579	WNT5B
580	ZDHHC5
581	ZP4

## Sheet: Suppl Table 2
Suppl. Table 2. QC sequencing of the CRISPR libraries
Cell surface proteome 581 gene CRISPR library (2973 sgRNAs) QC sequencing					Integrin family CRISPR library (714 sgRNAs) QC sequencing					ITGAV scan CRISPR library (412 sgRNAs) QC sequencing
sgRNA_ID	sequence	Read count	RPMR		sgRNA_ID	sequence	Read count	RPMR		sgRNA_ID	sequence	Read count	RPMR
sg_hACHE_KO1	GGTGTCCATGAACTACCGGG	1015	248.513		sg_hITGA1_1374_a	TGGCCTGTATGATTGTACCG	3310	2975.53		sg_hITGAV_12_s	CGGCGATGGCTTTTCCGCCG	1104	2471.05
sg_hACHE_KO2	TATGTGGACACCCTATACCC	69	16.894		sg_hITGA1_691_a	TGCAACAAGTACCTCTTCGG	1089	978.958		sg_hITGAV_15_a	AGGCGCAGCCGTCGCCGCGG	431	964.696
sg_hACHE_KO3	TCCATCTACCACAGGCACGA	912	223.294		sg_hITGA1_1870_s	ACAGCGTATTCCATCAGGTG	326	293.058		sg_hITGAV_18_s	TGGCTTTTCCGCCGCGGCGA	2015	4510.12
sg_hACHE_KO4	CACCCCCATAGATCCAGACG	4107	1005.56		sg_hITGA1_941_s	ATTCTTGGCAGCTATAACCG	1900	1708.01		sg_hITGAV_18_a	CCGAGGCGCAGCCGTCGCCG	1262	2824.7
sg_hACHE_KO5	CATTCGCCTGAAGACCCCCG	2805	686.776		sg_hITGA1_276_a	GGTAGATCCAACTTTACACA	255	229.233		sg_hITGAV_29_s	CCGCGGCGACGGCTGCGCCT	1213	2715.03
sg_hACKR1_KO1	CTGCACCCTGATATACAGCA	858	210.073		sg_hITGA1_2287_s	TAAGCACTCCTTCTACATGT	2106	1893.19		sg_hITGAV_35_a	GCGGGAGGCCGCGGGGACCG	1473	3296.98
sg_hACKR1_KO2	AGCTAGGATACCCAGGACAC	2074	507.798		sg_hITGA1_461_a	AATTCACGACTTGAAATGTG	235	211.254		sg_hITGAV_38_s	CGGCTGCGCCTCGGTCCCCG	2300	5148.03
sg_hACKR1_KO3	GAAGGAATCATTCACACCAT	31	7.59004		sg_hITGA1_2069_s	AAGAAAAACTGCCATATGGA	340	305.644		sg_hITGAV_42_a	AGAAGAAGCGGGAGGCCGCG	53	118.628
sg_hACKR1_KO4	ACAGTAGCCCAGGCTACACA	378	92.5495		sg_hITGA1_1197_s	GAGCAGTAGGAGCCTATGAT	1166	1048.18		sg_hITGAV_43_a	GAGAAGAAGCGGGAGGCCGC	430	962.457
sg_hACKR1_KO5	GGGTGACAGGCAGTGTCAGT	1640	401.537		sg_hITGA1_1621_s	GTTTGAATATCAAATGAGCC	58	52.1392		sg_hITGAV_44_a	AGAGAAGAAGCGGGAGGCCG	142	317.835
sg_hACVR2A_KO1	CCAAAGATCCACATCAACAC	786	192.444		sg_hITGA1_1869_s	CACAGCGTATTCCATCAGGT	1508	1355.62		sg_hITGAV_50_a	GTCCCGAGAGAAGAAGCGGG	385	861.735
sg_hACVR2A_KO2	ATGGTGACAAAGATAAACGG	279	68.3103		sg_hITGA1_691_s	TAAGTATTCTTCCACCGAAG	243	218.445		sg_hITGAV_53_a	GGAGTCCCGAGAGAAGAAGC	740	1656.32
sg_hACVR2A_KO3	ATTGCAGAAACCATGGCTAG	844	206.645		sg_hITGA1_290_s	TGTGTAAAGTTGGATCTACC	71	63.8256		sg_hITGAV_54_a	AGGAGTCCCGAGAGAAGAAG	657	1470.55
sg_hACVR2A_KO4	CCAGTTGCTTAACGAATATG	80	19.5872		sg_hITGA1_1697_s	GAAAACAAAAATGAGCCATG	438	393.741		sg_hITGAV_58_s	CGGCCTCCCGCTTCTTCTCT	1604	3590.19
sg_hACVR2A_KO5	AGCAGGATGTTGTAATAGGG	22	5.38648		sg_hITGA1_553_s	TTCCAACAGTATTTACCCAT	625	561.845		sg_hITGAV_59_s	GGCCTCCCGCTTCTTCTCTC	2206	4937.63
sg_hACVR2B_KO1	GATGTCCACATGACCGTAGG	3754	919.129		sg_hITGA1_1498_s	AACAACAACTGACATTGACA	483	434.194		sg_hITGAV_74_a	AGGCGCGGCACAGAGGTAGC	1781	3986.36
sg_hACVR2B_KO2	CTGGAGCGCACCAACCAGAG	1261	308.743		sg_hITGA1_2171_a	TTAGTGAATCTAGGGTGACA	70	62.9266		sg_hITGAV_81_a	AGGTTGAAGGCGCGGCACAG	2305	5159.22
sg_hACVR2B_KO3	CCCCTTGAGGTAATCCGTGA	1081	264.672		sg_hITGA1_794_s	GAGGCATTCACGGAAGCCCG	1299	1167.74		sg_hITGAV_89_a	CCACGTCTAGGTTGAAGGCG	540	1208.67
sg_hACVR2B_KO4	ATGACTTCAACTGCTACGAT	1177	288.177		sg_hITGA1_552_s	GTTCCAACAGTATTTACCCA	1439	1293.59		sg_hITGAV_94_a	ACTGTCCACGTCTAGGTTGA	2165	4845.86
sg_hACVR2B_KO5	ACGCTTCACTCATTTGCCAG	4306	1054.28		sg_hITGA1_1769_s	GGATTTAATGACATCGTGAT	1948	1751.16		sg_hITGAV_100_s	CCGCGCCTTCAACCTAGACG	8424	18855.2
sg_hADAM10_KO1	CCCATAAATACGGTCCTCAG	1976	483.804		sg_hITGA1_1382_s	CAGCCTCGGTACAATCATAC	2179	1958.82		sg_hITGAV_101_a	CGGCAGGACTGTCCACGTCT	5266	11786.7
sg_hADAM10_KO2	TTTCAACCTACGAATGAAGA	1	0.24484		sg_hITGA1_1996_s	TGTTTGTAGGTCCCGAGATG	2574	2313.9		sg_hITGAV_117_a	TCGGGGCCAGAGTACTCGGC	260	581.951
sg_hADAM10_KO3	TTCCATCAATAACAGACCCA	1047	256.347		sg_hITGA1_1934_s	GAAATGGATTTAAATGGTGA	62	55.735		sg_hITGAV_121_a	TCCCTCGGGGCCAGAGTACT	1624	3634.96
sg_hADAM10_KO4	CCGTTTCCCAAATATTGGTG	1180	288.911		sg_hITGA1_1745_a	CATTAAATCCATCAAGATTG	349	313.734		sg_hITGAV_122_s	GACAGTCCTGCCGAGTACTC	4018	8993.38
sg_hADAM10_KO5	GTAATGTGAGAGACTTTGGG	90	22.0356		sg_hITGA1_1916_a	CATTTAAATCCATTTCTCCG	2005	1802.4		sg_hITGAV_130_s	TGCCGAGTACTCTGGCCCCG	1092	2444.19
sg_hADAM9_KO1	AAAAGTTTCTTATCACACGT	17	4.16228		sg_hITGA10_542_a	AGGTCTGAACTTCAGACCAG	1	0.898952		sg_hITGAV_131_s	GCCGAGTACTCTGGCCCCGA	958	2144.27
sg_hADAM9_KO2	TGTGGTTTATACTTACAACA	11	2.69324		sg_hITGA10_1825_a	ACTTCGGCCAAAGTAGCTGA	1622	1458.1		sg_hITGAV_134_a	AGCCGAAGTAACTTCCCTCG	828	1853.29
sg_hADAM9_KO3	GAATTGGACCCTTGCTGCGA	4133	1011.92		sg_hITGA10_1367_s	GCTCCTCGATTTAGACATCG	3095	2782.26		sg_hITGAV_135_a	AAGCCGAAGTAACTTCCCTC	303	678.197
sg_hADAM9_KO4	AATGAACAGCTCCACATACC	342	83.7353		sg_hITGA10_781_s	AGGGTTCAGTCAGTCCCATG	829	745.231		sg_hITGAV_136_a	GAAGCCGAAGTAACTTCCCT	94	210.398
sg_hADAM9_KO5	TTGGAATGAATCACGATGAT	217	53.1303		sg_hITGA10_2059_a	CCAGCGACCAGGAGTACGGG	1597	1435.63		sg_hITGAV_143_s	GGCCCCGAGGGAAGTTACTT	2804	6276.12
sg_hADGRA2_KO1	GAGCTGACGCTGTCTCACAT	2222	544.034		sg_hITGA10_1138_a	TCCAACCTTTAGCCGATGAG	2737	2460.43		sg_hITGAV_154_s	AAGTTACTTCGGCTTCGCCG	1	2.23827
sg_hADGRA2_KO2	AAGGGATGAGAATAGACTCG	25	6.121		sg_hITGA10_272_a	CAGGCATCTTCTCACCTAAG	2433	2187.15		sg_hITGAV_160_a	GCTGGGCACGAAGAAATCCA	3410	7632.51
sg_hADGRA2_KO3	TGAGCAATAACAAGATCACG	7	1.71388		sg_hITGA10_2247_s	AGGATACATCAGATTACCTC	49	44.0486		sg_hITGAV_177_a	GCCACTTACGAAGACGCGCT	2560	5729.98
sg_hADGRA2_KO4	GCCACGTTCCTCGCATTCTG	2656	650.295		sg_hITGA10_1633_a	GCCAAACCGAGCATCCTGGG	2920	2624.94		sg_hITGAV_178_a	GGCCACTTACGAAGACGCGC	2748	6150.77
sg_hADGRA2_KO5	GCCAGCCTTTCCGGGACACA	2783	681.39		sg_hITGA10_959_a	CAATAGTTCTAATTTCTCTC	613	551.057		sg_hITGAV_191_a	CTCCCACGAGAAGAAACATC	986	2206.94
sg_hADGRA3_KO1	ATCTGAACTATACACCCAGG	105	25.7082		sg_hITGA10_670_s	CCTGGGAGATTTCCGAACGA	1766	1587.55		sg_hITGAV_199_s	TAGCCGGATGTTTCTTCTCG	3546	7936.92
sg_hADGRA3_KO2	CTTGCCACAGTACTATGGGT	1010	247.288		sg_hITGA10_641_a	CCAGGGACCACTCATGTACA	2539	2282.44		sg_hITGAV_200_s	AGCCGGATGTTTCTTCTCGT	2379	5324.85
sg_hADGRA3_KO3	TGATGGAAAACGACGTACTG	631	154.494		sg_hITGA10_566_a	GTTTCCCTACCAGTCTTCGT	968	870.185		sg_hITGAV_216_a	GGCTGGGTGGTGTTTGCTTT	1244	2784.41
sg_hADGRA3_KO4	TTCAGCGCATTGCTACCTAC	1403	343.51		sg_hITGA10_713_s	AAGAACCTCAGTCGGCGGGA	1674	1504.84		sg_hITGAV_217_a	AGGCTGGGTGGTGTTTGCTT	391	875.165
sg_hADGRA3_KO5	CTGCATATCTGCAGTGTACG	295	72.2278		sg_hITGA10_705_s	GAGCAGCAAAGAACCTCAGT	1505	1352.92		sg_hITGAV_229_a	TTCCACAATCCCAGGCTGGG	1085	2428.53
sg_hADGRE1_KO1	CCTGCAAAAACCTGTCAGGG	1623	397.375		sg_hITGA10_874_s	TGCAGCACTAAAGGCCTGTG	1529	1374.5		sg_hITGAV_230_s	AAAGCAAACACCACCCAGCC	913	2043.54
sg_hADGRE1_KO2	GTCATGGATACCTTCACAGG	459	112.382		sg_hITGA10_1841_a	CTAGCCGACCATCCACACTT	8767	7881.11		sg_hITGAV_231_s	AAGCAAACACCACCCAGCCT	2352	5264.42
sg_hADGRE1_KO3	CACGTGGACTAAATTCACCA	2048	501.432		sg_hITGA10_1490_s	CCATTGGATACAGATAGGGA	676	607.691		sg_hITGAV_232_a	TCCTTCCACAATCCCAGGCT	410	917.692
sg_hADGRE1_KO4	TGCCACCTGCACCAATACAG	2236	547.462		sg_hITGA10_645_s	GGGAGAGCCCTGTACATGAG	2855	2566.51		sg_hITGAV_233_a	CTCCTTCCACAATCCCAGGC	727	1627.22
sg_hADGRE1_KO5	AACCGATTCCATGCCCACAA	5673	1388.98		sg_hITGA10_748_s	GACTGCCCAAGCAATAATGG	1983	1782.62		sg_hITGAV_237_a	TGCCCTCCTTCCACAATCCC	2126	4758.57
sg_hADGRE2_KO1	AGACAAGGCCCACCACAGAA	3830	937.737		sg_hITGA10_1359_a	TTTCCTCGATGTCTAAATCG	2688	2416.38		sg_hITGAV_238_s	CACCACCCAGCCTGGGATTG	4767	10669.8
sg_hADGRE2_KO2	ACCGTCACAAGTCTCCATGG	1791	438.508		sg_hITGA10_430_s	TTCTGGGATATGTGCCCGTG	433	389.246		sg_hITGAV_242_s	ACCCAGCCTGGGATTGTGGA	2084	4664.56
sg_hADGRE2_KO3	TCCACCAGCACTCACACGGT	3935	963.445		sg_hITGA10_2107_a	AGTCCATTCATCCAGTGATG	234	210.355		sg_hITGAV_245_s	CAGCCTGGGATTGTGGAAGG	1296	2900.8
sg_hADGRE2_KO4	GCACATCGTAGTGGGCCATG	113	27.6669		sg_hITGA10_1046_s	ACTGACATTGTGGATGCACT	1384	1244.15		sg_hITGAV_246_s	AGCCTGGGATTGTGGAAGGA	251	561.807
sg_hADGRE2_KO5	GGCCTAGAGGATGTCCTCAG	1022	250.226		sg_hITGA10_1862_s	GATGGTCGGCTAGATCTGGA	1226	1102.11		sg_hITGAV_250_s	TGGGATTGTGGAAGGAGGGC	248	555.092
sg_hADGRE3_KO1	CAGGTGACTGCAATTACACA	368	90.1011		sg_hITGA11_2109_s	ATGAGAGGCGGTATACACCG	646	580.723		sg_hITGAV_263_a	TAGAAGACCAGTCACATTTG	1161	2598.64
sg_hADGRE3_KO2	CACCTCCTCAAAGACAACCG	4724	1156.62		sg_hITGA11_915_s	TGGGCTACTACAACCGCAGG	2358	2119.73		sg_hITGAV_267_s	GGCAGGTCCTCAAATGTGAC	1675	3749.11
sg_hADGRE3_KO3	GATTGATCGAACTGAACCCA	4660	1140.95		sg_hITGA11_1453_s	CTTTGGGAGTGAAATCACCT	1604	1441.92		sg_hITGAV_282_s	GTGACTGGTCTTCTACCCGC	1993	4460.88
sg_hADGRE3_KO4	ATCATCCAGGGAGACACACA	1968	481.845		sg_hITGA11_260_s	AACTGCACCAAACTCAACCT	1429	1284.6		sg_hITGAV_286_a	TTCAATTGGCTGGCACCGGC	2416	5407.67
sg_hADGRE3_KO5	TGTTCCGGATGGCTTTACAC	627	153.515		sg_hITGA11_1223_a	ACTCTTTCAGGTAGGACTCG	949	853.105		sg_hITGAV_287_a	ATTCAATTGGCTGGCACCGG	1945	4353.44
sg_hADGRE5_KO1	ACCGTCACAAGTCTCCGTCG	514	125.848		sg_hITGA11_1882_a	CAGAATCACAGCGTTGCCAA	4258	3827.74		sg_hITGAV_290_a	CAAATTCAATTGGCTGGCAC	1663	3722.25
sg_hADGRE5_KO2	TATGGCTCATTATGACGTGG	1998	489.19		sg_hITGA11_1678_s	GGATTCCTACAATGACGTGG	622	559.148		sg_hITGAV_296_a	TTGCATCAAATTCAATTGGC	284	635.67
sg_hADGRE5_KO3	GGCCTCACCTGTGTTCGAAG	2082	509.757		sg_hITGA11_533_a	AGTGCTGAACCTCCACCCAG	829	745.231		sg_hITGAV_300_a	CCTGTTGCATCAAATTCAAT	488	1092.28
sg_hADGRE5_KO4	CCACCTTGAGTCCTCCGATG	3176	777.612		sg_hITGA11_2311_a	ATGTACCGAGACTCTGAGAG	1469	1320.56		sg_hITGAV_311_s	CCAATTGAATTTGATGCAAC	433	969.172
sg_hADGRE5_KO5	CTTGGAATGCAGGTTCAAGG	476	116.544		sg_hITGA11_724_a	TTCAATGCCAAATGCCGTCC	3729	3352.19		sg_hITGAV_331_s	AGGCAATAGAGATTATGCCA	7	15.6679
sg_hADGRF1_KO1	GGAGATACCCAGTCCCACAT	1971	482.58		sg_hITGA11_886_s	CAACGTAACAAGATATGCGG	1	0.898952		sg_hITGAV_337_a	AAATTCCAATGGATCATCCT	163	364.839
sg_hADGRF1_KO2	AATGTTCCCCAGAGTCAACG	1887	462.013		sg_hITGA11_1520_s	GCACCCATGTACTTCAACGA	2394	2152.09		sg_hITGAV_343_s	TTATGCCAAGGATGATCCAT	805	1801.81
sg_hADGRF1_KO3	GGTGTCCAATTCAACAATGG	1293	316.578		sg_hITGA11_2110_s	TGAGAGGCGGTATACACCGA	320	287.664		sg_hITGAV_348_a	TGATGGGACTTAAATTCCAA	116	259.64
sg_hADGRF1_KO4	TTCTGGGGATCAAGGCATGA	1210	296.256		sg_hITGA11_883_s	AGACAACGTAACAAGATATG	21	18.878		sg_hITGAV_363_s	TGGAATTTAAGTCCCATCAG	534	1195.24
sg_hADGRF1_KO5	AAAGACAATGTCATTACACT	17	4.16228		sg_hITGA11_1341_a	TTGCCCGTGTGGTTGAACCG	1400	1258.53		sg_hITGAV_364_a	AGATGCTCCAAACCACTGAT	1057	2365.85
sg_hADGRF5_KO1	CTTGTAGGACCTATAGAGGG	222	54.3545		sg_hITGA11_1412_s	ACCATCCACCAGGCTATGCG	3610	3245.22		sg_hITGAV_365_a	CAGATGCTCCAAACCACTGA	1302	2914.23
sg_hADGRF5_KO2	TCCATCAAGATACCTCCTCG	617	151.066		sg_hITGA11_371_a	CACACTCATGAGACCAGAGG	1101	989.746		sg_hITGAV_368_s	TTTAAGTCCCATCAGTGGTT	589	1318.34
sg_hADGRF5_KO3	CAAATGTGTAGGCTCCCAGT	2179	533.506		sg_hITGA11_374_a	TCCCACACTCATGAGACCAG	2079	1868.92		sg_hITGAV_381_s	AGTGGTTTGGAGCATCTGTG	1421	3180.59
sg_hADGRF5_KO4	ATAGCGCCAAGACACATTGG	3425	838.577		sg_hITGA11_2260_s	CTCAGTCGAGTATTCCCTGG	4611	4145.07		sg_hITGAV_391_s	AGCATCTGTGAGGTCGAAAC	595	1331.77
sg_hADGRF5_KO5	CATCAAGTGCTGCATAGAGG	1116	273.241		sg_hITGA11_1829_a	CATTGAGGTCCAATTGCCCG	1598	1436.52		sg_hITGAV_403_s	GTCGAAACAGGATAAAATTT	278	622.24
sg_hADGRG1_KO1	AGGACCCCATACCTGGAACA	2762	676.248		sg_hITGA11_1349_s	GCCCCCCGGTTCAACCACAC	4183	3760.31		sg_hITGAV_415_a	CCAATGGTACAATGGGGCAC	876	1960.73
sg_hADGRG1_KO2	CCCCTGCATACTCACATGTG	1997	488.945		sg_hITGA11_1243_s	CTACCTGAAAGAGTTCCCCG	2601	2338.17		sg_hITGAV_421_a	AGTTCTCCAATGGTACAATG	537	1201.95
sg_hADGRG1_KO3	GACCTCTGTGAGATTCATGG	1286	314.864		sg_hITGA11_405_s	GGAGCTCCTACTACACCACA	1916	1722.39		sg_hITGAV_422_a	CAGTTCTCCAATGGTACAAT	471	1054.23
sg_hADGRG1_KO4	GAGATGCGCAGGTCTGGTGT	1627	398.355		sg_hITGA11_1675_s	CCAGGATTCCTACAATGACG	867	779.391		sg_hITGAV_423_a	TCAGTTCTCCAATGGTACAA	861	1927.15
sg_hADGRG1_KO5	GTCCACCGAGGCATTGTGAG	3265	799.402		sg_hITGA11_1354_s	CCGGTTCAACCACACGGGCA	843	757.816		sg_hITGAV_426_s	CCTGTGCCCCATTGTACCAT	2018	4516.84
sg_hADGRG2_KO1	GGTAGTGTTGACATTCGCAG	140	34.2776		sg_hITGA2_433_s	TGGGAATCAGTATTACACAA	1	0.898952		sg_hITGAV_431_a	GTTTCATCTCAGTTCTCCAA	507	1134.8
sg_hADGRG2_KO2	AACCCTGCAAACCCTAAGTG	1344	329.065		sg_hITGA2_912_s	GCAACCATGACAATATACTG	1820	1636.09		sg_hITGAV_445_s	TTGGAGAACTGAGATGAAAC	34	76.1013
sg_hADGRG2_KO3	TGTCTTGCTGACCATCCACG	1037	253.899		sg_hITGA2_2078_s	ACTAAGCAAAACAATCAAGT	365	328.117		sg_hITGAV_461_s	AAACAGGAGCGAGAGCCTGT	366	819.208
sg_hADGRG2_KO4	TAATTTACCAGCTCATGACA	5	1.2242		sg_hITGA2_1775_s	TACATTTACAATGGTCATCA	162	145.63		sg_hITGAV_465_a	TGAAGAAAGCATGTTCCAAC	281	628.955
sg_hADGRG2_KO5	AGAGGAGGCTGGTCAGACAA	308	75.4107		sg_hITGA2_1139_s	CAGATGGAAATGTCACAAGT	1375	1236.06		sg_hITGAV_482_s	GGAACATGCTTTCTTCAAGA	784	1754.81
sg_hADGRG6_KO1	TATCTGAATGATATAACCGG	3	0.73452		sg_hITGA2_2291_s	GACATCAGTCTGGAAAACCC	1077	968.171		sg_hITGAV_516_a	CTATACATACGTGATCTACA	1	2.23827
sg_hADGRG6_KO2	CACATGTGAATATTACAACT	61	14.9352		sg_hITGA2_734_s	TCCCAGACATCCCAATATGG	1803	1620.81		sg_hITGAV_536_s	TTAGAAGATATTGATGCTGA	90	201.445
sg_hADGRG6_KO3	AACCCATTGGTAACCTACTG	93	22.7701		sg_hITGA2_1390_a	ACTATATAGCACTATCTGGC	225	202.264		sg_hITGAV_541_s	AGATATTGATGCTGATGGAC	812	1817.48
sg_hADGRG6_KO4	CTAACAGAATCGATAAACAA	8	1.95872		sg_hITGA2_201_s	GGTTACTGGTTGGTTCACCC	87	78.2088		sg_hITGAV_542_s	GATATTGATGCTGATGGACA	750	1678.7
sg_hADGRG6_KO5	TCCTTAAGGACACGGCAACT	997	244.105		sg_hITGA2_1597_s	CTACCTGTTTACTATCAAAG	464	417.114		sg_hITGAV_554_s	GATGGACAGGGATTTTGTCA	748	1674.23
sg_hADGRL2_KO1	TCTTCGATTTGAAGCAACGT	529	129.52		sg_hITGA2_1906_a	AAAGGCACCAATAGACACAT	824	740.736		sg_hITGAV_557_s	GGACAGGGATTTTGTCAAGG	1300	2909.76
sg_hADGRL2_KO2	TCTTTAACAAAGAAAGAACG	1	0.24484		sg_hITGA2_365_s	TTGATCCTCACCAGGAACAT	107	96.1878		sg_hITGAV_599_s	TAGGCTGACAGAGTACTTCT	89	199.206
sg_hADGRL2_KO3	ATGGGATATTGGTCTACCCA	15	3.6726		sg_hITGA2_400_s	GAAGACATGTGGTCCTCTGT	870	782.088		sg_hITGAV_602_s	GCTGACAGAGTACTTCTTGG	1381	3091.06
sg_hADGRL2_KO4	AGGTACAGTTGCTAAGATCG	550	134.662		sg_hITGA2_736_s	CCAGACATCCCAATATGGTG	1126	1012.22		sg_hITGAV_608_s	AGAGTACTTCTTGGTGGTCC	159	355.885
sg_hADGRL2_KO5	GAGATAACCAACTTTACGTG	13	3.18292		sg_hITGA2_905_a	CAAACCTCAGTATATTGTCA	910	818.046		sg_hITGAV_615_a	CCTTGCCAATAAAAGCTACC	443	991.555
sg_hADGRL4_KO1	TGAATTTGTATCAAACTCTG	1	0.24484		sg_hITGA2_2216_a	GTATATAAATGATGTGCTCG	612	550.158		sg_hITGAV_621_s	GTGGTCCTGGTAGCTTTTAT	698	1562.31
sg_hADGRL4_KO2	ATTTACATTAAGTCATCGAA	1	0.24484		sg_hITGA2_2077_s	TACTAAGCAAAACAATCAAG	335	301.149		sg_hITGAV_626_s	CCTGGTAGCTTTTATTGGCA	961	2150.98
sg_hADGRL4_KO3	TGAAGCCTGCTATTGCAACA	993	243.126		sg_hITGA2_1801_s	TATCCGCACAAAGTATTCCC	2363	2124.22		sg_hITGAV_630_s	GTAGCTTTTATTGGCAAGGT	66	147.726
sg_hADGRL4_KO4	CTTACAAGGATCACTCAACT	268	65.6171		sg_hITGA2_1885_s	TGGCTATGGAGATTTAAATG	3612	3247.01		sg_hITGAV_640_s	TTTTTTAGGTCAGCTTATTT	174	389.46
sg_hADGRL4_KO5	AATGATGGAACCGTCTGTAT	456	111.647		sg_hITGA2_347_a	TCCTGGTGAGGATCAAGCCG	1834	1648.68		sg_hITGAV_649_s	TCAGCTTATTTCGGATCAAG	2287	5118.93
sg_hAJAP1_KO1	AGCCATGTTTCAGCTCGCCG	2358	577.333		sg_hITGA2_341_s	ATGAAAACCAACATGAGCCT	494	444.082		sg_hITGAV_683_a	ACTTGATGCTGTAAACATTG	111	248.448
sg_hAJAP1_KO2	CTCCTAAAACTCCACAGCCG	1243	304.336		sg_hITGA2_1938_s	TTGGACAAGTGGTTCAACTC	70	62.9266		sg_hITGAV_684_a	TACTTGATGCTGTAAACATT	18	40.2889
sg_hAJAP1_KO3	GGGCGTTTACGGCCCCACCA	288	70.5139		sg_hITGA2_1529_s	ATTACAGACGTGCTCTTGGT	283	254.403		sg_hITGAV_685_a	ATACTTGATGCTGTAAACAT	96	214.874
sg_hAJAP1_KO4	CCCCGGAGAAGGATCCCAGG	577	141.273		sg_hITGA2_1138_s	TCAGATGGAAATGTCACAAG	1652	1485.07		sg_hITGAV_713_a	GTGCAGTCCGAGTTGCTAAT	1451	3247.73
sg_hAJAP1_KO5	TGGATCCGCTCCACTCGGGG	1987	486.497		sg_hITGA2_1238_s	ATTGTCCAGAAGACATCTCA	170	152.822		sg_hITGAV_717_s	ATAATAACCAATTAGCAACT	1	2.23827
sg_hALCAM_KO1	TGTGTGCATGCTAGTAACTG	1286	314.864		sg_hITGA2B_988_s	GGCTGTCACTGACGTCAACG	3536	3178.69		sg_hITGAV_751_s	TATTTTTGATGACAGCTATT	42	94.0075
sg_hALCAM_KO2	CTTACACACTGACGGATGTG	1253	306.784		sg_hITGA2B_817_a	ATCCCCGTCGAACTCGCCCA	5229	4700.62		sg_hITGAV_752_s	ATTTTTGATGACAGCTATTT	70	156.679
sg_hALCAM_KO3	TGAGGTACGTCAAGTCGGCA	1504	368.239		sg_hITGA2B_1400_s	ATGTCTATAGACCTGATCGT	87	78.2088		sg_hITGAV_756_s	TTGATGACAGCTATTTGGGT	1153	2580.73
sg_hALCAM_KO4	ATCCAGATGGCAATATCACA	418	102.343		sg_hITGA2B_1802_a	TGGGCGGTAGGGACACATTG	1308	1175.83		sg_hITGAV_763_s	TTCCTGTTTAGGTTATTCTG	519	1161.66
sg_hALCAM_KO5	GCAGATATTGTGCATGACAC	1445	353.794		sg_hITGA2B_1962_a	TTATCTGCCCCAACTAGGAG	1299	1167.74		sg_hITGAV_770_s	TTAGGTTATTCTGTGGCTGT	612	1369.82
sg_hALK_KO1	CCATACCTTAAATACGTAGG	2	0.48968		sg_hITGA2B_183_s	TCCACAAGGACAGCCATGGG	742	667.022		sg_hITGAV_782_s	GTGGCTGTCGGAGATTTCAA	1209	2706.07
sg_hALK_KO2	CTGTAGCACTTTCAGAAGCG	136	33.2982		sg_hITGA2B_407_s	TGGAGCGACGTCATTGTGGT	2644	2376.83		sg_hITGAV_788_s	GTCGGAGATTTCAATGGTGA	307	687.15
sg_hALK_KO3	ACCAGTTGGACAGTGCTCCA	1599	391.499		sg_hITGA2B_595_s	GGACAAGCGTTACTGTGAAG	2617	2352.56		sg_hITGAV_797_s	TTCAATGGTGATGGCATAGA	140	313.358
sg_hALK_KO4	CTGTCCAGGGTGCTGAAGGG	2125	520.285		sg_hITGA2B_1562_s	TTCAACATCCAGATGTGTGT	678	609.489		sg_hITGAV_809_s	TTTGTTTCAGACTTTGTTTC	342	765.489
sg_hALK_KO5	GCTTAATATTCACTTCCCCG	442	108.219		sg_hITGA2B_1182_a	TCCCGGTCGAGGTCGCCCAG	2137	1921.06		sg_hITGAV_825_a	CCCAAAGTCCTTGCTGCTCT	3229	7227.38
sg_hALPP_KO1	ACACCCTTAGGGAAGTCAGT	799	195.627		sg_hITGA2B_854_s	CTATCGCCAGAATATGTCGT	725	651.74		sg_hITGAV_828_s	CAGGAGTTCCAAGAGCAGCA	2668	5971.71
sg_hALPP_KO2	GACAAACATGTGCCAGACAG	2046	500.943		sg_hITGA2B_1379_s	GCCGTAGACATCGATGACAA	1966	1767.34		sg_hITGAV_835_s	TCCAAGAGCAGCAAGGACTT	483	1081.09
sg_hALPP_KO3	CCCGGACTTCTGGAACCGCG	1742	426.511		sg_hITGA2B_1411_s	CCTGATCGTGGGAGCTTACG	1729	1554.29		sg_hITGAV_836_s	CCAAGAGCAGCAAGGACTTT	1551	3471.56
sg_hALPP_KO4	CGAAAGTACATGTTTCGCAT	142	34.7673		sg_hITGA2B_1399_s	GATGTCTATAGACCTGATCG	335	301.149		sg_hITGAV_841_s	AGCAGCAAGGACTTTGGGAA	823	1842.1
sg_hALPP_KO5	CACACATACCGGGCACCCTG	3048	746.272		sg_hITGA2B_1357_a	GATGTCTACGGCACCTCGAA	1954	1756.55		sg_hITGAV_845_s	GCAAGGACTTTGGGAATGGT	196	438.702
sg_hAMIGO1_KO1	CTACAATAACCACATCATGG	373	91.3253		sg_hITGA2B_1065_s	ACCGAAAACTGGCCGAAGTG	1957	1759.25		sg_hITGAV_857_s	TCACAGGTTTATATTTATGA	66	147.726
sg_hAMIGO1_KO2	GGTGTCACACTTGATGATCA	1844	451.485		sg_hITGA2B_993_s	TCACTGACGTCAACGGGGAT	1776	1596.54		sg_hITGAV_858_s	CACAGGTTTATATTTATGAT	6	13.4296
sg_hAMIGO1_KO3	GGCGGCAGGACAGCTAACCA	5072	1241.83		sg_hITGA2B_826_s	GGCCGTGGGCGAGTTCGACG	2419	2174.56		sg_hITGAV_880_a	GCCAGTAAAATTGTATAAGG	70	156.679
sg_hAMIGO1_KO4	ATCCTCTTGAAAGTCCATCA	79	19.3424		sg_hITGA2B_403_s	CAGCTGGAGCGACGTCATTG	6186	5560.91		sg_hITGAV_883_a	CTCGCCAGTAAAATTGTATA	79	176.824
sg_hAMIGO1_KO5	CAGTTGGGTCAGGCGCGTGG	1477	361.629		sg_hITGA2B_1895_s	ACACGAATCGTCCTGGACTG	2709	2435.26		sg_hITGAV_890_s	TCCTCCTTATACAATTTTAC	112	250.687
sg_hAMIGO2_KO1	AGATAACAGACTGCTAGAGC	367	89.8563		sg_hITGA2B_556_s	CACCCTGAGCCGCATTTACG	3732	3354.89		sg_hITGAV_898_s	ATACAATTTTACTGGCGAGC	333	745.345
sg_hAMIGO2_KO2	ACGATTACACCTGTCGCCTG	862	211.052		sg_hITGA2B_470_s	GAGGCTGAGAAGACGCCCGT	1158	1040.99		sg_hITGAV_905_a	ATCCGAAATATGCAGCCATC	1948	4360.16
sg_hAMIGO2_KO3	ATTTATGTGGTGCATTGGCA	1590	389.296		sg_hITGA2B_785_s	AGCAACCCAGAGTACTTCGA	194	174.397		sg_hITGAV_914_s	ATCCAGATGGCTGCATATTT	734	1642.89
sg_hAMIGO2_KO4	AACATCACCAGCATTTCCAC	2097	513.429		sg_hITGA2B_1960_a	ATCTGCCCCAACTAGGAGCG	1417	1273.81		sg_hITGAV_940_a	CTCATCTCCATTAATGTCAG	508	1137.04
sg_hAMIGO2_KO5	GGTGCAGCTGACGATGTCAG	383	93.7737		sg_hITGA2B_547_a	TTCCACGTAAATGCGGCTCA	2026	1821.28		sg_hITGAV_944_s	GTAGCTGCCACTGACATTAA	801	1792.86
sg_hANO6_KO1	CTTGATACTTGACCCGAGAG	811	198.565		sg_hITGA3_835_s	ACGGCACCGACATATGGGCG	1545	1388.88		sg_hITGAV_971_s	AGTTATGCAGATGTGTTTAT	94	210.398
sg_hANO6_KO2	AATAGTACTCACAAACTCCG	26	6.36584		sg_hITGA3_491_s	GTGGGCAAGTGCTACGTGCG	1034	929.516		sg_hITGAV_987_a	GAGCCACGATCCATGAAGAG	2512	5622.54
sg_hANO6_KO3	GCAAGCCACTCCTACAACTG	741	181.426		sg_hITGA3_1688_a	TGATGGGGCGGAGTTTGTCA	1837	1651.37		sg_hITGAV_988_s	TATTGGAGCACCTCTCTTCA	968	2166.65
sg_hANO6_KO4	TGTAAAAGTACACGCACCAT	121	29.6256		sg_hITGA3_1414_s	CAACATCGTCCACAAGACCT	1067	959.181		sg_hITGAV_995_s	GCACCTCTCTTCATGGATCG	2473	5535.25
sg_hANO6_KO5	CATAAATACTGCAAAGACCA	165	40.3986		sg_hITGA3_259_a	GTACACAGCACCAGTCCGGT	846	760.513		sg_hITGAV_1004_s	TTCATGGATCGTGGCTCTGA	1232	2757.55
sg_hANO9_KO1	GTCCCAGTGCAGGACCACGC	704	172.367		sg_hITGA3_1108_a	GCTGGCCACAGATAAACCAA	2026	1821.28		sg_hITGAV_1018_s	CTCTGATGGCAAACTCCAAG	1755	3928.17
sg_hANO9_KO2	TGTCATGAACAACAAGACCT	658	161.105		sg_hITGA3_1984_s	CGTGACGAACACCCGGACCT	2046	1839.25		sg_hITGAV_1021_s	TGATGGCAAACTCCAAGAGG	1230	2753.08
sg_hANO9_KO3	TGAGGCCAGCCAGATCAGGT	3082	754.597		sg_hITGA3_662_s	GGTGCCTACAACTGGAAAGG	1125	1011.32		sg_hITGAV_1022_s	GATGGCAAACTCCAAGAGGT	382	855.02
sg_hANO9_KO4	CGTGGGCCATGCCGATCATG	1970	482.335		sg_hITGA3_820_a	GCCCATATGTCGGTGCCGTG	533	479.141		sg_hITGAV_1022_a	CTGAGACCTGCCCCACCTCT	5093	11399.5
sg_hANO9_KO5	CCAGGCGCGTGGACTTCCCG	1820	445.609		sg_hITGA3_545_a	TGCTATTGCACATCTCGTTG	1555	1397.87		sg_hITGAV_1023_s	ATGGCAAACTCCAAGAGGTG	157	351.409
sg_hANTXR1_KO1	CTTCCGACATGCCCGCAACG	2210	541.096		sg_hITGA3_1345_s	CTTCTACCCAGACCTTCTAG	2295	2063.09		sg_hITGAV_1027_s	CAAACTCCAAGAGGTGGGGC	489	1094.52
sg_hANTXR1_KO2	ATAAAGGACATTCTCAACTG	1	0.24484		sg_hITGA3_433_s	CTGTGCCCACCGCTACACCC	3187	2864.96		sg_hITGAV_1055_s	GTGTCTCTACAGAGAGCTTC	85	190.253
sg_hANTXR1_KO3	GGAGACACTTACATGCATGA	208	50.9267		sg_hITGA3_1291_a	CCCACTGAGGGAATAGCCGA	1850	1663.06		sg_hITGAV_1073_a	ATCCATTCAGCTTTGTCGTC	1357	3037.34
sg_hANTXR1_KO4	CTGGCCCCTCTGCTGCACTG	9136	2236.86		sg_hITGA3_1395_a	TTGTGGACGATGTTGATGAC	1296	1165.04		sg_hITGAV_1082_s	TTCCAGACGACAAAGCTGAA	972	2175.6
sg_hANTXR1_KO5	CTCCAGGTCAGCATGAACGA	420	102.833		sg_hITGA3_1302_s	CCTTCGGCTATTCCCTCAGT	226	203.163		sg_hITGAV_1090_s	GACAAAGCTGAATGGATTTG	15	33.5741
sg_hAPCDD1_KO1	GCAGATGCCACCTACAATCG	377	92.3047		sg_hITGA3_752_a	CTACCTGCATCGTGTACCCT	2964	2664.49		sg_hITGAV_1101_s	ATGGATTTGAGGTCTTTGCA	897	2007.73
sg_hAPCDD1_KO2	GAACGGCTGTGAGTGCACCA	1385	339.103		sg_hITGA3_1685_a	TGGGGCGGAGTTTGTCACGG	2757	2478.41		sg_hITGAV_1106_s	TTTGAGGTCTTTGCACGGTT	811	1815.24
sg_hAPCDD1_KO3	TGACCGATAGATGATCCGAC	861	210.807		sg_hITGA3_685_s	CAGCTACATGATTCAGCGCA	1917	1723.29		sg_hITGAV_1123_a	CAGATCTCCCAAAGGAGCTA	157	351.409
sg_hAPCDD1_KO4	CCATGACAACAACAACACCT	2472	605.244		sg_hITGA3_1370_a	CTCACCGCAGCAGCACAATG	8855	7960.22		sg_hITGAV_1126_s	TGGCAGTGCCATAGCTCCTT	1167	2612.06
sg_hAPCDD1_KO5	GGTGATCTGCCACACAGAGG	2125	520.285		sg_hITGA3_1288_a	ACTGAGGGAATAGCCGAAGG	1	0.898952		sg_hITGAV_1127_s	GGCAGTGCCATAGCTCCTTT	691	1546.65
sg_hAPOH_KO1	ACACGAAGTGTTGCAAACGT	325	79.573		sg_hITGA3_764_s	CCAGGGTACACGATGCAGGT	832	747.928		sg_hITGAV_1131_a	TCCTGGTCCAGATCTCCCAA	1082	2421.81
sg_hAPOH_KO2	TTCAAAAGTCGTATAGCGTA	87	21.3011		sg_hITGA3_940_a	ATCATTGTTCAGGTCTGCCA	1716	1542.6		sg_hITGAV_1135_s	CATAGCTCCTTTGGGAGATC	237	530.471
sg_hAPOH_KO3	ACAATTACCTGCACGACACA	417	102.098		sg_hITGA3_647_a	CTTTCCAGTTGTAGGCACCG	2170	1950.72		sg_hITGAV_1141_s	TCCTTTGGGAGATCTGGACC	350	783.396
sg_hAPOH_KO4	TTCCCATCAAGACCAGACAA	1569	384.154		sg_hITGA3_760_s	TATCCCAGGGTACACGATGC	3167	2846.98		sg_hITGAV_1145_s	TTGGGAGATCTGGACCAGGA	313	700.579
sg_hAPOH_KO5	AAGCCGGGCTATGTGTCCCG	369	90.3459		sg_hITGA3_1592_a	CGGACTCACTGCCGGCAAAG	3055	2746.3		sg_hITGAV_1148_a	TCTTACCATTGAAACCATCC	963	2155.46
sg_hAQP4_KO1	AACCAGGAGACCATGACCAG	1461	357.711		sg_hITGA4_510_a	AGTTCTGTTCGTAAATCAGG	156	140.236		sg_hITGAV_1154_s	CTGGACCAGGATGGTTTCAA	995	2227.08
sg_hAQP4_KO2	CAGTGCTTTGGCCATATCAG	2083	510.002		sg_hITGA4_185_a	CTCACCATCGGTTCGCCCCG	1707	1534.51		sg_hITGAV_1159_a	AGCAGCAATTGCAATATCTG	431	964.696
sg_hAQP4_KO3	AAAGCCTTTACCGGTCGACA	1264	309.478		sg_hITGA4_1758_a	CTTCGTTTACTGATGACATG	1419	1275.61		sg_hITGAV_1178_s	ATTGCAATTGCTGCTCCATA	597	1336.25
sg_hAQP4_KO4	TGGGAGGTGTGACCAGATAG	833	203.952		sg_hITGA4_806_s	CATACTACCGAAGTAGTCGG	1	0.898952		sg_hITGAV_1179_s	TTGCAATTGCTGCTCCATAT	1018	2278.56
sg_hAQP4_KO5	AGTCCGTTTGGAATCACAGC	1168	285.973		sg_hITGA4_1990_a	ATCATCTCCAGCATTAAACA	3021	2715.73		sg_hITGAV_1180_s	TGCAATTGCTGCTCCATATG	1875	4196.76
sg_hAREG_KO1	GAGGACGGTTCACTACTAGA	78	19.0975		sg_hITGA4_1076_a	CATATTTGTCACTTCCAACG	4175	3753.12		sg_hITGAV_1181_s	GCAATTGCTGCTCCATATGG	1692	3787.16
sg_hAREG_KO2	ATTGTCGATGATTCAGTCAG	1738	425.532		sg_hITGA4_1243_s	GATCTCGTCAACCTTCTCAC	1986	1785.32		sg_hITGAV_1182_a	TTTTTATCTTCACCCCCATA	417	933.36
sg_hAREG_KO3	TGGTTCACGCTTCCCAGAGT	2132	521.999		sg_hITGA4_1479_a	GTTAGATCTATGCACACAGA	1170	1051.77		sg_hITGAV_1196_s	TATGGGGGTGAAGATAAAAA	2	4.47655
sg_hAREG_KO4	GTGCTGTCGCTCTTGATACT	1789	438.019		sg_hITGA4_342_a	TCCAAACAAGTCTTTCCACA	1388	1247.74		sg_hITGAV_1217_s	GGAATTGTTTATATCTTCAA	116	259.64
sg_hAREG_KO5	TGAAGACATCTCACTTCTTG	370	90.5908		sg_hITGA4_485_a	CTCCATAGCAACCACCAGTG	1481	1331.35		sg_hITGAV_1229_s	ATCTTCAATGGAAGATCAAC	1	2.23827
sg_hARSF_KO1	CTAATTCCGTGTTACGAGAG	654	160.125		sg_hITGA4_424_a	AGTTCCAATACCTACCACGA	1814	1630.7		sg_hITGAV_1253_a	GCCCTTCAAGGATTTGAGAT	421	942.313
sg_hARSF_KO2	ACTTTACATCAGATCACGGA	156	38.195		sg_hITGA4_1777_s	CATCAGTAAACGAAGTACAG	367	329.915		sg_hITGAV_1254_a	TGCCCTTCAAGGATTTGAGA	684	1530.98
sg_hARSF_KO3	GTATCTTCCCGTCAAGAACG	674	165.022		sg_hITGA4_486_a	ACTCCATAGCAACCACCAGT	1426	1281.9		sg_hITGAV_1262_s	GTCCCATCTCAAATCCTTGA	650	1454.88
sg_hARSF_KO4	CAGCAAGCATGGCTTGTATG	606	148.373		sg_hITGA4_703_s	TATAACTACAAATAAATACA	258	231.93		sg_hITGAV_1263_s	TCCCATCTCAAATCCTTGAA	829	1855.53
sg_hARSF_KO5	AGAACCAAGCATAGCCCAAG	1232	301.643		sg_hITGA4_511_a	CAGTTCTGTTCGTAAATCAG	1280	1150.66		sg_hITGAV_1265_a	GAGCAGCCCACTGCCCTTCA	3213	7191.57
sg_hART1_KO1	TGCTCATCGCGGAAGCCCAG	2582	632.177		sg_hITGA4_1073_s	GCAATGGAAACAAACCTCGT	1764	1585.75		sg_hITGAV_1269_s	CTCAAATCCTTGAAGGGCAG	325	727.439
sg_hART1_KO2	AGAGGTCTCGTCGTGTGATG	1547	378.767		sg_hITGA4_1031_s	GTGTTTGTGTACATCAACTC	147	132.146		sg_hITGAV_1270_s	TCAAATCCTTGAAGGGCAGT	242	541.662
sg_hART1_KO3	AGCGTACTGGTCATCAAAGG	2149	526.161		sg_hITGA4_202_s	GTCTCGCTTTAGGCTCCTAG	1759	1581.26		sg_hITGAV_1296_a	ATTGAATAGCCAAAGCTTGG	163	364.839
sg_hART1_KO4	GGCTGCAACATGCTTCAGGG	2657	650.54		sg_hITGA4_1723_a	AGCAGCTTCAATCTGAATTG	1377	1237.86		sg_hITGAV_1298_s	CGAAGCATGCCACCAAGCTT	2572	5756.84
sg_hART1_KO5	GTTCAATGCAGCCGTGCGTG	2567	628.504		sg_hITGA4_258_a	CTGCATCTGTAAATCGCCCC	1937	1741.27		sg_hITGAV_1299_a	TTCATTGAATAGCCAAAGCT	76	170.109
sg_hART4_KO1	TGAGGTGCATTATAGGACGA	38	9.30392		sg_hITGA4_767_s	AAAGGATATTCAGTCGGAGC	307	275.978		sg_hITGAV_1313_s	AGCTTTGGCTATTCAATGAA	6	13.4296
sg_hART4_KO2	AATGAACGTTCATACTGCTG	325	79.573		sg_hITGA4_485_s	GAAAATAAGCTCCCCACTGG	1945	1748.46		sg_hITGAV_1327_a	TCCATTTTTGTCTATATCTG	870	1947.3
sg_hART4_KO3	CATGACTACCACACACGCTG	2364	578.802		sg_hITGA4_197_a	AGTCCAACTCTACTCACCAT	2990	2687.87		sg_hITGAV_1337_s	GCCACAGATATAGACAAAAA	226	505.85
sg_hART4_KO4	GTTATGGAGAAACTAACTCA	1	0.24484		sg_hITGA4_803_s	CAGCATACTACCGAAGTAGT	883	793.774		sg_hITGAV_1346_s	ATAGACAAAAATGGATATCC	1	2.23827
sg_hART4_KO5	GGCCTGCAGAGACCCACAGA	698	170.898		sg_hITGA4_791_a	CGACTACTTCGGTAGTATGC	250	224.738		sg_hITGAV_1358_s	CTTTCTTAAGACTTAATTGT	110	246.21
sg_hATP1B1_KO1	GGAGACTTTAATCATGAACG	311	76.1452		sg_hITGA5_1068_s	TGGATCGGACCCCTGACGGG	1229	1104.81		sg_hITGAV_1367_s	GACTTAATTGTAGGAGCTTT	491	1098.99
sg_hATP1B1_KO2	TCCAAGGACTCATTCTTGGG	465	113.851		sg_hITGA5_1475_a	AGGCACTAGCGGACACGATG	2855	2566.51		sg_hITGAV_1392_s	TAGATCGAGCTATCTTATAC	14	31.3358
sg_hATP1B1_KO3	TTGAGCTTTATAATAATGCA	14	3.42776		sg_hITGA5_896_a	GTCTTACATAGCCGTAAGTG	419	376.661		sg_hITGAV_1405_a	ATTTACAGTGATAACTGGTC	1	2.23827
sg_hATP1B1_KO4	CTTGGGATCATTAGGACGAA	661	161.839		sg_hITGA5_541_a	AATTCGGGTGAAGTTATCTG	770	692.193		sg_hITGAV_1410_a	CCAGCATTTACAGTGATAAC	464	1038.56
sg_hATP1B1_KO5	TGTGGGCTTAAATTCACTGA	586	143.476		sg_hITGA5_2000_s	GAGCAGAACCATGTGTACCT	701	630.165		sg_hITGAV_1421_s	CCAGTTATCACTGTAAATGC	28	62.6716
sg_hATP1B2_KO1	GTTCGTAATAGCGTCCAGGG	981	240.188		sg_hITGA5_1771_s	AGAGATGAAGATCTACCTCA	1	0.898952		sg_hITGAV_1445_a	TGTCTTGATTTAAAATGCTA	240	537.186
sg_hATP1B2_KO2	AGGAGTTCGTGTGGAACCCG	40	9.7936		sg_hITGA5_178_a	CTCCACTGAGAATCCGAAGA	1147	1031.1		sg_hITGAV_1446_a	TTGTCTTGATTTAAAATGCT	220	492.42
sg_hATP1B2_KO3	TGAGGAACCCATAAAAAACG	158	38.6847		sg_hITGA5_1264_a	TACAAACACTACTCCCTGCT	879	790.178		sg_hITGAV_1474_a	AGCTGTTCCAGGCAGTGAGC	1348	3017.19
sg_hATP1B2_KO4	AGTGCTGTAACCATAGTGGG	624	152.78		sg_hITGA5_348_s	TTGAATTTGACAGCAAAGGT	63	56.6339		sg_hITGAV_1478_s	AATAAAACCTGCTCACTGCC	805	1801.81
sg_hATP1B2_KO5	CATCAAGGTTCTCAGTCTTG	97	23.7495		sg_hITGA5_712_a	TTCTGCAATCTGCTCCTGAG	2675	2404.7		sg_hITGAV_1485_a	GAAACTTTGAGAGCTGTTCC	73	163.394
sg_hATP1B3_KO1	ACTGAATGTATATTCCAATG	1	0.24484		sg_hITGA5_1047_a	GGGGTCCGATCCATGAGCAG	3445	3096.89		sg_hITGAV_1500_s	GAACAGCTCTCAAAGTTTCC	279	624.478
sg_hATP1B3_KO2	CCAGGAACCCATAAAAAACT	127	31.0947		sg_hITGA5_1472_a	CACTAGCGGACACGATGGGG	808	726.353		sg_hITGAV_1505_a	AGAACCTAACATTAAAACTG	394	881.88
sg_hATP1B3_KO3	CTGGGCTAGGAATCTGGTCA	1676	410.352		sg_hITGA5_515_s	GAGCCACTGAGCGACCCCGT	1015	912.436		sg_hITGAV_1505_s	GCTCTCAAAGTTTCCTGGTA	2117	4738.42
sg_hATP1B3_KO4	TCATTACTTCAAGCATGCAG	212	51.9061		sg_hITGA5_963_a	CCAAAGTAGGAGGCCATCTG	1337	1201.9		sg_hITGAV_1512_s	TTTTCCACAGTTTTAATGTT	804	1799.57
sg_hATP1B3_KO5	GGCTTTAATCCAATTATCTA	13	3.18292		sg_hITGA5_754_s	CCCCGAGTACCTGATCAACC	3465	3114.87		sg_hITGAV_1525_s	TAATGTTAGGTTCTGCTTAA	687	1537.69
sg_hATP6AP2_KO1	AGGAGAGCGGATCCCAGACG	327	80.0627		sg_hITGA5_817_a	AACAGCCACAGAGTATCCTG	1230	1105.71		sg_hITGAV_1532_s	AGGTTCTGCTTAAAGGCAGA	28	62.6716
sg_hATP6AP2_KO2	TCCTACTCAGAGAATTGAGG	203	49.7025		sg_hITGA5_762_s	ACCTGATCAACCTGGTTCAG	420	377.56		sg_hITGAV_1538_s	TGCTTAAAGGCAGATGGCAA	911	2039.07
sg_hATP6AP2_KO3	GCTGGCGCAAGGTGACTGAA	1555	380.726		sg_hITGA5_1006_s	GGCCGCCACAGACGTCAATG	5047	4537.01		sg_hITGAV_1551_s	ATGGCAAAGGAGTACTTCCC	769	1721.23
sg_hATP6AP2_KO4	TGAAATTGGGAAGCGTTATG	615	150.577		sg_hITGA5_640_s	CTTCAGTGCCGAGTTCACCA	1000	898.952		sg_hITGAV_1557_a	GAACACTTACTAAGTTTCCT	27	60.4334
sg_hATP6AP2_KO5	GGTACGAAATGACACTGCCT	1827	447.323		sg_hITGA5_1522_s	CCCCGCCATGTTCAACCCAG	4035	3627.27		sg_hITGAV_1558_a	AGAACACTTACTAAGTTTCC	9	20.1445
sg_hATRN_KO1	TGTTTACGACCATAGGACCA	1222	299.194		sg_hITGA5_417_s	TGGAGTACAAGTCCTTGCAG	2696	2423.57		sg_hITGAV_1567_s	TTTGGTTTACATAGATTTCC	447	1000.51
sg_hATRN_KO2	CTTCCGAAGGCCGACCCATG	2858	699.753		sg_hITGA5_656_a	CTGGTCCACCTAAAACCACA	2633	2366.94		sg_hITGAV_1570_s	GGTTTACATAGATTTCCAGG	872	1951.77
sg_hATRN_KO3	AAACCGTTCTGTGAACAATG	245	59.9858		sg_hITGA5_514_s	GGAGCCACTGAGCGACCCCG	211	189.679		sg_hITGAV_1574_a	TATCCAAAAGAAGTTCCACC	118	264.116
sg_hATRN_KO4	CTGATGTGGCAACAACCTCA	2425	593.737		sg_hITGA5_213_s	TTTACCGGCCGGGAACAGAC	594	533.977		sg_hITGAV_1582_s	TTTCCAGGTGGAACTTCTTT	569	1273.58
sg_hATRN_KO5	ATGCGCATCACACTGTTCCG	3078	753.617		sg_hITGA5_331_a	TTTGCTGTCAAATTCAATGG	4302	3867.29		sg_hITGAV_1600_s	TTTGGATAAACTCAAGCAAA	379	848.306
sg_hAXL_KO1	CTGAGAACATTAGTGCTACG	620	151.801		sg_hITGA6_625_a	TTTCCAGTTATAAGTACCCG	995	894.457		sg_hITGAV_1601_s	TTGGATAAACTCAAGCAAAA	334	747.583
sg_hAXL_KO2	CGAAGCCCATAACGCCAAGG	1677	410.597		sg_hITGA6_1208_s	GGAGCTCCGTATGATGACTT	1670	1501.25		sg_hITGAV_1635_s	GAGCACTGTTTCTCTACAGC	1263	2826.94
sg_hAXL_KO3	CCTAGCAGTACATACCACCA	936	229.17		sg_hITGA6_2086_s	AGATGGCGATGACGCCCATG	1354	1217.18		sg_hITGAV_1648_a	CATGTTCTTGGAGTGACTTG	1511	3382.03
sg_hAXL_KO4	CGAAGCCAATGTACCTCGGG	1434	351.1		sg_hITGA6_908_a	CATCGAATATGTGCTCAGGG	1337	1201.9		sg_hITGAV_1649_a	TCATGTTCTTGGAGTGACTT	647	1448.16
sg_hAXL_KO5	TGCGCAAGTCCTACAGTCGT	4055	992.826		sg_hITGA6_1529_a	TTGAAGGATTATAACCAGCG	436	391.943		sg_hITGAV_1650_a	GTCATGTTCTTGGAGTGACT	1062	2377.05
sg_hB2M_KO1	AAGTCAACTTCAATGTCGGA	795	194.648		sg_hITGA6_430_s	GCAGCATGTTAATACGAAGC	1645	1478.78		sg_hITGAV_1660_a	CCTTGAAATAGTCATGTTCT	133	297.69
sg_hB2M_KO2	CTGAATCTTTGGAGTACCTG	2489	609.407		sg_hITGA6_1867_s	ACAGGTTCACTTCTTAAAAG	533	479.141		sg_hITGAV_1671_s	CCAAGAACATGACTATTTCA	1149	2571.78
sg_hB2M_KO3	GAGTAGCGCGAGCACAGCTA	2106	515.633		sg_hITGA6_1702_a	AGCCCTCACCTGTAGCCACA	2895	2602.46		sg_hITGAV_1672_s	CAAGAACATGACTATTTCAA	142	317.835
sg_hB2M_KO4	TCCTGAATTGCTATGTGTCT	343	83.9801		sg_hITGA6_240_s	AGAGAGCCAACAGAACGGGA	496	445.88		sg_hITGAV_1673_s	AAGAACATGACTATTTCAAG	13	29.0976
sg_hB2M_KO5	GAAGTTGACTTACTGAAGAA	1	0.24484		sg_hITGA6_1366_a	AATAGTTACTGAATCTGAGA	343	308.34		sg_hITGAV_1674_s	AGAACATGACTATTTCAAGG	213	476.752
sg_hB3GAT1_KO1	CCGCGCAGCTTGTAGTTGCG	171	41.8676		sg_hITGA6_1531_a	TATTGAAGGATTATAACCAG	327	293.957		sg_hITGAV_1675_s	GAACATGACTATTTCAAGGG	337	754.298
sg_hB3GAT1_KO2	CACGTCTGACCGCGACATCG	4437	1086.35		sg_hITGA6_325_s	TGACCCCACGTCAGAAAGCA	2210	1986.68		sg_hITGAV_1676_s	AACATGACTATTTCAAGGGG	1426	3191.78
sg_hB3GAT1_KO3	TGTAGGTGGGCGTCACCACG	626	153.27		sg_hITGA6_1328_a	CAGGGTAGGAATTTCGATCA	1491	1340.34		sg_hITGAV_1693_s	GGGGGGACTGATGCAGTGTG	2738	6128.39
sg_hB3GAT1_KO4	CCCTTATGTACCGCGAGCAG	1910	467.644		sg_hITGA6_854_s	GCTCCCAGAGCCAATCACAG	2768	2488.3		sg_hITGAV_1713_s	AGGAATTGATAGCGTATCTG	774	1732.42
sg_hB3GAT1_KO5	GGGCACCATGCAGCGCAACC	2521	617.241		sg_hITGA6_626_a	CTTTCCAGTTATAAGTACCC	479	430.598		sg_hITGAV_1714_s	GGAATTGATAGCGTATCTGC	634	1419.07
sg_hBACE1_KO1	CCTCATAATACCACTCCCGC	987	241.657		sg_hITGA6_317_a	CTTCCTTGCTTTCTGACGTG	4207	3781.89		sg_hITGAV_1755_a	TATTCCATAAAAATAGTAAT	55	123.105
sg_hBACE1_KO2	TACTACGTGGAGATGACCGT	1651	404.231		sg_hITGA6_1015_a	ATCTCTATCAAAATACTGTG	275	247.212		sg_hITGAV_1762_s	CACTCCAATTACTATTTTTA	29	64.9099
sg_hBACE1_KO3	GTGTATGTGCCCTACACCCA	144	35.257		sg_hITGA6_1756_a	TGGCTCTTGGATCTCCACTG	850	764.109		sg_hITGAV_1770_s	TTACTATTTTTATGGAATAT	275	615.525
sg_hBACE1_KO4	GAACTTGTCTGATTCAGTGA	22	5.38648		sg_hITGA6_1606_a	GTTTCGAAACTGAACTCTTG	2119	1904.88		sg_hITGAV_1774_s	TATTTTTATGGAATATCGGT	10	22.3827
sg_hBACE1_KO5	AGCACTTCAGACTGGTTGAG	2243	549.176		sg_hITGA6_1070_s	TATGTCTACATGAACCAGCA	784	704.778		sg_hITGAV_1802_s	AGAACAGCTGCTGATACAAC	628	1405.64
sg_hBCAM_KO1	TAGAACTGAGCGACAGCATG	1123	274.955		sg_hITGA6_1346_a	GGGAACCAACAGCAACATCA	1672	1503.05		sg_hITGAV_1821_a	GGCGTGAACTGGTTAAGAAT	696	1557.84
sg_hBCAM_KO2	AAGATCACGTGGTATCGCAA	2448	599.368		sg_hITGA6_1213_s	TCCGTATGATGACTTGGGAA	972	873.781		sg_hITGAV_1822_a	AGGCGTGAACTGGTTAAGAA	566	1266.86
sg_hBCAM_KO3	GTCACAATGCACGACACCCG	4224	1034.2		sg_hITGA6_1423_a	TCTGTTAGGAGTTACTGTGA	429	385.65		sg_hITGAV_1832_a	TAATGTTAGCAGGCGTGAAC	956	2139.79
sg_hBCAM_KO4	ATGGTCGTGGGTTCCCGTAG	1472	360.404		sg_hITGA6_500_s	AGGATTGAAGACGATATGGA	312	280.473		sg_hITGAV_1842_a	ACCTGTCGACTAATGTTAGC	523	1170.62
sg_hBCAM_KO5	AAACACGTTGAGCCGCGCAG	2394	586.147		sg_hITGA6_1101_a	TTGGTTCCATTAAGACGAAT	245	220.243		sg_hITGAV_1852_s	GCCTGCTAACATTAGTCGAC	1836	4109.47
sg_hBCAN_KO1	AGGAAAGTCCACTTGACCCG	231	56.558		sg_hITGA7_326_s	TACAGAGTGGACATCGACCA	907	815.349		sg_hITGAV_1874_s	GCTCACATTCTACTTGACTG	2825	6323.12
sg_hBCAN_KO2	CTTACCTAGGAGCGTCCTAG	555	135.886		sg_hITGA7_1562_s	AGCAGCTATAGCCCTACTGT	1149	1032.9		sg_hITGAV_1903_s	CAATGTCTGTAAACCCAAGC	510	1141.52
sg_hBCAN_KO3	GTAGAGAAAGACGACCCCTG	721	176.53		sg_hITGA7_1978_s	CTGTACCCGGGTCAGCGACA	1906	1713.4		sg_hITGAV_1905_a	TCTACAGAAACTTCCAGCTT	874	1956.25
sg_hBCAN_KO4	CACCATAGTTCCGGACCCCG	2397	586.881		sg_hITGA7_1242_s	GGAAAGTCTTCATCTACCAT	1792	1610.92		sg_hITGAV_1906_a	ATCTACAGAAACTTCCAGCT	308	689.388
sg_hBCAN_KO5	TTCAACGTCTACTGCTTCCG	2276	557.256		sg_hITGA7_869_s	GCCCCCCGCGCCAACCACAA	6178	5553.72		sg_hITGAV_1920_s	AGCTGGAAGTTTCTGTAGAT	168	376.03
sg_hBGN_KO1	GCCATTCATGATGAACGATG	1496	366.281		sg_hITGA7_670_a	GGTCACAAAAAGCAACCCTG	155	139.337		sg_hITGAV_1943_s	GATCAAAAGAAGATCTATAT	1	2.23827
sg_hBGN_KO2	AGCACTGAACCACCCGCAGG	2086	510.736		sg_hITGA7_2170_s	TGACTCACTGCACTACTCAG	1677	1507.54		sg_hITGAV_1944_s	ATCAAAAGAAGATCTATATT	1	2.23827
sg_hBGN_KO3	AAGCTGACTGGCATCCCCAA	1208	295.767		sg_hITGA7_1768_a	GTAGGACAAGGTCACTACAA	1	0.898952		sg_hITGAV_1945_s	TCAAAAGAAGATCTATATTG	126	282.022
sg_hBGN_KO4	CCACGACAACCGCATCCGCA	2402	588.106		sg_hITGA7_1052_s	GAGCGCCAAGAAGAGCTGGG	397	356.884		sg_hITGAV_1964_a	CCTTAACAATCAATGTCAGA	243	543.9
sg_hBGN_KO5	CTTGTTGTTCACCAGGACGA	879	215.214		sg_hITGA7_499_s	TCGCTGCTTTGTGCTCAGCC	3486	3133.75		sg_hITGAV_1965_a	GCCTTAACAATCAATGTCAG	1254	2806.79
sg_hBMPR1A_KO1	TAACCTACCTATGACAACAG	1272	311.436		sg_hITGA7_1627_a	ACGGCTCAGGAACGTCACAC	296	266.09		sg_hITGAV_1975_s	CCCTCTGACATTGATTGTTA	1025	2294.23
sg_hBMPR1A_KO2	CAACTGGACAGGTTTCATAG	761	186.323		sg_hITGA7_1626_a	CGGCTCAGGAACGTCACACG	2134	1918.36		sg_hITGAV_1988_s	ATTGTTAAGGCTCAGAATCA	106	237.257
sg_hBMPR1A_KO3	ATAGCACTTTAAAAAAGGCA	1	0.24484		sg_hITGA7_1585_s	CCTGGACTATGTGTTAGATG	1288	1157.85		sg_hITGAV_1994_s	AAGGCTCAGAATCAAGGAGA	480	1074.37
sg_hBMPR1A_KO4	ATGGCGTGGCGAAAAAGTGG	1529	374.36		sg_hITGA7_1499_a	TCCCACCTCACCAGACCGAG	3307	2972.83		sg_hITGAV_2008_a	AACGATGAGCTCAGCTTCGT	1692	3787.16
sg_hBMPR1A_KO5	CATAAATTTCTGTGTGCAGG	836	204.686		sg_hITGA7_1027_a	TTGGCGCTCAAAGAAGTAGG	569	511.503		sg_hITGAV_2032_a	GAAATCAGCCTGCAGTGGAA	3378	7560.89
sg_hBMPR1B_KO1	TCTAACCCAATGCTGTATCG	1213	296.991		sg_hITGA7_435_s	GTGCACACCGATATGAGGCA	639	574.43		sg_hITGAV_2035_s	CATCGTTTCCATTCCACTGC	1196	2676.97
sg_hBMPR1B_KO2	TGATGGACCTATACACCACA	803	196.606		sg_hITGA7_1082_s	TATGTGTACTTGAACCAGGG	386	346.995		sg_hITGAV_2037_a	CCGATGAAATCAGCCTGCAG	3729	8346.52
sg_hBMPR1B_KO3	CATTGATTTAGCGTCTAGGG	1140	279.118		sg_hITGA7_1573_a	CGCATCTAACACATAGTCCA	3224	2898.22		sg_hITGAV_2048_s	CCACTGCAGGCTGATTTCAT	1755	3928.17
sg_hBMPR1B_KO4	GATTGGAAAAGGTCGCTATG	1215	297.481		sg_hITGA7_1599_s	TAGATGCGGACACAGACCGG	2195	1973.2		sg_hITGAV_2049_s	CACTGCAGGCTGATTTCATC	1308	2927.66
sg_hBMPR1B_KO5	AACGCAAGACCTTTGGACGG	2953	723.012		sg_hITGA7_790_a	CGAGTCAATAGAGAAGCCTG	861	773.997		sg_hITGAV_2050_s	ACTGCAGGCTGATTTCATCG	3179	7115.47
sg_hBMPR2_KO1	GTGACTTTGGACTGTCCATG	2495	610.876		sg_hITGA7_313_s	GGAGACTGACTGCTACAGAG	2235	2009.16		sg_hITGAV_2066_a	GCCTGCTTACTTCATTGTTT	1265	2831.42
sg_hBMPR2_KO2	CCTTTGGGAGAAATCAAAAG	75	18.363		sg_hITGA7_993_s	TGGCTGACCTCAACAGTGAT	1949	1752.06		sg_hITGAV_2080_a	TGCACAGGAAAGTCTTGCTA	1663	3722.25
sg_hBMPR2_KO3	CAGCACACCTTTGACTATAG	1387	339.593		sg_hITGA7_1012_s	TAGCTGGCCAGACCTGATAG	2675	2404.7		sg_hITGAV_2095_a	GTTTTCTGTCTTAAATGCAC	229	512.565
sg_hBMPR2_KO4	AGCTTACCCAGTCACTTGTG	3042	744.803		sg_hITGA7_1709_s	CACCAGCATGACCGAGTCTG	1827	1642.38		sg_hITGAV_2117_a	CACATACCACCTGGCGAGTT	2961	6627.53
sg_hBMPR2_KO5	GCATATCCTCAAAAGTGGGA	703	172.122		sg_hITGA7_1607_s	GACACAGACCGGAGGCTCCG	1041	935.809		sg_hITGAV_2119_s	GACAGAAAACCAAACTCGCC	1249	2795.6
sg_hBSG_KO1	GTCGTCAGAACACATCAACG	2873	703.425		sg_hITGA8_976_a	GTTAACATCTGATACGACAA	898	807.258		sg_hITGAV_2122_s	AGAAAACCAAACTCGCCAGG	2125	4756.33
sg_hBSG_KO2	GGATCGCAACCACCTGACCC	2908	711.995		sg_hITGA8_1394_s	ATAGACAAGAATGATTACCC	676	607.691		sg_hITGAV_2126_a	TTCCAAGGTCACATACCACC	1024	2291.99
sg_hBSG_KO3	TTCACTACCGTAGAAGACCT	247	60.4755		sg_hITGA8_1175_s	GGTAGTGCTATGGCACACTT	109	97.9857		sg_hITGAV_2135_s	CGCCAGGTGGTATGTGACCT	2271	5083.12
sg_hBSG_KO4	GTGGACTCCGACGACCAGTG	2535	620.669		sg_hITGA8_399_s	TCGAGTTCAAATCCAATCAG	2517	2262.66		sg_hITGAV_2141_a	CAGCCTTCATTGGGTTTCCA	1613	3610.33
sg_hBSG_KO5	CATCTCCATCGACACGCTCG	3507	858.654		sg_hITGA8_209_a	CGGGTCGGGCGACTTACGTG	795	714.666		sg_hITGAV_2149_s	TGACCTTGGAAACCCAATGA	572	1280.29
sg_hBST1_KO1	CGCTCAGGGGCATAAAACGA	1428	349.631		sg_hITGA8_1688_a	GGAAGACGCGATGAGCCTGA	1859	1671.15		sg_hITGAV_2150_a	CTTGAGTTCCAGCCTTCATT	1917	4290.77
sg_hBST1_KO2	CTGAACCATTCAGCATGACG	799	195.627		sg_hITGA8_671_s	CCTGGGAGTTTCTACTGGCA	855	768.604		sg_hITGAV_2151_a	ACTTGAGTTCCAGCCTTCAT	943	2110.69
sg_hBST1_KO3	TGTCGACAGAAAAATGACTC	936	229.17		sg_hITGA8_1919_s	GCTCACATTCTGGTGGACTG	1410	1267.52		sg_hITGAV_2153_s	CTTGGAAACCCAATGAAGGC	259	579.713
sg_hBST1_KO4	ATAAAAAGGTCATAGTCTGA	221	54.1096		sg_hITGA8_1144_a	ACCGAATCTCCCAAACGTCT	1624	1459.9		sg_hITGAV_2171_s	TCTCTCCTTTAGCTCTTAGC	1	2.23827
sg_hBST1_KO5	GCTCGGGACTCAGCAGTGCG	2260	553.338		sg_hITGA8_1343_a	AAGTAAAGCCAAATCCGGAA	185	166.306		sg_hITGAV_2201_a	AAGTATCCATCTCTGACTGC	710	1589.17
sg_hBST2_KO1	GGCCCAAGGACAAAAGAAAG	117	28.6463		sg_hITGA8_1344_a	AAAGTAAAGCCAAATCCGGA	908	816.248		sg_hITGAV_2206_s	TGTGCACCAGCAGTCAGAGA	1966	4400.44
sg_hBST2_KO2	CTGGATGCAGAGAAGGCCCA	1982	485.273		sg_hITGA8_1032_a	AATTCACGTTCCATAAAGAG	2598	2335.48		sg_hITGAV_2241_s	AATTTGACTTACAAATCCAA	4	8.95309
sg_hBST2_KO3	CTGCATCCAGGGAAGCCATT	5095	1247.46		sg_hITGA8_1244_s	TTTGCAGGCAAGGATCAAAG	1416	1272.92		sg_hITGAV_2246_a	ATAAGTTGTTTTCATACCTT	15	33.5741
sg_hBST2_KO4	CCAAGGACAAAAGAAAGTGG	136	33.2982		sg_hITGA8_208_a	GGGTCGGGCGACTTACGTGC	1290	1159.65		sg_hITGAV_2276_a	CAACTTTGTGAGATACAACT	87	194.73
sg_hBST2_KO5	GATGGCCCTAATGGCTTCCC	102	24.9737		sg_hITGA8_280_a	GGGCCAAGGACAGTAATAGA	375	337.107		sg_hITGAV_2277_a	TCAACTTTGTGAGATACAAC	116	259.64
sg_hBTN3A2_KO1	ATACAGTGGAGCAACGCCAA	368	90.1011		sg_hITGA8_514_a	GTTCTGAATTGCTACATAGC	209	187.881		sg_hITGAV_2321_s	TTAGCTGCAGTTGAGATAAG	126	282.022
sg_hBTN3A2_KO2	GCATCTGTGATCATGAGAGG	1626	398.11		sg_hITGA8_550_a	GTTCCGGCAAGGAGAGAACT	362	325.42		sg_hITGAV_2322_s	TAGCTGCAGTTGAGATAAGA	192	429.748
sg_hBTN3A2_KO3	AATCTTCACGTCGAAGTGAA	14	3.42776		sg_hITGA8_654_s	ACCTTATTGTGGGAGGACCT	37	33.2612		sg_hITGAV_2343_a	ATCGGAAGAAAGACATGATC	1	2.23827
sg_hBTN3A2_KO4	AGTGGGTAAGTTCCAGCCTA	632	154.739		sg_hITGA8_451_a	CCAGTGATATAAAGGAGCAC	1	0.898952		sg_hITGAV_2361_a	TTGTGCTCCCAGTTTGGAAT	1545	3458.13
sg_hBTN3A2_KO5	GAGCAGCTGGACCAAGAGGA	3314	811.4		sg_hITGA8_264_s	GCCAGCCCGATATCGTGGAA	2440	2193.44		sg_hITGAV_2364_s	TCTTTCTTCCGATTCCAAAC	1402	3138.06
sg_hBTN3A3_KO1	ATAAAGTGGAGCGACACCAA	734	179.713		sg_hITGA8_259_s	CACCAGCCAGCCCGATATCG	4464	4012.92		sg_hITGAV_2365_s	CTTTCTTCCGATTCCAAACT	2905	6502.18
sg_hBTN3A3_KO2	GGGTTGTCTGGCAGATCCCG	356	87.163		sg_hITGA8_1165_s	TGGGAGATTCGGTAGTGCTA	630	566.339		sg_hITGAV_2367_a	TTCTCCTTGTGCTCCCAGTT	3097	6931.93
sg_hBTN3A3_KO3	TTACTCACCAGGTTTGAAGA	241	59.0064		sg_hITGA8_787_a	ACCAAGGTAACTGTCATCAT	378	339.804		sg_hITGAV_2374_s	GATTCCAAACTGGGAGCACA	805	1801.81
sg_hBTN3A3_KO4	AAGCAGCAACGAGATAGGCA	1146	280.587		sg_hITGA8_263_s	AGCCAGCCCGATATCGTGGA	1414	1271.12		sg_hITGAV_2390_a	CAACATCTTCTTCAGTCTCA	540	1208.67
sg_hBTN3A3_KO5	AGAGACCATGGAGCTGAGGT	760	186.078		sg_hITGA8_1219_a	GCCTGCAAAAGGCACTCCGA	1828	1643.28		sg_hITGAV_2391_a	CCAACATCTTCTTCAGTCTC	975	2182.32
sg_hC11orf24_KO1	TGCAGCCTCCAGTATGACTG	2333	571.212		sg_hITGA9_1390_s	AGCAAGGCCTGTCATTACGG	3081	2769.67		sg_hITGAV_2402_s	CCTGAGACTGAAGAAGATGT	536	1199.71
sg_hC11orf24_KO2	GGAGGCCGCAGTCGTAATGG	2335	571.701		sg_hITGA9_1213_a	GTACTGAGGGACTATCCCAC	483	434.194		sg_hITGAV_2403_s	CTGAGACTGAAGAAGATGTT	370	828.161
sg_hC11orf24_KO3	AGTTGATAATAAAACGTCTG	1	0.24484		sg_hITGA9_922_a	CAGGTCAACTGCGCACAAGG	2016	1812.29		sg_hITGAV_2415_a	TCATAGATGTGCTGAACAAC	646	1445.92
sg_hC11orf24_KO4	GGGGACGCATAGGGGGTACA	2004	490.659		sg_hITGA9_1865_a	CTGCGGCACAGTCCTCTGAA	3267	2936.87		sg_hITGAV_2428_s	AGTTGTTCAGCACATCTATG	39	87.2927
sg_hC11orf24_KO5	CTGAGCACGTGTGGCCAATG	2561	627.035		sg_hITGA9_562_s	GTATAAGAAGAAGTACGGAG	97	87.1983		sg_hITGAV_2433_a	GGACCATTGTTTCTCAGCTA	2035	4554.89
sg_hCACNA1E_KO1	CCCCTTGGTGGACTCAACCG	1858	454.913		sg_hITGA9_373_s	CCGCGATGATGAGTGGATGG	1449	1302.58		sg_hITGAV_2441_s	TCTCCTTAGCTGAGAAACAA	250	559.568
sg_hCACNA1E_KO2	GTCCACGTGAGTATTGAAGT	854	209.093		sg_hITGA9_1684_a	GAGAGGACTGACCTTCACAT	1177	1058.07		sg_hITGAV_2454_a	ATTGCCTTGCTGAATGAACT	825	1846.58
sg_hCACNA1E_KO3	AAGACACCACATGTCGATGT	371	90.8356		sg_hITGA9_723_s	ACGAAGTGATCATGAACAGG	500	449.476		sg_hITGAV_2461_s	TGGTCCAAGTTCATTCAGCA	4559	10204.3
sg_hCACNA1E_KO4	CGTGCCTGGATAGACAAAGC	499	122.175		sg_hITGA9_180_s	ATTTCCACGACAACACGCGC	3417	3071.72		sg_hITGAV_2480_a	ATTTGTAAGGCCACTGAAGA	262	586.428
sg_hCACNA1E_KO5	CTGATTCCAAAAGACGTACC	1358	332.493		sg_hITGA9_1357_a	CCTGAGAAGAACCACGCTGT	1595	1433.83		sg_hITGAV_2481_s	AGGCAATGCTCCATCTTCAG	2959	6623.05
sg_hCADM2_KO1	GATGAGAATCCACTAATCTG	600	146.904		sg_hITGA9_1292_s	TTTGGTCAGTCCATATCGGG	835	750.625		sg_hITGAV_2493_a	GTGTTATTATTATATTTGTA	11	24.621
sg_hCADM2_KO2	GATGGTATAATCTTAACTGA	1	0.24484		sg_hITGA9_416_a	AGGAGGGACTTACCAACACA	558	501.615		sg_hITGAV_2528_a	GTCCATCAATATCATAATGA	44	98.484
sg_hCADM2_KO3	ACTAATACTCAATTCATGCC	51	12.4868		sg_hITGA9_362_a	CCCCCATCCACTCATCATCG	9513	8551.73		sg_hITGAV_2537_s	ATCCTTCATTATGATATTGA	341	763.251
sg_hCADM2_KO4	CAGCACACTGGACTTCCGAG	639	156.453		sg_hITGA9_569_s	AAGAAGTACGGAGAGGAACA	597	536.674		sg_hITGAV_2550_a	ATATCTGAAGTGCAGTTCAT	140	313.358
sg_hCADM2_KO5	ACCGAATGGTTGTGAGTGGT	1387	339.593		sg_hITGA9_1231_s	GATAGTCCCTCAGTACTCAA	649	583.42		sg_hITGAV_2563_s	AATGAACTGCACTTCAGATA	250	559.568
sg_hCADM3_KO1	AGCAGGGTTAGACCATTGCA	812	198.81		sg_hITGA9_266_a	GGTCAGGGTTGGTGTGAACA	1682	1512.04		sg_hITGAV_2582_a	ATATTACCTTAATTCTCAAA	21	47.0037
sg_hCADM3_KO2	AGAAGACTGACAGTTTAGGG	424	103.812		sg_hITGA9_477_a	ATGATGTAGCAGAAGCCATG	694	623.872		sg_hITGAV_2583_a	CATATTACCTTAATTCTCAA	94	210.398
sg_hCADM3_KO3	CAGCATCAGCATCAGCAATG	3509	859.143		sg_hITGA9_311_s	GAACTGGACATGGCTCGAGG	1130	1015.82		sg_hITGAV_2587_s	GATCAACCCTTTGAGAATTA	26	58.1951
sg_hCADM3_KO4	GAGCTGATGGCCTCGTCGAG	1321	323.434		sg_hITGA9_1864_s	TGAAAGGAATTGCCGTTCAG	237	213.052		sg_hITGAV_2623_s	AACAACTGAAAAGAATGACA	2	4.47655
sg_hCADM3_KO5	TAAAACTTCAATGCGTTGAG	190	46.5196		sg_hITGA9_639_a	CCAGCCCAATAAAATGACCC	1122	1008.62		sg_hITGAV_2630_s	GAAAAGAATGACACGGTTGC	228	510.326
sg_hCALCRL_KO1	GTGGGTGTTAACATTACACT	9	2.20356		sg_hITGA9_332_s	AAGAATCGGGGCACGTCCTG	473	425.204		sg_hITGAV_2631_s	AAAAGAATGACACGGTTGCC	15	33.5741
sg_hCALCRL_KO2	AGAATTAGAAGAGAGTCCTG	288	70.5139		sg_hITGA9_1719_a	TAGGCTGCTTCAAACACGAT	2322	2087.37		sg_hITGAV_2636_s	AATGACACGGTTGCCGGGCA	1730	3872.21
sg_hCALCRL_KO3	TTACCTACACACACTCATTG	247	60.4755		sg_hITGA9_1357_s	AGCCTTCATGTCCGACAGCG	4895	4400.37		sg_hITGAV_2638_a	ATGGTCCCGCTCACCTTGCC	2637	5902.33
sg_hCALCRL_KO4	GACCCCATTCAACAAGCAGA	1129	276.424		sg_hITGA9_1025_s	GTCACTGTCTACATCAACAG	725	651.74		sg_hITGAV_2643_s	CGGTTGCCGGGCAAGGTGAG	1194	2672.5
sg_hCALCRL_KO5	GTAATATAAGCTTCTAGCAA	107	26.1979		sg_hITGA9_2017_a	GGAAACATTGAAGGACACGT	105	94.3899		sg_hITGAV_2644_s	GGTTGCCGGGCAAGGTGAGC	869	1945.06
sg_hCALR_KO1	TAATCCCCCACTTAGACGGG	461	112.871		sg_hITGAD_2042_a	CACGAGAAGTCAGACGACCT	912	819.844		sg_hITGAV_2657_a	GATCCCGCTTAGTGATGAGA	2145	4801.1
sg_hCALR_KO2	CATGAGCAGAACATCGACTG	3561	871.875		sg_hITGAD_848_a	GGCGCACCCCGATAGCGTAG	3515	3159.81		sg_hITGAV_2664_s	GGGACCATCTCATCACTAAG	1573	3520.8
sg_hCALR_KO3	GGCCACAGATGTCGGGACCT	1256	307.519		sg_hITGAD_1055_s	CAGCACGAGATGTCCCAAGA	3507	3152.62		sg_hITGAV_2665_s	GGACCATCTCATCACTAAGC	1198	2681.45
sg_hCALR_KO4	ATCAGGGTCAGGGATATGCT	990	242.392		sg_hITGAD_1457_s	CATTACTATGAGCAGACCCG	2494	2241.99		sg_hITGAV_2683_a	GTGAATATCTCCTTCACTGA	156	349.171
sg_hCALR_KO5	CGGCAAGTTCTACGGTGACG	850	208.114		sg_hITGAD_426_s	TCCCCGACGCCACGCCAGGT	4521	4064.16		sg_hITGAV_2684_a	TGTGAATATCTCCTTCACTG	71	158.917
sg_hCASD1_KO1	TATTTCTAATGAAGACACAG	1	0.24484		sg_hITGAD_1237_a	GTTCTGTACCCCCTTCCACA	2660	2391.21		sg_hITGAV_2684_s	CGGGATCTTGCCCTCAGTGA	4275	9568.62
sg_hCASD1_KO2	CTATACATAACACCACTACC	579	141.762		sg_hITGAD_251_a	AGGACATGTTCACGGCCTCA	924	830.631		sg_hITGAV_2701_s	TGAAGGAGATATTCACACTT	71	158.917
sg_hCASD1_KO3	ATGGGTCCTGTTGTCAACCT	3124	764.88		sg_hITGAD_2257_a	GAAGAGGTCTTGTGAGCCCA	2331	2095.46		sg_hITGAV_2708_s	GATTTGTTTTGGCAGGGTTG	1869	4183.33
sg_hCASD1_KO4	TGGTCCATCAAGATTCACAA	1744	427.001		sg_hITGAD_662_s	GATCCCATCGTCCAACTGAA	3179	2857.77		sg_hITGAV_2744_s	TTGAAGATTGTCTGCCAAGT	1619	3623.76
sg_hCASD1_KO5	CCCGCTCACCTCGGTAGCGG	183	44.8057		sg_hITGAD_1679_s	TTTCACGGAGCCTCAGAATC	1338	1202.8		sg_hITGAV_2745_s	TGAAGATTGTCTGCCAAGTT	1493	3341.74
sg_hCCR1_KO1	AACTTGTAGTCGATCCAGAA	341	83.4904		sg_hITGAD_1858_s	TCTGCCGGTGCTGAAAGTGG	2734	2457.73		sg_hITGAV_2747_a	CTCTGTCTAATCTCCCAACT	2308	5165.93
sg_hCCR1_KO2	GAAACAGCTTCCACTCTCGT	1397	342.041		sg_hITGAD_2105_s	TTGACTCGAAGAAAAACCCT	92	82.7035		sg_hITGAV_2759_s	CAAGTTGGGAGATTAGACAG	1121	2509.1
sg_hCCR1_KO3	CAGATGATCATGACCAACAA	938	229.66		sg_hITGAD_1078_s	CTTCAGCACAGCCCTCACAA	6547	5885.44		sg_hITGAV_2796_s	TGTACGTAAAGTCATTACTG	656	1468.31
sg_hCCR1_KO4	TGGTCCTTGTGCAATACAAG	565	138.335		sg_hITGAD_1459_s	TTACTATGAGCAGACCCGAG	1871	1681.94		sg_hITGAV_2845_a	AGCAGACGACTTCAGAGAAT	1095	2450.91
sg_hCCR1_KO5	CGTGCCAGAAGGTGAACGAG	197	48.2335		sg_hITGAD_940_s	GCAGGACCACGTGTTCAAGG	3688	3315.33		sg_hITGAV_2889_a	TCAATTGGAAGATTCTTATA	1	2.23827
sg_hCCR2_KO1	GCAGCAGAGTGAGCCCACAA	1985	486.007		sg_hITGAD_1430_a	AGTAATGGGGGGCCCCAATG	770	692.193		sg_hITGAV_2902_s	TTATAAGAATCTTCCAATTG	389	870.688
sg_hCCR2_KO2	TTCACAGGGCTGTATCACAT	1313	321.475		sg_hITGAD_1344_s	GGAAGAAGGCCGAAGTCACA	1380	1240.55		sg_hITGAV_2904_a	GAGTTGGTGATATCCTCAAT	67	149.964
sg_hCCR2_KO3	TGGAAATTATTCCATCCTCG	236	57.7822		sg_hITGAD_799_a	GATGACATCACTGTATTCCA	522	469.253		sg_hITGAV_2920_a	ATGACTTACCAATGTGGAGT	301	673.72
sg_hCCR2_KO4	ATTTGACGTGAAGCAAATTG	5	1.2242		sg_hITGAD_797_a	TGACATCACTGTATTCCAGG	1981	1780.82		sg_hITGAV_2923_s	GGATATCACCAACTCCACAT	2002	4481.02
sg_hCCR2_KO5	GACAAGTGTGATCACCTGGT	809	198.076		sg_hITGAD_1288_s	CCGCTACCAGCATACCGGGA	3540	3182.29		sg_hITGAV_2926_a	AAACCAATGACTTACCAATG	137	306.643
sg_hCCR4_KO1	ACTCTCTCAACTCCACGACG	3112	761.942		sg_hITGAD_1991_s	AAAAGCTCACTGGACCAGCT	1202	1080.54		sg_hITGAV_2938_a	AATGCCCCAGGTGACATTAG	110	246.21
sg_hCCR4_KO2	AAAAACCAAGGAATACAGTG	1	0.24484		sg_hITGAD_798_a	ATGACATCACTGTATTCCAG	602	541.169		sg_hITGAV_2943_s	AGGTTACCACTAATGTCACC	172	384.983
sg_hCCR4_KO3	GAGCAGGTACACATCAGTCA	1071	262.224		sg_hITGAD_2104_s	TTTGACTCGAAGAAAAACCC	189	169.902		sg_hITGAV_2944_s	GGTTACCACTAATGTCACCT	382	855.02
sg_hCCR4_KO4	GGTGATGACCCCATAAGTCA	458	112.137		sg_hITGAD_1609_s	TGAGGACAAGCTGATAGACG	1652	1485.07		sg_hITGAV_2945_s	GTTACCACTAATGTCACCTG	442	989.317
sg_hCCR4_KO5	GACCTAGCCCAAAAACCCAC	3936	963.69		sg_hITGAD_1573_a	CACATCCCCCAACACTGTCA	6142	5521.36		sg_hITGAV_2950_a	GGGCGCTGGCTGAATGCCCC	105	235.019
sg_hCCR8_KO1	GGTACCTGTCCACACTCATG	1747	427.735		sg_hITGAE_1446_a	GCCCCATGATGTTTGTACCG	4188	3764.81		sg_hITGAV_2964_a	ACAGGCACAGGCATGGGCGC	819	1833.15
sg_hCCR8_KO2	AAGGTGAGGACGATCAGGAT	511	125.113		sg_hITGAE_1861_s	GTATATCTACAATGGACACT	131	117.763		sg_hITGAV_2970_a	ACCCACACAGGCACAGGCAT	1339	2997.05
sg_hCCR8_KO3	TGGGACTGTAATGTGCAAAG	2815	689.224		sg_hITGAE_822_s	TCCAGAACATCACTCAAGTG	874	785.684		sg_hITGAV_2971_a	CACCCACACAGGCACAGGCA	2467	5521.82
sg_hCCR8_KO4	GAATAAGTTCCGCATCACAG	770	188.527		sg_hITGAE_2162_a	AGTTGAGAAGTGCCTCGCGG	1379	1239.65		sg_hITGAV_2976_a	ATGATCACCCACACAGGCAC	1441	3225.35
sg_hCCR8_KO5	GTAAAACACTAGCAATGGGA	55	13.4662		sg_hITGAE_305_a	CACTCACCAAAACACCGTGG	866	778.492		sg_hITGAV_2979_s	CGCCCATGCCTGTGCCTGTG	1687	3775.97
sg_hCCR9_KO1	TTGTGCAGTACCAGTAGACA	770	188.527		sg_hITGAE_1051_s	TAAGAGTGCTAGGACTGCGA	987	887.265		sg_hITGAV_2980_s	GCCCATGCCTGTGCCTGTGT	855	1913.72
sg_hCCR9_KO2	ACACGAGCCAGTACAAGGGT	1087	266.141		sg_hITGAE_519_s	AAGACGATGTGAACACAGCC	151	135.742		sg_hITGAV_2982_a	GCTAAAATGATCACCCACAC	2907	6506.66
sg_hCCR9_KO3	CTTATACAGCCAAATCAAGG	270	66.1068		sg_hITGAE_1235_a	GTCAGCCACGTACCTCATCC	3418	3072.62		sg_hITGAV_3005_s	ATCATTTTAGCAGTTCTAGC	303	678.197
sg_hCCR9_KO4	CAGCAAGCCATGACCACGAA	2473	605.489		sg_hITGAE_1658_a	CTCCCACCTGCTCGCTGAGA	2605	2341.77		sg_hITGAV_3019_s	TCTAGCAGGATTGTTGCTAC	365	816.97
sg_hCCR9_KO5	CCAGACCTTCATGTGCAAGG	2725	667.189		sg_hITGAE_1712_a	AGCGGGCATTGGTGAACCCG	121	108.773		sg_hITGAV_3028_s	ATTGTTGCTACTGGCTGTTT	624	1396.68
sg_hCD109_KO1	TACTGGAGCGGATCTAACAG	407	99.6499		sg_hITGAE_919_s	AAAGGCATCCAAGGTCATGG	636	571.733		sg_hITGAV_3045_s	TTTTGGTATTTGTAATGTAC	128	286.499
sg_hCD109_KO2	AATCAAATTTGATCCAACAG	36	8.81424		sg_hITGAE_937_a	GTCCTCGAATATGCCACCAT	3767	3386.35		sg_hITGAV_3046_s	TTTGGTATTTGTAATGTACA	177	396.174
sg_hCD109_KO3	ATTTGGCTAGACACCAACAT	554	135.641		sg_hITGAE_2165_a	TGAAGTTGAGAAGTGCCTCG	3176	2855.07		sg_hITGAV_3063_s	GACAGATGGGCTTTTTTAAA	318	711.771
sg_hCD109_KO4	TAAAATTTCTACTGGTCCAG	61	14.9352		sg_hITGAE_1991_s	GGCCTTGCCGACATCACCGT	3704	3329.72		sg_hITGAV_3064_s	ACAGATGGGCTTTTTTAAAC	209	467.799
sg_hCD109_KO5	CTGCCAGTCACTGTATTAGG	1112	272.262		sg_hITGAE_959_a	TGACTGTCGTAAGGTTGAGG	3802	3417.81		sg_hITGAV_3069_s	TGGGCTTTTTTAAACGGGTC	357	799.064
sg_hCD151_KO1	GCGCCACCTTCAAGGAGCGT	2135	522.733		sg_hITGAE_2085_a	ACGACGCCGTTGAAGCCGAT	1658	1490.46		sg_hITGAV_3077_a	CTTGTTCTTCTTGAGGTGGC	907	2030.11
sg_hCD151_KO2	CTGTGGCAGCAACAACTCAC	1608	393.703		sg_hITGAE_246_a	GTTGGGGCTGACTTACCTAC	989	889.063		sg_hITGAV_3081_a	CTTTCTTGTTCTTCTTGAGG	2068	4628.75
sg_hCD151_KO3	GGCTGATGTAGTCACTCTTG	1308	320.251		sg_hITGAE_308_a	CTGCACTCACCAAAACACCG	6117	5498.89		sg_hITGAV_3084_a	TCCCTTTCTTGTTCTTCTTG	671	1501.88
sg_hCD151_KO4	ACCCCAACCCCAGCTGAACA	6262	1533.19		sg_hITGAE_1697_s	TCCTTGGCACGCATACTGAG	1996	1794.31		sg_hITGAV_3093_s	CACCTCAAGAAGAACAAGAA	473	1058.7
sg_hCD151_KO5	AGCAATTGTAGGTAAACAGC	19	4.65196		sg_hITGAE_1143_s	ATGGGCTGCTGAGCAAACTG	1226	1102.11		sg_hITGAV_3094_s	ACCTCAAGAAGAACAAGAAA	90	201.445
sg_hCD160_KO1	TGGTAGGTCCCACTGTGCAA	1064	260.51		sg_hITGAE_960_a	ATGACTGTCGTAAGGTTGAG	1679	1509.34		sg_hITGAV_3117_a	TTTCCTTCACCATTTTCATG	1143	2558.35
sg_hCD160_KO2	CTGGTGATGTTAATGCATCC	589	144.211		sg_hITGAE_1456_s	TCCACGGTACAAACATCATG	129	115.965		sg_hITGAV_3119_s	CAGCTTCAACCTCATGAAAA	2261	5060.74
sg_hCD160_KO3	TCACCAACACCATCTATCCC	2317	567.294		sg_hITGAE_2196_s	TCACGCTGGATGTGGATGTG	1740	1564.18		sg_hITGAV_3125_s	CAACCTCATGAAAATGGTGA	236	528.232
sg_hCD160_KO4	TAAACTTAATCTGTACTGTA	12	2.93808		sg_hITGAE_1713_a	AAGCGGGCATTGGTGAACCC	372	334.41		CN_sg_Neg_1	GTAGCGAACGTGTCCGGCGT	2313	5177.13
sg_hCD160_KO5	GTTTAGTCGCGTTCCTTCCT	873	213.745		sg_hITGAE_992_s	ATCAACTCCCCCAAAATGCA	1801	1619.01		CN_sg_Neg_2	GACCGGAACGATCTCGCGTA	4555	10195.3
sg_hCD164_KO1	ACAGTTAGTGATTGTCAAGT	28	6.85552		sg_hITGAL_341_a	CACACGTTCGAGACAGCCCA	2129	1913.87		CN_sg_Neg_3	GGCAGTCGTTCGGTTGATAT	1963	4393.73
sg_hCD164_KO2	CAGTTAGTGATTGTCAAGTG	270	66.1068		sg_hITGAL_1402_s	GGAGCTGTGTGGCGTCGACG	2977	2676.18		CN_sg_Neg_4	GCTTGAGCACATACGCGAAT	2165	4845.86
sg_hCD164_KO3	GTGCCAACAGCCAATTCTAC	1116	273.241		sg_hITGAL_1213_a	CCAGGTCACGGTGTAACCTG	69	62.0277		CN_sg_Neg_5	GTGGTAGAATAACGTATTAC	1	2.23827
sg_hCD164_KO4	AACTCCCCAGAAACCTGTGA	278	68.0655		sg_hITGAL_1897_s	TGAGATCCCAGTGCATGAAG	2677	2406.49		CN_sg_Neg_6	GTCATACATGGATAAGGCTA	238	532.709
sg_hCD164_KO5	TTTACATTCTATCCAAAAGC	6	1.46904		sg_hITGAL_571_s	ACTCAGCAACACTTCGTACC	190	170.801		CN_sg_Neg_7	GATACACGAAGCATCACTAG	893	1998.78
sg_hCD177_KO1	GTTTCCGTGTGTCATAATGG	799	195.627		sg_hITGAL_1720_a	CTGAATTCCTGAGAGCACTT	2578	2317.5		CN_sg_Neg_8	GAACGTTGGCACTACTTCAC	1200	2685.93
sg_hCD177_KO2	ACGTTGATGCTCATTGAGAG	1362	333.472		sg_hITGAL_1000_s	GAAGAAGATCTATGTCATTG	584	524.988		CN_sg_Neg_9	GATCCATGTAATGCGTTCGA	763	1707.8
sg_hCD177_KO3	AAAGCGGGAGGGAGTTAACG	225	55.089		sg_hITGAL_793_s	TATCATCATCACGGATGGGG	626	562.744		CN_sg_Neg_10	GTCGTGAAGTGCATTCGATC	1139	2549.39
sg_hCD177_KO4	GAATACCGAGATGTGCGAGG	182	44.5609		sg_hITGAL_2230_s	GACACCGAGGGACCAAAGGG	1280	1150.66		CN_sg_LacZ_1465	CATCGGGCAAATAATATCGG	1848	4136.33
sg_hCD177_KO5	ATCCGGTGCTCAGTGACGCG	3177	777.856		sg_hITGAL_374_s	GACCAGAACACCTATCTGAG	1176	1057.17		CN_sg_LacZ_1583	TCGCGTGGGCGTATTCGCAA	3968	8881.47
sg_hCD22_KO1	ATTCATACCGGGTAACACTG	128	31.3395		sg_hITGAL_386_a	TCTGGCGGAAGAGGTAACAC	211	189.679		CN_sg_LacZ_1659	ACGAAGCCGCCCTGTAAACG	3467	7760.09
sg_hCD22_KO2	GAAGTGACCAAGGACCAGAG	1109	271.527		sg_hITGAL_1554_a	GCTTCTCCAAACCGCCCGAG	1614	1450.91		CN_sg_LacZ_1725	ATGATGAAAACGGCAACCCG	1317	2947.81
sg_hCD22_KO3	AAGACTCTATGAAAGCACAA	2	0.48968		sg_hITGAL_1553_a	CTTCTCCAAACCGCCCGAGT	5099	4583.75		CN_sg_LacZ_1739	AACCCGTGGTCGGCTTACGG	1075	2406.14
sg_hCD22_KO4	CTCTTCCAACAAATTACACG	1140	279.118		sg_hITGAL_1592_s	ACTGCTCTGACAGACATCAA	1350	1213.58		CN_sg_LacZ_2496	TGATTACGACCGCTCACGCG	892	1996.54
sg_hCD22_KO5	TTCCCATGGTGACTCCACTG	2699	660.823		sg_hITGAL_1381_s	GATTGGCTCTTATTTCGGTG	1235	1110.21		CN_sg_LacZ_336	GTGAGCGAGTAACAACCCGT	661	1479.5
sg_hCD24_KO1	GGCACTGCTCCTACCCACGC	2817	689.714		sg_hITGAL_1846_a	CAGGGTGACCATATCCACCA	1698	1526.42		CN_sg_LacZ_838	CAGACGTAGTGTGACGCGAT	3317	7424.35
sg_hCD24_KO2	GAGTACTTCCAACTCTGGGT	496	121.441		sg_hITGAL_1554_s	ACCCCGGCTACCCACTCGGG	1296	1165.04		CN_sg_LacZ_904	AATCCCGAATCTCTATCGTG	648	1450.4
sg_hCD24_KO3	CCCAGAGTTGGAAGTACTCT	310	75.9004		sg_hITGAL_1827_s	AGAGCCAGATGATCGTGCTG	2134	1918.36		CN_sg_LacZ_907	CCCGAATCTCTATCGTGCGG	613	1372.06
sg_hCD24_KO4	TATTCCAGTGAAACAACAAC	273	66.8413		sg_hITGAL_1353_s	GCCAGGTCCAGACAATCCAT	1881	1690.93		CN_sg_Luc_1058	AGCTATTCTGATTACACCCG	2547	5700.88
sg_hCD24_KO5	GAGCAATGGTGGCCAGGCTC	998	244.35		sg_hITGAL_1665_s	CTGTGTACATCTTCAATGGG	964	866.589		CN_sg_Luc_1158	ACGCTGGGCGTTAATCAAAG	1708	3822.97
sg_hCD247_KO1	CACAGTTGCCGATTACAGGT	2773	678.941		sg_hITGAL_1360_s	CCAGACAATCCATGGGACCC	408	366.772		CN_sg_Luc_1189	ACATAACCGGACATAATCAT	561	1255.67
sg_hCD247_KO2	TTGTTCCTGAGAGTGAAGGT	855	209.338		sg_hITGAL_466_s	TATCAAGGGCAACGTAGACC	35	31.4633		CN_sg_Luc_1451	GTGCTCCAAAACAACAACGG	2657	5947.09
sg_hCD247_KO3	GCTCAATCTAGGACGAAGAG	1373	336.165		sg_hITGAL_1286_s	GCCCCTCGATACCAGCACAT	5742	5161.78		CN_sg_Luc_1536	ACAACCGCGAAAAAGTTGCG	430	962.457
sg_hCD247_KO4	GCAGAGAAGGAAGAACCCTC	412	100.874		sg_hITGAL_342_a	TCACACGTTCGAGACAGCCC	2496	2243.78		CN_sg_Luc_1539	ACCGCGAAAAAGTTGCGCGG	597	1336.25
sg_hCD247_KO5	CTGGCCCTGCTGGTACGCGG	72	17.6285		sg_hITGAL_736_s	CAGGACAGAGGTGTTCCGGG	340	305.644		CN_sg_Luc_371	GGGCATTTCGCAGCCTACCG	3355	7509.41
sg_hCD248_KO1	CTGCGAACACGAATGTGTGG	959	234.801		sg_hITGAM_924_a	TGGAACACGTGATCACGAGG	867	779.391		CN_sg_Luc_474	GATTCTAAAACGGATTACCA	547	1224.34
sg_hCD248_KO2	CTATAGACCGAGCTTCCCAG	981	240.188		sg_hITGAM_1643_s	CCAGGAGAGGAGGACAACCG	1822	1637.89		CN_sg_Luc_560	TGTGCCAGAGTCCTTCGATA	3132	7010.27
sg_hCD248_KO3	CAGATGTGTGTCAACTACGT	238	58.2719		sg_hITGAM_2186_a	AGTTCAGGCGCAGCACAATG	1926	1731.38		CN_sg_Luc_650	GGCATGCGAGAATCTCACGC	1391	3113.44
sg_hCD248_KO4	ACAGCGGCCACAGAGCCGAA	356	87.163		sg_hITGAM_491_a	TCATCCGCCGAAAGTCATGT	3080	2768.77		CN_sg_Ren_158	TATTTTTTTACATGGTAACG	423	946.79
sg_hCD248_KO5	GCCCACTGCGCGGCTTCACG	2370	580.271		sg_hITGAM_1343_s	GAGTCCAACGCTAATGTCAA	1413	1270.22		CN_sg_Ren_170	ATGTCGCCATAAATAAGAAG	330	738.63
sg_hCD274_KO1	GGTTCCCAAGGACCTATATG	378	92.5495		sg_hITGAM_676_s	GCTGCTTGGGCGGACACACA	2686	2414.58		CN_sg_Ren_211	GGTATAATACACCGCGCTAC	1564	3500.66
sg_hCD274_KO2	GCATAGTAGCTACAGACAGA	106	25.953		sg_hITGAM_1921_s	ATTTGAGTGTAATGATCAGG	106	95.2889		CN_sg_Ren_307	ATTACAAATATCTTACTGCA	82	183.538
sg_hCD274_KO3	ACTGCTTGTCCAGATGACTT	1542	377.543		sg_hITGAM_197_a	AGCCTGTGCTGTAGTCGCAC	404	363.176		CN_sg_Ren_55	GGATGATAACTGGTCCGCAG	1775	3972.93
sg_hCD274_KO4	ACATGTCAGTTCATGTTCAG	37	9.05908		sg_hITGAM_1104_s	GCCCCTTGCTGAGCACTGTG	2430	2184.45		CN_sg_Ren_58	TTACATCTGGCCCACCACTG	4424	9902.12
sg_hCD274_KO5	CACCACCAATTCCAAGAGAG	1382	338.369		sg_hITGAM_798_a	ATGACATCCTCATATCCCAA	2063	1854.54		CN_sg_Ren_649	TCACGAGGCCATGATAATGT	905	2025.64
sg_hCD276_KO1	GTGGTCACGTTGCCAGTCAG	4841	1185.27		sg_hITGAM_2164_s	TATCTCTTAGAATTGCATCG	1731	1556.09		CN_sg_Ren_664	TTTACTAACGGGATTTCACG	525	1175.09
sg_hCD276_KO2	CTGGTGCACAGTTTCACCGA	492	120.461		sg_hITGAM_2015_a	GGTCATAAGTCACAACACTC	779	700.283		CN_sg_Ren_681	GAAATCCCGTTAGTAAAAGG	68	152.203
sg_hCD276_KO3	CACAGGGCAACGCATCCCTG	378	92.5495		sg_hITGAM_927_a	ACCTGGAACACGTGATCACG	1616	1452.71		CN_sg_Ren_794	GGCACCTTCAACAATAGCAT	1843	4125.14
sg_hCD276_KO4	TATCTGTCAGCTGCCAGATG	813	199.055		sg_hITGAM_878_a	CTTGGCGGGATTTCTCACTG	1002	900.749		hK_sg_hPCNA_1	GGACTCGTCCCACGTCTCTT	2357	5275.61
sg_hCD276_KO5	TGGAGCCCAACAAGGACCTG	2330	570.477		sg_hITGAM_853_s	AGTCATTCGCTACGTCATTG	1686	1515.63		hK_sg_hPCNA_2	CTACCGCTGCGACCGCAACC	4313	9653.67
sg_hCD302_KO1	ACGTAAGGGCTTACCCGCGA	907	222.07		sg_hITGAM_425_a	CCAAAGGCAACCCACCTCGG	1073	964.575		hK_sg_hPOLR2D_1	TGAGAGTGCAGAGGACGAAC	273	611.049
sg_hCD302_KO2	CTTGATGTGCAGAAAAGCAC	866	212.031		sg_hITGAM_1882_s	AATCATGGAGTTCAATCCCA	493	443.183		hK_sg_hPOLR2D_2	TGGGCAAAGGTTGGCCAAAC	1249	2795.6
sg_hCD302_KO3	GGCCCAGATGATATCCTACT	1283	314.13		sg_hITGAM_1503_s	GTGTTTAGCAGAGGGCTCGG	472	424.305		hK_sg_hPOLR2A_1	AAGCGAATGTCTGTGACGGA	1619	3623.76
sg_hCD302_KO4	GAAAAATGTAACAACTGTCT	67	16.4043		sg_hITGAM_1004_s	GAGAAGATCTTTGCGATCGA	773	694.89		hK_sg_hPOLR2A_2	CAGGGGGTGATTGAGCGGAC	1861	4165.43
sg_hCD302_KO5	AGAAATCAGTGTACTGACCA	146	35.7466		sg_hITGAM_697_s	GGCCACGGGCATCCGCAAAG	4573	4110.91		hK_sg_hPRL9_1	GGACGCACAGTTATCGTGAA	3118	6978.94
sg_hCD320_KO1	AGGAACCAATGAGATCCTCC	332	81.2869		sg_hITGAM_1342_s	GGAGTCCAACGCTAATGTCA	619	556.451		hK_sg_hPRL9_2	AATGTAGAACTCAGCCTTCT	683	1528.74
sg_hCD320_KO2	AGTCATCGCTCAGCGTGCAA	2165	530.078		sg_hITGAM_1858_s	CCAGCCAGTACTGAGAGTCA	1525	1370.9		hK_sg_hRPL23A_1	TGCGGATCTTCTTCTTTTTG	3147	7043.85
sg_hCD320_KO3	CCCAGAGCAGTCACTGACGC	1318	322.699		sg_hITGAM_1283_s	GCACCTCGATATCAGCACAT	3205	2881.14		hK_sg_hRPL23A_2	GTCGCAGTGTCTTCGGCCGC	2618	5859.8
sg_hCD320_KO4	ATTGAGCCATGTACCCAGAA	950	232.598		sg_hITGAM_725_s	GAGCTGTTTAACATCACCAA	590	530.381		hK_sg_hCDK9_1	CTGGCCGGTCTTGCGGTGCC	2777	6215.68
sg_hCD320_KO5	GTGCGGCACTGGAACTTGGT	2812	688.49		sg_hITGAM_325_a	ACTGCAAGTCTGGTGCACGG	1234	1109.31		hK_sg_hCDK9_2	GATCTCCCGCAAGGCTGTAA	2906	6504.42
sg_hCD37_KO1	TTTGCCACACAGATCACCCT	4921	1204.86		sg_hITGAV_1714_s	GGAATTGATAGCGTATCTGC	650	584.319		hK_sg_hCDK1_1	GGGTTCCTAGTACTGCAATT	268	599.857
sg_hCD37_KO2	ATCTCAGGAATCTTCACCAT	80	19.5872		sg_hITGAV_331_s	AGGCAATAGAGATTATGCCA	1	0.898952		hK_sg_hCDK1_2	AATCCATGTACTGACCAGGA	610	1365.35
sg_hCD37_KO3	CCAGATCTGCAGAGGCACGA	1941	475.234		sg_hITGAV_1965_a	GCCTTAACAATCAATGTCAG	698	627.468		hK_sg_hRPA3_1	CCGGCGTTGATGCGCGACCT	3513	7863.05
sg_hCD37_KO4	AGGACTTGGAACCAGTCCTG	576	141.028		sg_hITGAV_1131_a	TCCTGGTCCAGATCTCCCAA	3285	2953.06		hK_sg_hRPA3_2	GCCGGCGTTGATGCGCGACC	529	1184.05
sg_hCD37_KO5	AAAGTACGGCACCAACCCCG	3136	767.818		sg_hITGAV_756_s	TTGATGACAGCTATTTGGGT	571	513.301		hK_sg_hBRD4_309	TAAGATCATTAAAACGCCTA	347	776.681
sg_hCD4_KO1	GACTCCTACATTGCACTGAG	1830	448.057		sg_hITGAV_1505_a	AGAACCTAACATTAAAACTG	94	84.5014		hK_sg_hBRD4_336	GGGAACAATAAAGAAGCGCT	810	1813
sg_hCD4_KO2	GTCTGTAAAACGGGTTACCC	98	23.9943		sg_hITGAV_516_a	CTATACATACGTGATCTACA	218	195.971		hK_sg_hMYC_1138	ACAACGTCTTGGAGCGCCAG	4777	10692.2
sg_hCD4_KO3	TTTCAACTGTAAAGGCGAGT	114	27.9118		sg_hITGAV_160_a	GCTGGGCACGAAGAAATCCA	2717	2442.45		hK_sg_hMYC_122	GCCGTATTTCTACTGCGACG	2074	4642.18
sg_hCD4_KO4	GTCAGCGCGATCATTCAGCT	3637	890.483		sg_hITGAV_1299_a	TTCATTGAATAGCCAAAGCT	178	160.013		hK_sg_hRPS20_172	AAGCCGCAACGTAAAATCCT	2729	6108.25
sg_hCD4_KO5	GGGCAAAAAAGGGGATACAG	637	155.963		sg_hITGAV_940_a	CTCATCTCCATTAATGTCAG	1342	1206.39		hK_sg_hRPS20_90	ACCAGTTCGAATGCCTACCA	3378	7560.89
sg_hCD40_KO1	AGTGCTTATACCTTGTCCAA	160	39.1744		sg_hITGAV_1674_s	AGAACATGACTATTTCAAGG	818	735.342		hK_sg_hWDR5_650_a	GAACTTCACAAAAGACACGG	1414	3164.92
sg_hCD40_KO2	GAAACGGAATGCCTTCCTTG	209	51.1715		sg_hITGAV_2008_a	AACGATGAGCTCAGCTTCGT	633	569.036		hK_sg_hWDR5_521_s	AGCTCACTCGGATCCAGTCT	4725	10575.8
sg_hCD40_KO3	AGGCTGGCACTGTACGAGTG	4291	1050.61		sg_hITGAV_421_a	AGTTCTCCAATGGTACAATG	1155	1038.29
sg_hCD40_KO4	GAGAAGAAGCCGACTGGGCA	911	223.049		sg_hITGAV_1945_s	TCAAAAGAAGATCTATATTG	249	223.839
sg_hCD40_KO5	CTCATGCTCGCCCGGCTTTG	6802	1665.4		sg_hITGAV_1852_s	GCCTGCTAACATTAGTCGAC	699	628.367
sg_hCD44_KO1	AAGACTCCCATTCGACAACA	1478	361.873		sg_hITGAV_1713_s	AGGAATTGATAGCGTATCTG	834	749.726
sg_hCD44_KO2	CTTGATGACCTCGTCCCATG	2704	662.047		sg_hITGAV_995_s	GCACCTCTCTTCATGGATCG	1880	1690.03
sg_hCD44_KO3	TCTGTGCAGCAAACAACACA	1200	293.808		sg_hITGAV_1159_a	AGCAGCAATTGCAATATCTG	1861	1672.95
sg_hCD44_KO4	CATCACGGTTAACAATAGCT	1003	245.574		sg_hITGAV_177_a	GCCACTTACGAAGACGCGCT	2164	1945.33
sg_hCD44_KO5	TGCTACTTCAGACAACCACA	417	102.098		sg_hITGAV_1964_a	CCTTAACAATCAATGTCAGA	325	292.159
sg_hCD46_KO1	TTTGTGATCGGAATCATACA	18	4.40712		sg_hITGAV_1842_a	ACCTGTCGACTAATGTTAGC	596	535.775
sg_hCD46_KO2	ACTCGTAAGTCCCATTTGCA	706	172.857		sg_hITGAV_987_a	GAGCCACGATCCATGAAGAG	1747	1570.47
sg_hCD46_KO3	ATTGTGGTGACAATTCAGTG	483	118.258		sg_hITGAV_615_a	CCTTGCCAATAAAAGCTACC	80	71.9161
sg_hCD46_KO4	GGATCAGTAGCAATTTGGAG	1187	290.625		sg_hITGAV_1675_s	GAACATGACTATTTCAAGGG	163	146.529
sg_hCD46_KO5	GGAGTACAGCAGCAACACCA	652	159.636		sg_hITGAV_1181_s	GCAATTGCTGCTCCATATGG	3087	2775.06
sg_hCD47_KO1	ATCGAGCTAAAATATCGTGT	829	202.972		sg_hITGAX_1621_s	GCTGACAGACGTGGTCATCG	1298	1166.84
sg_hCD47_KO2	GCACTTAAATATAGATCCGG	1	0.24484		sg_hITGAX_2188_a	GTTCAGACGCAAGGTAATGG	2974	2673.48
sg_hCD47_KO3	TTGCACTACTAAAGTCAGTG	7	1.71388		sg_hITGAX_1151_a	AGGTAGGGCTCATATTTGGG	996	895.356
sg_hCD47_KO4	AGTGATGCTGTCTCACACAC	220	53.8648		sg_hITGAX_1347_s	GGATGAAGGCCGAAGTCACG	1819	1635.19
sg_hCD47_KO5	CTACTGAAGTATACGTAAAG	1	0.24484		sg_hITGAX_188_s	ACAGCTGCCAACCAAACGGG	1425	1281.01
sg_hCD55_KO1	AATGGTCAGATTGATGTACC	12	2.93808		sg_hITGAX_493_a	CATCGTGGCAAAGTTGCGGG	731	657.134
sg_hCD55_KO2	TATTCCACAACAGTACCGAC	1647	403.251		sg_hITGAX_730_s	ATTGTTCCATGCCTCATATG	1694	1522.82
sg_hCD55_KO3	GCACCACCACAAATTGACAA	3237	792.547		sg_hITGAX_1901_a	GACACTCAAACGCAGACCTG	3505	3150.83
sg_hCD55_KO4	CTGGGCATTAGGTACATCTG	1324	324.168		sg_hITGAX_946_s	GGAACACATATTTAAAGTGG	757	680.506
sg_hCD55_KO5	TTTACAAAATTCGACTGCTG	849	207.869		sg_hITGAX_2197_a	CAGCGTGAAGTTCAGACGCA	634	569.935
sg_hCD58_KO1	GTCAATGCACAAGTTAGTGT	809	198.076		sg_hITGAX_2266_a	GAAGTATCTCTGAGCATCGG	1341	1205.49
sg_hCD58_KO2	AATGCTCTGGTATCATGCAT	325	79.573		sg_hITGAX_334_a	CCCGCACTCGTGGTGCACGG	725	651.74
sg_hCD58_KO3	AGGACTTATAATGTACTCAT	1	0.24484		sg_hITGAX_348_s	CCGTGCACCACGAGTGCGGG	253	227.435
sg_hCD58_KO4	AAGCAATGTGCCTTTAAAAG	102	24.9737		sg_hITGAX_1612_s	TGGGGACAAGCTGACAGACG	2731	2455.04
sg_hCD58_KO5	GCAGCAGGCAGACCACGCTG	574	140.538		sg_hITGAX_2244_s	TCCTTGCCTTCAGAAACCTG	1732	1556.98
sg_hCD59_KO1	CGACGTCACAACCCGCTTGA	1398	342.286		sg_hITGAX_679_s	GCTGCAAGGGTTTACATACA	283	254.403
sg_hCD59_KO2	AAAATCAGATGAACAATTGA	3	0.73452		sg_hITGAX_2269_a	CGTGAAGTATCTCTGAGCAT	1467	1318.76
sg_hCD59_KO3	TTGCAGTCAGCAGTTGGGTT	2253	551.624		sg_hITGAX_1152_a	AAGGTAGGGCTCATATTTGG	1859	1671.15
sg_hCD59_KO4	AAGGAGGGTCTGTCCTGTTC	373	91.3253		sg_hITGAX_739_s	TGCCTCATATGGGGCCCGTA	444	399.134
sg_hCD59_KO5	GACTGGAGCACTCACCTGAA	2799	685.307		sg_hITGAX_203_s	ACGGGTGGCCTCTACCAGTG	1446	1299.88
sg_hCD63_KO1	TGTCCAGGATCGAAGCAGTG	2064	505.35		sg_hITGAX_365_s	GGGAGGAACATGTACCTCAC	1	0.898952
sg_hCD63_KO2	CTGAGTCAGACCATAATCCA	3817	934.554		sg_hITGAX_856_s	CATCATCCGCTATGCAATTG	2835	2548.53
sg_hCD63_KO3	CCAGTGGTCATCATCGCAGT	2928	716.891		sg_hITGAX_1042_a	CTGTGCCATCTCCAATTCGA	1912	1718.8
sg_hCD63_KO4	GCAGTGGGACTGATTGCCGT	2838	694.856		sg_hITGAX_725_a	TACGGGCCCCATATGAGGCA	230	206.759
sg_hCD63_KO5	TCTAAACACATAGCCAGCAA	296	72.4726		sg_hITGAX_665_a	TGTATGTAAACCCTTGCAGC	324	291.26
sg_hCD68_KO1	GTTGCTTGTTGGATGAACCG	588	143.966		sg_hITGB1_1351_s	TAGGCCTCTGGGCTTTACGG	775	696.687
sg_hCD68_KO2	AGACCATTGGAGACTACACG	2315	566.804		sg_hITGB1_1222_s	GAACGGGGTGAATGGAACAG	676	607.691
sg_hCD68_KO3	TCGAGTCATGTACACAACCC	2196	537.669		sg_hITGB1_810_s	TTGGCTGGAGGAATGTTACA	4249	3819.65
sg_hCD68_KO4	GCACTGGAACAACCAGCCAC	566	138.579		sg_hITGB1_296_s	AATGTAACCAACCGTAGCAA	1118	1005.03
sg_hCD68_KO5	GAGTGGCAGTCGTGGGTCCG	230	56.3132		sg_hITGB1_1062_a	AATGTTCCTACTGCTGACTT	3095	2782.26
sg_hCD70_KO1	CTCACCCCAAGTGACTCGAG	2255	552.114		sg_hITGB1_606_s	GCACAACACCAGCTAAGCTC	3365	3024.97
sg_hCD70_KO2	AGCGCTGGATGCACACCACG	1448	354.528		sg_hITGB1_135_s	AAGCAGGGCCAAATTGTGGG	2091	1879.71
sg_hCD70_KO3	CAGCTACGTATCCATCGTGA	1287	315.109		sg_hITGB1_1545_s	AAGACATGGATGCTTACTGC	493	443.183
sg_hCD70_KO4	GAGCTGCAGCTGAATCACAC	2124	520.04		sg_hITGB1_437_a	ACAGGTCCATAAGGTAGTAG	1172	1053.57
sg_hCD70_KO5	GGTACACATCCAGGTGACGC	1509	369.463		sg_hITGB1_938_a	ACCAGGCACTTACATAATAA	494	444.082
sg_hCD72_KO1	GGGCACTTGAACATTCTCGT	2908	711.995		sg_hITGB1_1403_s	GAATGTGAATGCCAAAGCGA	2145	1928.25
sg_hCD72_KO2	GAGTCAGGAAGCACTACAGG	2030	497.025		sg_hITGB1_1221_s	AGAACGGGGTGAATGGAACA	57	51.2402
sg_hCD72_KO3	GCAGCTCCAGCAGACGAACA	5130	1256.03		sg_hITGB1_1433_s	GAAAGTCCCAAGTGTCATGA	972	873.781
sg_hCD72_KO4	TGGCGGTCACTCCTAACAGC	2870	702.691		sg_hITGB1_1207_s	CAAATCTTACTGCAAGAACG	773	694.89
sg_hCD72_KO5	TCTGTACTAGGGGACAAAGC	726	177.754		sg_hITGB1_352_s	TCAGATCCAACCACAGCAGT	1531	1376.29
sg_hCD81_KO1	CGGGTCATGGCGGAGCCACA	3392	830.497		sg_hITGB1_1454_s	GGAAATGGGACATTTGAGTG	257	231.031
sg_hCD81_KO2	TGATGACGCCAACAACGCCA	2383	583.454		sg_hITGB1_835_a	AAAGTGAAACCCGGCATCTG	536	481.838
sg_hCD81_KO3	CTCACCTACATAGAAGGTGT	1	0.24484		sg_hITGB1_347_a	GCAAAACCAACTGCTGTGGT	446	400.932
sg_hCD81_KO4	GGCAAACAGGATGACCAGGC	2278	557.745		sg_hITGB1_529_s	TGAAATGAGGAGGATTACTT	556	499.817
sg_hCD81_KO5	GTTGACAAAGCCCCAGATGC	2457	601.572		sg_hITGB1_120_s	GTGGAGAATGTATACAAGCA	1050	943.899
sg_hCD82_KO1	AGACTACAACAGCAGTCGCG	10	2.4484		sg_hITGB1_180_a	TCATCACATCGTGCAGAAGT	764	686.799
sg_hCD82_KO2	CCAGCCGCAGCACTTCACCT	7269	1779.74		sg_hITGB1_1531_s	TGAAGTTAACAGTGAAGACA	374	336.208
sg_hCD82_KO3	CCCCACGCCGATGAAGACAT	3170	776.143		sg_hITGB1_248_s	GATGACATAGAAAATCCCAG	110	98.8847
sg_hCD82_KO4	AGCAGGAAAGCAAAGTACTG	753	184.364		sg_hITGB1_1214_s	TACTGCAAGAACGGGGTGAA	633	569.036
sg_hCD82_KO5	CCTTGACTTCGCAGGAACAG	1389	340.083		sg_hITGB1_620_a	AGTTCTGTTCACTTGTGCAA	2525	2269.85
sg_hCD9_KO1	CAAGGCGACATACCGCATAG	805	197.096		sg_hITGB2_380_a	TCAGATAGTACAGGTCGATG	2009	1805.99
sg_hCD9_KO2	ATTCGCCATTGAAATAGCTG	172	42.1125		sg_hITGB2_537_a	TCAGGGTGCGTGTTCACGAA	1204	1082.34
sg_hCD9_KO3	GATCAGAATATAGACTCCTG	3	0.73452		sg_hITGB2_655_s	CTCCAACCAGTTTCAGACCG	5610	5043.12
sg_hCD9_KO4	TCTTGGTCTGAGAGTCGAAT	1566	383.419		sg_hITGB2_189_s	ACTCCATTCGCTGCGACACC	2182	1961.51
sg_hCD9_KO5	TGAAGTTAAATCCGAACAGC	491	120.216		sg_hITGB2_908_s	CTCCAGGACTACCCATCGGT	1619	1455.4
sg_hCD99_KO1	TCTTACCGGAGGAACTAGGG	311	76.1452		sg_hITGB2_1413_a	ATGTAGCCAGTGTCACACCT	1364	1226.17
sg_hCD99_KO2	CACCTGAAACGCCATCCGCA	4156	1017.55		sg_hITGB2_790_a	GAAATGGAAGCCGTCATCAG	1879	1689.13
sg_hCD99_KO3	CTCCGCTCGCTCACCCGGGG	2375	581.495		sg_hITGB2_1219_s	TGGCGTGCAGATCAATGTCC	2793	2510.77
sg_hCD99_KO4	ATCCCCAAGAAACCCAGTGC	2707	662.782		sg_hITGB2_1051_s	GTCTGAGGACTCCAGCAATG	2790	2508.07
sg_hCD99_KO5	GATTTGGCATCGGTTTGGGT	566	138.579		sg_hITGB2_357_s	CGTTCAACGTGACCTTCCGG	1723	1548.89
sg_hCDCP1_KO1	CGGCCGAATCGATGCCACCG	2059	504.125		sg_hITGB2_577_s	GCGAAACCCATGCCCCAACA	2042	1835.66
sg_hCDCP1_KO2	CTAGACACACGAAACAGCCA	951	232.843		sg_hITGB2_603_a	ACGTGCCTGAAGGCAAACGG	225	202.264
sg_hCDCP1_KO3	CTGAGGATGAGCTCATGACG	715	175.061		sg_hITGB2_529_a	CGTGTTCACGAACGGCAGCA	3156	2837.09
sg_hCDCP1_KO4	ATGAAAGTTCTGTTGAGGGT	463	113.361		sg_hITGB2_446_s	AGGAATGTCAAGAAGCTAGG	1249	1122.79
sg_hCDCP1_KO5	TTAGAAATGACGATGTAACA	105	25.7082		sg_hITGB2_473_a	CGGACTCGGTGATCTCGTTG	3437	3089.7
sg_hCDH1_KO1	TGAACCACCAGGGTATACGT	1090	266.876		sg_hITGB2_245_a	GGGTTTCAGCGAGGCTTGTG	689	619.378
sg_hCDH1_KO2	AAGTCACGCTGAATACAGTG	658	161.105		sg_hITGB2_698_s	GGAAACCTGGATGCACCCGA	103	92.592
sg_hCDH1_KO3	ACACGTAGCAGTGACGAATG	2802	686.042		sg_hITGB2_765_s	TCGGCTGGCGCAACGTCACG	5919	5320.89
sg_hCDH1_KO4	AAGATTGCACCGGTCGACAA	3443	842.984		sg_hITGB2_358_s	GTTCAACGTGACCTTCCGGC	792	711.97
sg_hCDH1_KO5	GCAATGCGTTCTCTATCCAG	649	158.901		sg_hITGB2_323_s	GTGACGCTTTACCTGCGACC	1189	1068.85
sg_hCDH10_KO1	GGTCCTAGGTAATAAAAACG	94	23.015		sg_hITGB2_232_s	CTGTGCGGCTGACGACATCA	2908	2614.15
sg_hCDH10_KO2	TTGACCGTGAACTATCTCAG	1589	389.051		sg_hITGB2_1023_s	TCATCCCCAAGTCAGCCGTG	3012	2707.64
sg_hCDH10_KO3	ATTAAAGGGTGCTTACTCTG	23	5.63132		sg_hITGB2_991_a	CCCAACAGCACTCACCTCGT	5645	5074.58
sg_hCDH10_KO4	TCACGTGTACCAAGGAGTGA	408	99.8947		sg_hITGB2_604_a	CACGTGCCTGAAGGCAAACG	1514	1361.01
sg_hCDH10_KO5	CACAAGGCGAATTGATAGGG	868	212.521		sg_hITGB2_1454_s	AACTGTGAGTGCCAGACACA	1196	1075.15
sg_hCDH15_KO1	CTGTGCAGCGAGCCACACCA	1842	450.995		sg_hITGB3_387_s	AGAATTTCTCCATCCAAGTG	1223	1099.42
sg_hCDH15_KO2	CAATGCCCCCGAGTTCACCA	3945	965.894		sg_hITGB3_1255_s	GGGACTCAAGATTGGAGACA	940	845.014
sg_hCDH15_KO3	TGTTCCAGGAGAACCCACTT	351	85.9388		sg_hITGB3_1066_a	CATGGACAGAACCCCAACTG	1679	1509.34
sg_hCDH15_KO4	ACGGACCCCAAGACCAACGA	4018	983.767		sg_hITGB3_885_s	GCATTGTCCAGCCTAATGAC	466	418.911
sg_hCDH15_KO5	CCCAGGCACCTATGTGACCA	3837	939.451		sg_hITGB3_688_s	CCAGGTGACCCGCTTCAATG	3684	3311.74
sg_hCDH17_KO1	ACAGATCCCCATACCAACAC	2323	568.763		sg_hITGB3_561_a	ATATACATGTATGGTGACAC	1	0.898952
sg_hCDH17_KO2	ATATTTGTGATAGAACGGGA	12	2.93808		sg_hITGB3_1444_a	ACGGCATACCCCACACTCAA	3164	2844.28
sg_hCDH17_KO3	TTTCTCCAGTCAAAGTACGA	220	53.8648		sg_hITGB3_241_a	CTCACTCACTGGGAACTCGA	1449	1302.58
sg_hCDH17_KO4	ACGATAGAGGTGTCTGACAA	94	23.015		sg_hITGB3_122_a	GGCTCACAGCCAGGCACTGC	1592	1431.13
sg_hCDH17_KO5	TTCCTCATAGGTAACAGTAT	1	0.24484		sg_hITGB3_333_s	TCACTCAAGTCAGTCCCCAG	3230	2903.61
sg_hCDH19_KO1	AATACGACTAGTCATCACAT	260	63.6584		sg_hITGB3_499_a	GGTGAGCTTTCGCATCTGGG	1320	1186.62
sg_hCDH19_KO2	TAAGAACTTGCACATACAGT	72	17.6285		sg_hITGB3_1260_s	TCAAGATTGGAGACACGGTG	990	889.962
sg_hCDH19_KO3	AATAGACATCGCTACTGGAA	179	43.8263		sg_hITGB3_1229_a	TGAGTCCCATACAAGACTTG	175	157.317
sg_hCDH19_KO4	TGTTCCTATAGAAGTCCCAG	2	0.48968		sg_hITGB3_609_a	GGAGGGACTTACTCATAGCA	801	720.06
sg_hCDH19_KO5	GCCTACAAATGATCCCTGTG	730	178.733		sg_hITGB3_586_s	CATGTATATCTCCCCACCAG	2718	2443.35
sg_hCDH6_KO1	CTCCACCACAATTCTAACCG	2640	646.377		sg_hITGB3_811_a	AGTGGTAAACACCAGCAAGT	825	741.635
sg_hCDH6_KO2	CAATGAACCAATATTCACCA	45	11.0178		sg_hITGB3_535_s	TAACCTGCGGATTGGCTTCG	5070	4557.68
sg_hCDH6_KO3	AAAGCCAGCGACGCTGATGT	2415	591.288		sg_hITGB3_639_a	ACGTGTTTGTAGCCAAACAT	1	0.898952
sg_hCDH6_KO4	TTTCTCCTGGAGGAATACAC	5	1.2242		sg_hITGB3_394_s	CTCCATCCAAGTGCGGCAGG	2647	2379.52
sg_hCDH6_KO5	AGCTGTCTTGATAATACCTG	15	3.6726		sg_hITGB3_1331_s	TCCTTTACCATAAAGCCCGT	18	16.1811
sg_hCDH8_KO1	AGACGATGGGAAGATAACGC	1129	276.424		sg_hITGB3_527_a	ATGCCCCGAAGCCAATCCGC	4822	4334.74
sg_hCDH8_KO2	ATAAACTGGGTCATCAGCGT	2311	565.825		sg_hITGB3_290_s	GACAGGCCCCTCAGCGACAA	7162	6438.29
sg_hCDH8_KO3	TATAAAAAGACTTGACCGGG	995	243.616		sg_hITGB3_285_a	CCAGAGCCCTTGTCGCTGAG	1649	1482.37
sg_hCDH8_KO4	GCGTGGGTCAATATGGACAT	1636	400.558		sg_hITGB3_851_s	AAGACTCATATAGCATTGGA	544	489.03
sg_hCDH8_KO5	ATATTCGGATGCGAATTCAG	26	6.36584		sg_hITGB3_345_s	GTCCCCAGAGGATTGCACTC	1065	957.383
sg_hCDH9_KO1	GTGGTCTATAGCATATTGCA	51	12.4868		sg_hITGB4_1855_s	CTGCGAGATCAACTACTCGG	1238	1112.9
sg_hCDH9_KO2	GATCCACGATTCTTACACCT	873	213.745		sg_hITGB4_997_s	CTACTCCTATAGCTACTACG	1459	1311.57
sg_hCDH9_KO3	AGGAGATGATTCCCGGTCAA	201	49.2128		sg_hITGB4_1424_s	TTCAACGGAGACTTCGTGTG	1221	1097.62
sg_hCDH9_KO4	ATGCTACGTCGCACCAAGCG	1279	313.15		sg_hITGB4_285_s	CCCAGATTGACACCACCCTG	2449	2201.53
sg_hCDH9_KO5	GGAGGGCAGTATCATTGGAC	636	155.718		sg_hITGB4_2933_a	TGATGGTGATGTTTACCAGG	272	244.515
sg_hCDHR2_KO1	GTGAGGACGTACAAGCTCTG	4791	1173.03		sg_hITGB4_3469_s	TGGCAAGCCAATGGGGTACA	1049	943
sg_hCDHR2_KO2	CCAGTGCTAGGGATGACCTG	436	106.75		sg_hITGB4_659_s	GAGTTCCGGAATAAACTGCA	424	381.155
sg_hCDHR2_KO3	CATCAACGACAATGCACCCG	2853	698.528		sg_hITGB4_2550_s	AGGAGGTGGAGGAGAACGTA	397	356.884
sg_hCDHR2_KO4	GTCCGGGTCGTAGACCACCA	546	133.683		sg_hITGB4_2244_a	CCCATACCTCGGTTGCAGCA	1975	1775.43
sg_hCDHR2_KO5	GCATCAGCTTCAGCCTGTCG	2226	545.014		sg_hITGB4_1592_a	CGCAGAACTGACCCTCGTAG	2949	2651.01
sg_hCDHR5_KO1	GAGACTGTATCGTGGCACCG	1494	365.791		sg_hITGB4_1877_a	AGGAGCGTAGGTCCTCGCAG	155	139.337
sg_hCDHR5_KO2	GTGTAAACCGTCCCGCCCTG	1170	286.463		sg_hITGB4_1063_s	GGAGGACTCGTCCAACATCG	2305	2072.08
sg_hCDHR5_KO3	CCTGGATCCGAAATGCAAAG	3477	851.308		sg_hITGB4_1760_s	TGCATCGACAGCAATGGGGT	1242	1116.5
sg_hCDHR5_KO4	TAAGACCAAGGAGATAAGGG	1	0.24484		sg_hITGB4_1756_s	CACCTGCATCGACAGCAATG	1974	1774.53
sg_hCDHR5_KO5	CATTCAAGCTCAGTACCACG	2211	541.341		sg_hITGB4_738_a	CGCCAGCCAATGTCCCTCTG	5001	4495.66
sg_hCDON_KO1	GAGGTGCGCTATAAAATCCG	211	51.6612		sg_hITGB4_913_s	CAGGACACAGGACTACCCGT	867	779.391
sg_hCDON_KO2	AAATGAACATGGTACCACAC	31	7.59004		sg_hITGB4_1002_s	CCTATAGCTACTACGAGGTG	823	739.837
sg_hCDON_KO3	TGGATTCCTCGGGCAAACGG	1799	440.467		sg_hITGB4_1985_s	ATGGTGGACGAGCTTAAGAG	1842	1655.87
sg_hCDON_KO4	GTCGCAGGTAAAGTGTACTG	845	206.89		sg_hITGB4_2844_a	TCCTCAGGCCGGATAAAGAG	1663	1494.96
sg_hCDON_KO5	GATGGCTGGTTATCAATCCA	839	205.421		sg_hITGB4_1025_a	GCACCCCCAGTGAGGAGACA	1030	925.92
sg_hCDSN_KO1	AGCTCTCACTCGGGAAACAG	381	93.284		sg_hITGB4_1852_s	CATCTGCGAGATCAACTACT	136	122.257
sg_hCDSN_KO2	AGCGGTTTCAGTAGCTACAG	861	210.807		sg_hITGB4_1483_a	AATGTCACTCAGAGAGCCGG	1347	1210.89
sg_hCDSN_KO3	TAAGGGTAAAATCTACCCTG	1	0.24484		sg_hITGB4_1322_s	CTGAAACCTTCCTTCTCCGA	1963	1764.64
sg_hCDSN_KO4	GTCCTTACAAGGGTCTGAGA	396	96.9566		sg_hITGB4_802_a	GCCATCAGCCTCATAGTGGA	2523	2268.05
sg_hCDSN_KO5	GCTGGATACCCCAAAGGTCT	942	230.639		sg_hITGB4_736_s	GCAGACAGCTGTGTGCACGG	1496	1344.83
sg_hCEACAM1_KO1	CAGTGACTGAGTTATTGGCG	1370	335.431		sg_hITGB5_582_s	CTTTCTCCTACACGGCACCG	2748	2470.32
sg_hCEACAM1_KO2	GAATGTTCCATTGATAAGCC	1	0.24484		sg_hITGB5_1033_s	AAACCATTATATGCTGTACA	1	0.898952
sg_hCEACAM1_KO3	TGCCATTCAATGTTGCAGAG	1533	375.34		sg_hITGB5_1448_s	GGGAGCGGGACCTATGTCTG	1961	1762.84
sg_hCEACAM1_KO4	ACCCCAGGGCCCGCAAACAG	3901	955.121		sg_hITGB5_709_s	TGAGGAAGTTCGGAAACAGA	331	297.553
sg_hCEACAM1_KO5	CAGCAACAACTCCAACCCTG	2341	573.17		sg_hITGB5_331_s	CGTCATTCAGATGACACCAC	598	537.573
sg_hCEACAM5_KO1	CAGCAACAACTCCAAACCCG	2210	541.096		sg_hITGB5_187_a	TGCCCTCAGATCACACCGAG	3421	3075.31
sg_hCEACAM5_KO2	AGTGTCACAAGGAATGATGT	152	37.2157		sg_hITGB5_846_a	TTTCCATCCAATGCGATGTG	541	486.333
sg_hCEACAM5_KO3	TCTGTAAGATGTGTTTAGAG	107	26.1979		sg_hITGB5_1227_s	GGGTATCCTATCCTGGTCAG	445	400.033
sg_hCEACAM5_KO4	TGGACGGTAATAGGTGTATG	164	40.1537		sg_hITGB5_457_s	CCTGTCCATGAAGGATGACT	559	502.514
sg_hCEACAM5_KO5	TGTGACATTGAATAGAGTGA	1	0.24484		sg_hITGB5_490_s	GAGCCTGGGCACCAAACTCG	963	865.69
sg_hCEACAM6_KO1	CTGTAACCAATACGATTCTG	60	14.6904		sg_hITGB5_1066_s	CCTGATACCTGGAACAACGG	1636	1470.68
sg_hCEACAM6_KO2	AGCGTCAAAAGGAACGATGC	514	125.848		sg_hITGB5_1385_s	GTCACCTACAACTGCACGTG	2088	1877.01
sg_hCEACAM6_KO3	ACGGTATACATGGAACTGTC	18	4.40712		sg_hITGB5_493_s	CCTGGGCACCAAACTCGCGG	2536	2279.74
sg_hCEACAM6_KO4	CAGCATCCTTGTCCTCCACG	3401	832.701		sg_hITGB5_476_s	TTGGACAATATCCGGAGCCT	3325	2989.01
sg_hCEACAM6_KO5	ACCACTGTATGCGGGCCCTG	2880	705.139		sg_hITGB5_409_s	CCAGGTGGAGGACTATCCTG	1	0.898952
sg_hCELSR1_KO1	GTTGTTTGAGAACGAACCGG	20	4.8968		sg_hITGB5_398_a	CCACAGGATAGTCCTCCACC	1180	1060.76
sg_hCELSR1_KO2	CTCTGCTACTCCGACCCGTG	4754	1163.97		sg_hITGB5_643_a	CAGATGGCGGAACCCAAAGG	973	874.68
sg_hCELSR1_KO3	GGATGATTGTGACACAACCA	1131	276.914		sg_hITGB5_850_s	TGATGTGCCCCACATCGCAT	322	289.462
sg_hCELSR1_KO4	GTTCAGCGAGCAGAACTACG	655	160.37		sg_hITGB5_151_s	ATGTGCCTGGTGCTCCAAAG	2183	1962.41
sg_hCELSR1_KO5	TCACGGACTCCACATCGGAG	1358	332.493		sg_hITGB5_739_a	TGCATCAAAGCCCCCCTCAG	5672	5098.85
sg_hCELSR2_KO1	CCTGGTAGACTTAGACTACG	1372	335.92		sg_hITGB5_708_s	ATGAGGAAGTTCGGAAACAG	451	405.427
sg_hCELSR2_KO2	GCACCTGAGCAACATAACAG	2037	498.739		sg_hITGB5_919_a	GTTGGATGCAGTGTACTCGT	1156	1039.19
sg_hCELSR2_KO3	AGGTGGACCTCTGCTACTCG	797	195.137		sg_hITGB5_907_s	TGGCCAGTGCCACCTGAACG	2809	2525.15
sg_hCELSR2_KO4	AGAGCTTCCCAGTCCGAATG	1038	254.144		sg_hITGB5_606_a	CTGGTCACTTACCCAATGCA	1335	1200.1
sg_hCELSR2_KO5	TAGCGCTTCTCACTAAACTG	1910	467.644		sg_hITGB5_445_a	CAAGTCATCCTTCATGGACA	1227	1103.01
sg_hCELSR3_KO1	GAGCGGCCTTATCCGTACGG	296	72.4726		sg_hITGB6_1467_a	TCCTCGCCACACTCACAGCG	4234	3806.16
sg_hCELSR3_KO2	TCCAGGTGAATCCAACACCG	998	244.35		sg_hITGB6_716_s	GCTAATATTGACACACCCGA	1284	1154.25
sg_hCELSR3_KO3	CAGAACGACACAGACGTAGG	796	194.893		sg_hITGB6_1110_s	TGTTGTAACTAAAGGAACTG	308	276.877
sg_hCELSR3_KO4	AAGGTAAAGCAGCTCCACGT	839	205.421		sg_hITGB6_910_a	ACACACCAAGACAGTTGACA	2163	1944.43
sg_hCELSR3_KO5	GAGTTCCACTACCGACCGCG	1689	413.535		sg_hITGB6_120_a	TGAGCACACCAGGCACACTG	2063	1854.54
sg_hCLCA2_KO1	CATCGAACACACCCCAACGG	867	212.276		sg_hITGB6_1252_a	GATATTCACAGTCACGCTGA	2252	2024.44
sg_hCLCA2_KO2	GTTATTATTAGCTTTCCATG	2	0.48968		sg_hITGB6_382_s	GGTGCATGTCCGCCAGACTG	3077	2766.07
sg_hCLCA2_KO3	GCCTGTACAAGCGAGAATGT	1243	304.336		sg_hITGB6_512_s	TTAACCAGCAACTTTAGACT	809	727.252
sg_hCLCA2_KO4	GTGACTGTGGATAATACTGT	7	1.71388		sg_hITGB6_1404_s	ACAGCTCCAAATGTCACCAC	476	427.901
sg_hCLCA2_KO5	TTGGGGCTGCAGATGAACCC	1060	259.53		sg_hITGB6_1409_s	TCCAAATGTCACCACGGGAA	1025	921.425
sg_hCLDN1_KO1	TAGGAGTAAATCCTCCACTG	1	0.24484		sg_hITGB6_621_a	ATGTGCTTGAATCCAAATGT	2093	1881.51
sg_hCLDN1_KO2	ACCGCCCAGGCCATGTACGA	2444	598.389		sg_hITGB6_1409_a	ACTGGAAAGAGCCGTTCCCG	1589	1428.43
sg_hCLDN1_KO3	GGCGCCGATCCATCCCAGGA	3107	760.718		sg_hITGB6_719_s	AATATTGACACACCCGAAGG	1532	1377.19
sg_hCLDN1_KO4	CATACACTTCATGCCAACGG	2178	533.261		sg_hITGB6_1229_s	AAATGCTCTCACATGAAAGT	79	71.0172
sg_hCLDN1_KO5	CTCACTGCTCAGATTCAGCA	1305	319.516		sg_hITGB6_187_a	TTTAGCTAAAAGGTTTGCTG	1086	976.261
sg_hCLDN10_KO1	TGGAAGGTGTCTACCATCGA	245	59.9858		sg_hITGB6_1457_a	ACTCACAGCGAGGCCCCATG	2651	2383.12
sg_hCLDN10_KO2	ATATGCAAACAAAATCACAA	2	0.48968		sg_hITGB6_394_s	CCAGACTGAGGACTACCCGG	1010	907.941
sg_hCLDN10_KO3	ATGAAGTGTACCAAAGTCGG	55	13.4662		sg_hITGB6_1403_s	AACAGCTCCAAATGTCACCA	1335	1200.1
sg_hCLDN10_KO4	GGTTATATACAGGCATGTAG	183	44.8057		sg_hITGB6_867_s	GCATCGTCATTCCTAATGAC	368	330.814
sg_hCLDN10_KO5	GGCGTGCGTTACCGACTCCA	645	157.922		sg_hITGB6_416_a	TGGAGGCGGAGAGGTCCATG	1320	1186.62
sg_hCLDN12_KO1	AAGAACCTGACTGTTTACAC	5	1.2242		sg_hITGB6_1333_a	TGGGCTGACAAGTAATTCCA	23	20.6759
sg_hCLDN12_KO2	ATGGCGATCAGCATGCTGAG	3266	799.647		sg_hITGB6_771_s	TGTAGGAAAAAATTGGCTGG	1122	1008.62
sg_hCLDN12_KO3	TGCACTATTGACCAGACACT	271	66.3516		sg_hITGB6_168_s	ATCCATCTGGAGTTGGCGAA	839	754.22
sg_hCLDN12_KO4	AAAGATGACCCAGATAGATG	3	0.73452		sg_hITGB6_1060_s	TACAGTAGGTCTACTTCAGA	44	39.5539
sg_hCLDN12_KO5	CAGTAGCAGGCCTCTTTGCA	1761	431.163		sg_hITGB6_454_s	TGACGACCTCAACACAATAA	2439	2192.54
sg_hCLEC12A_KO1	TGCTGGACGCCATACATGAG	1544	378.033		sg_hITGB7_437_a	CCGGGTATCCCTCAGCACGA	980	880.973
sg_hCLEC12A_KO2	TAAGTGATGATGTCCAAACA	387	94.7531		sg_hITGB7_726_s	GGGACGCACAAGCCTTCGAG	1592	1431.13
sg_hCLEC12A_KO3	ACAAATGTAAGCCTTGTCCA	575	140.783		sg_hITGB7_883_s	CGACACATTCCATACAGCTG	1026	922.324
sg_hCLEC12A_KO4	CCAATCCAATGAGCAACAGA	628	153.759		sg_hITGB7_1013_a	GCTGGATATTTGCTGCAGAG	2757	2478.41
sg_hCLEC12A_KO5	GGCTATTGTTTGCAGTGTGG	2559	626.545		sg_hITGB7_211_s	TGAGCAGAACTTCACCGCGT	2599	2336.38
sg_hCLEC14A_KO1	TGTCGCTTTCGAGACCGCCG	994	243.371		sg_hITGB7_575_a	CCACAAAGGAACCAAAACCT	835	750.625
sg_hCLEC14A_KO2	CCCCACTGGTCACACAAGAG	3916	958.793		sg_hITGB7_1144_s	CAACGTGGTACAGCTCATCA	2539	2282.44
sg_hCLEC14A_KO3	GATCTCAGTTACTTGCATCG	2382	583.209		sg_hITGB7_1303_s	CCACGTCCGAATCAACCAGA	1668	1499.45
sg_hCLEC14A_KO4	TGCACCACGCTACCATGAAG	1455	356.242		sg_hITGB7_1523_a	AGCACTCACAGAGCCGACCT	1469	1320.56
sg_hCLEC14A_KO5	GCGATAGCTCAAGTTAGAGG	207	50.6819		sg_hITGB7_938_a	AGAGGCCATTGCTGTCCAAG	848	762.311
sg_hCLEC17A_KO1	TAAGCCCCAAAGTTCCACCA	2593	634.87		sg_hITGB7_882_s	ACGACACATTCCATACAGCT	1278	1148.86
sg_hCLEC17A_KO2	CCAGACCTCTGATTGAGCCA	1287	315.109		sg_hITGB7_613_a	GGAGGGTACTGTGCTCACAA	1027	923.223
sg_hCLEC17A_KO3	GGAGGAAGGTCCTTGTAGGG	962	235.536		sg_hITGB7_451_s	TCGTGCTGAGGGATACCCGG	631	567.238
sg_hCLEC17A_KO4	CTCTCACCTGTCATGTTCCG	3540	866.733		sg_hITGB7_976_a	ACCCACAGAAGGGTAGTCCT	634	569.935
sg_hCLEC17A_KO5	GCCCTACTCACACTTAATCA	577	141.273		sg_hITGB7_887_s	ACATTCCATACAGCTGGGGA	830	746.13
sg_hCLEC2D_KO1	TTTCTGACAATCATAGTGTG	297	72.7175		sg_hITGB7_705_s	ACCATGTGCTGTCCCTGACG	1079	969.969
sg_hCLEC2D_KO2	AGAACTGGACATCAAGTCAG	368	90.1011		sg_hITGB7_706_s	CCATGTGCTGTCCCTGACGG	1555	1397.87
sg_hCLEC2D_KO3	TCTGAATTGCCTGCAAACCC	2558	626.301		sg_hITGB7_776_s	AATCTGGACTCGCCTGAAGG	992	891.76
sg_hCLEC2D_KO4	GCAGCTTGAAGACATACTGA	981	240.188		sg_hITGB7_727_s	GGACGCACAAGCCTTCGAGC	998	897.154
sg_hCLEC2D_KO5	ATGGGCCTTTATATCTCAAC	8	1.95872		sg_hITGB7_1102_s	GATTCCTAAGTCTGCAGTTG	1983	1782.62
sg_hCLEC4A_KO1	AGAGCTGGTTCATACAACAT	74	18.1182		sg_hITGB7_956_a	ACTCTGTGCTGCGACTGTAG	1856	1668.45
sg_hCLEC4A_KO2	GAAGGACTGTGCTAGAATGG	1049	256.837		sg_hITGB7_921_a	AAGTGGCAGTGCCCATCACT	1054	947.495
sg_hCLEC4A_KO3	AGAATGAGATTGCCAATAGC	219	53.6199		sg_hITGB7_170_a	ATGCACAGCTGGGGTGTGAG	683	613.984
sg_hCLEC4A_KO4	GCCCCTCACAAAAGTAATAC	725	177.509		sg_hITGB7_986_s	TCCCAGGACTACCCTTCTGT	1885	1694.52
sg_hCLEC4A_KO5	AGTAGAAATAAAGTAGCAGT	8	1.95872		sg_hITGB7_706_a	GGCTTGTGCGTCCCCCGTCA	5630	5061.1
sg_hCLEC4D_KO1	TCTTACTGACAACAAGACGT	11	2.69324		sg_hITGB8_666_a	AGCACATGGATGTATCCATG	421	378.459
sg_hCLEC4D_KO2	AAAACTACAGCAATAACCGA	30	7.3452		sg_hITGB8_955_s	CTATGTCAAATCGACAACCA	1229	1104.81
sg_hCLEC4D_KO3	AAGGAACTGTTCAGGGATGG	1130	276.669		sg_hITGB8_1224_s	TTACCGCCATCTGTCCAGAT	3001	2697.75
sg_hCLEC4D_KO4	GGAACTGTTGTCCTATTGAC	795	194.648		sg_hITGB8_820_s	TCATATCGGATGGCGAAAAG	1127	1013.12
sg_hCLEC4D_KO5	TGATGCATTTGAGCTTTGCA	1010	247.288		sg_hITGB8_346_s	TGAAAATGAAATTAATACCC	232	208.557
sg_hCLEC4M_KO1	GAAGAAGATCCAACAACCAG	405	99.1602		sg_hITGB8_508_a	TCTAGATAAATCGTTTCCAA	926	832.429
sg_hCLEC4M_KO2	TCCAGTCCTTGGGACAGTGG	695	170.164		sg_hITGB8_191_s	CTTGCGCTGGGTCCAGAATG	1239	1113.8
sg_hCLEC4M_KO3	GACCCCAGCCAAGAGCATGA	3167	775.408		sg_hITGB8_1430_s	GAGGACAACAGAGGACCTAA	110	98.8847
sg_hCLEC4M_KO4	GGAGATCTACCAGGAGCTGA	322	78.8385		sg_hITGB8_1071_a	GCAATGGTGCCTGGCAAGAG	1073	964.575
sg_hCLEC4M_KO5	CTGGTAGATTGCGTCTTGCT	1760	430.918		sg_hITGB8_758_s	GGAAACATAGATACACCAGA	25	22.4738
sg_hCLEC5A_KO1	CGTGTTGACAATTGCCAATG	3669	898.318		sg_hITGB8_612_s	ACATTAGCATCCACCCCGAA	4140	3721.66
sg_hCLEC5A_KO2	CCAACGGCTTCATTACCACA	1475	361.139		sg_hITGB8_761_s	AACATAGATACACCAGAAGG	216	194.174
sg_hCLEC5A_KO3	ATCATCTTGGAATGAAAGCA	1	0.24484		sg_hITGB8_887_s	GCTCTTGATAGCAAATTGGC	588	528.584
sg_hCLEC5A_KO4	GATAAAATTCCCAGTCTTTG	57	13.9559		sg_hITGB8_971_a	CTGAAAGTTGGCCTAGTGAG	1317	1183.92
sg_hCLEC5A_KO5	GTGGTAGTGCTTAAAGTTGT	276	67.5758		sg_hITGB8_597_a	TCGGGGTGGATGCTAATGTA	548	492.625
sg_hCLEC7A_KO1	AATACTCACCCATGGTACCC	707	173.102		sg_hITGB8_308_a	GTATTATAACATGCACAGAT	263	236.424
sg_hCLEC7A_KO2	TCACCAGTATTACCAAGCAT	646	158.167		sg_hITGB8_1129_s	AAACCTCAATAATTTGGTAG	4	3.59581
sg_hCLEC7A_KO3	TCGACTCTCAAAGCAATACC	1893	463.482		sg_hITGB8_611_a	GATTATGAATCCTTTCGGGG	1004	902.547
sg_hCLEC7A_KO4	TCATATATAATCCAATTAGG	21	5.14164		sg_hITGB8_548_a	CAAATCCAAGACGAAAGTCA	404	363.176
sg_hCLEC7A_KO5	ACAGCAATGAGGCGCCAAGG	1484	363.342		sg_hITGB8_547_a	AAATCCAAGACGAAAGTCAC	308	276.877
sg_hCLSTN1_KO1	TGGCCTTATCCAATTCCCCG	1426	349.142		sg_hITGB8_1187_s	CAGGTGGAAAACCAGGTACA	726	652.639
sg_hCLSTN1_KO2	CACTCGGGAATTCTACATTG	1240	303.602		sg_hITGB8_356_s	ATTAATACCCAGGTGACACC	337	302.947
sg_hCLSTN1_KO3	GATCCCGGATGGCGTCGTGT	2916	713.953		sg_hITGB8_272_s	GTTTCCAATTTAATAAGCAA	771	693.092
sg_hCLSTN1_KO4	TCTTTATCCAGCGCGATCAG	3767	922.312		sg_hITGB8_895_s	TAGCAAATTGGCAGGCATAG	2888	2596.17
sg_hCLSTN1_KO5	GCTGGTTTCTAGCTCCACTG	1552	379.992		sg_hITGB8_662_s	TTAGACTGCATGCCTCCCCA	4602	4136.98
sg_hCMKLR1_KO1	GGGGTATAGCCGGCACATGG	1802	441.202		CN_sg_Neg_1	GTAGCGAACGTGTCCGGCGT	2960	2660.9
sg_hCMKLR1_KO2	TGGCTGTCCCGAAAACCCAG	2174	532.282		CN_sg_Neg_2	GACCGGAACGATCTCGCGTA	1342	1206.39
sg_hCMKLR1_KO3	TGTAAGCCAGGCGAACGCTG	251	61.4548		CN_sg_Neg_3	GGCAGTCGTTCGGTTGATAT	2882	2590.78
sg_hCMKLR1_KO4	TGATTATTTAGACTCCATTG	20	4.8968		CN_sg_Neg_4	GCTTGAGCACATACGCGAAT	1564	1405.96
sg_hCMKLR1_KO5	ACTTCAGCCTGTCCACACCT	3556	870.651		CN_sg_Neg_5	GTGGTAGAATAACGTATTAC	10	8.98952
sg_hCNNM2_KO1	GCCGTCGTGGTAAATCCAGG	3049	746.517		CN_sg_Neg_6	GTCATACATGGATAAGGCTA	457	410.821
sg_hCNNM2_KO2	ATCCTGCTCGACGACATCGC	4002	979.849		CN_sg_Neg_7	GATACACGAAGCATCACTAG	911	818.945
sg_hCNNM2_KO3	CGGCGGTTGAGAATGATGTG	1069	261.734		CN_sg_Neg_8	GAACGTTGGCACTACTTCAC	1097	986.15
sg_hCNNM2_KO4	CGTGCAGCGGGTAAACAATG	46	11.2626		CN_sg_Neg_9	GATCCATGTAATGCGTTCGA	1013	910.638
sg_hCNNM2_KO5	AGGAGCTGAACATCATCCAA	178	43.5815		CN_sg_Neg_10	GTCGTGAAGTGCATTCGATC	365	328.117
sg_hCNNM3_KO1	ATGGTTGTAGAAACGAGTGA	578	141.517		CN_sg_LacZ_1465	CATCGGGCAAATAATATCGG	1196	1075.15
sg_hCNNM3_KO2	CCCTACAGCGATCTCAGCAA	3822	935.778		CN_sg_LacZ_1583	TCGCGTGGGCGTATTCGCAA	2753	2474.81
sg_hCNNM3_KO3	TTCCATCTTAGGAGACACCG	630	154.249		CN_sg_LacZ_1659	ACGAAGCCGCCCTGTAAACG	3187	2864.96
sg_hCNNM3_KO4	GTGCAGAAGGTGAACAACGA	276	67.5758		CN_sg_LacZ_1725	ATGATGAAAACGGCAACCCG	3411	3066.32
sg_hCNNM3_KO5	CTCGCGCAGCACCTGCACCT	3390	830.007		CN_sg_LacZ_1739	AACCCGTGGTCGGCTTACGG	779	700.283
sg_hCNTFR_KO1	ACCAATGGTGAACTCGTCAA	962	235.536		CN_sg_LacZ_2496	TGATTACGACCGCTCACGCG	1103	991.544
sg_hCNTFR_KO2	CAGGCGCTCGTACTGCACAT	1871	458.096		CN_sg_LacZ_336	GTGAGCGAGTAACAACCCGT	1242	1116.5
sg_hCNTFR_KO3	ACAGGTGCATGTAGCGAATG	265	64.8826		CN_sg_LacZ_838	CAGACGTAGTGTGACGCGAT	2284	2053.21
sg_hCNTFR_KO4	AGCAGGCGTAGAGGCCACTG	1541	377.298		CN_sg_LacZ_904	AATCCCGAATCTCTATCGTG	359	322.724
sg_hCNTFR_KO5	ACTTGAGAGGAAAAGACTCA	179	43.8263		CN_sg_LacZ_907	CCCGAATCTCTATCGTGCGG	26	23.3727
sg_hCNTN3_KO1	TGTTTGTATGGTGCAAACGG	349	85.4491		CN_sg_Luc_1058	AGCTATTCTGATTACACCCG	3096	2783.15
sg_hCNTN3_KO2	TGTGACGGTTTGCCAACCCA	2270	555.787		CN_sg_Luc_1158	ACGCTGGGCGTTAATCAAAG	897	806.36
sg_hCNTN3_KO3	CATCGTTATAAGTTGAATGG	32	7.83488		CN_sg_Luc_1189	ACATAACCGGACATAATCAT	239	214.849
sg_hCNTN3_KO4	GCACCTCTACATATCTAAGG	476	116.544		CN_sg_Luc_1451	GTGCTCCAAAACAACAACGG	1485	1334.94
sg_hCNTN3_KO5	TGCATTGCTGAGAATTCACG	586	143.476		CN_sg_Luc_1536	ACAACCGCGAAAAAGTTGCG	503	452.173
sg_hCNTNAP1_KO1	GGACACCGTTCTACCAGCGA	1853	453.688		CN_sg_Luc_1539	ACCGCGAAAAAGTTGCGCGG	497	446.779
sg_hCNTNAP1_KO2	AGTGGCGCCGACCTTATGTG	6141	1503.56		CN_sg_Luc_371	GGGCATTTCGCAGCCTACCG	1632	1467.09
sg_hCNTNAP1_KO3	CTCCCGCAGATGTTCATCGG	2495	610.876		CN_sg_Luc_474	GATTCTAAAACGGATTACCA	1056	949.293
sg_hCNTNAP1_KO4	ACCCGTTGCTGATCCGGACA	7084	1734.45		CN_sg_Luc_560	TGTGCCAGAGTCCTTCGATA	2382	2141.3
sg_hCNTNAP1_KO5	ACCGAGCGTGGACAGTTGTG	7412	1814.75		CN_sg_Luc_650	GGCATGCGAGAATCTCACGC	832	747.928
sg_hCNTNAP2_KO1	GGATGCTCTACAGCGACACA	555	135.886		CN_sg_Ren_158	TATTTTTTTACATGGTAACG	2027	1822.17
sg_hCNTNAP2_KO2	TCAGAAGCCAAATTGAGCGT	2094	512.695		CN_sg_Ren_170	ATGTCGCCATAAATAAGAAG	695	624.771
sg_hCNTNAP2_KO3	GTGATGAGACAGGATACAGT	430	105.281		CN_sg_Ren_211	GGTATAATACACCGCGCTAC	642	577.127
sg_hCNTNAP2_KO4	TGACCACAGAGTGCCAGTGG	661	161.839		CN_sg_Ren_307	ATTACAAATATCTTACTGCA	239	214.849
sg_hCNTNAP2_KO5	ATCTATATGGTAATACAACA	1	0.24484		CN_sg_Ren_55	GGATGATAACTGGTCCGCAG	1097	986.15
sg_hCNTNAP5_KO1	GGGAATCGGTGAGATTGTCG	1154	282.545		CN_sg_Ren_58	TTACATCTGGCCCACCACTG	3766	3385.45
sg_hCNTNAP5_KO2	GCCATGGCCTTGGACTACGG	2117	518.326		CN_sg_Ren_649	TCACGAGGCCATGATAATGT	1842	1655.87
sg_hCNTNAP5_KO3	GCTTCCGTATCTTCCCTGCG	1908	467.155		CN_sg_Ren_664	TTTACTAACGGGATTTCACG	1090	979.857
sg_hCNTNAP5_KO4	CATCTACGAGCAATCCTGCG	444	108.709		CN_sg_Ren_681	GAAATCCCGTTAGTAAAAGG	307	275.978
sg_hCNTNAP5_KO5	GAAGATTGGCATGAGAGTCG	1879	460.054		CN_sg_Ren_794	GGCACCTTCAACAATAGCAT	2081	1870.72
sg_hCOL1A1_KO1	ATACTTACGACAGCGCCAGG	1239	303.357		hK_sg_hPCNA_1	GGACTCGTCCCACGTCTCTT	1852	1664.86
sg_hCOL1A1_KO2	GCAGGAGATTACCTCGACGC	1059	259.285		hK_sg_hPCNA_2	CTACCGCTGCGACCGCAACC	3720	3344.1
sg_hCOL1A1_KO3	GGGGTCCTTGAACACCAACA	595	145.68		hK_sg_hPOLR2D_1	TGAGAGTGCAGAGGACGAAC	253	227.435
sg_hCOL1A1_KO4	CAGGGCCAGGAGGACCAATG	1438	352.08		hK_sg_hPOLR2D_2	TGGGCAAAGGTTGGCCAAAC	889	799.168
sg_hCOL1A1_KO5	TGCTGCAGAGACTTACAGAG	1143	279.852		hK_sg_hPOLR2A_1	AAGCGAATGTCTGTGACGGA	833	748.827
sg_hCOL25A1_KO1	TAAGCACTACCTTAATCAGG	1	0.24484		hK_sg_hPOLR2A_2	CAGGGGGTGATTGAGCGGAC	2460	2211.42
sg_hCOL25A1_KO2	GAGCGGCGATCCTCGCCTGG	1371	335.676		hK_sg_hPRL9_1	GGACGCACAGTTATCGTGAA	3446	3097.79
sg_hCOL25A1_KO3	ATTTGTGACAGGGTGAACGG	1746	427.491		hK_sg_hPRL9_2	AATGTAGAACTCAGCCTTCT	494	444.082
sg_hCOL25A1_KO4	TTCCTGTGTAGGGTGAACCA	1392	340.817		hK_sg_hRPL23A_1	TGCGGATCTTCTTCTTTTTG	3549	3190.38
sg_hCOL25A1_KO5	GGGTCCACCTGGTCAAAAAG	454	111.157		hK_sg_hRPL23A_2	GTCGCAGTGTCTTCGGCCGC	872	783.886
sg_hCRHR2_KO1	GGAAGGCTGCTACCTGCACA	1371	335.676		hK_sg_hCDK9_1	CTGGCCGGTCTTGCGGTGCC	904	812.652
sg_hCRHR2_KO2	GCCCAGGTAGTTGACGACAA	5291	1295.45		hK_sg_hCDK9_2	GATCTCCCGCAAGGCTGTAA	1280	1150.66
sg_hCRHR2_KO3	GGAACCACATGACATTTCGC	2365	579.046		hK_sg_hCDK1_1	GGGTTCCTAGTACTGCAATT	946	850.408
sg_hCRHR2_KO4	CTCATAGTAGAGCTTGCCGA	873	213.745		hK_sg_hCDK1_2	AATCCATGTACTGACCAGGA	747	671.517
sg_hCRHR2_KO5	GGGGCACGGCCTCTCCACGA	1811	443.405		hK_sg_hRPA3_1	CCGGCGTTGATGCGCGACCT	2312	2078.38
sg_hCRLF1_KO1	CCGCTCCGATGTACTCACGC	1251	306.295		hK_sg_hRPA3_2	GCCGGCGTTGATGCGCGACC	1065	957.383
sg_hCRLF1_KO2	TGGCCAGGACAACACATGTG	2514	615.528		hK_sg_hBRD4_309	TAAGATCATTAAAACGCCTA	274	246.313
sg_hCRLF1_KO3	CGTCACGGGCGTGGCACACG	1940	474.989		hK_sg_hBRD4_336	GGGAACAATAAAGAAGCGCT	428	384.751
sg_hCRLF1_KO4	GAGGAGCCGATGAGAAGCGT	2253	551.624		hK_sg_hMYC_1138	ACAACGTCTTGGAGCGCCAG	1945	1748.46
sg_hCRLF1_KO5	GAGTACACGGGAGAGCTCAG	1071	262.224		hK_sg_hMYC_122	GCCGTATTTCTACTGCGACG	1245	1119.19
sg_hCRLF2_KO1	GGAGCCCCTTCGACACCGAG	2020	494.577		hK_sg_hRPS20_172	AAGCCGCAACGTAAAATCCT	2307	2073.88
sg_hCRLF2_KO2	AGCGACTTGCGGTGAAAACG	4029	986.46		hK_sg_hRPS20_90	ACCAGTTCGAATGCCTACCA	1528	1373.6
sg_hCRLF2_KO3	TCCAGGAAGGTCACACTTCG	3816	934.309		hK_sg_hWDR5_650_a	GAACTTCACAAAAGACACGG	1370	1231.56
sg_hCRLF2_KO4	TGGCAGAGAGGCGAGATTCG	1512	370.198		hK_sg_hWDR5_521_s	AGCTCACTCGGATCCAGTCT	3226	2900.02
sg_hCRLF2_KO5	CTTCAATTTAGAAACCGTGC	559	136.866
sg_hCSF2RA_KO1	TGGGCTGTTTCCACCGTACG	2347	574.639
sg_hCSF2RA_KO2	AAACCTCACATTGAGACTAG	76	18.6078
sg_hCSF2RA_KO3	AAAATACTGGACGTCACGGG	463	113.361
sg_hCSF2RA_KO4	CCTTATTACATACAAGACTC	120	29.3808
sg_hCSF2RA_KO5	CACGTGAATACTAGTCAAAG	57	13.9559
sg_hCSPG4_KO1	AAACCCATCGACTGACAACG	3349	819.969
sg_hCSPG4_KO2	GCACCACGCTTACGACACCG	715	175.061
sg_hCSPG4_KO3	GCTCTGGCGATCCATCTCGG	4488	1098.84
sg_hCSPG4_KO4	TACCTGGTGATGGTGTCGCG	3891	952.672
sg_hCSPG4_KO5	GCTGCTGACTACAGACGACG	1727	422.839
sg_hCX3CL1_KO1	GAGGAACCAGTCACGCCCGT	1055	258.306
sg_hCX3CL1_KO2	CTTCGAGAAGCAGATCGGCG	218	53.3751
sg_hCX3CL1_KO3	AGACGGAGCATTCTCCTCTG	527	129.031
sg_hCX3CL1_KO4	AGCAGAACTCTGCCACGTGG	1428	349.631
sg_hCX3CL1_KO5	GGCTGAGGCAAAGACCTCTG	807	197.586
sg_hCX3CR1_KO1	CAGGTTCAGGAGGTAAATGT	24	5.87616
sg_hCX3CR1_KO2	GCAATAACTCATAATGAGCA	162	39.6641
sg_hCX3CR1_KO3	CTGTTATATTGGGGACATCG	1029	251.94
sg_hCX3CR1_KO4	ATGCCTTGGTGACTACCCCG	3511	859.633
sg_hCX3CR1_KO5	CTACCAACAAATTTCCCACC	1954	478.417
sg_hCXCR4_KO1	CAACCACCCACAAGTCATTG	2734	669.392
sg_hCXCR4_KO2	TGACATGGACTGCCTTGCAT	1989	486.987
sg_hCXCR4_KO3	CAGGACAGGATGACAATACC	130	31.8292
sg_hCXCR4_KO4	TCTTCTGGTAACCCATGACC	780	190.975
sg_hCXCR4_KO5	AGGGAAGCGTGATGACAAAG	634	155.229
sg_hCXCR5_KO1	TCTTGGGAGAAGGTGCAACG	979	239.698
sg_hCXCR5_KO2	CTCCCGATTCCTCTACCATG	3523	862.571
sg_hCXCR5_KO3	GCCTTGAAGGAGGCCATGAG	6	1.46904
sg_hCXCR5_KO4	GGCGAAGAGAATCTCTGGCA	1490	364.812
sg_hCXCR5_KO5	GTAGAAGTTGACTTTGTGCA	218	53.3751
sg_hCXCR6_KO1	TGACGAGGCAATTTCCACTG	2816	689.469
sg_hCXCR6_KO2	AACACCACCAGGTACATGCA	3967	971.28
sg_hCXCR6_KO3	TGTAGTGGTTAAGGCCACCA	78	19.0975
sg_hCXCR6_KO4	GCAGAGTGCAGACAAACACC	2347	574.639
sg_hCXCR6_KO5	TTGGGGCAAGGAAACCAGCA	2190	536.199
sg_hDCBLD1_KO1	ACAACCACAAACCACGAGAG	488	119.482
sg_hDCBLD1_KO2	CATAGGTCAGCAAAAAACCC	522	127.806
sg_hDCBLD1_KO3	TGACATCTAAGAATTATCCC	1	0.24484
sg_hDCBLD1_KO4	CTCATTGACCGACTGCCATG	2467	604.02
sg_hDCBLD1_KO5	CAGAAATCGCTTGTCTGACA	1839	450.261
sg_hDCBLD2_KO1	GTAGTGTCAAACACGTTGGG	349	85.4491
sg_hDCBLD2_KO2	TTAGAGTGAATCCTACCCAA	25	6.121
sg_hDCBLD2_KO3	ATCACATTGCTGTTCATGAG	1180	288.911
sg_hDCBLD2_KO4	TTGCCACTGATGAATACCAG	948	232.108
sg_hDCBLD2_KO5	TGGGAGATCCGTGTAAAGAT	120	29.3808
sg_hDCHS1_KO1	ACAGTGACATGCGTTAACTG	544	133.193
sg_hDCHS1_KO2	TCCAACAATGATCACACCAG	2030	497.025
sg_hDCHS1_KO3	TGACTTACGAGATCAACCGG	1605	392.968
sg_hDCHS1_KO4	TGTAGTTGCTCAAATATGGG	1439	352.325
sg_hDCHS1_KO5	TAGGTAGGGCTGTTGAATCG	1090	266.876
sg_hDDR1_KO1	TGAAGCGGAGTCGAGATCGA	2137	523.223
sg_hDDR1_KO2	GAGTGGGGCGGATTCCCACG	518	126.827
sg_hDDR1_KO3	GGGGGTAGAAGCGAACCAGT	2152	526.896
sg_hDDR1_KO4	ACCTATGACGGACATACCGT	1118	273.731
sg_hDDR1_KO5	CCCATGCGCCACAACCTAGG	3548	868.692
sg_hDGCR2_KO1	ACAGGGTGGCACCACTACGA	1219	298.46
sg_hDGCR2_KO2	GGGCTGCCAACAGTACCGCA	569	139.314
sg_hDGCR2_KO3	GCATGGGTCGTCCCCCTTAG	2134	522.488
sg_hDGCR2_KO4	TGCGACACGCAAACTGCCCA	4920	1204.61
sg_hDGCR2_KO5	GCTTCCATTTCCCCACCCTG	2235	547.217
sg_hDLK1_KO1	CCCCCAAAATGGATTCTGCG	1295	317.068
sg_hDLK1_KO2	CAGACACTCGTAGCTCACCT	4296	1051.83
sg_hDLK1_KO3	CCCAACCCATGCGAGAACGA	2279	557.99
sg_hDLK1_KO4	ATTTACCCGTTGATCACACA	2194	537.179
sg_hDLK1_KO5	TGGCGCAGTTGGTCACCGGG	2726	667.434
sg_hDLL4_KO1	CAGGAGTTCATCAACGAGCG	162	39.6641
sg_hDLL4_KO2	GTTGGTGCCCAATACCGGCG	572	140.048
sg_hDLL4_KO3	TCGGGCTGTCATGAACAGAA	1919	469.848
sg_hDLL4_KO4	AAGAAGCGCAATGACCACTT	3095	757.78
sg_hDLL4_KO5	GGGCAACGTGCTCCAACAGT	2632	644.419
sg_hDSC1_KO1	CTGGACCCGGAAATATCCAG	1262	308.988
sg_hDSC1_KO2	ATAATGGAAGTGCGAGACAT	908	222.315
sg_hDSC1_KO3	AAAATGTGAACTTACCGGAT	370	90.5908
sg_hDSC1_KO4	GCAAGTTGGTGTCATTAACG	1803	441.446
sg_hDSC1_KO5	TCTGGAGGAGTGTCTCAAGT	490	119.972
sg_hDSC2_KO1	TTTCTAGGTTCAATCTGACA	37	9.05908
sg_hDSC2_KO2	ATTAACTGATCCAACAGGGT	111	27.1772
sg_hDSC2_KO3	TCTTCTCTAGGCACTACTGT	781	191.22
sg_hDSC2_KO4	ACAGAAGTACGAGTAAATGT	108	26.4427
sg_hDSC2_KO5	AAATACTATTCTATTGTCCT	1	0.24484
sg_hDSG2_KO1	GGTTACGCTTTGGATGCAAG	1608	393.703
sg_hDSG2_KO2	AGCATGGATAGATCAAGCAA	79	19.3424
sg_hDSG2_KO3	ACAGATGCTCAAACTAACGA	151	36.9708
sg_hDSG2_KO4	CACATACACTGTAAAGATTG	1	0.24484
sg_hDSG2_KO5	CTCCCTCCCGAAGAGCCACG	2764	676.738
sg_hECE1_KO1	AGTGACACAGAAAACAACCT	335	82.0214
sg_hECE1_KO2	GAGGGCGACGCATACCCCAA	1789	438.019
sg_hECE1_KO3	TGGTCTCGTTCATGCACGCA	2121	519.306
sg_hECE1_KO4	GGAAACCCGAAAATCAGCCA	776	189.996
sg_hECE1_KO5	CTTCGCTCAGGCACACAGAG	1750	428.47
sg_hEFNA4_KO1	CAATGTCTAGGTAATCGTTG	101	24.7288
sg_hEFNA4_KO2	CATGTACAAAGCAAACGTCT	681	166.736
sg_hEFNA4_KO3	AGGTAAGAACTCAAAGCCGA	588	143.966
sg_hEFNA4_KO4	TCTTCTCTGAGAATTGAACA	210	51.4164
sg_hEFNA4_KO5	CCCAGCGCTTGTAGGCCCGG	863	211.297
sg_hEFNA5_KO1	TGTTCCAGTAGACAGCGTAG	583	142.742
sg_hEFNA5_KO2	GGACGGAGTCCTCATAGTGA	52	12.7317
sg_hEFNA5_KO3	CCTGCGACCACACTTCCAAA	5018	1228.61
sg_hEFNA5_KO4	CATCAAAGTTCACCATGTAG	715	175.061
sg_hEFNA5_KO5	CAATATGGTAGTCACCCCTC	523	128.051
sg_hEFNB3_KO1	GGAGGTGTGTGCCTAACCAG	1815	444.384
sg_hEFNB3_KO2	TGTACCCTCAGATCGGGGAC	484	118.503
sg_hEFNB3_KO3	TGCCCATGGAAAGAGACCGA	2937	719.095
sg_hEFNB3_KO4	TACCAATGATGTAGTAATCG	1	0.24484
sg_hEFNB3_KO5	GTAGAACTCATAATTAGGAG	93	22.7701
sg_hEGFR_KO1	TGTCACCACATAATTACCTG	21	5.14164
sg_hEGFR_KO2	GTGGAGCCTCTTACACCCAG	740	181.182
sg_hEGFR_KO3	GAGAACCTAGAAATCATACG	1	0.24484
sg_hEGFR_KO4	TCTTGCCGGAATGTCAGCCG	519	127.072
sg_hEGFR_KO5	GTCTGCGTACTTCCAGACCA	119	29.136
sg_hEIF4G1_KO1	ACTGGAAACTAACCGCCATG	2899	709.791
sg_hEIF4G1_KO2	TGGTGGTGAGCAGACGACAA	918	224.763
sg_hEIF4G1_KO3	ATTGCCACATATCAGTGACG	1727	422.839
sg_hEIF4G1_KO4	GGATCTCGAATTCGGATCTG	1281	313.64
sg_hEIF4G1_KO5	ATCTTCGGTCATTAACACTG	1	0.24484
sg_hELFN1_KO1	CTACATGGAGGTTCGAACCG	1026	251.206
sg_hELFN1_KO2	AAGCACTCATCATCGGCACA	4421	1082.44
sg_hELFN1_KO3	CCAGAACCAACCCCCCTACG	592	144.945
sg_hELFN1_KO4	TAGTAGCCGGAGTAGACGGG	319	78.1039
sg_hELFN1_KO5	AACCTCACCAAGAACGAGAT	502	122.91
sg_hELFN2_KO1	CCACCGAAAGGATCTCGTCG	546	133.683
sg_hELFN2_KO2	CACCAAAGGCAACTATATCG	1585	388.071
sg_hELFN2_KO3	GCACGATAACCATGCCAAAG	1404	343.755
sg_hELFN2_KO4	GTTCCCAAAGCGGTTGAGCG	2245	549.666
sg_hELFN2_KO5	TGGGCGTCACCACCTCGATG	1202	294.298
sg_hEMB_KO1	ATGCCAGTTCACAACATCTG	1051	257.327
sg_hEMB_KO2	TCACCTGTATTGGGTATACA	2	0.48968
sg_hEMB_KO3	TGATATGTTATGACTCTCCA	8	1.95872
sg_hEMB_KO4	CGGCAGCGAGAAGGCACTGG	1838	450.016
sg_hEMB_KO5	AAGCCATTGATCTCTTACGT	658	161.105
sg_hENPEP_KO1	GGTTCTATAAAATCCCACGA	334	81.7765
sg_hENPEP_KO2	TATCCTGTGCTTAACGTGAA	27	6.61068
sg_hENPEP_KO3	TTGAACTCCTCTAATCCTAG	357	87.4079
sg_hENPEP_KO4	CTCATCAAACCAACAGAGGG	1547	378.767
sg_hENPEP_KO5	ACACCAGGTACGTGCTCATG	1743	426.756
sg_hENPP1_KO1	TATGGACCTGGATTCAAGCA	2306	564.601
sg_hENPP1_KO2	AACTACAGTTCTGTGTGTCA	154	37.7054
sg_hENPP1_KO3	CACCTATAAAGTACTCTCGC	605	148.128
sg_hENPP1_KO4	GCAGTTTCCAAGCTCAACAC	2717	665.23
sg_hENPP1_KO5	CAGAGGGTTGATGGTATGGT	486	118.992
sg_hEPCAM_KO1	AGTGTTCACACACCAGCACA	2792	683.593
sg_hEPCAM_KO2	GTGCACCAACTGAAGTACAC	686	167.96
sg_hEPCAM_KO3	GGGCCCTCCAGAACAATGAT	1539	376.809
sg_hEPCAM_KO4	CTTATGATAGTAAAAGTTTG	1	0.24484
sg_hEPCAM_KO5	GGTTCTCACTCGCTCAGAGC	2387	584.433
sg_hEPDR1_KO1	GAAGACCAGTACTCCATCGG	40	9.7936
sg_hEPDR1_KO2	GTTATGTACCAGCAAAGTAG	1	0.24484
sg_hEPDR1_KO3	GATGACCTGTACCTCTTGCA	1415	346.449
sg_hEPDR1_KO4	GGAATGTCAAGAGGATCCCA	2074	507.798
sg_hEPDR1_KO5	GCGCTGGTTGAGCCCGTCGT	255	62.4342
sg_hEPHA5_KO1	ACATTTGAGATGGCATTCCG	1070	261.979
sg_hEPHA5_KO2	GGTGAGGCTTTGAAGAACCC	9	2.20356
sg_hEPHA5_KO3	TGGATGGGCAACAGCGCACA	1746	427.491
sg_hEPHA5_KO4	AATGTAACCACAAATCAAGC	151	36.9708
sg_hEPHA5_KO5	TAGAACTCAAATTTACCCTG	67	16.4043
sg_hEPHB4_KO1	GTGCCCGGAAGTACCCGACG	2326	569.498
sg_hEPHB4_KO2	CTTCCGGGTGAGATGCTCCG	2631	644.174
sg_hEPHB4_KO3	AGTATCTCATCGGACATGGT	613	150.087
sg_hEPHB4_KO4	TGTCTGACATCCGGGTGACG	1485	363.587
sg_hEPHB4_KO5	CTGCACGTCACACACTTCGT	3399	832.211
sg_hERBB2_KO1	AACTACCTTTCTACGGACGT	129	31.5844
sg_hERBB2_KO2	CAGAACCTGCAAGTAATCCG	574	140.538
sg_hERBB2_KO3	TCATCGCTCACAACCAAGTG	1090	266.876
sg_hERBB2_KO4	TTGGGATCCTCATCAAGCGA	1311	320.985
sg_hERBB2_KO5	CAGCGGGAGCCCTTACACAT	1302	318.782
sg_hERBB3_KO1	ATCATGTGAGACAACACCGG	1037	253.899
sg_hERBB3_KO2	TTGGGACATAGTCCCCCACA	10	2.4484
sg_hERBB3_KO3	ATGAGGCGATACTTGGAACG	873	213.745
sg_hERBB3_KO4	AAGCAGTGACCATTACACTG	110	26.9324
sg_hERBB3_KO5	GAGGGACCCAGGTCTACGAT	1233	301.888
sg_hESAM_KO1	AGCGTGGTACACCTTGCACG	554	135.641
sg_hESAM_KO2	ATCCCACTGGTATTGGACAG	272	66.5965
sg_hESAM_KO3	TGGTGAGGCTTAAAGACCCA	1586	388.316
sg_hESAM_KO4	GTGACGCTGGAAGTGAGCAC	260	63.6584
sg_hESAM_KO5	GACAAACAAGGCAAATCTAG	196	47.9886
sg_hESYT2_KO1	AGTTTCACGAAGGTCGACGT	1351	330.779
sg_hESYT2_KO2	AGGAGAACCTCAGTCCAAAG	425	104.057
sg_hESYT2_KO3	GACAAAGACCAAGCCAACGA	1177	288.177
sg_hESYT2_KO4	CAAAACCAATGAACCTGTGT	1815	444.384
sg_hESYT2_KO5	GTTGCGGTTTCCTGTACCAA	2998	734.03
sg_hEVI2A_KO1	AGTACTGTTAGCCCACAGAC	660	161.594
sg_hEVI2A_KO2	CCCACGGACATGGAACACAC	512	125.358
sg_hEVI2A_KO3	GGACTGTTGCTGACGACAGA	2746	672.33
sg_hEVI2A_KO4	TTACCTAGCTAGTATAGGTA	1	0.24484
sg_hEVI2A_KO5	TGCGGAAAACAACAACAACA	1812	443.65
sg_hEVI2B_KO1	CAACTGTCAAAAATTCACCT	1264	309.478
sg_hEVI2B_KO2	AAAGTATAGACAAATGACTT	4	0.97936
sg_hEVI2B_KO3	GAGGTATAGACAGCTGGTGT	387	94.7531
sg_hEVI2B_KO4	TGTTATCCATACAAATGTCA	3	0.73452
sg_hEVI2B_KO5	CTAATTCTCAAAACACAACA	200	48.968
sg_hF11R_KO1	TCAAACTTCCACTCCACACG	1111	272.017
sg_hF11R_KO2	TCACCTTCAAGTCCGTGACA	441	107.974
sg_hF11R_KO3	TGTAACACTGCCCAATGCCA	2095	512.94
sg_hF11R_KO4	GAGGAGGGGATGTTAACTGT	393	96.2221
sg_hF11R_KO5	GGAAGGCGGCAACAGCTATG	1276	312.416
sg_hF2RL3_KO1	CCCAGCGTCTACGACGAGAG	908	222.315
sg_hF2RL3_KO2	CAGGTGGTAGGCGATCCGCG	2251	551.135
sg_hF2RL3_KO3	ATACATGTGACCATAGAGTG	315	77.1246
sg_hF2RL3_KO4	GTCATGGCAGAGCACGCGAT	2114	517.592
sg_hF2RL3_KO5	TGCCAATGACAGTGACACCC	791	193.668
sg_hF3_KO1	CACATCCTTCACAATCTCGT	1986	486.252
sg_hF3_KO2	CAGGAGCGTCCGAGCGACGG	573	140.293
sg_hF3_KO3	TAAAGGCACTACAAATACTG	1	0.24484
sg_hF3_KO4	CAGGTAAGGTGTGAACTCTG	553	135.396
sg_hF3_KO5	CCTTGCCAAAAACATCCCGG	1892	463.237
sg_hFAM171A1_KO1	AAGAAACACCGTGTGATACG	57	13.9559
sg_hFAM171A1_KO2	GAGGCACAATGCCTATGTCG	1553	380.236
sg_hFAM171A1_KO3	CCGGGAGCTAAATTCCTGGG	1078	263.937
sg_hFAM171A1_KO4	GAAAACTGTCCACCTCCGAA	2263	554.073
sg_hFAM171A1_KO5	GGCGACGCCATCAGTCCCCG	699	171.143
sg_hFAM174A_KO1	GGCCTCCTGACCCTAGACCA	2405	588.84
sg_hFAM174A_KO2	GCGACAAGCCCATGACCCAG	1242	304.091
sg_hFAM174A_KO3	GACGGACGATCACGGAGGGA	864	211.542
sg_hFAM174A_KO4	AGGCAATGGCAGCAACCCTG	3904	955.855
sg_hFAM174A_KO5	GTGGTCTGGCTGAAGCTGCG	3149	771.001
sg_hFAM174B_KO1	CCGCGACCTACCCACCCTCA	3072	752.148
sg_hFAM174B_KO2	CGCCGCCCCAGACCCAAACC	3565	872.854
sg_hFAM174B_KO3	CCGAACCCGAGCGCGAGTCG	1459	357.221
sg_hFAM174B_KO4	GATGGAAATGCGGGTCACCA	2841	695.59
sg_hFAM174B_KO5	CGGACTCGGCTCTGCTGGCG	1318	322.699
sg_hFAS_KO1	CAGGATCCAGATCTAACTTG	329	80.5523
sg_hFAS_KO2	TAGGGACTGCACAGTCAATG	725	177.509
sg_hFAS_KO3	ATGTGAACATGGAATCATCA	425	104.057
sg_hFAS_KO4	AGAATTGGCCATCATGATGC	1622	397.13
sg_hFAS_KO5	GTGACTGACATCAACTCCAA	1849	452.709
sg_hFAT1_KO1	ACTTGATCGAGAAACCCCGG	1434	351.1
sg_hFAT1_KO2	CTAACCGTTAGAGCTTCCGA	1318	322.699
sg_hFAT1_KO3	CTACGACAGTCACTTCGATG	2240	548.441
sg_hFAT1_KO4	AATTCCCAGAGATCTAGGCG	1896	464.217
sg_hFAT1_KO5	TGATACTTTCACAACGACAG	473	115.809
sg_hFAT4_KO1	ATTACTGGGACTAACAACCA	15	3.6726
sg_hFAT4_KO2	ATCTCCGTGCAAATTCTCGG	2745	672.086
sg_hFAT4_KO3	TTTAGTTATAGGATCATCGG	61	14.9352
sg_hFAT4_KO4	AGTCCACCCAGAATCATGTG	1757	430.184
sg_hFAT4_KO5	GATATTAATTCTCATATCCG	1	0.24484
sg_hFCRL3_KO1	AGGTGAAAATTCCACATGCA	90	22.0356
sg_hFCRL3_KO2	TGACTCGAATCCACGTGCTG	2040	499.473
sg_hFCRL3_KO3	ATATCACATTCCCTAGCCCA	660	161.594
sg_hFCRL3_KO4	CTAGATTCACATTAGACACA	110	26.9324
sg_hFCRL3_KO5	CAGTCATGGAGTGAGTCTCA	2516	616.017
sg_hFCRL6_KO1	GAAGGAATACAGGATCGGAG	175	42.847
sg_hFCRL6_KO2	GAAAACCAGACTCTGTCCAT	448	109.688
sg_hFCRL6_KO3	CAGGAGGTGGAAACAGCTCT	743	181.916
sg_hFCRL6_KO4	GCCCTGACTCTGCGATGTCA	3318	812.379
sg_hFCRL6_KO5	TGAAGTCAGAACAGGATGCT	1577	386.113
sg_hFGA_KO1	ACAGTCAGAACCATCTTCGG	1459	357.221
sg_hFGA_KO2	TGATCCGGTTCCATAAGAGG	385	94.2634
sg_hFGA_KO3	GGTTGATATGAAACGACTGG	1864	456.382
sg_hFGA_KO4	TAAGTGTTGCCTATCTCTAG	104	25.4634
sg_hFGA_KO5	ACATAGGTGAGAAGAAACCT	1	0.24484
sg_hFGB_KO1	GGATTGAACGAAGCACACGA	387	94.7531
sg_hFGB_KO2	TGTCAGTTGCAATATTCCTG	219	53.6199
sg_hFGB_KO3	TGATGAGTTAAATAACAATG	1	0.24484
sg_hFGB_KO4	CAAGACGGTAGTGTTGACTT	276	67.5758
sg_hFGB_KO5	CCAAGGTGTCAACGACAATG	412	100.874
sg_hFGFR1_KO1	ACCCAACCGTGTGACCAAAG	2491	609.896
sg_hFGFR1_KO2	GTTGCCCGCCAACAAAACAG	4174	1021.96
sg_hFGFR1_KO3	GCAACCGCACCCGCATCACA	8021	1963.86
sg_hFGFR1_KO4	GAAACAGTGTCTCACGCATA	856	209.583
sg_hFGFR1_KO5	GCATGGTTGACCGTTCTGGA	2191	536.444
sg_hFGFR2_KO1	CTTAGTCCAACTGATCACGG	3939	964.425
sg_hFGFR2_KO2	TGACCAAACGTATCCCCCTG	2943	720.564
sg_hFGFR2_KO3	TGTGTCTGTTCTAGCACTCG	975	238.719
sg_hFGFR2_KO4	GCCGGCAAATGCCTCCACAG	1939	474.745
sg_hFGFR2_KO5	TACACATTTAGGCTGACACT	19	4.65196
sg_hFGFR3_KO1	AAGAACGGCAGGGAGTTCCG	419	102.588
sg_hFGFR3_KO2	CATCCGGCAGACGTACACGC	2495	610.876
sg_hFGFR3_KO3	GGTGCTGAATGCCTCCCACG	1030	252.185
sg_hFGFR3_KO4	ACCTTGAGCACGGTAACGTA	1727	422.839
sg_hFGFR3_KO5	GATGCGCACCAGTGGTGTGT	4577	1120.63
sg_hFLRT1_KO1	CTCCAACATTGACTACCCCA	1365	334.207
sg_hFLRT1_KO2	TTCATCTACTGCAACGACCG	1453	355.752
sg_hFLRT1_KO3	GCGGCCTGTTCGACGACCTG	615	150.577
sg_hFLRT1_KO4	GTCCTCCTCAATGCTGACGG	1651	404.231
sg_hFLRT1_KO5	CTACCTATACGAGAATGACC	58	14.2007
sg_hFNDC5_KO1	CCTGACGGTGACGTTCACTG	2928	716.891
sg_hFNDC5_KO2	GGAGTACATAGTCCACGTGC	1109	271.527
sg_hFNDC5_KO3	GGTCCCAGAGGGCACATGAG	259	63.4135
sg_hFNDC5_KO4	GTCTGCAGAAGAAGGATGTG	480	117.523
sg_hFNDC5_KO5	CCTCAAGGCCAACTCTGCAG	1383	338.614
sg_hFREM2_KO1	AGTCACCCTTCTTAACTACG	74	18.1182
sg_hFREM2_KO2	GTTGTATATACCCACACCAG	60	14.6904
sg_hFREM2_KO3	AAACAAGTGCAGTTCAACCC	621	152.046
sg_hFREM2_KO4	CCACCTGAGATCCTCAACAC	3487	853.757
sg_hFREM2_KO5	AAACAGGGACTGGATACCCA	117	28.6463
sg_hFUT3_KO1	TGTCCGTAGCAGGATCAGGA	300	73.452
sg_hFUT3_KO2	CGATGACCATGTCTGCCTGT	3004	735.499
sg_hFUT3_KO3	CAGCAGCTGAAATAGCAGTG	1086	265.896
sg_hFUT3_KO4	CTGGAAGCCGGACTCAGCCA	1553	380.236
sg_hFUT3_KO5	CACGCCTCCCACCTTCCCCG	5693	1393.87
sg_hFUT4_KO1	GAGCCTCTCCGTAGGACGCG	360	88.1424
sg_hFUT4_KO2	CTGGACGCTCTCCTACCGGG	2327	569.743
sg_hFUT4_KO3	TCTGCGCGTGTTGGACTACG	2742	671.351
sg_hFUT4_KO4	TGATCACCTACGCTTGCTGG	658	161.105
sg_hFUT4_KO5	GGGGCGGTCCCAGAATGCAA	1600	391.744
sg_hFZD10_KO1	ATCCCGATGTGCAAGGACAT	1439	352.325
sg_hFZD10_KO2	GTTGAACTGCTCCATAATCG	1170	286.463
sg_hFZD10_KO3	TGGCAGCCGTACTCCACCAG	1382	338.369
sg_hFZD10_KO4	CGAGGACAAGCGCTTCGCAG	329	80.5523
sg_hFZD10_KO5	GGCTCGGACGAGCCCACCCG	176	43.0918
sg_hFZD4_KO1	ATCTCCATGTGCCAGAACCT	3039	744.069
sg_hFZD4_KO2	GAGCAGCCGTACTGGATGAG	1383	338.614
sg_hFZD4_KO3	CCTAGAAGAATCGATCAGGA	934	228.681
sg_hFZD4_KO4	GAGAAGATCAACATCCCCAT	41	10.0384
sg_hFZD4_KO5	CAAGAAGGACTTAAGAACAC	35	8.5694
sg_hFZD5_KO1	GGAAGCGTTCCATGTCGATG	2638	645.888
sg_hFZD5_KO2	CATGGATTACAACCGCAGCG	869	212.766
sg_hFZD5_KO3	CCACATCCACTACGAGACCA	660	161.594
sg_hFZD5_KO4	CCAGTTCAACCACGACACGC	810	198.32
sg_hFZD5_KO5	CGGCATGAAGTGGGGCAACG	651	159.391
sg_hFZD9_KO1	CTGCTGGGCCACACGTCGCA	5059	1238.65
sg_hFZD9_KO2	ATCACCCGCCACCTTGCGCA	8788	2151.65
sg_hFZD9_KO3	ATCATGGAGCAGTTCAACTT	786	192.444
sg_hFZD9_KO4	GTGCTACAACGTCTACTCGC	1339	327.841
sg_hFZD9_KO5	GTTCTGGTCCCGGCGCGACA	3045	745.538
sg_hGFRA3_KO1	GGAGACAGCTGTTCATGAGT	1341	328.33
sg_hGFRA3_KO2	CCATGTGCCCCCAACGACCG	4662	1141.44
sg_hGFRA3_KO3	AAACTGAACATGCTCAAACC	1091	267.12
sg_hGFRA3_KO4	CAAACTACACACCTGCAAAG	1515	370.933
sg_hGFRA3_KO5	GGTCCAATAGATGTCCAAGC	2242	548.931
sg_hGGT1_KO1	AGCAGTGCTCGAAGATTGGG	1700	416.228
sg_hGGT1_KO2	TGAGGTCATCAACGCCCGCG	1599	391.499
sg_hGGT1_KO3	CTGGGCAGCGAAGAACTCGG	1679	411.086
sg_hGGT1_KO4	CCTTCACAATCTGGGCCGTG	797	195.137
sg_hGGT1_KO5	GTGGAGAGCCCCGAGCAGAA	2986	731.092
sg_hGGT7_KO1	GCGGGCAGCATCGGTCACCA	4421	1082.44
sg_hGGT7_KO2	ATTTCCGGGAGTCCGCACCA	4436	1086.11
sg_hGGT7_KO3	TTTCTGGGAGACCCCGACAC	794	194.403
sg_hGGT7_KO4	CCTCTGTACACGCCACACAC	2622	641.97
sg_hGGT7_KO5	AGTGATGGTAGAATCATAGA	1	0.24484
sg_hGJA10_KO1	CAAAGCAATCCACCGCATTG	1977	484.049
sg_hGJA10_KO2	TCTGAGAAGGATCAGCATAG	175	42.847
sg_hGJA10_KO3	AAAGAATAGATAGGGAACTG	411	100.629
sg_hGJA10_KO4	TTATAAGAAATCCAGCAGTG	50	12.242
sg_hGJA10_KO5	CCATGCACTTTATAGGCTCA	1507	368.974
sg_hGJA4_KO1	GAGAGACAAAGCAGTCCACG	1725	422.349
sg_hGJA4_KO2	GTCACCCCACACTGACTCGC	3795	929.168
sg_hGJA4_KO3	GCTCTGCAAGAGTGTGCTAG	1429	349.876
sg_hGJA4_KO4	GGTCCAGGAGCACTCGACCG	177	43.3367
sg_hGJA4_KO5	GGCCTGGTCATAGCAGACGT	1645	402.762
sg_hGJA8_KO1	GGTGCACTACGTCCGCATGG	1660	406.434
sg_hGJA8_KO2	ATCCCCCCACACGAACTCTG	3921	960.017
sg_hGJA8_KO3	GTTGAGGAATAGGGACACAG	1351	330.779
sg_hGJA8_KO4	CGAAGCAGTCCACCACATTG	1076	263.448
sg_hGJA8_KO5	GATGAAGCCCACTTCAAAGA	650	159.146
sg_hGJB3_KO1	GCCAAGCTGTACGACAACGC	3279	802.83
sg_hGJB3_KO2	GTAGTTGTCGTAGCAGACGT	2481	607.448
sg_hGJB3_KO3	CCAGATGCGCCCGAACGCTG	5347	1309.16
sg_hGJB3_KO4	CCTGGTGCAGTGTGCCAACG	1803	441.446
sg_hGJB3_KO5	CCACCACGTATACCAGCACC	2724	666.944
sg_hGJB4_KO1	GGATTATGACATGCCCCGCG	2364	578.802
sg_hGJB4_KO2	GCTTGCGCTCGCGTTCCTCG	2063	505.105
sg_hGJB4_KO3	GAGGAAGCCAGCATCCACGG	1403	343.51
sg_hGJB4_KO4	GAACTCGTCATAGCAGACGT	1465	358.691
sg_hGJB4_KO5	CCAGATGCGGCTCAGCACTG	1038	254.144
sg_hGJB5_KO1	GGGCGCCTCTACCTGAACCC	3664	897.094
sg_hGJB5_KO2	TATTGGGACATGGATCTGCG	3111	761.697
sg_hGJB5_KO3	GAACTCATCAAAGCAGACGT	1995	488.456
sg_hGJB5_KO4	GTCATCACTCCACACACGCT	4019	984.012
sg_hGJB5_KO5	TATATTTGGGGTAGAATGAG	32	7.83488
sg_hGJB6_KO1	TTTCCGAGTCATGATCCTCG	814	199.3
sg_hGJB6_KO2	ATCCCACATTTCAACACCCA	5100	1248.68
sg_hGJB6_KO3	TCCTCGCCTGAACTTGCGAG	444	108.709
sg_hGJB6_KO4	GAATGATTTCAAAGACATAG	5	1.2242
sg_hGJB6_KO5	TTCGGATAGAGGGGTCGCTG	2755	674.534
sg_hGJB7_KO1	CCAAATCCATCCAGTCCCAG	1968	481.845
sg_hGJB7_KO2	AGCCCAGGTACAATGGATGG	1840	450.505
sg_hGJB7_KO3	TAAGGCCCAAAGTCTGACTT	1043	255.368
sg_hGJB7_KO4	GAGTGCAACAGTAGACAGCC	1111	272.017
sg_hGJB7_KO5	TTTACATGTAGCCTATCATG	81	19.832
sg_hGJC1_KO1	CTAAGCATGATGGCCGACGA	1325	324.413
sg_hGJC1_KO2	GAACACCCAGAAGCGTACAT	2763	676.493
sg_hGJC1_KO3	AATGCGCTGGAAACAACACC	527	129.031
sg_hGJC1_KO4	TGCTGCACACATAAAACGGG	1442	353.059
sg_hGJC1_KO5	TAACACCATACATTATCAGA	7	1.71388
sg_hGJC2_KO1	GTAGCCCAGGTACATGACCG	335	82.0214
sg_hGJC2_KO2	CCACAGCCGTCAGCACGATG	4564	1117.45
sg_hGJC2_KO3	GAGGCGTGCACTAAGGCGGT	787	192.689
sg_hGJC2_KO4	CGAAGCAGTCCACCACGTGC	1838	450.016
sg_hGJC2_KO5	CCAGGTGGGCCATCTCACAG	2053	502.656
sg_hGJC3_KO1	CAGGTTATACTACCAAGGCA	1	0.24484
sg_hGJC3_KO2	CAGGTGGTACTGCAACCCCA	1270	310.947
sg_hGJC3_KO3	GGGCAACACAGATGTCCCAG	273	66.8413
sg_hGJC3_KO4	GAAGCAAGAGGCGCCCCACG	2951	722.523
sg_hGJC3_KO5	ACAGAGTGAAACCCATATAG	72	17.6285
sg_hGJD2_KO1	CCGCTTCTACATTATCCAAG	630	154.249
sg_hGJD2_KO2	AGCACTCCACTATGATCGGG	852	208.604
sg_hGJD2_KO3	ATGCAGTGCGTAGACCTGAT	1779	435.57
sg_hGJD2_KO4	GGAAGACCCAGTAACGTATG	1642	402.027
sg_hGJD2_KO5	GACCTCCTATGGACTCAGGG	1699	415.983
sg_hGJD3_KO1	GTAGACGACGAACAGCACCG	677	165.757
sg_hGJD3_KO2	CTCTTGCTCGTCCTCGAACA	4532	1109.61
sg_hGJD3_KO3	AGCCAGAGGCGGCCCACGAG	1333	326.372
sg_hGJD3_KO4	ACGAAGCAGTCGACCGTGTG	3652	894.155
sg_hGJD3_KO5	GAAGAGCCAGAAGCGGTAGT	491	120.216
sg_hGJD4_KO1	GTCCCAATACTCACCCACCA	1868	457.361
sg_hGJD4_KO2	GAAGACGTCGTAGCAAACAT	1421	347.918
sg_hGJD4_KO3	CGTGCAAGGGAACTTCTTCG	779	190.73
sg_hGJD4_KO4	ACAGCGCGCTGACCGCCCAG	1965	481.11
sg_hGJD4_KO5	TAGACGCTGAAGACGGCGGA	676	165.512
sg_hGPC4_KO1	AGAGTTGAAACGTTACTACG	45	11.0178
sg_hGPC4_KO2	GCTTCACAGTCACGAGACCC	2239	548.197
sg_hGPC4_KO3	CCCTCCACGAGATCAACGGT	2889	707.343
sg_hGPC4_KO4	TTGCGAGGGACATCTCCGAA	2961	724.971
sg_hGPC4_KO5	GAGAAATTCGTCCAGCTGGG	438	107.24
sg_hGPM6A_KO1	GTACATGTAAACTGGCAGTG	1078	263.937
sg_hGPM6A_KO2	CCGGAACACCACATTAGTGG	1380	337.879
sg_hGPM6A_KO3	GCTCACACATCTGCCACAAG	5853	1433.05
sg_hGPM6A_KO4	ATGCTGTATCAAATGCCTGG	2976	728.644
sg_hGPM6A_KO5	GGAAGGTTTCTTCACAACTG	591	144.7
sg_hGPM6B_KO1	CCAGGCCACTCCAAGCACAT	5778	1414.69
sg_hGPM6B_KO2	ATGTTGTAGAACATAAACAC	1	0.24484
sg_hGPM6B_KO3	ACTGATGCATCGGCCACAAG	1911	467.889
sg_hGPM6B_KO4	GTGTTGCTCAAGAATCGCCA	543	132.948
sg_hGPM6B_KO5	TACTTACACCTCGCTCAGCA	2738	670.372
sg_hGPR174_KO1	AAACCCAATCAACTCGCCAA	4416	1081.21
sg_hGPR174_KO2	TGCAGTCATGGAAGCGAAAG	1283	314.13
sg_hGPR174_KO3	GTGGAAAGAGTACACAGGCA	605	148.128
sg_hGPR174_KO4	AACTTGTAGTAAGTCAGCAA	1	0.24484
sg_hGPR174_KO5	ACTGCAAGATAAATATCCCA	16	3.91744
sg_hGPR176_KO1	CACAGTCTGGTAGACGACCA	662	162.084
sg_hGPR176_KO2	GTTGGTGACAGATTTGAACA	277	67.8207
sg_hGPR176_KO3	GGGTCCCTATCAAGCACTTG	870	213.011
sg_hGPR176_KO4	ACACCAGAACGTACACCAGG	1139	278.873
sg_hGPR176_KO5	GATGTACATCACCAGTTCAC	276	67.5758
sg_hGPR39_KO1	TGGACTGGAACACGGTCCAG	1	0.24484
sg_hGPR39_KO2	GTGAACGTGCCCAGCCACCG	143	35.0121
sg_hGPR39_KO3	ACTCCATGGGCATGCCGATG	1553	380.236
sg_hGPR39_KO4	CGCCACCATTCGGGTCACCC	2392	585.657
sg_hGPR39_KO5	GACACAGCCTTGTACCTGAA	1246	305.071
sg_hGPR65_KO1	TGTGCGGCACAATAAAGCCA	2061	504.615
sg_hGPR65_KO2	ATACCGATCAACGGCAATGC	1228	300.663
sg_hGPR65_KO3	TACACGTCCTGAACAAGTTG	4449	1089.29
sg_hGPR65_KO4	GATGGTTTCCAATATCCAGA	38	9.30392
sg_hGPR65_KO5	GCACTCCCTTTGCACAAGGC	1814	444.14
sg_hGREM1_KO1	GCTTAAGCAGACCATCCACG	1537	376.319
sg_hGREM1_KO2	TTTGCGCTCCGTCACATGCA	3101	759.249
sg_hGREM1_KO3	GGGAAAAAGAAAGGGTCCCA	4	0.97936
sg_hGREM1_KO4	GGTCCCCAAGAGGAGAAGCA	547	133.927
sg_hGREM1_KO5	TGCACTGGCCGTAACAGAAG	2806	687.021
sg_hGYPC_KO1	AATGGTGGTAGTATGCATTG	23	5.63132
sg_hGYPC_KO2	TGTTCACAGAGCCTGATCCG	4040	989.153
sg_hGYPC_KO3	ACGACAATGTCCATTATGGT	134	32.8086
sg_hGYPC_KO4	GAAGCCCCAACAGCACGGCG	3668	898.073
sg_hGYPC_KO5	TGGATGGCCGGATGGCAGAA	1628	398.599
sg_hHAPLN4_KO1	CGGGTATCGCCATAACGCCG	770	188.527
sg_hHAPLN4_KO2	AGTCTTGCAGCGTGACGTTG	2178	533.261
sg_hHAPLN4_KO3	GCCTAGTGCCACGAAGACGT	922	225.742
sg_hHAPLN4_KO4	AGCTTGTATCGGCCTCCACG	4233	1036.41
sg_hHAPLN4_KO5	AGACGATGGTGCCACCACGG	2794	684.083
sg_hHBEGF_KO1	ACTGGCCACACCAAACAAGG	1633	399.824
sg_hHBEGF_KO2	GAAAGTCCGTGACTTGCAAG	368	90.1011
sg_hHBEGF_KO3	TGGTCCGTGGATACAGTGGG	3130	766.349
sg_hHBEGF_KO4	CCTTGTATTTCCGAAGACAT	282	69.0449
sg_hHBEGF_KO5	TCTTGAACTAGCTGCCACCC	2825	691.673
sg_hHEG1_KO1	TCACTCGAACGTTCTCCACG	2401	587.861
sg_hHEG1_KO2	AGACTTTAGTAGATGCACAG	31	7.59004
sg_hHEG1_KO3	TAACATCTCATCCTATGACG	22	5.38648
sg_hHEG1_KO4	GCCACCATCAGTGAACACGG	1136	278.138
sg_hHEG1_KO5	AGGTCAGTCGCACCCATGAG	1875	459.075
sg_hHEPACAM2_KO1	TGAAGGCAATTACATCGTGA	954	233.577
sg_hHEPACAM2_KO2	CATGACCCTGACATGCCATG	1027	251.451
sg_hHEPACAM2_KO3	TCAGATGCAACTTCTAAGCG	1421	347.918
sg_hHEPACAM2_KO4	TCATATTGCTCCAGTAACCA	245	59.9858
sg_hHEPACAM2_KO5	GTGCCATCACACACTGTCCA	2885	706.363
sg_hHFE2_KO1	TTCATAGTCACAAGGGTCCG	564	138.09
sg_hHFE2_KO2	TCATCAGGAGCACTTCGAGG	2248	550.4
sg_hHFE2_KO3	ATCGACAAACTGGATCCCCC	1495	366.036
sg_hHFE2_KO4	GAGGCCAAGCTCCTTGGACA	310	75.9004
sg_hHFE2_KO5	CGATGCCATGTACCGCCGAA	1143	279.852
sg_hHHIP_KO1	TACCACCAACCAAGAACGGT	545	133.438
sg_hHHIP_KO2	TGATGTACAAAAAGCCGTCA	581	142.252
sg_hHHIP_KO3	GAGCCCATGAGCAAACACTT	4456	1091.01
sg_hHHIP_KO4	TTTCCAAGAAAACAAGTCAG	102	24.9737
sg_hHHIP_KO5	AGAATGTGGGAAGTTACTGG	511	125.113
sg_hHHLA2_KO1	ATCCTCGTCCAATTATCACG	1492	365.301
sg_hHHLA2_KO2	GATCCGAAGTCGTAATACAC	286	70.0242
sg_hHHLA2_KO3	TCAAGTGATTACAAACAAAG	1	0.24484
sg_hHHLA2_KO4	ACTTGGTCCAGAATGAAAAG	105	25.7082
sg_hHHLA2_KO5	ATGAATGAACAAATCGTCAT	38	9.30392
sg_hHLA-A_KO1	TACCGGCAGGACGCCTACGA	1047	256.347
sg_hHLA-A_KO2	AGACTGACCGAGTGGACCTG	2759	675.513
sg_hHLA-A_KO3	GGATGTGAAGAAATACCTCA	23	5.63132
sg_hHLA-A_KO4	CTACCTGGATGGCACGTGCG	1087	266.141
sg_hHLA-A_KO5	CGGCTCCATCCTCTGGCTCG	2314	566.56
sg_hHLA-B_KO1	CTCCGCAGGGTAGAAACCCA	615	150.577
sg_hHLA-B_KO2	GCAGCCGTACATGCTCTGGA	1943	475.724
sg_hHLA-B_KO3	CCGGAACACACAGATCTACA	1652	404.476
sg_hHLA-B_KO4	GCTGTCGAACCTCACGAACT	4943	1210.24
sg_hHLA-B_KO5	GGGTCACGTGTGTCTTTGGG	4086	1000.42
sg_hHLA-C_KO1	CGGCTCCCCTCTCGGACTCG	5446	1333.4
sg_hHLA-C_KO2	AGGCGGACTGGTCATACCCG	1888	462.258
sg_hHLA-C_KO3	CTGGACCGCCGCGGACACCG	1108	271.283
sg_hHLA-C_KO4	GGGTGGCCTCATGGTCAGAG	708	173.347
sg_hHLA-C_KO5	GACACAGAAGTACAAGCGCC	1213	296.991
sg_hHLA-DPA1_KO1	TCTATGCGTCTGTACAAACG	590	144.456
sg_hHLA-DPA1_KO2	GCAAAGATAGGGCGTACCGT	861	210.807
sg_hHLA-DPA1_KO3	GTGGGAAGAACTTGTCAATG	147	35.9915
sg_hHLA-DPA1_KO4	GGAGACCGTCTGGCATCTGG	4905	1200.94
sg_hHLA-DPA1_KO5	CGTCACGTGGCTGTGCAACG	524	128.296
sg_hHLA-DPB1_KO1	CTGGGTAGAAATCCGTCACG	891	218.152
sg_hHLA-DPB1_KO2	GAGGGGGAAACATTCACCCT	380	93.0392
sg_hHLA-DPB1_KO3	AGACACAACTACGAGCTGGG	799	195.627
sg_hHLA-DPB1_KO4	ATGGTTCCTGAATGGACAGG	176	43.0918
sg_hHLA-DPB1_KO5	CAGCCAGAAGGACATCCTGG	1584	387.826
sg_hHLA-DRA_KO1	AGAAGAACATGTGATCATCC	128	31.3395
sg_hHLA-DRA_KO2	TGTGCTCACAAACAGCCCTG	2344	573.905
sg_hHLA-DRA_KO3	GACTGTCTCTGACACTCCTG	34	8.32456
sg_hHLA-DRA_KO4	AGGGAGGTACCATTGGTGAT	1297	317.557
sg_hHLA-DRA_KO5	CGTGACATTGACCACTGGTG	1685	412.555
sg_hHLA-DRB1_KO1	CAGATACTTCTATAACCAGG	7	1.71388
sg_hHLA-DRB1_KO2	TCCCCACAGCACGTTTCCTG	2287	559.949
sg_hHLA-DRB1_KO3	TCTGCAGTAGGTGTCCACCG	661	161.839
sg_hHLA-DRB1_KO4	GAAGTCAGGTGGTTCCTGAA	304	74.4313
sg_hHLA-DRB1_KO5	GAAGGATATACAGTCACCTT	1	0.24484
sg_hHLA-DRB5_KO1	CAGAGACATCTATAACCAAG	81	19.832
sg_hHLA-DRB5_KO2	AGGTGACTGTGTATCCTGCA	708	173.347
sg_hHLA-DRB5_KO3	CCTGGAAGACAGGCGCGCCG	734	179.713
sg_hHLA-DRB5_KO4	CAGGTGGTTCCGGAACAGCC	326	79.8178
sg_hHLA-DRB5_KO5	GTGTCATTTCTTCAACGGGA	895	219.132
sg_hHLA-E_KO1	CTACCTGGAAGACACATGCG	699	171.143
sg_hHLA-E_KO2	ATTCACTCGGAAAATCTGTG	344	84.2249
sg_hHLA-E_KO3	CGGGCCGGGACACGGAAGTG	3383	828.294
sg_hHLA-E_KO4	GCAGCCATGCATCCACTGCA	1524	373.136
sg_hHLA-E_KO5	GGATTATCTCACCCTGAATG	247	60.4755
sg_hHLA-G_KO1	AGGCATACTGTTCATACCCG	466	114.095
sg_hHLA-G_KO2	CCTCATAGTCAAAGACAGGG	444	108.709
sg_hHLA-G_KO3	GATCTCCAAGCGCAAGTGTG	4375	1071.17
sg_hHLA-G_KO4	AGAGGAGACACGGAACACCA	907	222.07
sg_hHLA-G_KO5	CGTGCGGTTCGACAGCGACT	1297	317.557
sg_hHMMR_KO1	GGTATGATGGCTAAGCAAGA	246	60.2306
sg_hHMMR_KO2	AACAACTTATTGAATTGACC	2	0.48968
sg_hHMMR_KO3	GGAAGAATTAAAGCAAACAC	25	6.121
sg_hHMMR_KO4	AAGCCTTAAGCAGTCTCTTG	10	2.4484
sg_hHMMR_KO5	CCTGTAGAAGAACACGAATC	809	198.076
sg_hHYAL2_KO1	CTTCCGGCAGAATCGAAGCG	52	12.7317
sg_hHYAL2_KO2	GGAGCACTACATTCGGACAC	1825	446.833
sg_hHYAL2_KO3	CAGGTAGACAGACGGGAAGA	218	53.3751
sg_hHYAL2_KO4	TGCGTTATGTCAAGGCAGTG	1064	260.51
sg_hHYAL2_KO5	CCGGTTATCACGCCAGCTAG	2103	514.898
sg_hICAM1_KO1	TGACGTGTGCAGTAATACTG	1319	322.944
sg_hICAM1_KO2	CTGGTGAGGAGAGATCACCA	857	209.828
sg_hICAM1_KO3	TGCAGGGACTCCAGAACGGG	738	180.692
sg_hICAM1_KO4	CGGGCTGTTCCCAGTCTCGG	1428	349.631
sg_hICAM1_KO5	CGAAGCCAGAGGTCTCAGAA	624	152.78
sg_hICAM2_KO1	AGGTATTCGAGGTACACGTG	79	19.3424
sg_hICAM2_KO2	CTCAAACATCTCCCATGACA	3151	771.491
sg_hICAM2_KO3	CTCACGGTACACGCTGACGT	1115	272.997
sg_hICAM2_KO4	CACTTCAGGCTGGTTACAGG	605	148.128
sg_hICAM2_KO5	GCACTATGAGACCTTCGGGA	1419	347.428
sg_hICAM4_KO1	CCGGGAACACCTGCGTCACG	2522	617.486
sg_hICAM4_KO2	GGCTCCAAAATCACGCTGTG	3663	896.849
sg_hICAM4_KO3	AGCTGGTAAGACACCCAACC	2433	595.696
sg_hICAM4_KO4	GGTCACGAGGCAGTGCGCGA	4117	1008.01
sg_hICAM4_KO5	GCGCGAGAGGGCTACCCTTG	1311	320.985
sg_hICAM5_KO1	CAAGGACGTAACGCTAACGG	1419	347.428
sg_hICAM5_KO2	CAGTCCGAATCGTCTAGCCG	1825	446.833
sg_hICAM5_KO3	GGCGCACACTACAGGCGCGT	1299	318.047
sg_hICAM5_KO4	CTGCCCCAGCAATTGGACAT	2197	537.913
sg_hICAM5_KO5	CCAGGGTCTACCTCGCACTG	1069	261.734
sg_hICOSLG_KO1	CGTTGAGGTTACACTGCATG	1996	488.701
sg_hICOSLG_KO2	CTGCAGCAGAACCTGACTGT	2097	513.429
sg_hICOSLG_KO3	CATCCATAAACGGCTACCCC	2276	557.256
sg_hICOSLG_KO4	GGTGACGTTGAACAAGCGCA	2339	572.681
sg_hICOSLG_KO5	ACCGTCTTCTTGAACATGCG	2122	519.55
sg_hIFITM1_KO1	TGATCACGGTGGACCTTGGA	628	153.759
sg_hIFITM1_KO2	GCACAAGGAGGAACATGAGG	1958	479.397
sg_hIFITM1_KO3	AGCATTCGCCTACTCCGTGA	1607	393.458
sg_hIFITM1_KO4	ACAGCACCAGTTCAAGAAGA	54	13.2214
sg_hIFITM1_KO5	GATGGTTGGCGACGTGACCG	1778	435.325
sg_hIFNGR1_KO1	GCCGCGAACGACGGTACCTG	1578	386.357
sg_hIFNGR1_KO2	TGTGAGAATGAACGGAAGTG	445	108.954
sg_hIFNGR1_KO3	GGAGTACCAGATCATGCCAC	1576	385.868
sg_hIFNGR1_KO4	TTTCTGATATCCAGTTTAGG	43	10.5281
sg_hIFNGR1_KO5	AGAAGGAGTCTTACATGTGT	8	1.95872
sg_hIGDCC4_KO1	TTTCAGACATGCCTATCCAG	992	242.881
sg_hIGDCC4_KO2	CTACAAACTATATTGGCGGG	202	49.4577
sg_hIGDCC4_KO3	ATGGCTTCAAGCCGCCAATG	2550	624.342
sg_hIGDCC4_KO4	ACGCCACCCTGATGTCCGAA	4642	1136.55
sg_hIGDCC4_KO5	GAGCTGGCAGCCCTTCAATG	2587	633.401
sg_hIGF1R_KO1	GGAGAACGACCATATCCGTG	1074	262.958
sg_hIGF1R_KO2	TTCCGAAATTTACCGCATGG	2211	541.341
sg_hIGF1R_KO3	ATTTGCTCATTAACATCCGA	308	75.4107
sg_hIGF1R_KO4	TGTGGGGAATAAGCCCCCAA	155	37.9502
sg_hIGF1R_KO5	GGTACAATGTGAAAGGCCGA	1191	291.604
sg_hIGF2R_KO1	GCTCAAAGATCCATTCGCCG	9	2.20356
sg_hIGF2R_KO2	TTCTGTCTTAGACAGCACAC	99	24.2392
sg_hIGF2R_KO3	ACTCAGGGGAACATGTCACG	1074	262.958
sg_hIGF2R_KO4	TAATCCACTCAATTTCATAG	124	30.3602
sg_hIGF2R_KO5	GGACAGACCAGGATTAGCGT	1865	456.626
sg_hIGLON5_KO1	GAGATCTCTGACATCCAGCG	3215	787.16
sg_hIGLON5_KO2	AGGGCTCACCGTGGACAATG	3709	908.111
sg_hIGLON5_KO3	CGACGAGCACGTGACCCGCG	161	39.4192
sg_hIGLON5_KO4	GTTCTCCATCCTCATCACCG	1631	399.334
sg_hIGLON5_KO5	GTCACCTGGAGACAGCTCCG	412	100.874
sg_hIGSF1_KO1	AGGATGTTAACATTACACCC	1	0.24484
sg_hIGSF1_KO2	CTACCACTGCCATTCATGGG	3104	759.983
sg_hIGSF1_KO3	TACGCGATAGCTGCAACTGT	2509	614.303
sg_hIGSF1_KO4	GGAGCAATTGAAAGTCACTC	1047	256.347
sg_hIGSF1_KO5	GATGCCATCACACAACACTG	3558	871.14
sg_hIGSF3_KO1	GTAAGTACCGTATTCAAAGG	3306	809.441
sg_hIGSF3_KO2	CCAGGGCGAATTCTACTGCG	432	105.771
sg_hIGSF3_KO3	GCGAGAGAAAACCGTGACCG	2204	539.627
sg_hIGSF3_KO4	ACCGCCATGTCACCGACACG	2753	674.044
sg_hIGSF3_KO5	CAACACCTGGACGCGACTGG	1666	407.903
sg_hIGSF5_KO1	ATGACCGCTTCACCTCTCAG	1335	326.861
sg_hIGSF5_KO2	GCGACTACAAGATTAACACT	666	163.063
sg_hIGSF5_KO3	ATGTGGAGCCCAGTGATTCG	2237	547.707
sg_hIGSF5_KO4	CAAAGTCCCATTGCTCTGTG	1363	333.717
sg_hIGSF5_KO5	CAAAATGCAAGAGTCCTGAA	371	90.8356
sg_hIGSF8_KO1	TGAACGTCGGATCGGCCCAG	2448	599.368
sg_hIGSF8_KO2	CTCGGGCACAGATCGCCCAA	1953	478.172
sg_hIGSF8_KO3	CGGTACCGCATGGTAGTAGG	304	74.4313
sg_hIGSF8_KO4	GAGGCCCCAGATACTGCACT	278	68.0655
sg_hIGSF8_KO5	AACATACCGGCTACGGCTAG	1570	384.399
sg_hIL12RB1_KO1	CCGGGCTGGCCAATACATGG	1773	434.101
sg_hIL12RB1_KO2	GGACAGGACCGTAGACCACA	3802	930.881
sg_hIL12RB1_KO3	AGGAATTCCAGCTCCGACGA	2211	541.341
sg_hIL12RB1_KO4	CTCGGGTGCTGCCTACAACG	1616	395.661
sg_hIL12RB1_KO5	CTAGGGACCTGAGATGCTAT	874	213.99
sg_hIL15RA_KO1	GCGTGTTCCACGGACATGGG	7757	1899.22
sg_hIL15RA_KO2	GCCACCCTCCACAGTAACGA	4240	1038.12
sg_hIL15RA_KO3	AGCAGTCATGAGTCCTCCCA	1404	343.755
sg_hIL15RA_KO4	ACTAATGCATTTGAGACTGG	262	64.1481
sg_hIL15RA_KO5	TCCCAGCTCAAACAACACAG	3338	817.276
sg_hIL17RA_KO1	CTGTCCATGAGCGGGTACCG	1371	335.676
sg_hIL17RA_KO2	ATGAACCAGTACACCCACAG	505	123.644
sg_hIL17RA_KO3	GTGTGACGTTGGATCGCTGG	4264	1044
sg_hIL17RA_KO4	GCTGTGTTCTTACCCGCCTG	1489	364.567
sg_hIL17RA_KO5	ACAAGGAGACCTGTTCCCCG	1223	299.439
sg_hIL17RB_KO1	TGTGAGGTGCAATTACACAG	320	78.3488
sg_hIL17RB_KO2	TTACAACTAGTGTTGCAACA	1	0.24484
sg_hIL17RB_KO3	TCAACTCACAGGAAGCCTGT	830	203.217
sg_hIL17RB_KO4	CAGGGATCTATCTAATGTGG	208	50.9267
sg_hIL17RB_KO5	GAACACAGTCTATTTCATTG	177	43.3367
sg_hIL1RAP_KO1	GTGTCAAACCGACTATCACT	2859	699.997
sg_hIL1RAP_KO2	TCTGATGGATTCTCGCAATG	1417	346.938
sg_hIL1RAP_KO3	ACTGGGGACTAGACACCATG	1446	354.039
sg_hIL1RAP_KO4	AATCACCACTAGCAGGACTG	2052	502.412
sg_hIL1RAP_KO5	CCTTACTAATGCGGTTCTCG	882	215.949
sg_hIL1RL1_KO1	TCTTCAAGGATCAAGGTACA	120	29.3808
sg_hIL1RL1_KO2	AGGAAAACCTAGTTACACCG	276	67.5758
sg_hIL1RL1_KO3	GGCACACCGTAAGACTAAGT	481	117.768
sg_hIL1RL1_KO4	TGAACCAAGAATTCAACAAG	188	46.0299
sg_hIL1RL1_KO5	ATTATAGTGTGACGGCGACC	1183	289.646
sg_hIL1RL2_KO1	AAGCCATACTGACACACTCA	658	161.105
sg_hIL1RL2_KO2	CTGAGTCCCCCCATTCCATG	2125	520.285
sg_hIL1RL2_KO3	ATGCTGTGGACACTCCAGCG	369	90.3459
sg_hIL1RL2_KO4	AATCCAAACGAATCAGAGAA	190	46.5196
sg_hIL1RL2_KO5	ATTGCAGTCCACAATCAGAG	638	156.208
sg_hIL27RA_KO1	CCTCGGAAAAGTCCACGTCA	1975	483.559
sg_hIL27RA_KO2	CGGTCACAGTGATTCGATAG	3827	937.002
sg_hIL27RA_KO3	TTGTAGCTCACCTGCACACA	1468	359.425
sg_hIL27RA_KO4	CCACTACCGAAGATGTCAGG	1240	303.602
sg_hIL27RA_KO5	GAGCAGTTCAAGTCGCCCAA	4365	1068.73
sg_hIL2RG_KO1	GGTGCAGTACCGGACTGACT	1624	397.62
sg_hIL2RG_KO2	CATACCAATAATGCAGAGTG	127	31.0947
sg_hIL2RG_KO3	AGCCGCTTTAACCCACTCTG	6955	1702.86
sg_hIL2RG_KO4	CTGCCCATCCACACTAGGCA	1376	336.9
sg_hIL2RG_KO5	CATATCTCCAGTGATCCCCT	1256	307.519
sg_hIL5RA_KO1	TGTGTAACCATCCTCCACAA	606	148.373
sg_hIL5RA_KO2	GGTCTTACCAATGGCGTGAA	1960	479.886
sg_hIL5RA_KO3	TGGGGAGAAATATCGCATGC	1569	384.154
sg_hIL5RA_KO4	AAAATACTGCGTGTCCTCAG	801	196.117
sg_hIL5RA_KO5	TTAATGGTGAAATTGACAGG	147	35.9915
sg_hIL6ST_KO1	TCTTAAATAGGTGCGATGCA	518	126.827
sg_hIL6ST_KO2	TGAGTTGCATTGTGAACGAG	1095	268.1
sg_hIL6ST_KO3	ATCTGATGTAACCTTCCCAA	258	63.1687
sg_hIL6ST_KO4	AGTTCTGTAGCCTTGAGTAT	428	104.791
sg_hIL6ST_KO5	CACATTGTACATGGTACGAA	463	113.361
sg_hINSR_KO1	GGAATTCATCGTGTACCCGG	360	88.1424
sg_hINSR_KO2	ACACCAGAGCGTAGGATCGG	933	228.436
sg_hINSR_KO3	TTATCGGCGATATGGTGATG	910	222.804
sg_hINSR_KO4	GAATCTTCAGACTCGAATGG	699	171.143
sg_hINSR_KO5	TAGACATTGACCCACCCCTG	2759	675.513
sg_hISLR_KO1	CAGGCTCAGTGTAGTCACAT	861	210.807
sg_hISLR_KO2	CATCGTGTGGCTCAAGACAT	1780	435.815
sg_hISLR_KO3	TGAGCAATTGGAGGGCACTG	1277	312.661
sg_hISLR_KO4	GGCGTACCCTTGAGCACATG	1362	333.472
sg_hISLR_KO5	GGCACACAATGAGATCCGCA	2199	538.403
sg_hITFG1_KO1	GATAACAAGTGTAGTCCCTG	169	41.3779
sg_hITFG1_KO2	AAAACCTCAAAATATGATGG	42	10.2833
sg_hITFG1_KO3	CAGCCACAGATACTATTAGG	528	129.275
sg_hITFG1_KO4	GAGGTCCCCGAAAGCCGCAA	3798	929.902
sg_hITFG1_KO5	TAATAATGCAAGCTGTGAAG	8	1.95872
sg_hITGA1_KO1	TGGCCTGTATGATTGTACCG	2066	505.839
sg_hITGA1_KO2	TGCAACAAGTACCTCTTCGG	829	202.972
sg_hITGA1_KO3	ACAGCGTATTCCATCAGGTG	1341	328.33
sg_hITGA1_KO4	ATTCTTGGCAGCTATAACCG	794	194.403
sg_hITGA1_KO5	GGTAGATCCAACTTTACACA	86	21.0562
sg_hITGA10_KO1	AGGTCTGAACTTCAGACCAG	1	0.24484
sg_hITGA10_KO2	ACTTCGGCCAAAGTAGCTGA	623	152.535
sg_hITGA10_KO3	GCTCCTCGATTTAGACATCG	1344	329.065
sg_hITGA10_KO4	AGGGTTCAGTCAGTCCCATG	2330	570.477
sg_hITGA10_KO5	CCAGCGACCAGGAGTACGGG	3178	778.101
sg_hITGA11_KO1	ATGAGAGGCGGTATACACCG	475	116.299
sg_hITGA11_KO2	TGGGCTACTACAACCGCAGG	2511	614.793
sg_hITGA11_KO3	CTTTGGGAGTGAAATCACCT	905	221.58
sg_hITGA11_KO4	CAGAATCACAGCGTTGCCAA	2202	539.138
sg_hITGA11_KO5	ACTCTTTCAGGTAGGACTCG	490	119.972
sg_hITGA2B_KO1	GGCTGTCACTGACGTCAACG	2930	717.381
sg_hITGA2B_KO2	ATCCCCGTCGAACTCGCCCA	4997	1223.47
sg_hITGA2B_KO3	ATGTCTATAGACCTGATCGT	1	0.24484
sg_hITGA2B_KO4	TGGGCGGTAGGGACACATTG	1308	320.251
sg_hITGA2B_KO5	TCCACAAGGACAGCCATGGG	1377	337.145
sg_hITGA3_KO1	ACGGCACCGACATATGGGCG	1529	374.36
sg_hITGA3_KO2	TGATGGGGCGGAGTTTGTCA	2945	721.054
sg_hITGA3_KO3	CCTTCGGCTATTCCCTCAGT	529	129.52
sg_hITGA3_KO4	GTGGGCAAGTGCTACGTGCG	583	142.742
sg_hITGA3_KO5	GTACACAGCACCAGTCCGGT	909	222.56
sg_hITGA4_KO1	AGTTCTGTTCGTAAATCAGG	278	68.0655
sg_hITGA4_KO2	CTCACCATCGGTTCGCCCCG	613	150.087
sg_hITGA4_KO3	CTTCGTTTACTGATGACATG	322	78.8385
sg_hITGA4_KO4	ATCATCTCCAGCATTAAACA	685	167.715
sg_hITGA4_KO5	CATACTACCGAAGTAGTCGG	30	7.3452
sg_hITGA5_KO1	TGGATCGGACCCCTGACGGG	1727	422.839
sg_hITGA5_KO2	AGGCACTAGCGGACACGATG	2420	592.513
sg_hITGA5_KO3	GTCTTACATAGCCGTAAGTG	255	62.4342
sg_hITGA5_KO4	AATTCGGGTGAAGTTATCTG	143	35.0121
sg_hITGA5_KO5	AGAGATGAAGATCTACCTCA	1	0.24484
sg_hITGA6_KO1	TTTCCAGTTATAAGTACCCG	73	17.8733
sg_hITGA6_KO2	GCACTGGCAACTGCAGCCCG	732	179.223
sg_hITGA6_KO3	GGAGCTCCGTATGATGACTT	1885	461.523
sg_hITGA6_KO4	AGATGGCGATGACGCCCATG	904	221.335
sg_hITGA6_KO5	TTGAAGGATTATAACCAGCG	21	5.14164
sg_hITGA7_KO1	TACAGAGTGGACATCGACCA	1697	415.493
sg_hITGA7_KO2	CGGCTCAGGAACGTCACACG	5215	1276.84
sg_hITGA7_KO3	TTGGCGCTCAAAGAAGTAGG	974	238.474
sg_hITGA7_KO4	CTGTACCCGGGTCAGCGACA	880	215.459
sg_hITGA7_KO5	GGAAAGTCTTCATCTACCAT	363	88.8769
sg_hITGA8_KO1	GTTAACATCTGATACGACAA	77	18.8527
sg_hITGA8_KO2	ATAGACAAGAATGATTACCC	8	1.95872
sg_hITGA8_KO3	GGTAGTGCTATGGCACACTT	158	38.6847
sg_hITGA8_KO4	TCGAGTTCAAATCCAATCAG	1191	291.604
sg_hITGA8_KO5	CGGGTCGGGCGACTTACGTG	1989	486.987
sg_hITGA9_KO1	AGCAAGGCCTGTCATTACGG	922	225.742
sg_hITGA9_KO2	GTACTGAGGGACTATCCCAC	403	98.6705
sg_hITGA9_KO3	CAGGTCAACTGCGCACAAGG	1637	400.803
sg_hITGA9_KO4	GTATAAGAAGAAGTACGGAG	1	0.24484
sg_hITGA9_KO5	GGTCAGGGTTGGTGTGAACA	2501	612.345
sg_hITGAV_KO1	GGAATTGATAGCGTATCTGC	200	48.968
sg_hITGAV_KO2	AGGCAATAGAGATTATGCCA	1	0.24484
sg_hITGAV_KO3	GCCTTAACAATCAATGTCAG	351	85.9388
sg_hITGAV_KO4	TCCTGGTCCAGATCTCCCAA	4070	996.499
sg_hITGAV_KO5	ATAATAACCAATTAGCAACT	1	0.24484
sg_hITGB1_KO1	TAGGCCTCTGGGCTTTACGG	601	147.149
sg_hITGB1_KO2	GAACGGGGTGAATGGAACAG	291	71.2484
sg_hITGB1_KO3	TTGGCTGGAGGAATGTTACA	917	224.518
sg_hITGB1_KO4	AATGTAACCAACCGTAGCAA	240	58.7616
sg_hITGB1_KO5	AATGTTCCTACTGCTGACTT	573	140.293
sg_hITGB3_KO1	AGAATTTCTCCATCCAAGTG	20	4.8968
sg_hITGB3_KO2	GGGACTCAAGATTGGAGACA	228	55.8235
sg_hITGB3_KO3	GGAGGGACTTACTCATAGCA	692	169.429
sg_hITGB3_KO4	GCATTGTCCAGCCTAATGAC	666	163.063
sg_hITGB3_KO5	CATGGACAGAACCCCAACTG	1827	447.323
sg_hITGB4_KO1	CTGCGAGATCAACTACTCGG	1959	479.641
sg_hITGB4_KO2	CTACTCCTATAGCTACTACG	3	0.73452
sg_hITGB4_KO3	TTCAACGGAGACTTCGTGTG	1200	293.808
sg_hITGB4_KO4	CCCAGATTGACACCACCCTG	826	202.238
sg_hITGB4_KO5	TGGCAAGCCAATGGGGTACA	860	210.562
sg_hITGB5_KO1	CTTTCTCCTACACGGCACCG	2367	579.536
sg_hITGB5_KO2	CCTGATACCTGGAACAACGG	660	161.594
sg_hITGB5_KO3	ATGAGGAAGTTCGGAAACAG	522	127.806
sg_hITGB5_KO4	GTCACCTACAACTGCACGTG	3717	910.07
sg_hITGB5_KO5	CGTCATTCAGATGACACCAC	280	68.5552
sg_hITGB6_KO1	TCCTCGCCACACTCACAGCG	5128	1255.54
sg_hITGB6_KO2	GCTAATATTGACACACCCGA	254	62.1893
sg_hITGB6_KO3	ACACACCAAGACAGTTGACA	1822	446.098
sg_hITGB6_KO4	TGTTGTAACTAAAGGAACTG	2	0.48968
sg_hITGB6_KO5	TGAGCACACCAGGCACACTG	1693	414.514
sg_hITGB7_KO1	CCACGTCCGAATCAACCAGA	3482	852.533
sg_hITGB7_KO2	AGCACTCACAGAGCCGACCT	5358	1311.85
sg_hITGB7_KO3	CCGGGTATCCCTCAGCACGA	1611	394.437
sg_hITGB7_KO4	GGGACGCACAAGCCTTCGAG	1450	355.018
sg_hITGB7_KO5	AGAGTGTTCAAGGGTCACGG	358	87.6527
sg_hITGB8_KO1	AGCACATGGATGTATCCATG	1	0.24484
sg_hITGB8_KO2	CTATGTCAAATCGACAACCA	364	89.1217
sg_hITGB8_KO3	TTACCGCCATCTGTCCAGAT	2403	588.35
sg_hITGB8_KO4	TCATATCGGATGGCGAAAAG	899	220.111
sg_hITGB8_KO5	TCTAGATAAATCGTTTCCAA	127	31.0947
sg_hJAG1_KO1	ATGGGCCCCGAATGTAACAG	3903	955.61
sg_hJAG1_KO2	TGACTCTTGCACTTCCCGTG	1767	432.632
sg_hJAG1_KO3	AGCTGTAAGGAGACCTCCCT	750	183.63
sg_hJAG1_KO4	CGCGGGACTGATACTCCTTG	3665	897.338
sg_hJAG1_KO5	AGTGACCCCCATTCAAACAG	1258	308.009
sg_hJAM2_KO1	ATGTGACAAGAAGTGATGCG	690	168.94
sg_hJAM2_KO2	ATCCAGCTCCTGAATACACA	893	218.642
sg_hJAM2_KO3	GTCACAGCAGTAGAGTACCA	1287	315.109
sg_hJAM2_KO4	TTCTGCTCTGAGTGGAACTG	444	108.709
sg_hJAM2_KO5	GGAAGAGGATACAGTCACTC	773	189.261
sg_hJAM3_KO1	CTCAGCCCTTTATCGCTGTG	771	188.772
sg_hJAM3_KO2	GTGATCGAGTTAACTGTGCA	2190	536.199
sg_hJAM3_KO3	CAATGATGTACCACTGCCCA	1721	421.37
sg_hJAM3_KO4	ATCCAGCAATCGAACCCCAG	3275	801.851
sg_hJAM3_KO5	GTTGTCAAAAAACACATATG	114	27.9118
sg_hJAML_KO1	AGAAGTGAAACACGTGACCA	642	157.187
sg_hJAML_KO2	AGAACCGCGTACACTTGATG	1262	308.988
sg_hJAML_KO3	TCAGAGCTGAATCACCCACA	1678	410.841
sg_hJAML_KO4	CTGTGAAATCCGCCTCAAAG	3305	809.196
sg_hJAML_KO5	GCATGATGGAACCGTCATTG	936	229.17
sg_hKCNA3_KO1	TGGGCACGTTGACCGGCCGG	1035	253.409
sg_hKCNA3_KO2	GCTGGTGAACCACGGCTACG	902	220.846
sg_hKCNA3_KO3	TGGCGCTGGAAGTCGCGGCG	81	19.832
sg_hKCNA3_KO4	CATGAACCTGATCGACATTG	2306	564.601
sg_hKCNA3_KO5	CAGCCGGCAACAGCACGTCG	1539	376.809
sg_hKDR_KO1	CCAATCACACAATTAAAGCG	207	50.6819
sg_hKDR_KO2	TAATGTACACGACTCCATGT	1365	334.207
sg_hKDR_KO3	CAAGAACTGAACTAAATGTG	55	13.4662
sg_hKDR_KO4	CAGCCTCTGCCAATCCATGT	3174	777.122
sg_hKDR_KO5	CATTATTCTAGTAGGCACGG	122	29.8705
sg_hKEL_KO1	GCAGGACAACCAGTCGATGG	2388	584.678
sg_hKEL_KO2	AACAAACAAAGCCGCCAGCG	1570	384.399
sg_hKEL_KO3	AACACACAGATGTCTCACAG	1150	281.566
sg_hKEL_KO4	CCTGGACAGTCAATTCCAGG	40	9.7936
sg_hKEL_KO5	TGGGTCTCCTCATTCATCCA	1514	370.688
sg_hKIAA1324L_KO1	TAGACGGTTCATCAATGACA	95	23.2598
sg_hKIAA1324L_KO2	GGCACATTCAGCAACAAACC	2758	675.269
sg_hKIAA1324L_KO3	TGGAGATCATATCCAGAGTG	18	4.40712
sg_hKIAA1324L_KO4	GATTCTATGTAGTTTCCACG	21	5.14164
sg_hKIAA1324L_KO5	AGACACAGATAATGTACAAG	16	3.91744
sg_hKIRREL1_KO1	CACTCCGATTCGAGGCACGA	3076	753.128
sg_hKIRREL1_KO2	AATAAGCAGTTGGCTCACGG	2269	555.542
sg_hKIRREL1_KO3	ACAGTGGAGAGGACCAACTC	1685	412.555
sg_hKIRREL1_KO4	TTGGGGTCAACTACAATCCG	1559	381.705
sg_hKIRREL1_KO5	TTGTCTCATAGCGACTCTCG	845	206.89
sg_hKIRREL2_KO1	CACCGACGGAAGACGCAGTG	289	70.7587
sg_hKIRREL2_KO2	CCTGACATGTCGGAGCCGTG	1800	440.712
sg_hKIRREL2_KO3	GCACATCCAGCGCAGTACTG	2383	583.454
sg_hKIRREL2_KO4	CCACTGAACTAGCCCCCAGT	1301	318.537
sg_hKIRREL2_KO5	TCATCCCAAGACCAGACCTG	4128	1010.7
sg_hKIRREL3_KO1	GAACGAAGCCATCGTATTCG	111	27.1772
sg_hKIRREL3_KO2	ACCAACAAAGCCATCCCCGG	3651	893.911
sg_hKIRREL3_KO3	CTTTCGCAACCAGATGATGG	913	223.539
sg_hKIRREL3_KO4	GCACCACCTGAAGATCCTGA	1356	332.003
sg_hKIRREL3_KO5	CACAGTAGACGTCAACCGTG	1278	312.905
sg_hKISS1R_KO1	GGAACACCGTCACGTACCAG	1964	480.866
sg_hKISS1R_KO2	CAGGAGGAAGGTCACGTCCG	935	228.925
sg_hKISS1R_KO3	GCTCGTGCCGCTCTTCTTCG	5023	1229.83
sg_hKISS1R_KO4	CAGTGCGAAGGCGCGCTCCA	1463	358.201
sg_hKISS1R_KO5	CACCTGCAGGGCGCTATCGG	2933	718.116
sg_hKITLG_KO1	TCATTGTTGGATAAGCGAGA	761	186.323
sg_hKITLG_KO2	TCTTCAGGAGTAAAGAGCCT	592	144.945
sg_hKITLG_KO3	TTTCTTTCACGCACTCCACA	2718	665.475
sg_hKITLG_KO4	ATCTGAAACTAGTGATTGTG	620	151.801
sg_hKITLG_KO5	ATCCTCTCGTCAAAACTGAA	498	121.93
sg_hKLRC1_KO1	TGAACAGGAAATAACCTATG	12	2.93808
sg_hKLRC1_KO2	AACAACTATCGTTACCACAG	61	14.9352
sg_hKLRC1_KO3	CTGAATACAAGAACTCAGAA	1	0.24484
sg_hKLRC1_KO4	GACAAAACCTATCACTGCAA	1143	279.852
sg_hKLRC1_KO5	ATCTGCCCCCAAACCCAAAG	2914	713.464
sg_hKLRC2_KO1	CCGAATACAAGAACGCAGAA	1675	410.107
sg_hKLRC2_KO2	AATCCTTCCCTGAATCATCA	509	124.624
sg_hKLRC2_KO3	TCCAGAGAAGCTCACTGCCG	954	233.577
sg_hKLRC2_KO4	AGGACCCAAAGCGGCAGCAA	2863	700.977
sg_hKLRC2_KO5	ACTGGAGTTCTTCGAAGTAC	36	8.81424
sg_hKLRG1_KO1	GATTGTCCGTTATCACAAGG	390	95.4876
sg_hKLRG1_KO2	TGAGTGTGCTGCTATACCAG	725	177.509
sg_hKLRG1_KO3	GGTTACCATATTTCATCCAG	23	5.63132
sg_hKLRG1_KO4	GCCCCAAAGCTATTGCCACA	2962	725.216
sg_hKLRG1_KO5	TTCCATGTTAGAGTTGCCTA	346	84.7146
sg_hL1CAM_KO1	GCATGCGTACTATGTCACCG	1324	324.168
sg_hL1CAM_KO2	GAGTAGCCGATAGTGACCTG	1757	430.184
sg_hL1CAM_KO3	TGCGGACAATCAGACGTACA	1186	290.38
sg_hL1CAM_KO4	CTTGGGGACAGTGACAAGTG	830	203.217
sg_hL1CAM_KO5	CAAGCCTCTTACTCTCAATG	227	55.5787
sg_hLAG3_KO1	GTTCCGGAACCAATGCACAG	921	225.498
sg_hLAG3_KO2	GGGAGTTACCCAGAACAGTG	527	129.031
sg_hLAG3_KO3	GCTCACATCCTCTAGTCGAA	2433	595.696
sg_hLAG3_KO4	GCGGTCCCTGAGGTGCACCG	1493	365.546
sg_hLAG3_KO5	CTCAGCACCGTGTAGCGGCG	203	49.7025
sg_hLAIR1_KO1	TCATTGTGACTGTTGTCCGA	2794	684.083
sg_hLAIR1_KO2	CAGGCACCGTGATCCCCCTG	1755	429.694
sg_hLAIR1_KO3	GCATCTGTATATTCTCATCG	184	45.0505
sg_hLAIR1_KO4	ACTCTGCTCAGACCATTTAG	1121	274.466
sg_hLAIR1_KO5	CTTCTCTTACTGAGTCAATG	70	17.1388
sg_hLAIR2_KO1	CAGGCACTGTGATCTCCCCG	2233	546.728
sg_hLAIR2_KO2	ATAGAGGCAGCGATAAAGCC	1071	262.224
sg_hLAIR2_KO3	CATGTGACTTTCATGTGCCG	3148	770.756
sg_hLAIR2_KO4	ACTTGGTCCATCTGAGTCAG	835	204.441
sg_hLAIR2_KO5	CTCTATCCTCCCTCTCCAGG	2900	710.036
sg_hLAMA2_KO1	GATGAGAAACATGCTCGACG	1084	265.406
sg_hLAMA2_KO2	ATTACATTGACATGGAACAC	1	0.24484
sg_hLAMA2_KO3	AAAAGGACTGATCCGGACGT	1124	275.2
sg_hLAMA2_KO4	CAGAACTGTAAGGATCACAC	364	89.1217
sg_hLAMA2_KO5	TTGGAAGTTGAAATAGCCGT	152	37.2157
sg_hLAMA3_KO1	TGTGGTCGAGTATTCCACGG	302	73.9417
sg_hLAMA3_KO2	GAGATCCAACTGTCACTCGG	980	239.943
sg_hLAMA3_KO3	GAGCGGCAGGTATCACATCG	1925	471.317
sg_hLAMA3_KO4	CCAGTGCCGAGAGCATGTCG	241	59.0064
sg_hLAMA3_KO5	TGCAGCGTGGGAATCCGTAG	4436	1086.11
sg_hLAMA4_KO1	CAGATGAGGCTTACGAACGT	2364	578.802
sg_hLAMA4_KO2	AGTTCTGAAAGAGTTAGACG	4	0.97936
sg_hLAMA4_KO3	TTATATCGGAGATTCCATCA	29	7.10036
sg_hLAMA4_KO4	GTTAGCAGCGCTCTCCATCG	2350	575.374
sg_hLAMA4_KO5	GCAGTCTAGACTGATCACCG	608	148.863
sg_hLAMP1_KO1	GTGAACTACGACACCAAGAG	526	128.786
sg_hLAMP1_KO2	GTGGACAAGTACAACGTGAG	636	155.718
sg_hLAMP1_KO3	CAAAAGCAATCACGAGACTG	1028	251.695
sg_hLAMP1_KO4	AGACACGCTGTGAACAAGAC	1900	465.196
sg_hLAMP1_KO5	CTGCTGACGCACAATGCATG	338	82.7559
sg_hLAMP3_KO1	GATTGTTCAAGACAAGGAGT	6	1.46904
sg_hLAMP3_KO2	CAGCCCAATTACCTACACCC	3102	759.493
sg_hLAMP3_KO3	TCATATCACCTTTCAAACAG	114	27.9118
sg_hLAMP3_KO4	TGACGATGGCTGAGGTGCAA	2782	681.145
sg_hLAMP3_KO5	CAACCGTCAGCCACACAACT	6633	1624.02
sg_hLDLR_KO1	GACAACGGCTCAGACGAGCA	2137	523.223
sg_hLDLR_KO2	CTGCAAGGACAAATCTGACG	2695	659.844
sg_hLDLR_KO3	CTTAAGGTCATTGCAGACGT	1209	296.011
sg_hLDLR_KO4	CCAGCTGGACCCCCACACGA	6469	1583.87
sg_hLDLR_KO5	CTCACAGTGACACTCTGCGA	1498	366.77
sg_hLEPR_KO1	TCATAGGTAAACTTTCCTCG	17	4.16228
sg_hLEPR_KO2	AAGTATACTGTCTACTAGCA	1	0.24484
sg_hLEPR_KO3	TATTATCTGGCTACACAATG	6	1.46904
sg_hLEPR_KO4	GAACCTAAGTTTAATTCAAG	1	0.24484
sg_hLEPR_KO5	ACACGAAATTCACTTTCCTG	921	225.498
sg_hLIFR_KO1	TACCTAAAGTGGAACGACAG	255	62.4342
sg_hLIFR_KO2	TGTATCGTGTTCATCAGATG	459	112.382
sg_hLIFR_KO3	AAGTGTAGCTTGTAGCACGT	294	71.9829
sg_hLIFR_KO4	TAACTAACAATTTGCAAGTG	64	15.6698
sg_hLIFR_KO5	TTAAGTGGTGTAACTCGTCT	270	66.1068
sg_hLILRB1_KO1	ACGTTGATCTTAGACGCCAT	2579	631.442
sg_hLILRB1_KO2	GAGACCCTGACTCTGCAGTG	466	114.095
sg_hLILRB1_KO3	ATTCCCTCCTGAGTTCACCA	1708	418.187
sg_hLILRB1_KO4	ACTCGAACTCTCCCTATGAG	1292	316.333
sg_hLILRB1_KO5	GTGACCCTCAGGTGTCAGGG	2349	575.129
sg_hLPAR5_KO1	CAGAGGGCTAGCGCGTTGAG	1331	325.882
sg_hLPAR5_KO2	CGAAGCATAGGCGCACCTCG	1333	326.372
sg_hLPAR5_KO3	CTTCCTGATGCTCATCAACG	1839	450.261
sg_hLPAR5_KO4	GGGCCGAGTCTTCTGGACGC	1199	293.563
sg_hLPAR5_KO5	GAGCGTGTACATGTGTAACC	1054	258.061
sg_hLRFN3_KO1	CCTGGGCAACGTCAACACGT	4170	1020.98
sg_hLRFN3_KO2	GGTGACACCCAACGCACACG	389	95.2427
sg_hLRFN3_KO3	GCATCAGGATCCCCGTCCCG	1200	293.808
sg_hLRFN3_KO4	CCTGGGCACAGCACGCTTAG	3883	950.713
sg_hLRFN3_KO5	GCGGAACACCATCCGCCACG	330	80.7972
sg_hLRP1_KO1	CGATGCGCCGGATTTCATGG	5620	1376
sg_hLRP1_KO2	CCTGGGAGATCACCACGTAG	741	181.426
sg_hLRP1_KO3	GATGACGGTCTCACGCTCGA	2487	608.917
sg_hLRP1_KO4	GACCCGCAAGACTTTAATCG	2278	557.745
sg_hLRP1_KO5	GCGCTCGGGGACGCACACGT	854	209.093
sg_hLRRC15_KO1	GCTGTCGCGCATCACGCCTG	1998	489.19
sg_hLRRC15_KO2	AGATGAAGCTGATCTGATTG	595	145.68
sg_hLRRC15_KO3	CAGGCTCACGGATATCCCCA	2084	510.246
sg_hLRRC15_KO4	AGAGTAAGACGGTTGAGCTG	1346	329.555
sg_hLRRC15_KO5	GGTGGTCGAAGGCTCCGTCA	1718	420.635
sg_hLRRC25_KO1	GCGGAGGACACGGTGCACGA	1009	247.043
sg_hLRRC25_KO2	GCCCCATCCACACGAGACAA	5799	1419.83
sg_hLRRC25_KO3	GAGACTCTGGCGATGCCGAG	337	82.5111
sg_hLRRC25_KO4	GCCACTGAAATTCAGGCACG	1491	365.056
sg_hLRRC25_KO5	CACTGCCCCGATAGTTGCAG	945	231.374
sg_hLRRC32_KO1	GGGCATTGTGGCTTAAGTCA	3039	744.069
sg_hLRRC32_KO2	CTGGTTCCCAGATAGATCAA	237	58.0271
sg_hLRRC32_KO3	CCTGCATACCCTCTCACTGG	3836	939.206
sg_hLRRC32_KO4	AGATTGGCAAAGGTGTATGG	1949	477.193
sg_hLRRC32_KO5	GGCATCCACGCACCTTCCGA	3857	944.348
sg_hLRRC4B_KO1	GGGCGTCAGCCAGTTGACGG	1719	420.88
sg_hLRRC4B_KO2	GCGGCTGGAATACATCTCGG	2570	629.239
sg_hLRRC4B_KO3	AGGTACTCGAAGGCCTGCGT	1329	325.392
sg_hLRRC4B_KO4	CGGACACGTTCAAGCACCTG	3134	767.328
sg_hLRRC4B_KO5	CCAGCCGGGTGATCTGCACA	4725	1156.87
sg_hLRRN1_KO1	CTTCCCAAATCGTTTAAACG	427	104.547
sg_hLRRN1_KO2	GCACTTGTGTGTCACTAGAG	625	153.025
sg_hLRRN1_KO3	GAGTTCAGGCAAGTTATCCA	796	194.893
sg_hLRRN1_KO4	TAAGCTTCTCAAATTTGCGA	835	204.441
sg_hLRRN1_KO5	TACTGATCTCACGCAGATTG	1867	457.116
sg_hLRRN2_KO1	TGGACATCACCAATAACCCA	904	221.335
sg_hLRRN2_KO2	GCCCCGCTCGTCCTACCGCG	4019	984.012
sg_hLRRN2_KO3	AGGCTACGCAGGTTGGCCAG	192	47.0093
sg_hLRRN2_KO4	GCGGCTCGATGAAGCGGACA	2459	602.061
sg_hLRRN2_KO5	TCAACAAGAACCCGCTCCAG	2190	536.199
sg_hLRRN4CL_KO1	CTGCGGACCGTAGCGTTCAG	2076	508.288
sg_hLRRN4CL_KO2	CAAACGACATAAATGCCCCC	1586	388.316
sg_hLRRN4CL_KO3	CACACCAGTGGACCACTGCG	349	85.4491
sg_hLRRN4CL_KO4	ATGCGCACTTCTCCCATGCG	724	177.264
sg_hLRRN4CL_KO5	TCGCAGGGGACAGCCGGCAA	1698	415.738
sg_hLSAMP_KO1	AGGACTGCCTGTTCGCAGCG	1263	309.233
sg_hLSAMP_KO2	AGATATTGGAGATCTTTGGT	1	0.24484
sg_hLSAMP_KO3	CGTTTCTCCAGCTCAACCCG	2652	649.316
sg_hLSAMP_KO4	TGTCTGAACTGAGCAAGTGT	1653	404.72
sg_hLSAMP_KO5	GATGCCAGAACGGTTCAACC	856	209.583
sg_hLTB4R_KO1	GCTACTCGGACATAGGGCGT	1105	270.548
sg_hLTB4R_KO2	GCACTACTGTGCGGTACGCG	386	94.5082
sg_hLTB4R_KO3	TCCCGCGGTACCCCAGCGAA	1019	249.492
sg_hLTB4R_KO4	GTCCCAGAAGCTACGCACCA	2733	669.148
sg_hLTB4R_KO5	CTCCGCAGACATAGTGACAC	1405	344
sg_hLTBR_KO1	GAAGGTGCCTCCATATGCGT	1735	424.797
sg_hLTBR_KO2	GTAGGAATTCTCGGCACATG	2427	594.227
sg_hLTBR_KO3	AAGTATGGATGGGCCTTCGG	109	26.6876
sg_hLTBR_KO4	CTCTGCAGGTGTGAGAACCA	1073	262.713
sg_hLTBR_KO5	CAGAACGGCCAGCATCAGCA	2841	695.59
sg_hLY6D_KO1	GCAAGACCACGAACACAGGT	3130	766.349
sg_hLY6D_KO2	CAAGCATTCTGTGGTCTGCC	1127	275.935
sg_hLY6D_KO3	ACACCCAGCTACACCCTGCA	4449	1089.29
sg_hLY6D_KO4	CACGTGGCAGCGCAGGGTAA	1711	418.921
sg_hLY6D_KO5	TCTGGTGAAGAAGGACTGTG	93	22.7701
sg_hLYPD3_KO1	TTGTAGCAGCTCACGACCGG	2885	706.363
sg_hLYPD3_KO2	GAGAGTGCATACCCGCCCAA	1393	341.062
sg_hLYPD3_KO3	CTGCCAGCGAGAATTGTCCG	3276	802.096
sg_hLYPD3_KO4	AGAAGTAGGTCTTGTTGCGG	842	206.155
sg_hLYPD3_KO5	GGCAACGTCACCTTGACGGC	1718	420.635
sg_hM6PR_KO1	CTGCAATCGACACACCCTAG	4083	999.681
sg_hM6PR_KO2	GATGAATATGACAACCACTG	122	29.8705
sg_hM6PR_KO3	AGATGTATGTGTCTGAACCC	652	159.636
sg_hM6PR_KO4	GGCTGCTATCCATCTCAAAG	1936	474.01
sg_hM6PR_KO5	AGAAGAAAAAACTTGCGACT	1050	257.082
sg_hMCAM_KO1	AGGGTCACGCACTGTAGACG	2202	539.138
sg_hMCAM_KO2	AGTGGGCGCTATGAATGTCA	1013	248.023
sg_hMCAM_KO3	AACCTGGGGAGTACGAGCAG	789	193.179
sg_hMCAM_KO4	CATTCAGTCGTCCCAGACTG	725	177.509
sg_hMCAM_KO5	GTTGCATGACCTGAAACGGG	1852	453.444
sg_hMEGF8_KO1	GATCGTATGAGGAATGTGCG	657	160.86
sg_hMEGF8_KO2	TGTGCACACCCATTACCAGG	1493	365.546
sg_hMEGF8_KO3	TTGGCCCGGTACCCACACGG	1722	421.614
sg_hMEGF8_KO4	GGCATCGGGTCCATCCACCA	3632	889.259
sg_hMEGF8_KO5	CGAGACAACCCACACACAGT	1451	355.263
sg_hMELTF_KO1	GAGAGATACTACGACTACAG	1	0.24484
sg_hMELTF_KO2	CAGCAGCAACTCGTACTACG	732	179.223
sg_hMELTF_KO3	CGGTACCTCCTATTACGCCG	2339	572.681
sg_hMELTF_KO4	GGGCCGATGTCACCGAGTGG	950	232.598
sg_hMELTF_KO5	CAGCGTCTGTTCAGCCACGA	3340	817.765
sg_hMFAP3_KO1	CCGAGGTGAAGATAACACGT	74	18.1182
sg_hMFAP3_KO2	CACTCATCTTGAATGTCACA	1348	330.044
sg_hMFAP3_KO3	GATGACATCATCATCCGAGT	127	31.0947
sg_hMFAP3_KO4	AGTCACACAATTTAAGACCA	135	33.0534
sg_hMFAP3_KO5	GTCACTATGAAGATGTCCAT	76	18.6078
sg_hMFAP3L_KO1	AGAAGTGAAGATGACGCGCA	1901	465.441
sg_hMFAP3L_KO2	GATATTGAGGACCATGACGA	694	169.919
sg_hMFAP3L_KO3	CACTTTAAATGGCACTAACG	398	97.4463
sg_hMFAP3L_KO4	ATAAACACTACAGTTAATCA	1	0.24484
sg_hMFAP3L_KO5	GAACTGCAGGACTATCATGG	693	169.674
sg_hMFGE8_KO1	CCTCGCATAAACCACCGTTG	1550	379.502
sg_hMFGE8_KO2	GTACCCCACGAGCTGCCACA	7697	1884.53
sg_hMFGE8_KO3	CACGTGCCTTAAGGGCTACG	15	3.6726
sg_hMFGE8_KO4	TGATGTTAATAAAAAACACA	1	0.24484
sg_hMFGE8_KO5	AGGCCGTGATCTGCTTGTCA	2448	599.368
sg_hMICA_KO1	TGTTCTCCTCAGGACTACGC	1243	304.336
sg_hMICA_KO2	TGTCCTGGGAAATAAGACAT	124	30.3602
sg_hMICA_KO3	AGGTTATAACGAAGACTGTG	207	50.6819
sg_hMICA_KO4	CCCATCGTAGTAGAAATGCT	461	112.871
sg_hMICA_KO5	AAAGGACCTCAGGATGACCC	415	101.609
sg_hMICB_KO1	ACAGCGATATCTGAAATCCG	1253	306.784
sg_hMICB_KO2	ACTCATATCAAGGACCAGAA	1	0.24484
sg_hMICB_KO3	GGAACCCCACTCACCAGCGG	1118	273.731
sg_hMICB_KO4	TGTCCTGGGAGCTAAGACCT	2016	493.597
sg_hMICB_KO5	ACCTGCAGCGAGGTCTCAGA	1205	295.032
sg_hMME_KO1	GCACTCTATGCAACCTACGA	1127	275.935
sg_hMME_KO2	GTTGTACCATAAAGGGCCTA	160	39.1744
sg_hMME_KO3	AAGGGAGGCCAAGTCGAGGT	804	196.851
sg_hMME_KO4	TTCACTAGAGATCAATGGGA	73	17.8733
sg_hMME_KO5	AGAAAGCAAAAGCATTGTAC	3	0.73452
sg_hMPZ_KO1	GGGACAACCCTACATTGACG	2132	521.999
sg_hMPZ_KO2	CGTGGTTTACACCGACAGGG	428	104.791
sg_hMPZ_KO3	CCTAGTGCCAACTAGGTACG	5	1.2242
sg_hMPZ_KO4	ATGGAGCCATCCTTCCAGCG	756	185.099
sg_hMPZ_KO5	AAAAACCCTCCAGACATAGT	611	149.597
sg_hMPZL1_KO1	TCTTACCGACACAGTAGTGT	79	19.3424
sg_hMPZL1_KO2	GGCTGGACAACGATGTCAGG	2592	634.625
sg_hMPZL1_KO3	AGTCTACTAGTACGACTGGC	7	1.71388
sg_hMPZL1_KO4	TAAATGGTGGATAATTCCCA	78	19.0975
sg_hMPZL1_KO5	TACGCCAAAAGAAATCTTCG	272	66.5965
sg_hMRC2_KO1	CACGACGACGACGACATCCG	3526	863.306
sg_hMRC2_KO2	AGCCGCCCGAGGACTCAGTG	1706	417.697
sg_hMRC2_KO3	GTCACACTCATACATGCCCA	3503	857.674
sg_hMRC2_KO4	AGACCAAGTGACCTACAGTG	922	225.742
sg_hMRC2_KO5	GTGTACATGACAGCCAGCCG	1968	481.845
sg_hMRGPRF_KO1	ATGTAGTTCATGACGGCCGG	3915	958.548
sg_hMRGPRF_KO2	GCCCCGGCTGTAGAGTTCCG	1298	317.802
sg_hMRGPRF_KO3	TGTTCTCCATCCTGAACACG	7	1.71388
sg_hMRGPRF_KO4	GGCCGGCAGGAGGCTCACGC	2064	505.35
sg_hMRGPRF_KO5	ACACGCAGAAGTAGTTGTGC	768	188.037
sg_hMSC_KO1	CTCGCCCAGTGACAACTCGT	3328	814.827
sg_hMSC_KO2	CAAGAGGAAGCGGCCCCGTG	3878	949.489
sg_hMSC_KO3	CGTAGCTGCGCTCTACGCCG	212	51.9061
sg_hMSC_KO4	CTGCGACTGCTTGCACTCTG	2800	685.552
sg_hMSC_KO5	CCGGAGGAGATGGAGCTTCG	1763	431.653
sg_hMSLN_KO1	GCCCCGCAGAGCGTCCATCG	2205	539.872
sg_hMSLN_KO2	GGTGCTGGATCACAGACTCG	1395	341.552
sg_hMSLN_KO3	TGAGGCTCTCGTCTATCTCG	562	137.6
sg_hMSLN_KO4	ACTCCTTGGCTTCCCGTGTG	6064	1484.71
sg_hMSLN_KO5	CAGCCGGGGTAGCAGCACTT	2079	509.022
sg_hMSR1_KO1	GAATACCTTCAAACAACAAG	7	1.71388
sg_hMSR1_KO2	GGAAATGCTCTGTGTCCATG	3025	740.641
sg_hMSR1_KO3	CCTGCCACTATTCCAATGAG	1227	300.419
sg_hMSR1_KO4	ATCCCCCTCTACTTACTCGG	1233	301.888
sg_hMSR1_KO5	TGATATAACTCAAAGTCTCA	100	24.484
sg_hMST1R_KO1	CTGCCCACCTAAGCTTACTG	3728	912.763
sg_hMST1R_KO2	GTGGCATGTTAGTCACGGTG	999	244.595
sg_hMST1R_KO3	GTGGGTATCAACGTGACCGT	1296	317.313
sg_hMST1R_KO4	GGCTGATGCTTAGCACGACA	2074	507.798
sg_hMST1R_KO5	ACGCCTTGACAACGTCACAG	1301	318.537
sg_hMUC1_KO1	GATCGTCAGGTTATATCGAG	65	15.9146
sg_hMUC1_KO2	AGAACCCGTAACAACTGTTG	546	133.683
sg_hMUC1_KO3	TGAACTGTGTCTCCACGTCG	1749	428.225
sg_hMUC1_KO4	GCATTCTTCTCAGTAGAGCT	520	127.317
sg_hMUC1_KO5	TCTTGGTAGTAGTCGGTGCT	174	42.6021
sg_hMUC4_KO1	CCAGTGGATGTGATCGATGG	1904	466.175
sg_hMUC4_KO2	GATGTGTGTCTATCCAGCAT	980	239.943
sg_hMUC4_KO3	AAGAGGAGTGACGTGACCTG	347	84.9595
sg_hMUC4_KO4	CTCCACTCTTGGAAACCCAG	901	220.601
sg_hMUC4_KO5	AGCATCGGTGTCATGAAGAG	114	27.9118
sg_hMXRA8_KO1	CGTGTGGACCGACCGGCACG	387	94.7531
sg_hMXRA8_KO2	CCTGCTGGACCTCTACGCGT	6133	1501.6
sg_hMXRA8_KO3	ACTGCGTATCGAGCCGCTGG	1259	308.253
sg_hMXRA8_KO4	GGGGAAGCACTCACGGCCGT	1820	445.609
sg_hMXRA8_KO5	CACCGCGGACTCGGACACCA	1883	461.034
sg_hMYOF_KO1	ACCACACTCATAGACGGCGA	1664	407.414
sg_hMYOF_KO2	GGAGTACAAGACCTGATGTG	1484	363.342
sg_hMYOF_KO3	TGATGCCAAAGGCTTACAGG	84	20.5666
sg_hMYOF_KO4	AAAATTGCAGGAAACAATGG	346	84.7146
sg_hMYOF_KO5	ACTGTCGGCCCTCAATCACT	3241	793.526
sg_hNCAM1_KO1	GCCTTCGGCATCGCACACCA	2512	615.038
sg_hNCAM1_KO2	CAGGGTCAGCGACGACACAC	819	200.524
sg_hNCAM1_KO3	AAGAAGTATGGCATTCCAAG	3	0.73452
sg_hNCAM1_KO4	ATCCCGAAACCATGAGATCG	73	17.8733
sg_hNCAM1_KO5	AACGCCAACATCGACGACGC	3394	830.987
sg_hNCAM2_KO1	AACAAACCGGACTCCCATGG	750	183.63
sg_hNCAM2_KO2	ATAGATTGGTATAATCCTCA	16	3.91744
sg_hNCAM2_KO3	GCTGCCCTTTGACTTCGATA	5577	1365.47
sg_hNCAM2_KO4	TTGGTTTGATATAAACTTGG	100	24.484
sg_hNCAM2_KO5	AACATAATCAATAGTGATGG	1	0.24484
sg_hNECTIN1_KO1	TGGCTTCATCGGCACAGACG	4001	979.605
sg_hNECTIN1_KO2	GGCCTGAGCGTGTACCGATG	3307	809.686
sg_hNECTIN1_KO3	CAATTGGATAGAGGGTACCC	861	210.807
sg_hNECTIN1_KO4	CGTGGTCCAGTGGTACTCAG	1778	435.325
sg_hNECTIN1_KO5	AGCCTGAGGTAACCATTGAG	1197	293.073
sg_hNECTIN2_KO1	GCGAGTTCAAGTGCTACCCG	1231	301.398
sg_hNECTIN2_KO2	ACACTCACAGCGTACAGAGA	738	180.692
sg_hNECTIN2_KO3	AGCTGGGACCCATCTTAGGG	620	151.801
sg_hNECTIN2_KO4	TGCAGAGGGCCACTGTCGTA	1153	282.3
sg_hNECTIN2_KO5	GTGCTCCAGTCATAGCCCGT	350	85.694
sg_hNECTIN3_KO1	TTTCCAACCAGATTTGCTAG	364	89.1217
sg_hNECTIN3_KO2	ACCCGTTGCACATATTGACT	2437	596.675
sg_hNECTIN3_KO3	ATTTCATGGGAGAAGATACA	1	0.24484
sg_hNECTIN3_KO4	AATCTAGGTTGGATGGACAA	1048	256.592
sg_hNECTIN3_KO5	ACAATTACTCTGCATAACAT	42	10.2833
sg_hNEGR1_KO1	ATGTGTCATTCCCAGATGTG	285	69.7794
sg_hNEGR1_KO2	ATGTGTCGCCAAGAAATGGA	505	123.644
sg_hNEGR1_KO3	AATGATATGACCGTCAATGA	434	106.261
sg_hNEGR1_KO4	CCGCAAAAATAATACTTGAC	420	102.833
sg_hNEGR1_KO5	ACATACACCCAGAACAATGC	645	157.922
sg_hNFASC_KO1	GAACTGGTAGTTGACATACG	701	171.633
sg_hNFASC_KO2	GGAAAACCTAGACCCTGTCG	479	117.278
sg_hNFASC_KO3	AGAGACATTTGTGATACGCA	68	16.6491
sg_hNFASC_KO4	TGATTCTTTACAACCGGACG	552	135.152
sg_hNFASC_KO5	ACTCACCACTGTACATGTCA	1718	420.635
sg_hNGFR_KO1	ACAGGCCTGTACACACACAG	821	201.014
sg_hNGFR_KO2	CCACCCTCTACTCACTGTCC	4293	1051.1
sg_hNGFR_KO3	CGACGGCACGTATTCCGACG	359	87.8975
sg_hNGFR_KO4	GTGTGGACCGTGTAATCCAA	1173	287.197
sg_hNGFR_KO5	CCAGGATGGAGCAATAGACA	853	208.848
sg_hNINJ1_KO1	ATGGAGATGAGGACCACCAG	689	168.695
sg_hNINJ1_KO2	GAGGAGTACGAGCTCAACGG	345	84.4698
sg_hNINJ1_KO3	GCTGGGGCCCTGTTCCACGA	2666	652.743
sg_hNINJ1_KO4	AGGTCTTACCGAGGCGTCCG	1392	340.817
sg_hNINJ1_KO5	CACGCCGATCTGCAGCACAA	5999	1468.79
sg_hNINJ2_KO1	TGTTCATGTCCAACGCCATG	1936	474.01
sg_hNINJ2_KO2	CTCTCACTACTACACCACCC	3844	941.165
sg_hNINJ2_KO3	GTGCCGGGAACAGACTGCGT	3243	794.016
sg_hNINJ2_KO4	GGTGCGTGTGAAGGGACTTG	2375	581.495
sg_hNINJ2_KO5	GGACACCGATGACCACCTGC	2345	574.15
sg_hNLGN1_KO1	AATGTTAGGAGTGAACCAAG	1	0.24484
sg_hNLGN1_KO2	AAGTTATTAGTAAACCACAC	6	1.46904
sg_hNLGN1_KO3	TAAAAGGCATAGAAGTACGT	1	0.24484
sg_hNLGN1_KO4	CAACGAGCAATAGCTCAAAG	475	116.299
sg_hNLGN1_KO5	ATCACAGTCAACTATCGACT	1367	334.696
sg_hNLGN2_KO1	GCTCACAAAAAAACGTGACG	863	211.297
sg_hNLGN2_KO2	GGACAACCTGTATGGCTACC	121	29.6256
sg_hNLGN2_KO3	GAAAACATCGCCCACTTTGG	2643	647.112
sg_hNLGN2_KO4	CGCCCAAGAACTGCACGACG	3062	749.7
sg_hNLGN2_KO5	CATTCTTGGAGAAGTTACAG	49	11.9972
sg_hNLGN3_KO1	GAACGTCTATGTGCCGACGG	172	42.1125
sg_hNLGN3_KO2	TGACATTGCCATAACTGGCG	2170	531.303
sg_hNLGN3_KO3	TCTTCGGCAAAAGAGTGCCA	1688	413.29
sg_hNLGN3_KO4	CTGAGTGATGTGACAACGTG	2344	573.905
sg_hNLGN3_KO5	TGAGACCCGCCGTAAAACAC	1527	373.871
sg_hNLGN4X_KO1	CGTCATGGTCTATATCCATG	696	170.409
sg_hNLGN4X_KO2	GCTCGGTGGGACCGATCATG	869	212.766
sg_hNLGN4X_KO3	ACAAATTATGGCAAAATCCG	177	43.3367
sg_hNLGN4X_KO4	GCCGTCGATCACCGGCCCGA	57	13.9559
sg_hNLGN4X_KO5	AAATTGGCGGTAAACCAGAT	7	1.71388
sg_hNLGN4Y_KO1	TGTTATGGTCTATATCCATG	157	38.4399
sg_hNLGN4Y_KO2	TCAAGCACTGAGGTGGATTG	390	95.4876
sg_hNLGN4Y_KO3	CTACCACATAGCCTTTGGGC	1395	341.552
sg_hNLGN4Y_KO4	ACTGGACCCAAGATCTCACT	1167	285.728
sg_hNLGN4Y_KO5	GCTCTGTGGGACCGATCATG	1691	414.024
sg_hNMUR1_KO1	GGACTTGAACCTGACTGACG	1389	340.083
sg_hNMUR1_KO2	CCTGAGCGTGGAACGCTATG	482	118.013
sg_hNMUR1_KO3	CCATGTTGTAGAGGGCCCGT	2400	587.616
sg_hNMUR1_KO4	CAGGTAGAGCACGCTCATGA	1660	406.434
sg_hNMUR1_KO5	GTGGCGCAGGATGACCAGAC	2410	590.064
sg_hNOTCH1_KO1	TGCAGGTCAGTACTGTACCG	2000	489.68
sg_hNOTCH1_KO2	TCGCACGCCTCCTCGATCAG	3337	817.031
sg_hNOTCH1_KO3	TCCTGCCAGAACACCCACGG	1488	364.322
sg_hNOTCH1_KO4	TGACGTCGATCTCGCATCGG	795	194.648
sg_hNOTCH1_KO5	GTCTTCAAGCGTGACGCACA	1392	340.817
sg_hNOTCH2_KO1	TTGATGTCCATCTCACAACG	44	10.773
sg_hNOTCH2_KO2	CATTGGTGGATACAGATGCG	1	0.24484
sg_hNOTCH2_KO3	CTGGGGACACACATCGACGA	2809	687.755
sg_hNOTCH2_KO4	TTGTTGATATAATCCCAGCA	1	0.24484
sg_hNOTCH2_KO5	CAGAGACCATGGTTCATGCA	52	12.7317
sg_hNOTCH4_KO1	GGAGGCCTCTGTGTCGACAG	562	137.6
sg_hNOTCH4_KO2	ACACCCCTCCATTAACACAT	2005	490.904
sg_hNOTCH4_KO3	GGTACCCCCATTGAAGCACG	983	240.678
sg_hNOTCH4_KO4	GCAGGTCATGGCAATCCGCG	3542	867.223
sg_hNOTCH4_KO5	CCATTGTATAGGCATGGGGA	729	178.488
sg_hNPTN_KO1	CACGCCGTTTGACCCGTAGG	2170	531.303
sg_hNPTN_KO2	TGTCAGAAACTAAGCTCACG	104	25.4634
sg_hNPTN_KO3	ACTCTGAAGGACGCTTATGG	1710	418.676
sg_hNPTN_KO4	AACTGACTTGCAATACATAG	13	3.18292
sg_hNPTN_KO5	TGACAAAGTGATATACGCAG	418	102.343
sg_hNPY1R_KO1	TGATAATCAACCCTCGAGGG	482	118.013
sg_hNPY1R_KO2	AAGGTAAATATCATGGCCAA	1	0.24484
sg_hNPY1R_KO3	CTACACATTAATGGACCACT	971	237.74
sg_hNPY1R_KO4	GACAACCTATGAGAGTCCGA	42	10.2833
sg_hNPY1R_KO5	GGCAACAAGCAAGTCTGAGA	2944	720.809
sg_hNRCAM_KO1	GCAGGTGTGAGGATTCGTGG	1676	410.352
sg_hNRCAM_KO2	GAGTCTATCAGTGTACAGCA	451	110.423
sg_hNRCAM_KO3	CAGCGGGACCTACACGTGTG	2416	591.533
sg_hNRCAM_KO4	AGGCAATGCAAGTAACAAAG	283	69.2897
sg_hNRCAM_KO5	CTGATAATTTGGTGATTACG	95	23.2598
sg_hNRP1_KO1	GATCGACGTTAGCTCCAACG	1564	382.93
sg_hNRP1_KO2	GCTGTCGGTGTAAAAAACCA	411	100.629
sg_hNRP1_KO3	CAGATCACATCATCCAACCA	1372	335.92
sg_hNRP1_KO4	CAGAACTACACAACACCTAG	1664	407.414
sg_hNRP1_KO5	GTGTATTAGGTATGACTACG	1	0.24484
sg_hNRXN1_KO1	ACAGTGCGTGTAGTTCGGCG	1708	418.187
sg_hNRXN1_KO2	ATTAATTCTATATAACAGTG	1	0.24484
sg_hNRXN1_KO3	GAGCTGATTCTGACGCGCGG	5452	1334.87
sg_hNRXN1_KO4	GGGGTGGATTCGTGACGTGA	2993	732.806
sg_hNRXN1_KO5	CCTCCGTATGCATGACTACG	3111	761.697
sg_hNT5E_KO1	CCGCTTTAGAGAATGCAACA	1496	366.281
sg_hNT5E_KO2	GCAGCACGTTGGGTTCGGCG	3277	802.34
sg_hNT5E_KO3	AGGCAATCCACCTTCCAAAG	2270	555.787
sg_hNT5E_KO4	ACTCGATCTTCAGATAGCCT	732	179.223
sg_hNT5E_KO5	TACCATGGCATCGTAGCGCA	1867	457.116
sg_hNTM_KO1	TGGAGACACATCTCTCCCAA	406	99.405
sg_hNTM_KO2	TTGCTCAGAAGGACCACGCG	1693	414.514
sg_hNTM_KO3	CACAATGAGGTGGACCCTAG	857	209.828
sg_hNTM_KO4	TACTCTCCGTACCACGGGCG	1553	380.236
sg_hNTM_KO5	TATTGACAACCGGGTCACCC	440	107.73
sg_hNTRK1_KO1	CCCTTTCGAGTTCAACCCCG	2333	571.212
sg_hNTRK1_KO2	CTGGAGCTCCGTGATCTGAG	817	200.034
sg_hNTRK1_KO3	AGGGCACAAGAACAGTGCAG	559	136.866
sg_hNTRK1_KO4	GCGCAGACACCCGTGCCGCA	1926	471.562
sg_hNTRK1_KO5	TTGTGCTCAACAAATGTGGA	372	91.0805
sg_hNTRK2_KO1	ACGTCACTGATAAAACCGGT	1935	473.765
sg_hNTRK2_KO2	ACATTTCATCCGATGACAGT	838	205.176
sg_hNTRK2_KO3	TAATAGCCAAGAATGAGTAT	82	20.0769
sg_hNTRK2_KO4	CGCACCTAACCTCACTGTGG	2598	636.094
sg_hNTRK2_KO5	TTGGTGATGCCAAAGTACTG	877	214.725
sg_hOPCML_KO1	TGACCAGGATGATCACACGA	482	118.013
sg_hOPCML_KO2	CATCAAGCGAGACCAGTCCG	1482	362.853
sg_hOPCML_KO3	TTGCACTATTAGGTGAACCC	8	1.95872
sg_hOPCML_KO4	CAGGTGTACCATAGATGACC	7	1.71388
sg_hOPCML_KO5	ATGGAGACACCTGTCAGTCA	1134	277.648
sg_hOSCAR_KO1	GGCTACAGTTGTGACCCCTG	220	53.8648
sg_hOSCAR_KO2	GAAAAGTCCAAATCTCCAAG	339	83.0007
sg_hOSCAR_KO3	AGCTTCGTGCTGTACCGCGA	598	146.414
sg_hOSCAR_KO4	GCTACCGAAGGCCAGACTGG	2031	497.27
sg_hOSCAR_KO5	CACACAGACATCACTCCGTC	2134	522.488
sg_hP2RX7_KO1	AGTCGGAAAATGGGACACTG	2858	699.753
sg_hP2RX7_KO2	TAGTATTCGTTGACCACACA	694	169.919
sg_hP2RX7_KO3	GGGACTGCAACCTAGACCGT	1524	373.136
sg_hP2RX7_KO4	CAAAGGGAAGGTGTAGTCTG	492	120.461
sg_hP2RX7_KO5	AGATCCCACTTACCAAACGT	831	203.462
sg_hP2RY10_KO1	TGGAAGCGTAGGTACGATGT	1144	280.097
sg_hP2RY10_KO2	AATGAATATGAGGATATAGG	85	20.8114
sg_hP2RY10_KO3	TGATGTAATAGTAAATCCGG	5	1.2242
sg_hP2RY10_KO4	TCCCAGTGATCATCATCGCA	4284	1048.89
sg_hP2RY10_KO5	GCAAATGAATGCAGTTGCGT	600	146.904
sg_hP2RY11_KO1	GCTGCCGACGACAAACTCAG	3725	912.029
sg_hP2RY11_KO2	AGGCCTGCATCAAGTGTCTG	3781	925.74
sg_hP2RY11_KO3	AGGCGTGCTTGGGTCGCAGG	2958	724.237
sg_hP2RY11_KO4	GTGCTTGGGGGGATAGAGGT	1248	305.56
sg_hP2RY11_KO5	CTGGACAGAGAAGACCACGG	283	69.2897
sg_hP2RY8_KO1	GATCATGAAGATGACCGACG	459	112.382
sg_hP2RY8_KO2	GCAGCACCCCGAATACCCAG	1718	420.635
sg_hP2RY8_KO3	GAGATCGGTGCGCGCCAGCG	682	166.981
sg_hP2RY8_KO4	CACCATGACCTGTATCAGCG	833	203.952
sg_hP2RY8_KO5	GCCACCAGCGAGTACACCAC	666	163.063
sg_hPARM1_KO1	TGCACCAGAGTCCCCGACAG	3311	810.665
sg_hPARM1_KO2	GCTATGGTTGGTAGTAACGG	940	230.15
[truncated: 976 more rows]

## Sheet: Suppl Table 3
Suppl. Table 3. MAGeCK analysis of Cell surface proteome CRISPR library screen in 5 cancer cell models
Combine (5 cancer cell models)				MDA231				PANC1				U251				SW620				H661
Gene ID	Gene ranking	Log2FC		Gene ID	Gene ranking	Log2FC		Gene ID	Gene ranking	Log2FC		Gene ID	Gene ranking	Log2FC		Gene ID	Gene ranking	Log2FC		Gene ID	Gene ranking	Log2FC
hMYC	1	-3.4836		TFRC	1	-1.4096		ITGAV	1	-5.199		hRPS20	1	-6.5332		TFRC	1	-3.4553		hMYC	1	-4.072
hRPS20	2	-3.38809		ATP6AP2	2	-1.2773		hMYC	2	-5.0373		PCNA	2	-5.4188		hRPS20	2	-2.9265		hRPS20	2	-3.5073
PRL9	3	-2.42802		EIF4G1	3	-1.0643		hRPS20	3	-3.8332		hMYC	3	-5.3383		hMYC	3	-2.9026		ADGRL2	3	-2.9233
ITGAV	4	-2.37674		ITGAV	4	-0.88474		PRL9	4	-3.2472		CDK1	4	-5.1376		PCNA	4	-2.8666		HMMR	4	-2.3157
PCNA	5	-2.36323		CD320	5	-0.87709		TFRC	5	-3.1691		POLR2A	5	-5.0509		POLR2A	5	-2.8097		ITGB1	5	-2.2153
CDK1	6	-2.15667		ART4	6	-0.85967		ATP6AP2	6	-2.8762		POLR2D	6	-4.6597		EIF4G1	6	-2.8097		RPA3	6	-2.0564
POLR2D	7	-2.06811		EVI2B	7	-0.84349		EIF4G1	7	-2.0814		PRL9	7	-4.5376		PRL9	7	-2.6562		ERBB2	7	-1.9147
POLR2A	8	-2.06803		ADGRL2	8	-0.83065		CDK1	8	-1.9859		RPL23A	8	-3.8718		RPA3	8	-2.6514		POLR2D	8	-1.699
ATP6AP2	9	-2.0667		PRL9	9	-0.82569		POLR2D	9	-1.8403		ITGAV	9	-3.7725		CDK9	9	-2.0769		CDK1	9	-1.6117
TFRC	10	-2.00855		WNT5A	10	-0.81145		PCNA	10	-1.8037		CDK9	10	-2.9629		ATP6AP2	10	-2.0487		ATP1B3	10	-1.5961
EIF4G1	11	-1.94412		PCNA	11	-0.77496		hBRD4	11	-1.7279		ATP6AP2	11	-2.8517		POLR2D	11	-1.7938		CD164	11	-1.4561
RPA3	12	-1.84363		TRHR	12	-0.73629		ITGB5	12	-1.6898		hBRD4	12	-2.754		CDK1	12	-1.6351		MFAP3	12	-1.456
CDK9	13	-1.10933		ITGB5	13	-0.73559		RPA3	13	-1.5332		RPA3	13	-2.656		ULBP2	13	-1.199		EIF4G1	13	-1.4145
RPL23A	14	-1.09996		POLR2A	14	-0.73028		SLC7A5	14	-1.4288		EIF4G1	14	-2.3507		CDH1	14	-1.1879		ATP6AP2	14	-1.2796
ITGB5	15	-1.0011		SLC7A5	15	-0.68207		LDLR	15	-1.4147		ITGB5	15	-1.8863		GGT1	15	-1.1819		ITGAV	15	-1.2733
ADGRL2	16	-0.992438		INSR	16	-0.65581		POLR2A	16	-1.4046		SLC4A7	16	-1.7459		LDLR	16	-1.1053		TRHR	16	-1.1289
GGT1	17	-0.855896		VWF	17	-0.64678		RPL23A	17	-1.3985		LDLR	17	-1.496		RPL23A	17	-1.058		EPHA5	17	-1.0932
LDLR	18	-0.806428		CNTN3	18	-0.63946		SLC12A9	18	-1.3099		TGFBR2	18	-1.2604		BSG	18	-0.87913		LRP1	18	-1.072
HMMR	19	-0.770971		CELSR3	19	-0.62516		BMPR1A	19	-1.2305		TFRC	19	-1.2342		ATRN	19	-0.85368		SLC46A1	19	-1.0622
ART4	20	-0.727958		CCR8	20	-0.6187		KIAA1324L	20	-1.1716		EMB	20	-1.2268		ITGB5	20	-0.8145		GGT1	20	-1.0521
EMB	21	-0.713108		TMEM87B	21	-0.60477		HMMR	21	-0.85544		PTPRJ	21	-1.0646		ITGAV	21	-0.75414		ROBO1	21	-1.0153
PTPRJ	22	-0.704844		CDH10	22	-0.57262		ATRN	22	-0.79255		LEPR	22	-1.0646		PTPRJ	22	-0.74787		UNC5C	22	-0.99964
BMPR1A	23	-0.60146		LIFR	23	-0.57067		ART4	23	-0.75795		GGT1	23	-1.0552		LEPR	23	-0.74787		ITGB3	23	-0.96765
LEPR	24	-0.577236		CRLF1	24	-0.56011		SLC46A1	24	-0.74966		TMEM87B	24	-1.046		PCDH9	24	-0.74787		PCNA	24	-0.9521
TMEM87B	25	-0.57205		EFNA4	25	-0.54735		COL1A1	25	-0.73909		ADGRL4	25	-0.86792		ADGRL2	25	-0.74787		PTPRJ	25	-0.94374
LRP1	26	-0.549808		IL6ST	26	-0.52026		EMB	26	-0.65517		CD58	26	-0.80201		ART4	26	-0.74787		LEPR	26	-0.94374
SLC46A1	27	-0.549166		PCDHB10	27	-0.5179		SEMA6B	27	-0.65509		HAPLN4	27	-0.77826		SLC38A1	27	-0.74787		ART4	27	-0.94374
SLC38A1	28	-0.542348		P2RX7	28	-0.51605		BSG	28	-0.65095		SORCS1	28	-0.76063		ITGA5	28	-0.74787		SLC38A1	28	-0.94374
SLC7A5	29	-0.53861		KIAA1324L	29	-0.51503		ANO9	29	-0.63974		ITGA1	29	-0.73026		SLITRK6	29	-0.74787		SLITRK6	29	-0.94374
ATRN	30	-0.53787		CNNM3	30	-0.51336		SLC38A1	30	-0.61351		PCDH9	30	-0.71909		ITGA7	30	-0.69764		CD58	30	-0.94374
CD47	31	-0.524234		PLVAP	31	-0.51148		EFNB3	31	-0.60937		TM2D1	31	-0.70765		LRP1	31	-0.69373		PCDHB4	31	-0.94374
CELSR3	32	-0.503224		BSG	32	-0.50556		LTB4R	32	-0.59852		IL6ST	32	-0.68199		CD151	32	-0.67597		NCAM2	32	-0.94374
CD58	33	-0.499471		CD302	33	-0.50037		DGCR2	33	-0.59787		IL17RB	33	-0.64242		GJC3	33	-0.66044		SORT1	33	-0.94374
CNTNAP1	34	-0.499068		CDK9	34	-0.49841		GJC3	34	-0.58965		ADGRL2	34	-0.60943		TM2D1	34	-0.65811		BMPR1A	34	-0.94374
BSG	35	-0.48394		ATRN	35	-0.48431		TNFRSF12A	35	-0.57852		SCARB1	35	-0.57587		LRRC15	35	-0.61413		ITGA2B	35	-0.94374
GJC3	36	-0.480628		ACVR2A	36	-0.46903		LRP1	36	-0.56693		CD47	36	-0.56772		PCDHB15	36	-0.60545		CADM2	36	-0.94374
COL1A1	37	-0.472946		ADGRE3	37	-0.46839		GGT1	37	-0.56131		ENPEP	37	-0.5602		CD177	37	-0.59653		NLGN1	37	-0.94374
PCDH9	38	-0.459506		TXNDC15	38	-0.45844		PLVAP	38	-0.55889		CNTNAP1	38	-0.5582		CD47	38	-0.59029		DSC2	38	-0.94374
ERBB2	39	-0.455745		EPHA5	39	-0.4561		NGFR	39	-0.55632		CD44	39	-0.54923		CALCRL	39	-0.57923		EMB	39	-0.90249
DGCR2	40	-0.454316		LAMA4	40	-0.45087		IFITM1	40	-0.54693		RHD	40	-0.53334		TM2D3	40	-0.57542		CELSR2	40	-0.89804
TM2D1	41	-0.450048		EMB	41	-0.44914		CELSR3	41	-0.54229		PLA2R1	41	-0.53147		GJA8	41	-0.55313		TMEM87B	41	-0.8758
ITGB1	42	-0.449978		HMMR	42	-0.44469		TMEM132E	42	-0.52521		WNT5A	42	-0.51177		SDK2	42	-0.55108		PRL9	42	-0.8734
IL17RB	43	-0.445394		CDH19	43	-0.44418		TMEM8A	43	-0.51166		ATP1B3	43	-0.50271		CD320	43	-0.54728		CNTNAP1	43	-0.85644
EVI2B	44	-0.435538		UNC5B	44	-0.4399		CCR8	44	-0.50851		IFITM1	44	-0.50063		HFE2	44	-0.53847		DLL4	44	-0.85066
SORCS1	45	-0.417994		TMEM25	45	-0.43962		SDK2	45	-0.50535		CNTN3	45	-0.48009		CLEC4A	45	-0.53576		COL1A1	45	-0.83676
CRLF1	46	-0.416728		GGT1	46	-0.42897		ESYT2	46	-0.49588		EVI2B	46	-0.47472		MICB	46	-0.51191		IL17RB	46	-0.82956
SLC4A7	47	-0.409687		FZD9	47	-0.42679		CDHR5	47	-0.49544		CELSR2	47	-0.47272		DGCR2	47	-0.46563		MYOF	47	-0.82805
SEMA6B	48	-0.404856		PCDHA6	48	-0.42639		CD72	48	-0.48785		CALR	48	-0.4716		SEMA6B	48	-0.45326		TNFSF8	48	-0.81566
ITGA7	49	-0.399582		CD109	49	-0.4224		CD151	49	-0.47305		CELSR3	49	-0.46669		LTBR	49	-0.4498		GJC1	49	-0.78977
ITGA5	50	-0.396144		ERBB3	50	-0.42003		CD47	50	-0.47023		CNNM3	50	-0.46623		ITGB7	50	-0.4481		PCDHA6	50	-0.78176
CD164	51	-0.39563		CD4	51	-0.41754		BMPR2	51	-0.46309		GJB6	51	-0.46352		P2RY10	51	-0.44413		TFRC	51	-0.77454
CNNM3	52	-0.3821		CDK1	52	-0.41304		ART1	52	-0.46285		ROBO1	52	-0.4595		CELSR3	52	-0.44185		EVI2B	52	-0.75632
ULBP2	53	-0.379927		BCAN	53	-0.4102		RAMP3	53	-0.45596		SEMA6B	53	-0.45914		ITGA9	53	-0.4373		EFNB3	53	-0.74893
CDH1	54	-0.374688		GJA8	54	-0.40878		CNTNAP1	54	-0.44482		ADGRG6	54	-0.45702		ADGRG6	54	-0.43587		CX3CL1	54	-0.74451
ITGA9	55	-0.369482		SCARB1	55	-0.40625		CDK9	55	-0.44428		BMPR2	55	-0.44556		PLAU	55	-0.43536		ERBB3	55	-0.73906
SLITRK6	56	-0.369446		TNFSF8	56	-0.40525		TXNDC15	56	-0.43841		BMPR1B	56	-0.43785		COL1A1	56	-0.42051		FGA	56	-0.73829
HAPLN4	57	-0.365779		HLA-G	57	-0.39902		HFE2	57	-0.4346		CRLF1	57	-0.4341		TTYH2	57	-0.4201		SLC7A5	57	-0.73155
CELSR2	58	-0.363018		PTPRJ	58	-0.39731		CALCRL	58	-0.4265		HFE2	58	-0.4306		CNTNAP1	58	-0.41919		FAS	58	-0.71782
ATP1B3	59	-0.362551		BMPR1A	59	-0.39731		TTYH2	59	-0.41773		IL27RA	59	-0.42817		ADGRL4	59	-0.41335		GJB5	59	-0.71005
SLC12A9	60	-0.354816		LEPR	60	-0.39731		ITGA7	60	-0.41764		PCDHB15	60	-0.42811		HLA-DRA	60	-0.40942		SLC12A9	60	-0.70842
EPHA5	61	-0.352738		CD47	61	-0.39731		ITGB3	61	-0.41321		MYOF	61	-0.42378		MEGF8	61	-0.40767		DGCR2	61	-0.69336
TRHR	62	-0.350769		CD58	62	-0.39731		VIPR1	62	-0.40264		CDH19	62	-0.42137		TNFSF13B	62	-0.40667		F3	62	-0.68554
UNC5B	63	-0.34964		GJC3	63	-0.39731		ITGA9	63	-0.40108		ATRN	63	-0.41275		HAPLN4	63	-0.4031		ACVR2A	63	-0.67508
EFNB3	64	-0.344461		PCDH9	64	-0.39731		UNC5B	64	-0.38064		SERPINE2	64	-0.41226		TMEM87B	64	-0.40174		GJC3	64	-0.64694
ACVR2A	65	-0.34158		IL17RB	65	-0.39731		TLR9	65	-0.37667		F3	65	-0.40963		UNC5B	65	-0.39517		RTN4R	65	-0.64055
TLR9	66	-0.338432		SORCS1	66	-0.39731		SEZ6L2	66	-0.37569		TMIGD2	66	-0.40377		ITGA10	66	-0.39424		IL17RA	66	-0.61565
ADGRL4	67	-0.335024		ITGA5	67	-0.39731		CD164	67	-0.37433		TTYH3	67	-0.40115		CMKLR1	67	-0.39389		TREML1	67	-0.6131
F3	68	-0.33424		ADGRL4	68	-0.39731		HAPLN4	68	-0.37429		PCDH18	68	-0.39852		ICAM2	68	-0.39105		BST2	68	-0.61214
CD320	69	-0.332238		PCDHB4	69	-0.39731		CALR	69	-0.37215		CD177	69	-0.39825		SLC46A1	69	-0.38807		CD47	69	-0.59562
ADGRE3	70	-0.330612		NCAM2	70	-0.39731		PTPRJ	70	-0.3707		ACVR2A	70	-0.39423		IFITM1	70	-0.38602		CNNM3	70	-0.58788
PCDHB4	71	-0.329743		PCDHB15	71	-0.39731		ACHE	71	-0.36999		MFAP3	71	-0.39011		CD58	71	-0.38547		ITGA9	71	-0.58759
ERBB3	72	-0.329328		CADM2	72	-0.39731		ADAM9	72	-0.36754		GJA8	72	-0.387		PI16	72	-0.38369		VNN2	72	-0.57053
GJC1	73	-0.323625		MICB	73	-0.39731		BGN	73	-0.36377		CLEC17A	73	-0.38592		CRLF1	73	-0.38273		NEGR1	73	-0.55632
ITGA2B	74	-0.322806		SORT1	74	-0.39731		FNDC5	74	-0.36326		PTPRF	74	-0.38462		SORCS1	74	-0.38168		LAMA4	74	-0.53618
LAMA4	75	-0.321744		NLGN1	75	-0.39731		CELSR1	75	-0.34937		ICAM1	75	-0.38253		KDR	75	-0.37965		PCDH9	75	-0.5291
CEACAM6	76	-0.32035		KLRC1	76	-0.39731		P2RY11	76	-0.34565		CD320	76	-0.37685		MELTF	76	-0.37543		AMIGO2	76	-0.52839
ITGB3	77	-0.319991		FGA	77	-0.39731		TNFRSF14	77	-0.34313		SDK1	77	-0.37379		FAS	77	-0.36471		PTPRK	77	-0.51153
TTYH2	78	-0.317324		DSC2	78	-0.39731		SORCS1	78	-0.33818		CEACAM6	78	-0.37359		TREML1	78	-0.36289		NPY1R	78	-0.50848
NGFR	79	-0.316216		PTAFR	79	-0.39731		SCARF2	79	-0.32641		ADGRE5	79	-0.36831		PCDHB4	79	-0.36252		KDR	79	-0.5056
ROBO1	80	-0.31436		SLITRK3	80	-0.39731		PILRA	80	-0.32231		SLITRK3	80	-0.3674		IGSF3	80	-0.35372		PLXDC1	80	-0.50518
NCAM2	81	-0.310383		NOTCH2	81	-0.39731		CEACAM6	81	-0.31346		ADGRE1	81	-0.36289		CLCA2	81	-0.34519		ADGRF1	81	-0.49996
HFE2	82	-0.309695		HLA-DRB1	82	-0.39731		CNNM2	82	-0.31027		KDR	82	-0.36211		ELFN2	82	-0.34361		KLRC1	82	-0.49829
SDK2	83	-0.308519		IFNGR1	83	-0.39018		EFNA5	83	-0.30962		PCDH7	83	-0.35692		CCR8	83	-0.3435		PTAFR	83	-0.49765
PLVAP	84	-0.30846		SLC44A1	84	-0.38773		CNNM3	84	-0.30678		TM2D3	84	-0.35536		MPZL1	84	-0.34292		ADGRG1	84	-0.49755
PLAU	85	-0.306726		SLC4A7	85	-0.3837		CELSR2	85	-0.3041		ITGA6	85	-0.35142		ANO6	85	-0.33371		GJD3	85	-0.49559
TMIGD2	86	-0.304002		TIGIT	86	-0.37917		ICAM5	86	-0.30338		ULBP2	86	-0.34955		PCDH20	86	-0.33244		CD68	86	-0.49498
CD151	87	-0.300632		BST2	87	-0.37839		ICAM1	87	-0.30301		POSTN	87	-0.34809		EMB	87	-0.33194		CDH1	87	-0.49224
GJA8	88	-0.298703		PLXDC1	88	-0.37236		VSIR	88	-0.2984		CDH6	88	-0.34517		CLDN12	88	-0.32542		IFNGR1	88	-0.47702
WNT5A	89	-0.29834		NGFR	89	-0.37145		LAMA4	89	-0.29536		MRGPRF	89	-0.3448		DCHS1	89	-0.3155		P2RX7	89	-0.47295
TNFSF8	90	-0.294616		DGCR2	90	-0.37131		CNTFR	90	-0.29311		CD160	90	-0.34358		PTPRF	90	-0.31463		SEMA4D	90	-0.47138
KDR	91	-0.292041		DCBLD2	91	-0.37118		DLL4	91	-0.29284		PDCD1LG2	91	-0.34193		VIPR1	91	-0.31038		FNDC5	91	-0.46626
MYOF	92	-0.284545		ATP1B2	92	-0.36843		KDR	92	-0.29277		ART4	92	-0.33056		BACE1	92	-0.30946		PEAR1	92	-0.45648
PCDHB15	93	-0.277279		PTGFRN	93	-0.36342		ITGA2B	93	-0.29056		LAMA3	93	-0.33021		ACKR1	93	-0.30931		CRLF1	93	-0.45463
TREML1	94	-0.273905		LAMA2	94	-0.36105		ITGA5	94	-0.28832		TLR9	94	-0.33008		NCAM2	94	-0.30406		ITGA7	94	-0.45427
IFITM1	95	-0.270028		PKD1L3	95	-0.35996		OSCAR	95	-0.28414		P2RY11	95	-0.3289		IL27RA	95	-0.30114		NGFR	95	-0.45329
BST2	96	-0.265417		CNTNAP5	96	-0.35913		PTPRF	96	-0.27428		GPR174	96	-0.32823		ITGA6	96	-0.30027		LTB4R	96	-0.44342
IL6ST	97	-0.260768		CEACAM5	97	-0.35613		ITGA10	97	-0.27151		IL1RL1	97	-0.3238		ADGRE3	97	-0.29647		SEMA7A	97	-0.44305
CALCRL	98	-0.260232		SLC46A1	98	-0.35551		ITGB4	98	-0.26769		PLAU	98	-0.32337		VNN2	98	-0.29377		CEACAM6	98	-0.44293
CADM2	99	-0.258541		PI16	99	-0.35507		ITGB7	99	-0.26244		SLCO4A1	99	-0.32326		MRGPRF	99	-0.29313		THSD1	99	-0.44058
hBRD4	100	-0.258184		MRGPRF	100	-0.35293		ERBB2	100	-0.26155		FLRT1	100	-0.32033		JAG1	100	-0.29196		CELSR3	100	-0.44013
ADGRG6	101	-0.256924		EPDR1	101	-0.35185		PCDH19	101	-0.25846		MME	101	-0.32019		SLCO4A1	101	-0.29116		AMIGO1	101	-0.43684
CALR	102	-0.256783		ICAM1	102	-0.35064		RHD	102	-0.25839		PROM2	102	-0.31725		ENPEP	102	-0.28819		KITLG	102	-0.43057
MICB	103	-0.254389		POLR2D	103	-0.34773		ERBB3	103	-0.2573		LRP1	103	-0.30629		IGDCC4	103	-0.2875		TMIGD2	103	-0.42761
SDK1	104	-0.253092		TLR9	104	-0.34742		HYAL2	104	-0.25618		ERBB3	104	-0.29817		KLRG1	104	-0.28644		PLAU	104	-0.42749
FNDC5	105	-0.25268		ROBO1	105	-0.34738		SDK1	105	-0.25484		AMIGO2	105	-0.29518		MICA	105	-0.28466		CEACAM5	105	-0.42056
KIAA1324L	106	-0.249842		PODXL2	106	-0.34307		CRLF1	106	-0.25207		CALCRL	106	-0.29066		SEMA4D	106	-0.28422		LAMA2	106	-0.41734
ENPEP	107	-0.248859		M6PR	107	-0.34168		CD68	107	-0.24957		ADGRE3	107	-0.28962		FLRT1	107	-0.28377		ADGRA3	107	-0.41721
SORT1	108	-0.24792		GJD2	108	-0.34123		GJC1	108	-0.2432		IGSF3	108	-0.28962		ADGRF5	108	-0.27984		GJB7	108	-0.41524
GJB5	109	-0.247082		TREML1	109	-0.3394		CD160	109	-0.24068		MXRA8	109	-0.28831		TNFSF8	109	-0.27923		SLC4A1	109	-0.4138
SCARB1	110	-0.244734		GJB5	110	-0.33872		IL17RB	110	-0.23955		CLCA2	110	-0.28255		LIFR	110	-0.26928		ADGRE5	110	-0.41088
CCR8	111	-0.243534		BACE1	111	-0.33726		KIRREL2	111	-0.23931		PCDH15	111	-0.28198		NTRK2	111	-0.26436		ADGRE3	111	-0.40982
CLEC17A	112	-0.242606		GJC1	112	-0.33601		FGFR3	112	-0.23715		CD63	112	-0.28173		LRRC25	112	-0.25968		SEMA4C	112	-0.40977
FAS	113	-0.239824		SEMA4C	113	-0.3357		SLCO4A1	113	-0.23655		ADGRA3	113	-0.27264		THBD	113	-0.25964		TLR9	113	-0.40626
VIPR1	114	-0.237912		CDH8	114	-0.33548		MSLN	114	-0.2318		SIGLEC11	114	-0.27043		NFASC	114	-0.25912		TM2D1	114	-0.40355
CD63	115	-0.237316		CD24	115	-0.33241		PCDH7	115	-0.22492		LRRC15	115	-0.26871		LAMA4	115	-0.25338		PARM1	115	-0.4026
LAMA2	116	-0.237191		HAPLN4	116	-0.32745		CLEC17A	116	-0.22446		BSG	116	-0.26808		ART1	116	-0.24883		APOH	116	-0.40163
SCARF2	117	-0.233817		TNFSF18	117	-0.32678		BST2	117	-0.22261		ANO6	117	-0.26746		CD72	117	-0.24872		ITGA5	117	-0.40089
CD177	118	-0.231921		RPA3	118	-0.32113		PLAU	118	-0.22135		HMMR	118	-0.26471		SLC23A2	118	-0.24771		S1PR1	118	-0.39978
PTPRF	119	-0.230241		PCDHB3	119	-0.31803		RTN4R	119	-0.22072		BMPR1A	119	-0.25984		TMCO3	119	-0.24613		CD63	119	-0.3957
MFAP3	120	-0.230216		CLEC17A	120	-0.31699		IL12RB1	120	-0.21814		LRFN3	120	-0.25961		CDH8	120	-0.24553		ADGRG6	120	-0.39072
NLGN1	121	-0.229536		CDH17	121	-0.30521		CD81	121	-0.21726		LAMA2	121	-0.25701		DLL4	121	-0.24513		BTN3A2	121	-0.39031
KLRC1	122	-0.228814		COL1A1	122	-0.30421		FGFR1	122	-0.21449		NINJ2	122	-0.25686		CEACAM6	122	-0.24506		SDK2	122	-0.38772
LRRC15	123	-0.227674		SLC23A2	123	-0.29748		GJB3	123	-0.21261		M6PR	123	-0.25472		HEG1	123	-0.24401		hBRD4	123	-0.37997
CD160	124	-0.226648		NLGN2	124	-0.29562		ITGA3	124	-0.21241		ROSA26	124	-0.25317		CD22	124	-0.24357		ITGB8	124	-0.37714
CLCA2	125	-0.226152		TMX4	125	-0.29462		EPDR1	125	-0.20762		SLC29A4	125	-0.24589		SCARF2	125	-0.24273		UNC5B	125	-0.37452
PLA2R1	126	-0.223763		CDH1	126	-0.29131		MXRA8	126	-0.20341		MICB	126	-0.24038		ADGRE5	126	-0.24264		TNFRSF10C	126	-0.36257
AMIGO2	127	-0.221075		F2RL3	127	-0.28775		P2RX7	127	-0.20233		KIAA1324L	127	-0.23971		RTN4R	127	-0.24176		OSCAR	127	-0.36214
TGFBR2	128	-0.217829		CD160	128	-0.28359		TM2D1	128	-0.20106		NECTIN2	128	-0.23921		CELSR2	128	-0.24124		ADGRA2	128	-0.34723
ICAM1	129	-0.21309		TM2D1	129	-0.27987		FLRT1	129	-0.20017		EPCAM	129	-0.23796		FZD9	129	-0.24028		FGFR3	129	-0.34537
P2RX7	130	-0.211171		ITGA1	130	-0.27921		DCHS1	130	-0.19907		AQP4	130	-0.23397		ATP1B2	130	-0.23915		POLR2A	130	-0.34468
TMEM132E	131	-0.209882		LRRC15	131	-0.27845		SLC4A7	131	-0.19559		ICAM5	131	-0.23205		ICAM1	131	-0.23789		MUC1	131	-0.34336
RTN4R	132	-0.209437		TMIGD2	132	-0.27783		TMIGD2	132	-0.19328		S1PR1	132	-0.23112		TMX4	132	-0.23674		SCARF2	132	-0.34234
ANO9	133	-0.209414		F3	133	-0.27152		ADGRE3	133	-0.18876		FREM2	133	-0.23069		F3	133	-0.23654		ADGRE2	133	-0.34125
TM2D3	134	-0.205883		CCR2	134	-0.26358		MRC2	134	-0.18635		ATP1B2	134	-0.23046		TNFRSF17	134	-0.23394		AXL	134	-0.33273
PCDHA6	135	-0.204841		BCAM	135	-0.26254		AMIGO2	135	-0.18605		GJD3	135	-0.2289		TNFRSF10C	135	-0.23387		PCDH15	135	-0.33228
SEMA4C	136	-0.204624		ANO9	136	-0.26163		ITGA8	136	-0.17983		KIRREL2	136	-0.22783		TLR9	136	-0.23173		CLEC4D	136	-0.33218
PLXDC1	137	-0.202105		MELTF	137	-0.25758		ULBP2	137	-0.17846		PLVAP	137	-0.22779		BCAM	137	-0.22915		TTYH2	137	-0.33184
MRGPRF	138	-0.202038		LRRC32	138	-0.25598		F11R	138	-0.17661		CLEC7A	138	-0.22278		LAMA2	138	-0.22761		SEMA6B	138	-0.32821
BMPR2	139	-0.199951		SCARF2	139	-0.25039		IL17RA	139	-0.17259		FAT4	139	-0.21744		RHBDF2	139	-0.2272		SLIT2	139	-0.32775
VSIR	140	-0.198613		ANO6	140	-0.25001		ACVR2A	140	-0.17121		SLC38A1	140	-0.21685		NINJ2	140	-0.22583		PLXNC1	140	-0.31767
SLCO4A1	141	-0.197223		MME	141	-0.24945		CMKLR1	141	-0.16933		LIFR	141	-0.21502		KLRC1	141	-0.22378		NLGN4X	141	-0.31161
VWF	142	-0.193438		TTYH2	142	-0.24871		FCRL6	142	-0.16863		NECTIN3	142	-0.21356		DCBLD1	142	-0.2219		CLDN12	142	-0.30217
LTB4R	143	-0.192366		MPZ	143	-0.24817		MPZ	143	-0.16812		TNFSF13B	143	-0.21272		CELSR1	143	-0.22157		IL5RA	143	-0.29735
ITGB7	144	-0.190767		DDR1	144	-0.2474		EFNA4	144	-0.16717		CSPG4	144	-0.20821		HLA-G	144	-0.22104		ADGRE1	144	-0.29672
ADGRE1	145	-0.185445		HLA-DPB1	145	-0.24631		CD177	145	-0.16557		LSAMP	145	-0.20763		CDH10	145	-0.22088		FZD10	145	-0.29464
ADGRE5	146	-0.182258		ITGA7	146	-0.24626		PLA2R1	146	-0.16371		CD109	146	-0.20444		ESYT2	146	-0.21984		CNNM2	146	-0.29394
FGA	147	-0.179656		PODXL	147	-0.24625		RHBDF2	147	-0.16183		HBEGF	147	-0.20428		CDCP1	147	-0.21958		TNFSF13	147	-0.29354
P2RY11	148	-0.177582		MUC1	148	-0.24537		MEGF8	148	-0.16035		ITGA2B	148	-0.1995		TMIGD2	148	-0.21752		SDK1	148	-0.29219
DSC2	149	-0.175226		JAML	149	-0.24422		IL27RA	149	-0.15932		PCDHA10	149	-0.19735		SDK1	149	-0.21688		PTGFRN	149	-0.28804
INSR	150	-0.174096		CLEC4A	150	-0.24394		LILRB1	150	-0.15889		HHIP	150	-0.19419		NECTIN2	150	-0.21444		IGF2R	150	-0.28579
IGSF3	151	-0.173504		VSIR	151	-0.2426		SLC29A4	151	-0.15851		ITGA9	151	-0.19415		IL6ST	151	-0.21397		CDH15	151	-0.27943
CNNM2	152	-0.172563		ADGRE5	152	-0.23617		GJB5	152	-0.15457		FNDC5	152	-0.19378		IL12RB1	152	-0.21283		NINJ1	152	-0.27564
CNTN3	153	-0.170356		HLA-A	153	-0.23337		CD9	153	-0.15376		ALCAM	153	-0.19318		WNT5B	153	-0.20709		CD9	153	-0.27547
FLRT1	154	-0.169197		PTPRK	154	-0.23291		GJA4	154	-0.15317		SLC46A1	154	-0.19039		PRNP	154	-0.20709		AREG	154	-0.27348
VNN2	155	-0.168544		ITGA9	155	-0.22729		GJA8	155	-0.15241		ITGB6	155	-0.19036		TMEM132E	155	-0.20636		PROM1	155	-0.27276
CD109	156	-0.168323		CEACAM6	156	-0.22671		LAMA3	156	-0.15084		CD164	156	-0.18931		SCARB1	156	-0.20449		TNFSF12	156	-0.27075
PTAFR	157	-0.167988		POSTN	157	-0.21875		PROM2	157	-0.1493		EFNB3	157	-0.18845		SEMA4C	157	-0.2036		PLA2R1	157	-0.25632
MME	158	-0.167487		SLC6A6	158	-0.21828		CD63	158	-0.14899		VIPR1	158	-0.1875		CD9	158	-0.20317		CD274	158	-0.25439
IL17RA	159	-0.166868		CLCA2	159	-0.21705		LRRC25	159	-0.14698		TMEM132E	159	-0.18585		TNFSF12	159	-0.20314		TMEFF1	159	-0.25433
CLEC4A	160	-0.162838		CD247	160	-0.21676		PARM1	160	-0.14678		CD302	160	-0.1848		TRHR	160	-0.20252		CELSR1	160	-0.25323
ITGA1	161	-0.16238		CNTNAP1	161	-0.21669		BMPR1B	161	-0.14642		SEMA4C	161	-0.18348		TTYH3	161	-0.20044		CD160	161	-0.25061
TTYH3	162	-0.160882		HYAL2	162	-0.21587		MST1R	162	-0.14582		MELTF	162	-0.18311		PCDHA11	162	-0.19823		BST1	162	-0.24581
FGFR3	163	-0.159204		ENPEP	163	-0.21293		ATP1B2	163	-0.14337		ITGA7	163	-0.1821		P2RY11	163	-0.19584		MICA	163	-0.24511
MELTF	164	-0.155807		CD70	164	-0.2116		THY1	164	-0.1424		CD151	164	-0.17246		EFNA4	164	-0.19524		DCBLD2	164	-0.24231
FZD9	165	-0.15528		CDHR5	165	-0.2088		WNT5A	165	-0.14111		ITGB7	165	-0.17118		CLEC17A	165	-0.18829		CLCA2	165	-0.24192
S1PR1	166	-0.154229		ALCAM	166	-0.20757		LRRC32	166	-0.13919		ITGB1	166	-0.1709		SDC2	166	-0.18563		VSIR	166	-0.24113
BCAM	167	-0.153088		CCR4	167	-0.20753		FUT3	167	-0.13636		IGF2R	167	-0.16995		TMEM25	167	-0.18532		GJA10	167	-0.24
PROM2	168	-0.151271		SIGLEC9	168	-0.20749		CD320	168	-0.13634		GFRA3	168	-0.16931		CD302	168	-0.18482		TMCO3	168	-0.23269
CDH19	169	-0.15062		NOTCH4	169	-0.20727		FZD10	169	-0.13612		TTYH2	169	-0.16824		SORT1	169	-0.18468		CDH17	169	-0.227
TIGIT	170	-0.149839		CLEC7A	170	-0.20522		SLC46A2	170	-0.1352		CD24	170	-0.16564		CD63	170	-0.18416		CLEC4A	170	-0.2261
POSTN	171	-0.147206		CD82	171	-0.20367		CDH15	171	-0.13384		EPHA5	171	-0.16533		KIAA1324L	171	-0.18277		MSLN	171	-0.22516
PTGFRN	172	-0.145791		ADGRE1	172	-0.20319		BACE1	172	-0.13291		TXNDC15	172	-0.16482		ITGA3	172	-0.17893		FAT4	172	-0.22183
IL27RA	173	-0.144483		THY1	173	-0.20203		NECTIN2	173	-0.1321		GJB3	173	-0.16363		SEZ6L2	173	-0.17836		FGB	173	-0.21959
DLL4	174	-0.144032		IL1RL1	174	-0.20127		BCAM	174	-0.12745		OSCAR	174	-0.15931		PLA2R1	174	-0.17815		GJB3	174	-0.21894
IFNGR1	175	-0.143988		ITGB3	175	-0.19817		TMEM25	175	-0.12185		UNC5B	175	-0.15797		SIGLEC9	175	-0.17703		BTN3A3	175	-0.21829
CD72	176	-0.143939		TPBG	176	-0.19684		ITGA11	176	-0.12185		PTTG1IP	176	-0.15731		BMPR1A	176	-0.17591		BGN	176	-0.21705
ANO6	177	-0.143086		GFRA3	177	-0.19468		CRHR2	177	-0.12118		TIGIT	177	-0.15698		CX3CR1	177	-0.17579		GPR174	177	-0.21562
CELSR1	178	-0.142247		GPR39	178	-0.1939		BCAN	178	-0.11916		S1PR5	178	-0.15435		CDHR5	178	-0.17479		ADGRL4	178	-0.21357
ITGA6	179	-0.140718		GJB4	179	-0.19149		NINJ1	179	-0.11828		TNFRSF18	179	-0.15283		ATP1B1	179	-0.17474		SORCS1	179	-0.21217
PCDH7	180	-0.140301		CMKLR1	180	-0.19064		LRRC15	180	-0.11817		NMUR1	180	-0.15078		IL2RG	180	-0.17242		TNXB	180	-0.21085
ICAM2	181	-0.139951		SLC38A1	181	-0.18977		TTYH3	181	-0.11786		SORCS2	181	-0.14803		ITGA11	181	-0.17238		DDR1	181	-0.2041
CD68	182	-0.138717		GREM1	182	-0.18625		IL5RA	182	-0.11319		ADGRE2	182	-0.14727		PCDHB2	182	-0.17226		ITFG1	182	-0.203
SEMA4D	183	-0.13593		MFAP3L	183	-0.18418		S1PR1	183	-0.11097		EVI2A	183	-0.14722		NGFR	183	-0.17139		MFGE8	183	-0.19989
ART1	184	-0.135731		CDH6	184	-0.18092		FZD9	184	-0.11089		ITGA5	184	-0.14633		TNFRSF21	184	-0.1678		IL1RL2	184	-0.19709
TMEFF1	185	-0.13476		CLEC4M	185	-0.17797		MME	185	-0.1104		PCDHAC2	185	-0.14556		SDC1	185	-0.16585		LRRC4B	185	-0.19
AMIGO1	186	-0.134615		ADGRG6	186	-0.17718		GJB4	186	-0.10977		CCR8	186	-0.14532		EVI2B	186	-0.16477		CD276	186	-0.18897
BACE1	187	-0.132678		CD63	187	-0.176		NLGN2	187	-0.1079		DGCR2	187	-0.14341		TREML2	187	-0.16398		NRXN1	187	-0.1858
TXNDC15	188	-0.131886		ART1	188	-0.17412		LY6D	188	-0.10732		DSG2	188	-0.143		BMPR2	188	-0.16267		ITGA4	188	-0.18313
TMEM25	189	-0.131244		TMEFF1	189	-0.17291		M6PR	189	-0.10689		CD70	189	-0.1417		NOTCH4	189	-0.16247		TGFBR3	189	-0.18302
SERPINE2	190	-0.130572		PROM2	190	-0.1727		CD248	190	-0.10388		CLDN1	190	-0.13254		PTGFRN	190	-0.1621		S1PR5	190	-0.18231
TMCO3	191	-0.128931		KITLG	191	-0.17171		NFASC	191	-0.10333		GPR39	191	-0.13238		THSD4	191	-0.16063		GREM1	191	-0.18202
DCHS1	192	-0.128548		CD151	192	-0.17002		TGFBR2	192	-0.10167		TMCO3	192	-0.13127		GJC1	192	-0.16016		SLC22A16	192	-0.18176
ATP1B2	193	-0.12663		TNXB	193	-0.16763		SORCS2	193	-0.10147		TNFRSF10C	193	-0.12919		CRHR2	193	-0.15829		CALR	193	-0.18149
BMPR1B	194	-0.125639		IL12RB1	194	-0.16661		CDH1	194	-0.10145		FGFR2	194	-0.12891		BCAN	194	-0.15762		ICAM2	194	-0.18129
PTPRK	195	-0.125263		CALR	195	-0.16609		FUT4	195	-0.10144		TNFSF4	195	-0.12886		PCDH7	195	-0.15599		SIGLEC11	195	-0.18055
SLC4A1	196	-0.125036		PDCD1LG2	196	-0.16254		CCR4	196	-0.098832		CNTFR	196	-0.12881		MRC2	196	-0.15571		IL1RL1	196	-0.18005
CD9	197	-0.123558		LDLR	197	-0.16253		CLDN12	197	-0.095272		SDK2	197	-0.12826		CNTNAP5	197	-0.15535		PTPRF	197	-0.17914
RHBDF2	198	-0.121749		LRRC25	198	-0.1619		ADGRE1	198	-0.094466		EFNA5	198	-0.12615		PODXL2	198	-0.15172		POSTN	198	-0.17537
HLA-G	199	-0.121629		CLDN12	199	-0.16018		DCBLD1	199	-0.094449		FGFR3	199	-0.12525		EPCAM	199	-0.15161		TNFRSF21	199	-0.17404
LRRC25	200	-0.120811		PCDHB2	200	-0.16018		FGFR2	200	-0.094281		CNTNAP5	200	-0.12434		SLC29A4	200	-0.1504		SLCO4A1	200	-0.17309
TNFRSF12A	201	-0.120202		CLEC5A	201	-0.1577		SERPINE2	201	-0.094226		ADGRF5	201	-0.12369		MYOF	201	-0.14801		NLGN2	201	-0.17278
ADGRF5	202	-0.120089		EFNB3	202	-0.15686		TNFSF8	202	-0.0939		THSD7A	202	-0.12035		AMIGO2	202	-0.14591		TYRO3	202	-0.17186
PARM1	203	-0.119585		ERBB2	203	-0.15482		ELFN1	203	-0.093028		WNT5B	203	-0.11779		GPR176	203	-0.14426		SEMA4B	203	-0.17016
CNTNAP5	204	-0.118806		TNFRSF17	204	-0.1511		ICAM2	204	-0.092207		HLA-A	204	-0.11386		HBEGF	204	-0.14193		RHCE	204	-0.17001
SLITRK3	205	-0.118704		ADGRF1	205	-0.14821		SLITRK6	205	-0.090228		CD55	205	-0.11126		TNFRSF10B	205	-0.14042		CLEC5A	205	-0.16997
EFNA4	206	-0.117778		MPZL1	206	-0.14805		SLC4A1	206	-0.089177		PROCR	206	-0.11057		TYRO3	206	-0.13947		EVI2A	206	-0.16932
CMKLR1	207	-0.115336		PROCR	207	-0.14578		PDPN	207	-0.08583		HYAL2	207	-0.11046		PLXDC1	207	-0.13746		CDH19	207	-0.16862
TNFRSF10C	208	-0.113371		VIPR1	208	-0.14191		PODXL2	208	-0.083309		GJA4	208	-0.10952		MME	208	-0.13516		CXCR4	208	-0.16548
OSCAR	209	-0.113054		hRPS20	209	-0.14026		AXL	209	-0.082299		GJC3	209	-0.1088		CD109	209	-0.13343		CNTNAP5	209	-0.16506
CDH8	210	-0.112628		RHBDF2	210	-0.14014		CASD1	210	-0.080953		ITGA10	210	-0.10802		VWF	210	-0.13223		KISS1R	210	-0.16485
MICA	211	-0.112358		THBD	211	-0.13931		ADGRG1	211	-0.08003		CXCR4	211	-0.10711		IL17RA	211	-0.13209		TNFRSF14	211	-0.1647
GJD3	212	-0.110874		ICAM2	212	-0.13916		TMEFF1	212	-0.079256		VNN2	212	-0.10695		FCRL6	212	-0.13038		ITGA11	212	-0.16357
CLDN12	213	-0.108256		ADGRG1	213	-0.13663		IFNGR1	213	-0.07896		TMEFF1	213	-0.10649		FAT1	213	-0.1273		LTBR	213	-0.1635
MUC1	214	-0.106634		CLEC4D	214	-0.13658		IL6ST	214	-0.078082		SLC4A1	214	-0.10595		THY1	214	-0.12707		CLEC2D	214	-0.16021
PCDH15	215	-0.106239		CD164	215	-0.13405		ADGRA3	215	-0.077923		PCDHB3	215	-0.10496		VSIR	215	-0.1223		HLA-G	215	-0.15888
IL12RB1	216	-0.105782		GGT7	216	-0.13156		PCDHA6	216	-0.076144		FAS	216	-0.10415		FNDC5	216	-0.12195		PROM2	216	-0.15728
PDCD1LG2	217	-0.105159		TM2D3	217	-0.13116		TNFRSF18	217	-0.074139		ELFN1	217	-0.10186		CNNM2	217	-0.12178		MXRA8	217	-0.15643
CNTFR	218	-0.104519		TYRO3	218	-0.13028		PDCD1LG2	218	-0.073798		CCR4	218	-0.10121		TNXB	218	-0.12126		TNFRSF12A	218	-0.15581
AXL	219	-0.104432		ITGA2B	219	-0.12943		IGDCC4	219	-0.072723		DSC1	219	-0.10121		CD81	219	-0.12062		SERPINE2	219	-0.15531
SLC29A4	220	-0.104148		EFNA5	220	-0.12916		ITFG1	220	-0.07223		CD82	220	-0.099954		CD276	220	-0.12		ADGRF5	220	-0.15399
CDH10	221	-0.102789		SEMA6B	221	-0.12858		PLXDC1	221	-0.072126		ICAM4	221	-0.099545		IL17RB	221	-0.11813		CDCP1	221	-0.15327
NECTIN2	222	-0.102783		IL17RA	222	-0.12798		KIRREL3	222	-0.07037		KLRC1	222	-0.097843		ITGB3	222	-0.11684		PROCR	222	-0.1513
GJB6	223	-0.102036		SDK1	223	-0.12776		UNC5A	223	-0.068433		NCAM2	223	-0.097104		ADGRG2	223	-0.1166		RHBDF2	223	-0.15068
GJB3	224	-0.101502		PLAU	224	-0.12606		F3	224	-0.067969		INSR	224	-0.095471		JAML	224	-0.11632		NLGN3	224	-0.15004
IL1RL1	225	-0.098951		KLRG1	225	-0.12518		KISS1R	225	-0.067498		PARM1	225	-0.094812		PLVAP	225	-0.11564		VWF	225	-0.14802
ICAM5	226	-0.098719		CNNM2	226	-0.12455		ANO6	226	-0.06659		PCDHA11	226	-0.093375		INSR	226	-0.11316		VIPR1	226	-0.14713
PI16	227	-0.0958218		GJB6	227	-0.11972		SEMA4D	227	-0.065969		PTAFR	227	-0.092557		SIDT2	227	-0.11286		MICB	227	-0.14659
CX3CL1	228	-0.0957978		NLGN4X	228	-0.11839		LRFN3	228	-0.06282		MST1R	228	-0.091428		PCDHB11	228	-0.11212		ATRN	228	-0.14606
MXRA8	229	-0.0942376		NCAM1	229	-0.11832		AMIGO1	229	-0.062818		IL2RG	229	-0.090452		TIGIT	229	-0.10758		PCDH18	229	-0.14455
GJB4	230	-0.0934412		FNDC5	230	-0.11815		ZDHHC5	230	-0.061036		CD274	230	-0.090377		GJB4	230	-0.099026		TMEM132E	230	-0.14143
LTBR	231	-0.0917444		ULBP2	231	-0.11708		PRNP	231	-0.060583		ACVR2B	231	-0.090031		EPHB4	231	-0.098712		SLC2A4	231	-0.1407
CEACAM5	232	-0.0906676		AMIGO1	232	-0.11569		SIDT2	232	-0.059654		GJC1	232	-0.088983		EVI2A	232	-0.098486		WNT5A	232	-0.14
GJA4	233	-0.0899646		GJD3	233	-0.11449		ENPEP	233	-0.055027		VSIR	233	-0.088634		APOH	233	-0.096502		ECE1	233	-0.13522
RHD	234	-0.085547		FCRL3	234	-0.11415		ADAM10	234	-0.054929		FAM174A	234	-0.088033		ITGB6	234	-0.095779		CDH8	234	-0.1349
PCDHB10	235	-0.0849714		F11R	235	-0.11408		PCDHB2	235	-0.052078		CASD1	235	-0.087522		LAMP1	235	-0.095613		TTYH3	235	-0.13426
NLGN2	236	-0.0839073		IL5RA	236	-0.11327		AQP4	236	-0.051845		PCDH19	236	-0.085732		SIGLEC12	236	-0.094554		PCDHB10	236	-0.13157
TMEM8A	237	-0.0833504		DCHS1	237	-0.11173		TM2D3	237	-0.051446		TREML1	237	-0.082684		CALR	237	-0.092584		PLVAP	237	-0.1285
IGF2R	238	-0.0825646		LRP1	238	-0.11009		MICA	238	-0.04917		PCDHB6	238	-0.080054		AMIGO1	238	-0.089102		ENPEP	238	-0.12795
ADGRA3	239	-0.0818846		PTTG1IP	239	-0.1098		TNFSF12	239	-0.04833		NOTCH2	239	-0.079419		CLDN10	239	-0.08742		IGF1R	239	-0.12746
CDHR5	240	-0.080696		ITGB1	240	-0.10883		NINJ2	240	-0.046898		BCAM	240	-0.076998		CD4	240	-0.085675		IGSF3	240	-0.12687
PROCR	241	-0.0803404		IGSF3	241	-0.10878		SDC2	241	-0.044485		FAM171A1	241	-0.074138		PDCD1LG2	241	-0.084838		UNC5A	241	-0.12643
ITGA10	242	-0.0801744		EPHB4	242	-0.10239		IGF1R	242	-0.044074		LAMA4	242	-0.072932		P2RX7	242	-0.084507		LY6D	242	-0.12478
RAMP3	243	-0.0797239		UNC5A	243	-0.10232		CLCA2	243	-0.044051		SLC7A5	243	-0.072149		BST2	243	-0.08354		QSOX2	243	-0.12221
NINJ2	244	-0.0759156		CDSN	244	-0.10059		IGF2R	244	-0.042081		EGFR	244	-0.071538		GJB5	244	-0.083522		FREM2	244	-0.12192
BCAN	245	-0.0754662		SEMA4B	245	-0.10056		SLAMF8	245	-0.041766		LRRC32	245	-0.070411		SLC4A1	245	-0.083269		ITGA6	245	-0.12125
THY1	246	-0.0741808		ADGRG2	246	-0.096938		VSTM1	246	-0.040393		IL12RB1	246	-0.067749		ITGB4	246	-0.08244		LYPD3	246	-0.12041
CD22	247	-0.0738343		TMCO3	247	-0.094611		CDH10	247	-0.039713		DSC2	247	-0.066589		PTPRK	247	-0.077391		DCHS1	247	-0.11883
ADGRG1	248	-0.073446		APOH	248	-0.09232		PODXL	248	-0.039584		PCDHB11	248	-0.06535		ADGRA2	248	-0.075551		CALCRL	248	-0.11872
M6PR	249	-0.0730503		MYOF	249	-0.088289		TGFB1	249	-0.039454		SLC6A6	249	-0.06529		LRRC32	249	-0.074953		GPR39	249	-0.11813
ADGRE2	250	-0.0728824		CD40	250	-0.088132		TIGIT	250	-0.038199		COL1A1	250	-0.064158		ITGA1	250	-0.074008		TLR1	250	-0.11643
MEGF8	251	-0.0720157		JAG1	251	-0.087317		EPHA5	251	-0.0379		CLEC12A	251	-0.06296		ADGRF1	251	-0.073862		BSG	251	-0.11598
MRC2	252	-0.0719476		PRNP	252	-0.086435		MELTF	252	-0.036269		ANO9	252	-0.060817		LTB4R	252	-0.072958		CLEC7A	252	-0.11447
NEGR1	253	-0.0703926		CNTFR	253	-0.084207		F2RL3	253	-0.034246		PRNP	253	-0.060618		THSD1	253	-0.072673		MST1R	253	-0.11236
NOTCH2	254	-0.066118		RTN4R	254	-0.083867		EPHB4	254	-0.031057		KIRREL3	254	-0.059398		FGFR2	254	-0.071648		PCDHB11	254	-0.11172
CCR4	255	-0.0658168		MCAM	255	-0.083746		ADGRE2	255	-0.027946		CD22	255	-0.059131		MPZ	255	-0.071177		TNFRSF18	255	-0.10973
GPR39	256	-0.0654014		GJA4	256	-0.08183		CCR2	256	-0.027333		TMX4	256	-0.058627		NEGR1	256	-0.068118		SLC29A4	256	-0.10291
ADGRF1	257	-0.0644864		CD248	257	-0.080515		MCAM	257	-0.02578		CADM2	257	-0.057969		MCAM	257	-0.066327		KIRREL2	257	-0.098399
PCDH20	258	-0.0641726		MRC2	258	-0.079822		CDH6	258	-0.025731		CDHR2	258	-0.057631		ITGB1	258	-0.065371		CLEC17A	258	-0.097368
CLEC7A	259	-0.0616648		SLAMF8	259	-0.078399		HHIP	259	-0.024428		NLGN1	259	-0.056179		IGSF1	259	-0.063431		ITGB4	259	-0.094405
EVI2A	260	-0.0615916		FLRT1	260	-0.077669		PVR	260	-0.02442		CLEC4A	260	-0.054729		LAG3	260	-0.063216		SPN	260	-0.093698
HYAL2	261	-0.0608832		ADGRF5	261	-0.077053		SEMA4B	261	-0.024131		CD46	261	-0.054709		ICAM5	261	-0.06267		GJB4	261	-0.09267
CD276	262	-0.0601375		FZD4	262	-0.076781		CXCR6	262	-0.023435		CD81	262	-0.054687		ANO9	262	-0.06195		NMUR1	262	-0.088617
PCDHB3	263	-0.058739		FUT4	263	-0.075518		NLGN3	263	-0.018609		TNFRSF10B	263	-0.053185		TMEFF1	263	-0.060812		THSD4	263	-0.087313
LRRC32	264	-0.0581728		CX3CL1	264	-0.075368		NPTN	264	-0.017995		GGT7	264	-0.051075		PVR	264	-0.059807		CD109	264	-0.086252
CDH17	265	-0.0579756		CD276	265	-0.075245		FAS	265	-0.016671		GREM1	265	-0.050925		BMPR1B	265	-0.059688		PCDH20	265	-0.084543
KIRREL2	266	-0.0576998		GPR65	266	-0.074556		GPR65	266	-0.015875		PCDHB2	266	-0.048789		MFGE8	266	-0.059091		SCARB1	266	-0.082534
ESYT2	267	-0.057459		AXL	267	-0.074357		EGFR	267	-0.015189		TMEM25	267	-0.048621		CEACAM5	267	-0.057665		HFE2	267	-0.077291
IGDCC4	268	-0.0572528		CEACAM1	268	-0.073934		MRGPRF	268	-0.012402		TLR8	268	-0.046639		RAMP3	268	-0.057458		PKD1L3	268	-0.073826
ACHE	269	-0.0567882		LSAMP	269	-0.070492		SLC2A4	269	-0.011905		PCDHB4	269	-0.04444		FAM171A1	269	-0.057398		CLEC14A	269	-0.073786
CD302	270	-0.056716		NFASC	270	-0.069979		TNFRSF1B	270	-0.011573		FZD9	270	-0.042952		FGFR1	270	-0.056801		NECTIN3	270	-0.0737
IL5RA	271	-0.056069		hMYC	271	-0.067824		PCDH18	271	-0.010824		AREG	271	-0.042237		HLA-DPB1	271	-0.055897		ELFN1	271	-0.073375
LIFR	272	-0.055924		HFE2	272	-0.067512		ICOSLG	272	-0.0092438		ERBB2	272	-0.040419		F11R	272	-0.055235		ITGA3	272	-0.072607
FCRL6	273	-0.0557192		SLCO4C1	273	-0.065924		NMUR1	273	-0.007785		KISS1R	273	-0.040185		AXL	273	-0.053333		EGFR	273	-0.071018
TYRO3	274	-0.0557134		GJD4	274	-0.063049		TACSTD2	274	-0.0069027		TNFRSF11A	274	-0.040126		NCAM1	274	-0.052155		SUSD5	274	-0.069389
MST1R	275	-0.055012		FAT4	275	-0.061773		IGSF1	275	-0.004908		VWF	275	-0.039763		ITGA2B	275	-0.050799		BCAM	275	-0.069304
ITGA11	276	-0.053814		CD22	276	-0.060115		CD22	276	-0.0040586		GJD4	276	-0.039192		TGFBR2	276	-0.048574		GJA4	276	-0.068381
PEAR1	277	-0.0535034		LTBR	277	-0.05997		CD82	277	-0.0028623		PROM1	277	-0.039059		RHAG	277	-0.04646		NOTCH2	277	-0.067756
NFASC	278	-0.0527298		VASN	278	-0.059767		CNTN3	278	-0.0011656		CDH9	278	-0.038129		PROCR	278	-0.04534		TIGIT	278	-0.067267
FAT4	279	-0.050433		TGFB1	279	-0.057121		CLSTN1	279	-0.00083308		P2RY10	279	-0.034765		GJB6	279	-0.041707		PCDH7	279	-0.064847
TNXB	280	-0.0501294		ITGB7	280	-0.056649		NTRK1	280	-0.00082493		IGDCC4	280	-0.032906		FGFR3	280	-0.041368		IGSF5	280	-0.063991
EFNA5	281	-0.0488822		CD81	281	-0.056185		VWF	281	-0.00039484		BST2	281	-0.030403		GJA4	281	-0.036922		GJB6	281	-0.063843
TNFRSF18	282	-0.0471854		NRXN1	282	-0.055375		PCDHA11	282	-0.00028131		PEAR1	282	-0.029042		CNNM3	282	-0.036249		TPBG	282	-0.061488
FGFR2	283	-0.0464352		ALPP	283	-0.054225		MUC1	283	0.0016478		NGFR	283	-0.028628		VASN	283	-0.033617		HLA-DRA	283	-0.057329
ITFG1	284	-0.0456612		NRCAM	284	-0.051282		PTGFRN	284	0.0046448		CD9	284	-0.028484		TNFSF18	284	-0.03357		PDPN	284	-0.056165
ADGRA2	285	-0.0450438		CELSR1	285	-0.051196		CD109	285	0.0049082		IL1RL2	285	-0.027723		ITFG1	285	-0.032879		ULBP2	285	-0.055543
TNFSF12	286	-0.04333		CLDN1	286	-0.050749		CXCR4	286	0.0059597		PCDH20	286	-0.023035		S1PR1	286	-0.029803		ESAM	286	-0.054355
CD81	287	-0.0430644		ACHE	287	-0.050478		P2RY10	287	0.0061171		CD99	287	-0.021537		LYPD3	287	-0.026194		BMPR2	287	-0.052286
CRHR2	288	-0.0421648		TREML2	288	-0.050215		ITGA6	288	0.0065241		NEGR1	288	-0.020045		PTAFR	288	-0.025753		PLAT	288	-0.050874
CD82	289	-0.041022		BMPR1B	289	-0.04967		CDH19	289	0.0065622		SLITRK6	289	-0.019764		NLGN3	289	-0.025131		HEG1	289	-0.049118
MPZ	290	-0.0406444		NTRK1	290	-0.04932		CDHR2	290	0.0072094		PCDHB10	290	-0.016478		SERPINE2	290	-0.024908		VASN	290	-0.048329
CXCR4	291	-0.0380257		CD177	291	-0.049284		GFRA3	291	0.0075968		ESYT2	291	-0.015145		LAMA3	291	-0.021903		GPM6A	291	-0.045376
KISS1R	292	-0.0340142		RTP2	292	-0.047265		FZD5	292	0.0085708		SIGLEC9	292	-0.013893		TMEM8A	292	-0.02182		RHAG	292	-0.044298
SEZ6L2	293	-0.033683		FGFR3	293	-0.046883		ICAM4	293	0.0099738		F2RL3	293	-0.013793		SEMA7A	293	-0.021707		IGDCC4	293	-0.040205
BGN	294	-0.0330222		CD72	294	-0.046234		IGSF3	294	0.011469		BACE1	294	-0.01305		DDR1	294	-0.02111		MRC2	294	-0.038506
APOH	295	-0.0323244		GJA10	295	-0.045838		PCDHAC2	295	0.012844		CNNM2	295	-0.012276		PCDHB6	295	-0.020907		RAET1G	295	-0.033135
NMUR1	296	-0.031807		SLITRK6	296	-0.045626		INSR	296	0.01491		LRRC25	296	-0.011949		CNTFR	296	-0.020347		CD37	296	-0.031272
PCDH18	297	-0.0314628		NECTIN2	297	-0.045355		CD70	297	0.016447		FGFR1	297	-0.010876		GPC4	297	-0.01994		P2RY11	297	-0.029351
SLC23A2	298	-0.0297414		TNFRSF12A	298	-0.040634		THSD7A	298	0.016483		CD59	298	-0.010128		EFNB3	298	-0.018694		PCDHB15	298	-0.025671
GREM1	299	-0.028751		PCDH15	299	-0.03954		JAML	299	0.01726		RELL1	299	-0.0087366		POSTN	299	-0.017774		FZD5	299	-0.024553
S1PR5	300	-0.0266949		SIDT2	300	-0.039192		L1CAM	300	0.019777		LTB4R	300	-0.0078336		SLC46A2	300	-0.017111		LRRC25	300	-0.023545
PCDHB2	301	-0.0258134		PEAR1	301	-0.039144		GPR39	301	0.020165		CDH15	301	-0.0075495		CD59	301	-0.016601		SLITRK3	301	-0.023214
ITGB6	302	-0.0211032		THSD7A	302	-0.038728		PLAT	302	0.021078		SCARF2	302	-0.0072146		UNC5D	302	-0.015601		ANO9	302	-0.022934
NINJ1	303	-0.0208512		PCDHB6	303	-0.038726		ADGRA2	303	0.022015		ITGB8	303	-0.0068125		CD160	303	-0.014781		MME	303	-0.022235
HBEGF	304	-0.0182856		EPCAM	304	-0.03852		CLEC14A	304	0.023181		ART1	304	-0.0064334		EFNA5	304	-0.013531		PCDHA10	304	-0.021679
SLC44A1	305	-0.0179588		GYPC	305	-0.038394		S1PR5	305	0.023364		CD68	305	-0.0059451		SLC6A6	305	-0.012743		INSR	305	-0.020947
CLEC4D	306	-0.017106		B2M	306	-0.037086		POSTN	306	0.023952		SIGLEC12	306	-0.0023208		FGA	306	-0.011168		CNTNAP2	306	-0.020811
UNC5C	307	-0.015169		HEG1	307	-0.03705		MICB	307	0.024244		CD40	307	-0.0016568		EPHA5	307	-0.011162		KEL	307	-0.018791
ITGB4	308	-0.013535		CLEC2D	308	-0.036108		RELL1	308	0.027832		IL15RA	308	-0.0016253		FREM2	308	-0.010033		THY1	308	-0.018424
PCDHA11	309	-0.0122291		GJC2	309	-0.035018		TREML1	309	0.028548		CD276	309	-0.00051342		CLEC2D	309	-0.009414		HLA-DPA1	309	-0.015874
LAMA3	310	-0.011173		DSC1	310	-0.03449		NOTCH2	310	0.028555		SDC1	310	0.00052912		VSTM1	310	-0.0086056		ITGB7	310	-0.015465
EPCAM	311	-0.010758		ADGRE2	311	-0.034256		TNFSF4	311	0.028754		MEGF8	311	0.00073356		TACSTD2	311	-0.007004		ACHE	311	-0.015087
TMX4	312	-0.0100858		TGFBR3	312	-0.034145		EVI2A	312	0.0294		GPC4	312	0.0069087		PCDH15	312	-0.0063356		SLC44A1	312	-0.012394
FREM2	313	-0.0097786		IL27RA	313	-0.032744		LRRN1	313	0.030558		CNTNAP2	313	0.011446		QSOX2	313	-0.0047828		CD151	313	-0.011661
GJA10	314	-0.00809768		CD59	314	-0.030969		CD40	314	0.03072		ADGRA2	314	0.011837		PARM1	314	-0.0046518		SLC4A7	314	-0.0071061
EGFR	315	-0.0066596		CRHR2	315	-0.029753		CD58	315	0.031177		SLC14A1	315	0.014264		TNFRSF18	315	-0.004328		MRGPRF	315	-0.006926
PRNP	316	-0.0064272		DSG2	316	-0.029722		FAM174A	316	0.031264		MICA	316	0.014324		NLGN2	316	-0.0040967		TMEM8A	316	-0.0048012
F11R	317	-0.005255		ITFG1	317	-0.029357		NRCAM	317	0.031265		GJB7	317	0.01579		M6PR	317	-0.0038613		DSC1	317	-0.0043326
MPZL1	318	-0.004824		CASD1	318	-0.027608		THSD4	318	0.031453		CD248	318	0.016103		PTTG1IP	318	-0.00038262		CD72	318	-0.0039466
SEMA7A	319	-0.0046754		IGSF8	319	-0.026824		LAIR2	319	0.031711		PTPRK	319	0.018115		SLIT2	319	0.0010078		FGFR1	319	-0.0034738
TNFSF13B	320	-0.0046746		ACVR2B	320	-0.022753		CADM2	320	0.03248		BCAN	320	0.018339		ACVR2A	320	0.0016524		CD22	320	-0.0022968
PCDHB11	321	-0.00378		PCDHAC2	321	-0.022528		THBD	321	0.03267		EFNA4	321	0.019031		CD82	321	0.0016971		TNFRSF10D	321	-0.0014942
UNC5A	322	-0.0031926		ITGA10	322	-0.021032		HBEGF	322	0.033544		AXL	322	0.02056		HYAL2	322	0.002634		FCRL6	322	-0.00013116
SDC2	323	-0.0025812		FCRL6	323	-0.020979		ADGRF5	323	0.03413		CRHR2	323	0.020734		SLAMF7	323	0.0046936		GGT7	323	0.0009031
KLRG1	324	-0.001873		FGFR2	324	-0.020571		AJAP1	324	0.036351		APCDD1	324	0.020799		CLEC12A	324	0.0056038		PCDHB3	324	0.0025949
PODXL2	325	-0.0010038		SDC2	325	-0.018271		NOTCH1	325	0.038733		COL25A1	325	0.023997		GJA10	325	0.0082276		CNTFR	325	0.0038797
P2RY10	326	-0.00089758		MST1R	326	-0.015134		NTRK2	326	0.041807		SUSD5	326	0.025193		CDHR2	326	0.011644		SELPLG	326	0.0056767
THSD4	327	-0.0002132		LRRC4B	327	-0.01475		PKD1L3	327	0.042801		CD37	327	0.025467		PKD1L3	327	0.01236		GJA8	327	0.0078038
PKD1L3	328	0.000145		SLITRK4	328	-0.013537		SUSD5	328	0.04281		GJB4	328	0.02575		CXCR4	328	0.012455		PECAM1	328	0.0097225
F2RL3	329	0.0003342		LYPD3	329	-0.0099809		PECAM1	329	0.042864		CDCP1	329	0.027926		LSAMP	329	0.013034		FAM171A1	329	0.010615
HEG1	330	0.0009206		IGF2R	330	-0.0084639		HEG1	330	0.042991		PVR	330	0.028168		PECAM1	330	0.013609		CD59	330	0.01422
PILRA	331	0.0011458		LAIR1	331	-0.0082215		SORT1	331	0.044458		CDHR5	331	0.031		NINJ1	331	0.014665		IFITM1	331	0.014868
TGFBR3	332	0.0032056		S1PR5	332	-0.0050583		SCARB1	332	0.045474		TGFBR3	332	0.031333		MUC1	332	0.015029		PI16	332	0.016971
SIGLEC9	333	0.0032654		GJB3	333	-0.0048645		SLC22A16	333	0.045774		AMIGO1	333	0.031373		FCRL3	333	0.01524		RAMP3	333	0.018367
GFRA3	334	0.00620376		S1PR1	334	0.000527		CD46	334	0.046242		CCR2	334	0.03247		IL1RL1	334	0.016615		B2M	334	0.024028
SEMA4B	335	0.008611		PTPRF	335	0.0014653		TMX4	335	0.046648		CCR9	335	0.033931		CD70	335	0.020458		ATP1B1	335	0.02971
LRFN3	336	0.00861284		MICA	336	0.0028259		DCBLD2	336	0.047056		GJA10	336	0.034442		PCDHB3	336	0.02195		ROSA26	336	0.029811
NOTCH4	337	0.0094998		LRFN3	337	0.0033762		ACKR1	337	0.047716		NTRK2	337	0.034927		ICAM4	337	0.022275		L1CAM	337	0.031804
DDR1	338	0.00988		TLR8	338	0.003598		ITGB6	338	0.049773		LPAR5	338	0.035196		CCR4	338	0.023843		IL2RG	338	0.034816
FZD10	339	0.01076		RAMP3	339	0.0041814		CX3CL1	339	0.050494		MPZ	339	0.035285		HMMR	339	0.025683		FLRT1	339	0.035952
TNFRSF14	340	0.011256		FAS	340	0.0042315		PROCR	340	0.051288		CACNA1E	340	0.035324		CLEC4D	340	0.02697		GPR176	340	0.036676
AREG	341	0.0118652		FAM171A1	341	0.0055096		DLK1	341	0.051833		ZDHHC5	341	0.03593		PCDHB10	341	0.027821		CXCR5	341	0.037242
KITLG	342	0.012056		PECAM1	342	0.0071185		CEACAM5	342	0.052587		TACSTD2	342	0.036697		ADAM9	342	0.029138		NINJ2	342	0.04136
LRRC4B	343	0.0121934		TMEM132E	343	0.0094376		CD274	343	0.054805		FZD5	343	0.036848		SLC44A1	343	0.02969		KLRG1	343	0.041825
CD59	344	0.0131324		SEMA4D	344	0.010068		TNFSF13	344	0.05501		MUC1	344	0.038884		ADGRE1	344	0.030039		SLC46A2	344	0.042714
GGT7	345	0.0133656		ALK	345	0.010759		NEGR1	345	0.05519		ADAM10	345	0.040647		RHD	345	0.033385		FZD9	345	0.04451
NTRK2	346	0.0134712		PLA2R1	346	0.010834		FAT1	346	0.057993		FCRL6	346	0.041524		HHLA2	346	0.035157		NT5E	346	0.049406
DCBLD2	347	0.0136872		VNN2	347	0.0118		TMCO3	347	0.060047		TMEM8A	347	0.042849		TGFBR3	347	0.03856		CD177	347	0.050031
PCDH19	348	0.0151974		CD68	348	0.011819		KEL	348	0.060909		UNC5C	348	0.043075		TNFRSF1A	348	0.03911		FAM174B	348	0.050077
PCDHAC2	349	0.0180674		P2RY11	349	0.011832		SUSD1	349	0.061414		CLDN10	349	0.043196		PROM2	349	0.040175		CD247	349	0.0516
CD4	350	0.018255		KISS1R	350	0.012985		EVI2B	350	0.06161		IFNGR1	350	0.043438		GFRA3	350	0.043222		PVR	350	0.052115
PVR	351	0.0192042		VSTM1	351	0.013672		MYOF	351	0.065402		FCRL3	351	0.043678		CX3CL1	351	0.044155		FAM174A	351	0.053238
FAM171A1	352	0.0207637		GJB7	352	0.013919		NCAM1	352	0.066775		TNXB	352	0.049403		PILRA	352	0.044156		CMKLR1	352	0.053239
LYPD3	353	0.021667		PLAT	353	0.015082		PEAR1	353	0.067399		GJB5	353	0.051451		CD68	353	0.045089		HAPLN4	353	0.054203
HLA-A	354	0.022438		SLC2A4	354	0.015562		HLA-DPB1	354	0.067405		ALPP	354	0.05165		TNFRSF10A	354	0.046249		ICAM5	354	0.054589
CD248	355	0.0237276		CSF2RA	355	0.017567		TMEM87B	355	0.068062		BTN3A2	355	0.052221		LRRN2	355	0.047594		CCR4	355	0.054645
CD70	356	0.024445		HLA-DPA1	356	0.017919		AREG	356	0.068103		FGA	356	0.053117		SEMA5A	356	0.048704		ANTXR1	356	0.057242
SLC6A6	357	0.0245434		SLCO3A1	357	0.017971		CDH8	357	0.068559		SLIT2	357	0.053796		NMUR1	357	0.04989		PILRA	357	0.057608
ALCAM	358	0.0254262		QSOX2	358	0.020339		JAG1	358	0.069375		TNFRSF10D	358	0.055396		CD247	358	0.05066		FZD4	358	0.058769
TNFRSF21	359	0.026126		TNFSF13B	359	0.025404		NLGN1	359	0.069719		MCAM	359	0.055655		CDH17	359	0.052309		MSC	359	0.062195
CCR2	360	0.0262034		BGN	360	0.025849		PCDHB15	360	0.070147		MPZL1	360	0.05569		FZD4	360	0.056781		RELL1	360	0.062422
CD40	361	0.0266628		SLC12A9	361	0.027665		APCDD1	361	0.070663		IL5RA	361	0.055895		FGB	361	0.056794		NFASC	361	0.0638
PTTG1IP	362	0.0271169		NINJ1	362	0.028069		GPC4	362	0.071495		FZD4	362	0.057032		ACVR2B	362	0.056821		BMPR1B	362	0.065435
FGFR1	363	0.0286558		HBEGF	363	0.028848		SLC23A2	363	0.071903		F11R	363	0.05801		CD40	363	0.058873		MSR1	363	0.066578
ELFN1	364	0.0304754		MXRA8	364	0.029212		KLRC1	364	0.073153		KLRC2	364	0.058688		LRRC4B	364	0.060116		TGFB1	364	0.069825
ADAM9	365	0.0309596		SDK2	365	0.029814		FAT4	365	0.074838		SLCO4C1	365	0.059313		SLAMF6	365	0.064093		TGFBR2	365	0.072181
NLGN3	366	0.0316194		ITGB6	366	0.0306		GJD3	366	0.07519		FUT3	366	0.060256		SIGLEC5	366	0.065108		IGSF1	366	0.073174
JAML	367	0.032026		BTN3A3	367	0.031082		CSPG4	367	0.076513		JAM2	367	0.061568		TNFRSF12A	367	0.065163		MELTF	367	0.073356
CDH15	368	0.0328261		KCNA3	368	0.031086		LAMA2	368	0.077056		ACKR1	368	0.061715		ACHE	368	0.067286		RPL23A	368	0.075345
GJB7	369	0.0331078		CD46	369	0.031092		PTTG1IP	369	0.078847		HLA-G	369	0.062133		ERBB3	369	0.067921		DLK1	369	0.077002
PECAM1	370	0.033404		CCR9	370	0.031373		CDCP1	370	0.079568		CD72	370	0.067056		SLAMF8	370	0.068577		ISLR	370	0.077062
TNFSF18	371	0.034062		PCDH20	371	0.033235		HLA-E	371	0.081659		LRRC4B	371	0.068451		KIRREL1	371	0.06908		SLCO4C1	371	0.07719
HLA-DPB1	372	0.0349368		SERPINE2	372	0.033844		TYRO3	372	0.082312		NOTCH4	372	0.068479		SLC12A9	372	0.071184		CRHR2	372	0.077665
CD247	373	0.0360672		LAG3	373	0.035304		SLITRK3	373	0.082783		TNFSF18	373	0.06979		CADM2	373	0.073836		GJC2	373	0.077927
BTN3A2	374	0.0362672		HLA-E	374	0.036357		PCDHGC5	374	0.083136		GJC2	374	0.069813		CNTN3	374	0.073976		FGFR2	374	0.083234
THBD	375	0.037874		ATP1B3	375	0.036483		CD276	375	0.084041		ENPP1	375	0.070491		F2RL3	375	0.07417		TM2D3	375	0.083971
CASD1	376	0.0378934		TNFRSF10C	376	0.037346		HLA-DPA1	376	0.084133		RHAG	376	0.070649		L1CAM	376	0.075378		LRFN3	376	0.084278
JAG1	377	0.0380456		SLCO4A1	377	0.037946		FCRL3	377	0.084687		RHBDF2	377	0.071106		OSCAR	377	0.076519		SEZ6L2	377	0.089703
SLC46A2	378	0.0393566		NMUR1	378	0.038257		MUC4	378	0.084735		LAIR2	378	0.071984		CLEC7A	378	0.077336		CD82	378	0.099679
NRXN1	379	0.039417		ITGA11	379	0.03875		ITGA4	379	0.085096		THSD4	379	0.073694		ROBO1	379	0.07787		ITGB6	379	0.10025
FZD4	380	0.0395722		EGFR	380	0.039594		IL15RA	380	0.085157		PODXL	380	0.075883		CDH9	380	0.079757		HHLA2	380	0.10151
HLA-DRA	381	0.0409202		CDHR2	381	0.042925		VASN	381	0.085863		PLXDC1	381	0.0766		SORCS2	381	0.080401		SLITRK4	381	0.10184
ITGA4	382	0.0410846		CD9	382	0.043096		PCDH20	382	0.08592		SEMA5A	382	0.077121		RAET1G	382	0.08185		CDH10	382	0.10592
SIDT2	383	0.0413048		PCDH19	383	0.045037		CADM3	383	0.086765		TLR3	383	0.07759		SEMA4B	383	0.081856		GJD2	383	0.10767
WNT5B	384	0.04204		CLEC12A	384	0.045855		TLR8	384	0.086852		PTGFRN	384	0.07996		PCDHAC2	384	0.083811		ADAM10	384	0.11421
EPHB4	385	0.0420882		MUC4	385	0.046449		KIRREL1	385	0.088157		ICOSLG	385	0.080064		CXCR5	385	0.083968		NECTIN2	385	0.11719
CD274	386	0.0420916		RHAG	386	0.047354		CLDN1	386	0.089462		TYRO3	386	0.080731		EGFR	386	0.084853		ENPP1	386	0.11761
GPR174	387	0.04269		CLEC14A	387	0.048858		TRHR	387	0.089667		CEACAM1	387	0.082023		MFAP3L	387	0.084943		LAIR1	387	0.11767
EPDR1	388	0.044242		TTYH3	388	0.049301		IL1RL2	388	0.090622		CDH17	388	0.082873		IL15RA	388	0.085159		ITGB5	388	0.12069
RHAG	389	0.044899		ICAM5	389	0.049916		BTN3A2	389	0.090655		NRXN1	389	0.08368		CEACAM1	389	0.088404		ESYT2	389	0.12272
IL2RG	390	0.0453368		AMIGO2	390	0.050156		FAM174B	390	0.092285		CDH8	390	0.084213		KISS1R	390	0.089477		SDC2	390	0.12343
MSLN	391	0.045394		PARM1	391	0.050921		TNFSF13B	391	0.093983		ACHE	391	0.084328		MST1R	391	0.089682		CEACAM1	391	0.12359
PODXL	392	0.0454578		ITGA4	392	0.051287		PCDH9	392	0.09584		FUT4	392	0.087968		PCDH19	392	0.090592		MPZL1	392	0.12361
IL1RL2	393	0.0488718		HEPACAM2	393	0.057739		PCDHB4	393	0.099294		LRRN4CL	393	0.088219		OPCML	393	0.092279		MEGF8	393	0.12513
TNFSF13	394	0.049802		LRRN4CL	394	0.057952		CDH9	394	0.10076		LTBR	394	0.090058		GJB3	394	0.092533		AJAP1	394	0.12884
CD44	395	0.051256		SIGLEC6	395	0.058998		IL2RG	395	0.10112		PI16	395	0.09017		ERBB2	395	0.092762		BACE1	395	0.12929
TGFB1	396	0.05153		SIGLEC12	396	0.059097		FZD4	396	0.10206		SIGLEC10	396	0.090514		IGF2R	396	0.093462		TNFSF4	396	0.12982
HHIP	397	0.0528244		KIRREL3	397	0.060044		UNC5C	397	0.10257		RAMP3	397	0.09225		SIGLEC10	397	0.096175		ITGA1	397	0.131
NLGN4X	398	0.054142		SEMA5A	398	0.060542		LAMP3	398	0.10348		NLGN3	398	0.092917		CD37	398	0.096679		EPHB4	398	0.13172
NCAM1	399	0.0557958		ITGA6	399	0.062827		PCDHB3	399	0.10475		TREML2	399	0.093234		SPN	399	0.096919		LRRN2	399	0.133
TREML2	400	0.0560878		CXCR4	400	0.064047		SIGLEC11	400	0.10481		KCNA3	400	0.093572		PROM1	400	0.097165		CD40	400	0.13351
CLEC2D	401	0.0569756		SLC4A1	401	0.067015		GPM6A	401	0.10547		PECAM1	401	0.093706		GPR39	401	0.097238		ALPP	401	0.13543
PDPN	402	0.058039		IFITM1	402	0.068571		CDH17	402	0.10715		CLSTN1	402	0.094783		ICOSLG	402	0.09732		SIGLEC5	402	0.1363
DSC1	403	0.0582495		GPR176	403	0.068594		COL25A1	403	0.10785		ITGB3	403	0.095916		CSPG4	403	0.098109		IL12RB1	403	0.13642
QSOX2	404	0.0583332		NTRK2	404	0.068822		CDON	404	0.10806		NCAM1	404	0.096369		ALCAM	404	0.098301		CCR1	404	0.13685
PCDHA10	405	0.0585862		L1CAM	405	0.069224		HLA-G	405	0.10866		CD247	405	0.099226		GJC2	405	0.099716		OPCML	405	0.13686
NPY1R	406	0.058756		CDON	406	0.071037		CD59	406	0.10914		HLA-DPB1	406	0.099576		BST1	406	0.099791		PDCD1LG2	406	0.13731
FCRL3	407	0.059311		ROBO4	407	0.071946		WNT5B	407	0.10932		JAML	407	0.10059		GPR174	407	0.1003		CD248	407	0.13779
VASN	408	0.060168		PCDHA11	408	0.074081		SEMA4C	408	0.10943		MRC2	408	0.10065		CD44	408	0.10154		LAIR2	408	0.13845
SLIT2	409	0.0603008		SEZ6L2	409	0.075672		ROBO4	409	0.11076		BST1	409	0.10158		HLA-DRB1	409	0.10171		TMEM25	409	0.13919
PCDHB6	410	0.0611086		CCR1	410	0.077242		ITGB8	410	0.11131		DCHS1	410	0.10239		TNFSF13	410	0.10207		LRRC15	410	0.14109
FUT4	411	0.062042		EVI2A	411	0.077668		CXCR5	411	0.11202		ICAM2	411	0.10395		ALK	411	0.10331		KCNA3	411	0.14505
PROM1	412	0.0625072		TMEM8A	412	0.07868		LRRN2	412	0.11243		ANTXR1	412	0.10445		FUT4	412	0.10528		SIGLEC9	412	0.14573
MCAM	413	0.0628964		ICOSLG	413	0.079611		STEAP4	413	0.11327		NFASC	413	0.10498		CCR9	413	0.10539		CDH9	413	0.14617
VSTM1	414	0.0637067		KDR	414	0.079924		EPCAM	414	0.1147		CCR1	414	0.10574		UNC5A	414	0.10688		LDLR	414	0.14639
CDHR2	415	0.0638515		LAMA3	415	0.081328		ATP1B1	415	0.1151		CX3CR1	415	0.10661		ITGA4	415	0.10809		HHIP	415	0.14842
ITGB8	416	0.0641915		BST1	416	0.082016		TNFRSF10D	416	0.11593		GPM6B	416	0.10769		RELL1	416	0.10951		TREML2	416	0.14972
SUSD5	417	0.0651848		MEGF8	417	0.082078		VNN2	417	0.11673		TNFRSF12A	417	0.10879		ELFN1	417	0.111		RHD	417	0.15186
PLAT	418	0.0657492		DCBLD1	418	0.082918		GGT7	418	0.11964		SIGLEC5	418	0.109		TNFRSF10D	418	0.11159		PCDHA11	418	0.15666
LSAMP	419	0.0664384		TNFRSF1A	419	0.08406		TNFRSF10B	419	0.11978		KLRG1	419	0.10913		SLITRK3	419	0.11162		TNFRSF1B	419	0.15841
CDCP1	420	0.0670188		FZD5	420	0.088094		LAIR1	420	0.12003		ITFG1	420	0.10916		SCARA5	420	0.11194		TXNDC15	420	0.16072
GJC2	421	0.0680376		PILRA	421	0.090475		TNFRSF10C	421	0.12143		CLEC2D	421	0.11197		WNT5A	421	0.11263		PCDHAC2	421	0.16177
SIGLEC11	422	0.068158		NPTN	422	0.093679		MSC	422	0.12167		SDC2	422	0.11205		GREM1	422	0.11308		SLC23A2	422	0.16261
THSD1	423	0.0688314		KIRREL2	423	0.09493		SLC6A6	423	0.1228		PCDHB12	423	0.11339		PCDHA10	423	0.11352		HLA-E	423	0.16439
BST1	424	0.0689474		PVR	424	0.099965		LTBR	424	0.12449		DLL4	424	0.11521		PCDHA6	424	0.11451		SEMA5A	424	0.16766
DCBLD1	425	0.0694598		CELSR2	425	0.10101		HLA-A	425	0.12509		SEMA7A	425	0.11552		TPBG	425	0.11627		ADAM9	425	0.1686
CLEC14A	426	0.0712506		PCDH7	426	0.10117		SLC14A1	426	0.1261		SUSD1	426	0.11554		TGFB1	426	0.11656		CCR2	426	0.17073
ACKR1	427	0.0715362		LRRN1	427	0.10188		GJC2	427	0.12775		SLC22A16	427	0.11747		ATP1B3	427	0.11705		HLA-DRB1	427	0.17357
NECTIN3	428	0.073828		LILRB1	428	0.10239		PCDH15	428	0.12894		IGSF1	428	0.11768		TNFRSF14	428	0.11868		JAG1	428	0.17665
TPBG	429	0.0738484		TNFRSF18	429	0.1051		ALCAM	429	0.12902		PCDHGC5	429	0.11804		FZD10	429	0.11875		COL25A1	429	0.17721
CEACAM1	430	0.0741046		NPY1R	430	0.10665		CX3CR1	430	0.13085		THY1	430	0.11902		SLITRK4	430	0.1199		HLA-A	430	0.17958
CD24	431	0.074642		NINJ2	431	0.10865		DSG2	431	0.1319		LYPD3	431	0.11932		HLA-C	431	0.11998		SIGLEC12	431	0.18306
HLA-DPA1	432	0.0753936		ADAM9	432	0.10988		ATP1B3	432	0.13252		ESAM	432	0.11976		AREG	432	0.12164		NTRK2	432	0.18616
GPR176	433	0.077156		ECE1	433	0.11138		TNFRSF1A	433	0.13262		TNFSF8	433	0.12096		MSLN	433	0.12165		PCDHB12	433	0.18645
L1CAM	434	0.0781926		HHIP	434	0.11206		PCDHB11	434	0.13358		CMKLR1	434	0.12394		GJD2	434	0.1243		DSG2	434	0.18696
IGSF1	435	0.079299		CALCRL	435	0.11395		HLA-DRA	435	0.1363		SLITRK4	435	0.12971		NPTN	435	0.12575		IL6ST	435	0.19046
ITGA3	436	0.0803986		TNFRSF21	436	0.11554		LRRC4B	436	0.13715		IL1RAP	436	0.13134		ANTXR1	436	0.12759		HBEGF	436	0.19239
SLC2A4	437	0.0826994		SEMA7A	437	0.11604		GJD4	437	0.1397		SLC44A1	437	0.13172		IGSF8	437	0.12819		CNTN3	437	0.19496
ACVR2B	438	0.0841714		CXCR5	438	0.11705		ITGA1	438	0.14058		SEMA4D	438	0.13185		GGT7	438	0.12892		LAMP1	438	0.19503
TNFRSF10D	439	0.0853504		SLC22A16	439	0.1206		NOTCH4	439	0.14189		RAET1G	439	0.1325		JAM2	439	0.12984		CLSTN1	439	0.19519
SLC22A16	440	0.0857948		NT5E	440	0.12143		CD302	440	0.14446		RHCE	440	0.13325		NTRK1	440	0.13132		ALK	440	0.19555
CLEC12A	441	0.0878338		NECTIN3	441	0.12196		LYPD3	441	0.1456		MSC	441	0.13409		AQP4	441	0.13262		TNFRSF17	441	0.19601
LY6D	442	0.088868		CLDN10	442	0.12209		TLR1	442	0.14565		SIDT2	442	0.13455		SUSD5	442	0.13285		TNFRSF10A	442	0.19867
SORCS2	443	0.0909782		LAMP1	443	0.12357		CLEC4D	443	0.14583		PILRA	443	0.1358		HLA-DPA1	443	0.13532		IL27RA	443	0.19896
THSD7A	444	0.091287		BMPR2	444	0.12385		SCARA5	444	0.14605		NPTN	444	0.13908		NRCAM	444	0.13569		CDSN	444	0.20161
AQP4	445	0.091561		AQP4	445	0.12392		OPCML	445	0.14687		RTN4R	445	0.13971		RHCE	445	0.1372		CXCR6	445	0.20193
CSPG4	446	0.0919484		FREM2	446	0.12443		RAET1G	446	0.1485		THBD	446	0.14003		PDPN	446	0.14245		ANO6	446	0.20234
GJD2	447	0.09313		WNT5B	447	0.12758		SLC44A1	447	0.14892		NRP1	447	0.14134		IL1RAP	447	0.14371		CLEC4M	447	0.20274
KIRREL3	448	0.0950672		ACKR1	448	0.12887		ADGRL2	448	0.14906		LILRB1	448	0.14258		AJAP1	448	0.14413		JAM2	448	0.20282
MFGE8	449	0.0952698		PDPN	449	0.12896		CEACAM1	449	0.15044		NOTCH1	449	0.14281		LILRB1	449	0.14505		VSTM1	449	0.20391
TNFRSF10B	450	0.096643		SIGLEC11	450	0.13094		LSAMP	450	0.15064		ITGA4	450	0.14408		MXRA8	450	0.14775		NOTCH4	450	0.20687
CLEC5A	451	0.096906		TNFRSF1B	451	0.1336		CD4	451	0.152		SLC12A9	451	0.14539		CD248	451	0.14914		C11orf24	451	0.20811
FAM174A	452	0.0974938		FAT1	452	0.13602		PI16	452	0.15251		PCDHA6	452	0.14558		APCDD1	452	0.14963		ICAM1	452	0.20862
FZD5	453	0.10139		PCDHB11	453	0.13671		SDC1	453	0.15453		BGN	453	0.14579		HEPACAM2	453	0.15161		ART1	453	0.21358
RELL1	454	0.101759		SLC29A4	454	0.13697		RHCE	454	0.15502		MUC4	454	0.1476		LY6D	454	0.15274		CASD1	454	0.21382
TNFSF4	455	0.102731		LRRN2	455	0.13944		PCDHA10	455	0.1555		VSTM1	455	0.14995		ALPP	455	0.15407		LIFR	455	0.21529
CDH9	456	0.105568		FZD10	456	0.14019		ENPP1	456	0.15636		ITGA11	456	0.14998		NRXN1	456	0.15464		MFAP3L	456	0.2183
SDC1	457	0.106606		THSD4	457	0.14173		CNTNAP2	457	0.15665		ADGRF1	457	0.1525		HLA-A	457	0.15475		SLAMF7	457	0.22149
CLDN1	458	0.106895		LY6D	458	0.14262		CLEC7A	458	0.15681		TNFSF12	458	0.15315		IGLON5	458	0.15702		IL15RA	458	0.22729
HLA-DRB1	459	0.10726		PCDH18	459	0.14365		KLRC2	459	0.15819		GYPC	459	0.15373		SLCO3A1	459	0.15727		CD4	459	0.22736
SIGLEC12	460	0.108084		SPN	460	0.14394		MFAP3	460	0.16051		NTRK1	460	0.15391		HLA-E	460	0.15841		CLEC12A	460	0.22897
CLDN10	461	0.112095		TNFRSF10D	461	0.14533		CD24	461	0.16181		PODXL2	461	0.15438		ESAM	461	0.15883		TNFRSF1A	461	0.23206
ALPP	462	0.114371		MSR1	462	0.14646		GREM1	462	0.16236		SLC46A2	462	0.15445		DCBLD2	462	0.15896		CD81	462	0.23343
DSG2	463	0.1152		IGDCC4	463	0.14707		TGFBR3	463	0.1633		HLA-DPA1	463	0.15547		PLAT	463	0.15935		PODXL	463	0.23578
FGB	464	0.115585		CX3CR1	464	0.14731		NPY1R	464	0.16401		ALK	464	0.15612		KITLG	464	0.16114		SIGLEC6	464	0.23915
TNFRSF17	465	0.115708		TNFRSF10B	465	0.14899		DSC2	465	0.16505		QSOX2	465	0.15614		CLEC14A	465	0.16116		GPR65	465	0.24685
SEMA5A	466	0.116921		SLC46A2	466	0.15193		SLCO3A1	466	0.16675		FAM174B	466	0.15726		ADGRA3	466	0.16331		MPZ	466	0.24896
BTN3A3	467	0.117634		TNFSF12	467	0.15242		ROBO1	467	0.17251		ITGB4	467	0.15731		NT5E	467	0.16442		SDC1	467	0.24902
NRCAM	468	0.119747		P2RY10	468	0.15541		CD55	468	0.17288		SLAMF7	468	0.15793		KIRREL3	468	0.16514		LRRC32	468	0.24967
GPR65	469	0.119878		B3GAT1	469	0.15702		PTAFR	469	0.17333		LAMP3	469	0.15903		CLSTN1	469	0.16561		NLGN4Y	469	0.25256
ICOSLG	470	0.12328		IL1RAP	470	0.15835		ALK	470	0.17482		JAM3	470	0.15957		GJB7	470	0.16763		ZP4	470	0.25365
CNTNAP2	471	0.124281		APCDD1	471	0.15836		CLEC4M	471	0.17541		APOH	471	0.16071		JAM3	471	0.16975		SLC14A1	471	0.25554
LRRN2	472	0.124497		LTB4R	472	0.1609		PCDHB6	472	0.17598		PDPN	472	0.16078		CASD1	472	0.17173		TNFSF18	472	0.2575
ICAM4	473	0.124971		TLR3	473	0.16215		ADGRG6	473	0.17617		NLGN2	473	0.16086		FAT4	473	0.17404		GPC4	473	0.25845
NPTN	474	0.125223		CDH15	474	0.1631		PTPRK	474	0.1774		SLC23A2	474	0.16197		DLK1	474	0.17514		EPCAM	474	0.2596
PLXNC1	475	0.127336		ADGRA2	475	0.16371		NLGN4X	475	0.17769		CELSR1	475	0.16413		CD164	475	0.17564		F11R	475	0.26164
ECE1	476	0.12783		OSCAR	476	0.1638		GJB6	476	0.17861		IGSF8	476	0.1644		CDSN	476	0.17591		GYPC	476	0.2628
ALK	477	0.128112		TNFRSF14	477	0.16402		DSC1	477	0.17866		CXCR6	477	0.16756		SUSD1	477	0.17639		CRLF2	477	0.26283
CXCR5	478	0.129614		PCDHGC5	478	0.16711		TLR3	478	0.18103		TGFB1	478	0.16784		CACNA1E	478	0.17693		F2RL3	478	0.26329
TLR8	479	0.129764		SLAMF6	479	0.17182		ROSA26	479	0.18268		ADGRG1	479	0.16861		MSR1	479	0.17783		UNC5D	479	0.26471
MFAP3L	480	0.130201		TNFSF4	480	0.17662		KCNA3	480	0.18339		ARSF	480	0.16873		ADGRG1	480	0.17837		HLA-C	480	0.26484
RHCE	481	0.130658		GPM6B	481	0.1781		ESAM	481	0.18363		SLC2A4	481	0.17014		PCDHGC5	481	0.17944		FCRL3	481	0.2671
NTRK1	482	0.131123		PROM1	482	0.17827		ADGRG2	482	0.1842		CSF2RA	482	0.17049		NLGN1	482	0.17983		HLA-B	482	0.26781
FAT1	483	0.131277		RHD	483	0.17875		TNFRSF21	483	0.1844		MSR1	483	0.17193		CD46	483	0.18002		PCDHB6	483	0.26925
HLA-E	484	0.131571		ITGA8	484	0.17942		ANTXR1	484	0.18845		TNFRSF21	484	0.17253		LAIR2	484	0.18139		ACVR2B	484	0.27044
TNFRSF1A	485	0.132926		PLXNC1	485	0.18103		FREM2	485	0.18932		UNC5A	485	0.17434		KIRREL2	485	0.18211		THSD7A	485	0.27062
CCR9	486	0.133655		AREG	486	0.1853		MSR1	486	0.18979		GPM6A	486	0.17664		IFNGR1	486	0.18278		ICAM4	486	0.27104
ANTXR1	487	0.13525		MFGE8	487	0.18545		MFGE8	487	0.19		TNFRSF1A	487	0.17678		CD99	487	0.18464		CLDN10	487	0.27364
CD37	488	0.136743		IL1RL2	488	0.18585		CD44	488	0.1902		PLAT	488	0.18411		S1PR5	488	0.18488		CSPG4	488	0.27395
LAIR1	489	0.13707		ENPP1	489	0.18725		NCAM2	489	0.1903		LAIR1	489	0.1887		NOTCH2	489	0.18534		HYAL2	489	0.27546
ESAM	490	0.137325		SUSD1	490	0.18905		SELPLG	490	0.19178		IGLON5	490	0.18959		ADGRE2	490	0.18631		NRCAM	490	0.27612
CLEC4M	491	0.137484		ZP4	491	0.19027		GPM6B	491	0.19204		LRRN2	491	0.19002		IL5RA	491	0.18757		CD320	491	0.27637
GPC4	492	0.139123		TNFSF13	492	0.19206		LRRN4CL	492	0.1924		TNFSF13	492	0.19341		FAM174A	492	0.18872		SIDT2	492	0.28368
LILRB1	493	0.14173		CD44	493	0.1929		CCR9	493	0.19247		OPCML	493	0.19344		PEAR1	493	0.18975		PCDH19	493	0.28455
KCNA3	494	0.142858		HLA-DRA	494	0.19431		IL1RL1	494	0.19375		L1CAM	494	0.19478		CD274	494	0.19014		NPTN	494	0.2856
LAIR2	495	0.148991		SUSD5	495	0.19446		ZP4	495	0.19453		CLEC14A	495	0.19684		ITGB8	495	0.19089		NCAM1	495	0.28631
TACSTD2	496	0.149848		SLC14A1	496	0.19475		FGA	496	0.19537		HEPACAM2	496	0.19701		P2RY8	496	0.19174		EPDR1	496	0.28725
ATP1B1	497	0.14991		SCARA5	497	0.19477		CD247	497	0.19561		CDH1	497	0.19946		IL1RL2	497	0.1927		BCAN	497	0.29131
MSR1	498	0.150518		ADGRA3	498	0.19504		RHAG	498	0.19725		GPR176	498	0.20423		LRRN1	498	0.19898		TNFRSF11A	498	0.29192
CLSTN1	499	0.151936		OPCML	499	0.1972		KITLG	499	0.19887		SLAMF6	499	0.20439		PODXL	499	0.20146		FUT4	499	0.29392
SLITRK4	500	0.152827		ANTXR1	500	0.19852		SIGLEC10	500	0.199		NRCAM	500	0.20694		GPR65	500	0.20346		SLC6A6	500	0.29623
ENPP1	501	0.153144		NECTIN1	501	0.19943		TNXB	501	0.19969		CLEC4D	501	0.21043		NECTIN3	501	0.20457		CDON	501	0.29742
OPCML	502	0.15333		BTN3A2	502	0.20406		NRXN1	502	0.19994		ITGA8	502	0.21064		PCDHB12	502	0.20532		WNT5B	502	0.29818
COL25A1	503	0.153735		CXCR6	503	0.20786		GJA10	503	0.20268		CDH10	503	0.21335		GJD3	503	0.20942		ALCAM	503	0.30056
CD46	504	0.155865		LAMP3	504	0.21		TNFSF18	504	0.20337		IL17RA	504	0.21397		ZP4	504	0.2115		EFNA4	504	0.30184
SLCO4C1	505	0.159064		THSD1	505	0.21623		HLA-C	505	0.205		ADAM9	505	0.21472		CLEC5A	505	0.21436		ELFN2	505	0.30264
CXCR6	506	0.160983		CSPG4	506	0.21938		ACVR2B	506	0.20638		CD4	506	0.21513		LPAR5	506	0.2178		PCDHB2	506	0.30424
AJAP1	507	0.161278		ITGB4	507	0.21955		UNC5D	507	0.20789		HLA-E	507	0.21704		CCR2	507	0.21873		CCR9	507	0.30511
IGF1R	508	0.161363		COL25A1	508	0.22648		TNFRSF11A	508	0.20797		P2RX7	508	0.21998		ECE1	508	0.21918		TLR8	508	0.30905
ITGA8	509	0.163964		STEAP4	509	0.23127		CLEC5A	509	0.20798		SEZ6L2	509	0.22026		FAM174B	509	0.21986		Luc	509	0.30943
CDSN	510	0.166048		CNTNAP2	510	0.23246		IGSF5	510	0.20826		CDSN	510	0.22267		SLC7A5	510	0.22152		HLA-DPB1	510	0.30991
IGSF8	511	0.166645		SIGLEC5	511	0.23422		CLDN10	511	0.20897		TRHR	511	0.2242		HHIP	511	0.22226		P2RY10	511	0.31288
SIGLEC5	512	0.16799		NEGR1	512	0.23733		CRLF2	512	0.20908		IGF1R	512	0.22498		KEL	512	0.22439		CDHR2	512	0.31511
LAMP1	513	0.171433		CDH9	513	0.23928		SEMA7A	513	0.20982		FZD10	513	0.22562		CLEC4M	513	0.22442		DCBLD1	513	0.31756
SLAMF8	514	0.173068		JAM3	514	0.24263		CNTNAP5	514	0.20985		FGB	514	0.22617		BTN3A2	514	0.22471		KLRC2	514	0.32018
ELFN2	515	0.173292		PCDHA10	515	0.24294		NECTIN1	515	0.21126		PLXNC1	515	0.22919		GYPC	515	0.22912		CD44	515	0.32087
ADGRG2	516	0.174324		CADM3	516	0.24897		ECE1	516	0.21326		ECE1	516	0.23055		NLGN4X	516	0.23116		SORCS2	516	0.32186
SLC14A1	517	0.175759		TGFBR2	517	0.24932		PCDHB10	517	0.21327		EPDR1	517	0.23224		CSF2RA	517	0.23192		PTTG1IP	517	0.32423
SUSD1	518	0.175875		CACNA1E	518	0.25035		MFAP3L	518	0.21389		LAG3	518	0.23433		COL25A1	518	0.23314		CACNA1E	518	0.32464
LAG3	519	0.176094		AJAP1	519	0.25096		JAM3	519	0.2158		P2RY8	519	0.23444		STEAP4	519	0.23318		IGSF8	519	0.32579
GPM6A	520	0.176253		SIGLEC10	520	0.2536		ADGRL4	520	0.21703		ISLR	520	0.23895		ENPP1	520	0.23401		EFNA5	520	0.33405
NT5E	521	0.178465		FGB	521	0.25767		FAM171A1	521	0.21923		GPR65	521	0.23951		ARSF	521	0.237		SUSD1	521	0.33698
DLK1	522	0.180419		NLGN3	522	0.25896		GPR176	522	0.22054		SORT1	522	0.24167		CLDN1	522	0.23739		CADM3	522	0.33729
FAM174B	523	0.181782		MFAP3	523	0.26494		CLEC12A	523	0.2217		NTM	523	0.24324		TXNDC15	523	0.24152		CSF2RA	523	0.3379
KEL	524	0.183548		IGSF1	524	0.27398		CD99	524	0.22277		NPY1R	524	0.24405		CNTNAP2	524	0.24166		CD24	524	0.33874
PCDHGC5	525	0.185255		MSLN	525	0.27549		ELFN2	525	0.22352		FAT1	525	0.24603		BGN	525	0.24407		M6PR	525	0.3419
GYPC	526	0.185869		ELFN2	526	0.27585		B3GAT1	526	0.22516		AJAP1	526	0.24611		ITGA8	526	0.24652		FAT1	526	0.34364
APCDD1	527	0.18755		TLR1	527	0.27673		C11orf24	527	0.2269		CX3CL1	527	0.24624		CXCR6	527	0.251		GFRA3	527	0.34419
CCR1	528	0.188224		CD37	528	0.27767		SEMA5A	528	0.23058		NINJ1	528	0.24693		DSC1	528	0.25262		FUT3	528	0.34462
RAET1G	529	0.192101		CD55	529	0.27851		TNFRSF10A	529	0.2314		ZP4	529	0.25187		PCDH18	529	0.25293		TACSTD2	529	0.34734
IL15RA	530	0.197502		ESAM	530	0.27876		NT5E	530	0.23482		SEMA4B	530	0.25605		KCNA3	530	0.26119		ATP1B2	530	0.34826
TNFRSF1B	531	0.199739		SLIT2	531	0.28057		HLA-DRB1	531	0.23532		TPBG	531	0.26153		EPDR1	531	0.26119		Neg	531	0.35553
CSF2RA	532	0.201225		SDC1	532	0.2948		BTN3A3	532	0.23599		CLEC4M	532	0.26282		LAIR1	532	0.26717		NTM	532	0.3571
ADAM10	533	0.201402		C11orf24	533	0.29641		IGSF8	533	0.24167		DCBLD1	533	0.26317		MUC4	533	0.26789		ITGA8	533	0.36307
SLAMF7	534	0.201685		SORCS2	534	0.30213		QSOX2	534	0.24218		UNC5D	534	0.26509		MFAP3	534	0.26958		LAMA3	534	0.36576
SPN	535	0.203684		FAM174A	535	0.30228		LAG3	535	0.24268		BTN3A3	535	0.26574		B3GAT1	535	0.26979		ICOSLG	535	0.36865
TLR1	536	0.204228		CLSTN1	536	0.30493		DDR1	536	0.2449		DDR1	536	0.27711		BTN3A3	536	0.27365		SIRPA	536	0.37386
SIGLEC10	537	0.20705		ELFN1	537	0.30964		PCDHB12	537	0.24573		STEAP4	537	0.2772		CDON	537	0.27392		SLCO3A1	537	0.37555
B2M	538	0.207198		CD274	538	0.31028		CLEC4A	538	0.24634		DLK1	538	0.27879		CDH19	538	0.27451		PCDHGC5	538	0.37855
CACNA1E	539	0.209453		NOTCH1	539	0.31316		NTM	539	0.24699		TNFRSF14	539	0.28141		CCR1	539	0.27497		NRP1	539	0.37856
PCDHB12	540	0.213336		PCDHB12	540	0.31579		ADGRF1	540	0.2471		TLR1	540	0.28332		PLXNC1	540	0.27717		NOTCH1	540	0.37977
CX3CR1	541	0.215042		RELL1	541	0.31777		CSF2RA	541	0.24825		NLGN4Y	541	0.28444		LRFN3	541	0.27784		KIRREL3	541	0.37992
SLCO3A1	542	0.21535		DLK1	542	0.31933		SPN	542	0.24944		CRLF2	542	0.28516		SLC4A7	542	0.28386		PRNP	542	0.38259
CDON	543	0.217075		ESYT2	543	0.32085		TPBG	543	0.24977		TNFRSF10A	543	0.28633		NPY1R	543	0.28755		Ren	543	0.38539
LRRN4CL	544	0.217516		LAIR2	544	0.32142		GJD2	544	0.25042		MSLN	544	0.28679		SLC14A1	544	0.28814		LPAR5	544	0.39051
UNC5D	545	0.218882		IGLON5	545	0.32317		KLRG1	545	0.2513		HEG1	545	0.29179		SIGLEC6	545	0.29181		CLDN1	545	0.39091
GJD4	546	0.219342		KEL	546	0.32363		TREML2	546	0.25168		NLGN4X	546	0.29186		CADM3	546	0.29369		ZDHHC5	546	0.39264
ZP4	547	0.220364		ARSF	547	0.32521		FGB	547	0.25688		SIGLEC6	547	0.29341		TLR8	547	0.29596		ITGA10	547	0.39393
CDH6	548	0.222484		IGF1R	548	0.33416		CACNA1E	548	0.26002		CXCR5	548	0.29779		GPM6A	548	0.30233		SIGLEC10	548	0.39596
HEPACAM2	549	0.224386		SLAMF7	549	0.33861		PLXNC1	549	0.26696		TNFRSF1B	549	0.29797		TNFSF4	549	0.30732		CCR8	549	0.39836
MUC4	550	0.235033		GPM6A	550	0.3422		LEPR	550	0.26734		KITLG	550	0.30255		LRRN4CL	550	0.31159		JAML	550	0.40282
SCARA5	551	0.235728		HLA-C	551	0.34716		GPR174	551	0.26808		SLAMF8	551	0.30274		GJD4	551	0.31447		GPM6B	551	0.40427
FUT3	552	0.237161		LPAR5	552	0.3484		APOH	552	0.26812		EPHB4	552	0.31088		FUT3	552	0.3155		TLR3	552	0.40608
TNFRSF11A	553	0.242107		IL2RG	553	0.35362		SIGLEC9	553	0.26901		SCARA5	553	0.31424		NECTIN1	553	0.31804		TNFRSF10B	553	0.40805
IGSF5	554	0.243952		P2RY8	554	0.36694		HLA-DRB5	554	0.2775		MFAP3L	554	0.31805		SLC22A16	554	0.32689		SCARA5	554	0.41164
JAM2	555	0.249048		UNC5D	555	0.37232		THSD1	555	0.27968		NT5E	555	0.32225		THSD7A	555	0.32841		CD55	555	0.41421
IL1RAP	556	0.251972		SIRPA	556	0.37408		TNFRSF17	556	0.28314		JAG1	556	0.32348		CDH6	556	0.33014		THBD	556	0.41562
GPM6B	557	0.252252		IGSF5	557	0.37792		ALPP	557	0.28493		LAMP1	557	0.32392		ROBO4	557	0.33381		LAMP3	557	0.41731
NOTCH1	558	0.257007		GPC4	558	0.3787		SLAMF7	558	0.2857		GJD2	558	0.32449		CRLF2	558	0.33385		PODXL2	558	0.4187
SLAMF6	559	0.258201		TACSTD2	559	0.37911		P2RY8	559	0.28627		KEL	559	0.3276		TNFRSF11A	559	0.34186		ROBO4	559	0.41882
LRRN1	560	0.258952		GPR174	560	0.38892		MPZL1	560	0.28755		B2M	560	0.32775		RTP2	560	0.35291		NTRK1	560	0.42053
CADM3	561	0.259753		FAM174B	561	0.38943		HEPACAM2	561	0.28841		CEACAM5	561	0.32843		KLRC2	561	0.35804		IGLON5	561	0.42513
SIGLEC6	562	0.260786		KIRREL1	562	0.39355		B2M	562	0.28885		IGSF5	562	0.33174		SLCO4C1	562	0.35873		HEPACAM2	562	0.42716
TLR3	563	0.26145		RHCE	563	0.39783		SLIT2	563	0.29388		CADM3	563	0.33205		UNC5C	563	0.35991		ACKR1	563	0.42869
MSC	564	0.262581		ATP1B1	564	0.40217		SIGLEC5	564	0.29532		CDON	564	0.33494		SIRPA	564	0.36332		LAG3	564	0.43137
TNFRSF10A	565	0.264384		ITGB8	565	0.40271		Ren	565	0.30414		NECTIN1	565	0.33579		IGSF5	565	0.36583		MCAM	565	0.43468
CD55	566	0.264636		TNFRSF11A	566	0.40891		BST1	566	0.30716		RTP2	566	0.33659		DSC2	566	0.36646		CDK9	566	0.43585
LPAR5	567	0.267111		UNC5C	567	0.41824		LAMP1	567	0.31026		SELPLG	567	0.33823		CD24	567	0.37071		LRRN4CL	567	0.43742
STEAP4	568	0.267622		ICAM4	568	0.42111		ITGB1	568	0.31051		HLA-DRA	568	0.34074		GPM6B	568	0.37916		CD70	568	0.43862
KLRC2	569	0.267668		FGFR1	569	0.42892		ARSF	569	0.31351		CLDN12	569	0.34176		SLC2A4	569	0.3804		CD302	569	0.44195
LAMP3	570	0.271274		NRP1	570	0.4316		CD37	570	0.31517		ADGRG2	570	0.34416		MSC	570	0.3928		CDHR5	570	0.44455
HLA-C	571	0.273732		KLRC2	571	0.44324		RTP2	571	0.31762		VASN	571	0.35669		FZD5	571	0.39799		LSAMP	571	0.44664
ROBO4	572	0.279167		ISLR	572	0.44463		GYPC	572	0.32209		SLCO3A1	572	0.35921		ISLR	572	0.40436		RTP2	572	0.45691
RTP2	573	0.283353		ADAM10	573	0.44531		SIRPA	573	0.32389		MFGE8	573	0.35988		hBRD4	573	0.40605		LRRN1	573	0.4694
IGLON5	574	0.288612		CRLF2	574	0.44755		NECTIN3	574	0.32987		THSD1	574	0.3615		NOTCH1	574	0.41056		IL1RAP	574	0.4745
JAM3	575	0.293532		ITGA3	575	0.45402		CDSN	575	0.33064		B3GAT1	575	0.36185		IGF1R	575	0.41921		TNFSF13B	575	0.47663
ISLR	576	0.304294		CD99	576	0.46289		LPAR5	576	0.34365		SIRPA	576	0.37523		TNFRSF1B	576	0.42029		LILRB1	576	0.47752
CRLF2	577	0.307694		NTM	577	0.4649		CCR1	577	0.34632		ATP1B1	577	0.37731		CDH15	577	0.42185		SLAMF6	577	0.48001
NECTIN1	578	0.309668		JAM2	578	0.49315		ADGRE5	578	0.34671		PKD1L3	578	0.37935		NRP1	578	0.42472		STEAP4	578	0.48319
B3GAT1	579	0.311982		ZDHHC5	579	0.49416		IGLON5	579	0.34815		Ren	579	0.37975		DSG2	579	0.42986		NECTIN1	579	0.48382
CD99	580	0.313167		NLGN4Y	580	0.5302		NLGN4Y	580	0.3486		LY6D	580	0.38108		TLR1	580	0.43187		AQP4	580	0.48708
SELPLG	581	0.326057		DLL4	581	0.55326		PROM1	581	0.34892		CLEC5A	581	0.38986		B2M	581	0.43245		TMX4	581	0.49291
ZDHHC5	582	0.332109		TNFRSF10A	582	0.55927		LacZ	582	0.34912		HLA-B	582	0.40292		NTM	582	0.44338		HLA-DRB5	582	0.5069
P2RY8	583	0.335546		SELPLG	583	0.58026		IL1RAP	583	0.35196		ELFN2	583	0.40806		ADAM10	583	0.46177		APCDD1	583	0.5383
NRP1	584	0.34593		IL15RA	584	0.59153		NRP1	584	0.35343		ITGA3	584	0.41192		LAMP3	584	0.46655		B3GAT1	584	0.54609
HHLA2	585	0.348975		CDCP1	585	0.60045		ISLR	585	0.35647		HLA-DRB1	585	0.42301		TLR3	585	0.4804		ADGRG2	585	0.5568
NTM	586	0.351122		FUT3	586	0.60179		JAM2	586	0.35786		HHLA2	586	0.42584		SELPLG	586	0.51434		LacZ	586	0.56313
SIRPA	587	0.362076		MSC	587	0.60215		SLCO4C1	587	0.36601		HLA-C	587	0.43168		HLA-B	587	0.52736		CD46	587	0.57668
C11orf24	588	0.36703		RAET1G	588	0.63079		SLAMF6	588	0.37069		Neg	588	0.43813		SIGLEC11	588	0.55602		P2RY8	588	0.59834
NLGN4Y	589	0.398534		HLA-B	589	0.63154		CLEC2D	589	0.37864		C11orf24	589	0.45401		CD55	589	0.56884		SLAMF8	589	0.61419
ARSF	590	0.403056		HLA-DRB5	590	0.67724		GJB7	590	0.38344		Luc	590	0.45604		NLGN4Y	590	0.57687		MUC4	590	0.62849
KIRREL1	591	0.406479		RPL23A	591	0.75317		SIGLEC12	591	0.39514		ROBO4	591	0.4605		HLA-DRB5	591	0.63538		JAM3	591	0.67991
HLA-B	592	0.453838		HHLA2	592	0.78651		HHLA2	592	0.39586		DCBLD2	592	0.47591		C11orf24	592	0.64972		CD99	592	0.71707
HLA-DRB5	593	0.518336		hBRD4	593	3.1649		Luc	593	0.41057		TNFRSF17	593	0.48443		ZDHHC5	593	0.79885		GJD4	593	0.74478
Rosa26	594	0.810272		ROSA26	594	3.2161		Neg	594	0.41173		LRRN1	594	0.49394		ROSA26	594	0.87594		KIAA1324L	594	0.8599
Ren	595	1.1361		Ren	595	3.5327		SIGLEC6	595	0.42056		HLA-DRB5	595	0.49466		LacZ	595	1.0072		KIRREL1	595	0.86437
LacZ	596	1.22412		LacZ	596	3.7064		SLITRK4	596	0.42622		LacZ	596	0.49474		Luc	596	1.0214		CX3CR1	596	0.86623
Scramnle	597	1.23582		Neg	597	3.79		HLA-B	597	0.43956		KIRREL1	597	0.61724		Ren	597	1.0785		ARSF	597	0.97083
Luc	598	1.27133		Luc	598	4.1592		LIFR	598	0.56006		SPN	598	0.62182		Neg	598	1.1837		CDH6	598	1.3341

## Sheet: Suppl Table 4
Suppl. Table 4. RNAseq read counts of sgCtrl vs sgITGAV in MDA231-Cas9+ cells
Gene ID	sgCtrl#1	sgCtrl#2	sgCtrl#3	sgITGAV#1	sgITGAV#2	sgITGAV#3
A1BG	45	54	66	62	36	41
A1CF	0	0	0	0	0	2
A2M	0	4	4	3	3	1
A2ML1	0	0	0	0	0	0
A3GALT2	0	0	0	0	1	1
A4GALT	136	90	81	98	126	140
A4GNT	0	0	0	0	1	0
AAAS	800	1002	663	719	638	781
AACS	339	412	308	279	288	306
AADAC	76	74	38	66	36	51
AADACL2	0	0	0	0	0	0
AADACL3	0	0	0	0	0	0
AADACL4	0	0	0	0	0	0
AADAT	282	290	203	199	188	259
AAED1	374	394	326	283	331	308
AAGAB	1408	1508	1226	1195	1284	1386
AAK1	690	697	521	426	505	640
AAMDC	287	281	212	330	277	226
AAMP	2726	2986	2497	2410	2321	2460
AANAT	2	3	1	1	0	1
AAR2	1301	1552	1213	1048	1183	1291
AARD	109	80	96	47	55	60
AARS	2332	2649	2090	2035	2041	2367
AARS2	484	633	503	484	455	582
AARSD1	7	6	2	6	5	6
AASDH	211	220	206	192	231	184
AASDHPPT	2860	2815	2193	2050	2431	2403
AASS	332	431	303	259	325	308
AATF	3566	3943	2973	2887	2657	3024
AATK	1	2	10	10	7	9
AATK-AS1	0	0	0	0	0	0
ABAT	17	24	9	25	41	32
ABC13-47488600E17.1	15	13	30	3	16	4
ABC7-42404400C24.1	0	0	0	2	0	1
ABCA1	132	141	73	97	92	129
ABCA10	29	12	4	10	18	19
ABCA12	0	1	0	0	2	1
ABCA13	45	39	18	30	33	52
ABCA2	329	313	285	349	297	400
ABCA3	351	352	305	337	346	442
ABCA4	22	20	19	5	7	7
ABCA5	164	142	91	104	106	161
ABCA6	1	0	1	1	0	6
ABCA7	174	174	135	205	180	230
ABCA8	0	0	1	0	0	2
ABCA9	3	0	2	1	0	0
ABCB1	20	22	14	32	21	51
ABCB10	561	603	470	525	657	628
ABCB11	0	1	0	0	0	0
ABCB4	1	4	0	6	1	0
ABCB5	0	0	1	0	1	1
ABCB6	1	7	0	3	0	0
ABCB7	631	688	563	583	595	606
ABCB8	280	400	247	330	335	339
ABCB9	606	627	570	613	574	617
ABCC1	1516	1542	1337	1053	1128	1345
ABCC10	423	433	332	374	364	463
ABCC11	17	11	9	8	19	9
ABCC12	4	3	1	3	1	2
ABCC2	37	51	37	21	24	52
ABCC3	55	28	20	40	39	56
ABCC4	797	781	715	481	676	728
ABCC5	659	717	532	562	612	708
ABCC6	11	12	12	12	11	9
ABCC8	0	0	3	4	1	5
ABCC9	2	0	1	0	11	10
ABCD1	200	215	221	229	192	265
ABCD2	1	2	1	1	1	4
ABCD3	2265	1986	1726	1414	1618	1837
ABCD4	1202	1506	1172	1071	1055	1210
ABCE1	5399	5610	4360	3412	4334	4444
ABCF1	3754	4590	3474	3343	3063	3717
ABCF2	1901	2341	1840	1796	1871	2000
ABCF3	1184	1372	1029	1026	1079	1141
ABCG1	0	5	0	7	5	1
ABCG2	150	150	94	131	149	127
ABCG4	19	19	21	17	18	36
ABCG5	2	0	0	0	0	0
ABCG8	0	0	0	0	0	0
ABHD1	2	1	15	10	1	6
ABHD10	1020	1247	862	907	1068	916
ABHD11	267	369	261	275	242	251
ABHD12	1412	1350	1217	1024	997	1150
ABHD12B	2	0	2	0	1	0
ABHD13	553	575	420	395	455	521
ABHD14A	67	106	76	90	62	78
ABHD14A-ACY1	0	1	0	2	0	1
ABHD14B	646	652	636	526	534	678
ABHD15	333	324	292	266	241	309
ABHD16A	8	5	6	8	9	8
ABHD16B	22	41	31	22	22	34
ABHD17A	1333	1300	1304	1339	1197	1321
ABHD17B	372	438	329	351	442	437
ABHD17C	1102	1204	919	802	798	908
ABHD18	246	260	156	173	218	236
ABHD2	1456	1412	1162	1098	1326	1559
ABHD3	688	596	514	479	531	574
ABHD4	929	886	818	834	910	1148
ABHD5	1364	1343	1053	621	958	972
ABHD6	303	335	283	291	354	400
ABHD8	1118	1095	1046	1002	976	1107
ABI1	1702	1686	1365	1250	1425	1539
ABI2	980	1160	950	682	862	999
ABI3	56	78	68	56	36	59
ABI3BP	220	236	169	172	204	232
ABL1	1614	1582	1503	1113	1356	1478
ABL2	1724	1929	1478	842	1346	1576
ABLIM1	1696	1787	1646	776	1253	1241
ABLIM2	7	6	1	8	7	4
ABLIM3	1109	1198	1021	999	1097	1189
ABO	0	0	0	0	0	0
ABR	1831	2000	1659	1754	1791	1960
ABRA	0	0	0	0	0	0
ABRACL	978	941	784	721	814	779
ABT1	1588	1645	1381	1350	1392	1573
ABTB1	442	405	328	448	368	393
ABTB2	356	388	351	261	291	371
AC002310.11	0	0	0	0	0	0
AC002310.13	0	0	0	0	0	0
AC002398.9	0	0	0	0	0	0
AC002429.5	0	0	0	0	0	0
AC002985.3	0	0	0	0	0	0
AC003002.4	0	0	0	0	0	0
AC003002.6	1	0	0	0	0	0
AC003005.4	0	0	0	0	0	0
AC003006.7	0	0	0	0	0	0
AC004076.7	0	0	0	0	0	0
AC004076.9	0	0	0	0	0	0
AC004381.6	118	86	97	134	103	120
AC004556.1	4	1	1	3	1	2
AC004754.3	0	0	0	0	0	0
AC005281.1	0	1	0	1	6	0
AC005324.8	0	0	0	0	0	0
AC005779.2	0	0	0	0	0	0
AC005943.2	0	0	0	0	0	0
AC006116.20	0	0	0	0	0	0
AC006486.9	0	0	0	0	0	0
AC006538.4	0	0	0	0	0	0
AC006994.2	0	0	0	0	0	0
AC007040.11	135	121	114	73	73	77
AC007192.4	0	0	0	0	0	0
AC007325.1	0	0	0	0	0	0
AC007325.2	0	1	0	5	4	4
AC007325.4	1	5	2	12	10	4
AC007326.11	0	0	0	0	0	0
AC007326.13	0	0	0	0	0	0
AC009014.3	0	0	0	0	0	0
AC009133.22	0	0	0	0	0	0
AC009133.23	0	0	0	0	0	0
AC009336.19	0	0	0	0	3	0
AC009477.8	0	0	0	0	0	0
AC010547.9	0	0	0	0	0	0
AC010642.1	21	20	10	4	20	12
AC010646.3	0	0	0	0	0	0
AC010731.4	0	0	0	0	0	0
AC011043.1	167	206	116	97	145	134
AC011043.2	0	0	0	0	0	0
AC011513.3	0	0	0	0	0	0
AC011530.4	0	0	0	0	0	0
AC011841.1	0	0	0	0	1	1
AC013269.5	0	0	0	0	0	0
AC013271.7	0	0	0	0	0	0
AC015688.3	0	0	0	0	0	0
AC018755.18	0	0	0	0	0	0
AC023491.2	0	0	0	0	0	0
AC024592.12	0	0	0	0	0	0
AC025263.3	0	0	0	0	0	0
AC025335.1	129	135	78	123	128	138
AC037459.4	0	0	0	0	0	0
AC068533.7	0	0	0	0	0	0
AC069368.3	0	0	0	0	0	0
AC073610.5	0	0	0	0	0	0
AC084219.2	0	0	0	0	0	0
AC092835.2	3	1	7	1	6	2
AC104304.4	0	0	0	0	0	0
AC104532.2	0	0	0	0	0	0
AC104534.3	0	0	0	0	0	0
AC108938.5	0	0	0	0	0	0
AC113404.1	5	14	11	8	15	20
AC114783.1	0	0	0	0	0	0
AC116366.7	0	0	0	0	0	0
AC131097.4	0	0	0	0	0	0
AC133551.1	0	0	0	0	0	0
AC136352.1	0	0	0	0	0	0
AC136352.2	0	0	0	0	0	0
AC136612.1	0	0	0	0	0	0
AC136616.1	0	0	0	0	0	0
AC136616.2	0	0	0	0	0	0
AC136616.3	0	0	0	0	0	0
AC138517.6	0	0	0	0	0	0
AC138647.1	0	0	0	0	0	0
AC138969.4	248	197	205	194	257	217
AC141272.1	0	0	0	0	0	0
AC142391.3	0	0	0	0	0	0
AC145212.1	0	0	0	0	0	0
AC145212.2	0	2	0	2	1	0
AC171558.1	0	0	0	0	0	0
AC171558.2	0	0	0	0	0	0
AC213203.1	1	0	0	0	0	1
AC233755.1	0	0	0	0	0	0
AC233755.2	0	0	0	0	0	0
AC240274.1	326	307	266	201	271	281
ACAA1	821	887	612	671	674	790
ACAA2	769	741	555	559	588	660
ACACA	1223	1376	1218	809	1017	1256
ACACB	81	120	106	80	91	113
ACAD10	160	217	129	181	180	235
ACAD11	19	22	44	18	43	34
ACAD8	1227	1199	966	911	896	912
ACAD9	962	1099	964	805	934	825
ACADL	7	20	11	15	19	10
ACADM	2607	2410	2096	1689	2046	2024
ACADS	136	134	100	154	144	117
ACADSB	604	713	551	467	625	681
ACADVL	3984	4392	3240	3896	3661	3809
ACAN	0	1	0	0	0	0
ACAP1	51	24	28	9	17	19
ACAP2	1217	1122	877	739	1020	1068
ACAP3	739	839	619	731	703	781
ACAT1	2321	2510	2093	1713	1830	1900
ACAT2	3012	3371	2860	1777	1958	2092
ACBD3	1022	1003	861	942	1103	1082
ACBD4	214	198	167	194	164	181
ACBD5	1563	1390	1104	874	1148	1149
ACBD6	956	985	884	806	835	829
ACBD7	194	174	142	113	139	170
ACCS	40	47	26	63	32	46
ACCSL	0	0	0	0	0	0
ACD	584	676	543	501	436	536
ACE	0	7	0	2	0	2
ACE2	1	4	3	5	0	2
ACER1	4	0	0	1	1	2
ACER2	7	17	10	13	15	12
ACER3	884	784	653	638	915	849
ACHE	1	3	7	3	1	2
ACIN1	4007	4709	3678	3685	3759	4111
ACKR1	0	0	0	0	0	0
ACKR2	0	0	0	2	1	2
ACKR3	1	0	0	1	0	0
ACKR4	4	6	0	0	0	0
ACLY	8555	9348	7896	5672	6736	7499
ACMSD	0	0	0	0	0	0
ACO1	2705	2747	2151	1275	1530	1923
ACO2	1560	1821	1420	1517	1537	1718
ACOD1	0	2	0	0	3	1
ACOT1	12	42	9	30	24	29
ACOT11	4	5	0	6	2	7
ACOT12	0	0	0	0	0	0
ACOT13	798	889	869	684	819	760
ACOT2	479	592	492	360	438	450
ACOT4	140	94	85	59	63	90
ACOT6	0	0	1	0	1	0
ACOT7	2445	2611	2150	2362	2109	2424
ACOT8	519	557	530	559	536	556
ACOT9	928	1000	731	672	761	764
ACOX1	661	629	556	501	508	563
ACOX2	151	178	138	135	123	149
ACOX3	200	219	187	154	177	200
ACOXL	0	7	1	0	0	0
ACP1	3210	2980	2577	2321	2533	2576
ACP2	356	382	252	414	303	468
ACP5	17	5	1	4	4	4
ACP6	612	676	476	589	540	503
ACP7	138	153	129	93	96	102
ACPP	1	0	4	1	4	0
ACPT	0	0	0	0	0	0
ACR	0	0	0	0	0	0
ACRBP	3	2	3	7	3	10
ACRV1	2	0	1	0	1	0
ACSBG1	38	56	67	31	45	38
ACSBG2	0	0	0	0	0	0
ACSF2	510	433	348	403	368	533
ACSF3	350	375	309	353	305	375
ACSL1	466	470	399	296	398	420
ACSL3	2994	2818	2289	1667	2006	2261
ACSL4	4313	4275	3526	2231	2919	3286
ACSL5	3277	3246	2537	2740	2797	3248
ACSL6	6	2	4	5	7	4
ACSM1	0	0	0	0	0	0
ACSM2A	0	0	0	0	0	0
ACSM2B	0	0	0	0	0	0
ACSM3	40	44	31	27	24	33
ACSM4	0	0	0	2	0	0
ACSM5	0	0	0	0	0	0
ACSM6	0	0	0	0	0	0
ACSS1	176	181	154	171	188	179
ACSS2	382	413	336	364	394	425
ACSS3	597	533	445	468	478	639
ACTA1	5	0	2	2	1	3
ACTA2	15	33	17	32	23	33
ACTB	68744	79146	57249	55250	53641	64157
ACTBL2	5	3	2	2	2	2
ACTC1	1	3	0	0	1	0
ACTG1	69121	74532	56369	52229	51444	59474
ACTG2	1	8	3	4	4	6
ACTL10	11	27	8	4	6	21
ACTL6A	3394	3567	2871	2170	2788	2682
ACTL6B	0	0	0	1	2	2
ACTL7A	0	0	0	0	0	0
ACTL7B	0	0	0	3	0	0
ACTL8	0	0	1	1	0	0
ACTL9	0	0	0	0	0	0
ACTN1	10624	12393	9538	5726	6877	8922
ACTN2	9	8	5	14	21	20
ACTN3	0	0	1	1	0	0
ACTN4	23867	27856	20511	16614	18486	22964
ACTR10	2495	2270	1850	1861	1860	1850
ACTR1A	4272	4603	3631	3351	3267	3682
ACTR1B	1564	1714	1431	1210	1382	1432
ACTR2	11359	10988	8645	7315	9219	9695
ACTR3	7844	7384	6401	5235	6252	6334
ACTR3B	295	300	237	264	316	271
ACTR3C	11	10	27	10	9	20
ACTR5	412	432	421	335	360	346
ACTR6	1163	990	752	798	895	819
ACTR8	1078	1069	853	759	960	1003
ACTRT1	0	0	0	0	0	0
ACTRT2	0	0	0	0	0	0
ACTRT3	5	4	5	8	22	8
ACVR1	363	411	270	307	287	321
ACVR1B	340	383	301	265	299	343
ACVR1C	11	6	8	10	20	19
ACVR2A	161	164	126	170	160	149
ACVR2B	341	369	276	341	355	442
ACVRL1	5	6	3	6	9	2
ACY1	21	25	20	23	19	5
ACY3	0	0	0	0	0	0
ACYP1	534	490	500	366	374	345
ACYP2	430	405	329	375	414	365
AD000671.6	0	0	0	0	0	0
ADA	86	115	118	77	81	106
ADAD1	0	0	0	0	0	0
ADAD2	0	0	0	0	0	0
ADAL	362	393	277	265	283	306
ADAM10	1954	1809	1389	1091	1392	1495
ADAM11	27	33	34	63	50	67
ADAM12	8	9	8	2	17	9
ADAM15	2545	2848	2295	2217	2141	2392
ADAM17	1478	1442	1118	892	1064	1289
ADAM18	0	0	0	0	0	0
ADAM19	1285	1146	1146	916	1079	1275
ADAM2	0	0	0	0	0	0
ADAM20	0	0	0	0	0	0
ADAM21	9	7	4	2	4	4
ADAM22	107	140	105	82	94	130
ADAM23	56	61	39	65	85	94
ADAM28	5	1	4	2	1	2
ADAM29	3	0	0	2	0	2
ADAM30	0	0	0	0	0	1
ADAM32	4	0	3	4	9	1
ADAM33	0	0	0	0	0	0
ADAM7	0	0	0	0	0	0
ADAM8	1300	1594	1239	1791	1396	1910
ADAM9	3111	2997	2329	2003	2312	2689
ADAMDEC1	1	0	0	0	0	0
ADAMTS1	3616	3159	2336	1747	2043	2660
ADAMTS10	6	0	0	9	0	8
ADAMTS12	962	909	675	448	679	793
ADAMTS13	7	21	8	29	20	16
ADAMTS14	12	5	12	6	8	16
ADAMTS15	582	485	376	373	440	507
ADAMTS16	93	146	114	61	78	90
ADAMTS17	83	140	76	106	115	127
ADAMTS18	0	0	0	0	1	3
ADAMTS19	3	7	1	10	21	21
ADAMTS2	2	3	2	19	13	6
ADAMTS20	5	1	0	10	7	8
ADAMTS3	26	29	35	43	34	52
ADAMTS4	1	0	1	0	4	1
ADAMTS5	0	2	0	1	5	0
ADAMTS6	197	263	197	86	105	167
ADAMTS7	27	53	23	31	24	31
ADAMTS8	8	7	0	4	4	5
ADAMTS9	94	83	76	84	109	87
ADAMTSL1	814	960	693	420	545	711
ADAMTSL2	0	0	0	0	0	1
ADAMTSL3	75	80	56	36	49	57
ADAMTSL4	100	97	81	43	39	79
ADAMTSL5	169	204	174	173	189	178
ADAP1	20	16	30	32	12	29
ADAP2	20	17	21	56	54	52
ADAR	2494	2762	2265	1969	2585	2894
ADARB1	261	297	252	260	258	286
ADARB2	0	0	0	0	0	0
ADAT1	357	474	309	237	365	412
ADAT2	138	173	134	164	157	223
ADAT3	85	76	75	73	69	84
ADCK1	75	88	55	112	94	104
ADCK2	360	371	344	321	347	410
ADCK5	192	196	121	188	126	157
ADCY1	32	20	30	59	63	59
ADCY10	0	7	0	0	1	7
ADCY2	0	0	0	0	0	0
ADCY3	743	987	816	478	562	612
ADCY4	0	0	0	0	1	0
ADCY5	1	9	4	5	1	2
ADCY6	608	620	515	489	478	543
ADCY7	188	226	202	159	178	218
ADCY8	0	0	0	1	0	1
ADCY9	421	340	380	264	313	416
ADCYAP1	0	0	0	0	0	0
ADCYAP1R1	3	14	7	6	4	7
ADD1	3942	4195	3448	2888	3127	3593
ADD2	164	169	150	171	254	183
ADD3	1480	1490	1265	987	1438	1332
ADGB	0	0	0	0	0	0
ADGRA1	0	0	0	0	0	0
ADGRA2	23	34	36	63	46	69
ADGRA3	1445	1395	1240	1035	1193	1208
ADGRB1	1	0	0	0	1	0
ADGRB2	33	33	49	44	48	64
ADGRB3	12	20	19	13	28	27
ADGRD1	209	183	167	115	128	138
ADGRD2	0	0	0	0	0	0
ADGRE1	34	21	25	20	7	17
ADGRE2	0	1	2	0	2	3
ADGRE3	0	1	0	0	0	0
ADGRE5	5819	6524	4408	4803	4090	5237
ADGRF1	12	6	3	6	9	12
ADGRF2	0	0	0	0	0	0
ADGRF3	6	7	11	8	24	4
ADGRF4	12	4	4	1	6	16
ADGRF5	3047	2817	2437	2304	2935	3315
ADGRG1	611	713	642	724	640	933
ADGRG2	31	40	26	55	36	39
ADGRG3	0	0	0	0	1	0
ADGRG4	3	1	1	0	3	1
ADGRG5	2	2	0	4	0	5
ADGRG6	913	912	618	290	507	597
ADGRG7	0	0	0	1	0	0
ADGRL1	678	686	607	617	593	736
ADGRL2	941	935	769	707	933	994
ADGRL3	23	44	22	29	53	69
ADGRL4	0	0	0	0	0	0
ADGRV1	127	161	122	74	109	118
ADH1A	0	0	0	0	0	0
ADH1B	0	0	0	0	0	0
ADH1C	3	2	2	6	6	1
ADH4	0	0	0	0	0	0
ADH5	2835	2893	2506	2154	2331	2538
ADH6	0	0	0	0	0	0
ADH7	0	0	0	0	0	0
ADHFE1	10	8	4	8	12	7
ADI1	5080	5362	4228	4282	4350	4446
ADIG	0	0	0	0	0	0
ADIPOQ	0	0	2	0	0	0
ADIPOR1	1981	1981	1717	1701	1970	2029
ADIPOR2	2159	2456	2074	1552	1719	2008
ADIRF	5	7	6	12	25	15
ADK	3004	3091	2366	2080	2338	2268
ADM	1593	1422	1111	811	824	1116
ADM2	10	18	8	21	16	20
ADM5	61	49	30	40	67	32
ADNP	1579	1677	1318	1131	1351	1597
ADNP2	780	638	549	457	508	670
ADO	1278	1147	1024	889	965	1015
ADORA1	1	6	2	4	5	3
ADORA2A	4	0	0	0	0	5
ADORA2B	2988	2781	2599	1869	2037	2332
ADORA3	0	0	0	0	0	1
ADPGK	1430	1383	1147	1106	1188	1270
ADPRH	21	18	14	15	16	11
ADPRHL1	242	220	186	175	184	230
ADPRHL2	1296	1360	1299	1047	1002	1144
ADPRM	292	264	205	184	206	226
ADRA1A	0	0	0	0	0	0
ADRA1B	280	287	262	334	329	327
ADRA1D	0	0	0	3	0	0
ADRA2A	0	0	0	4	0	0
ADRA2B	0	0	0	0	0	1
ADRA2C	12	18	18	30	30	25
ADRB1	16	23	20	6	10	15
ADRB2	1209	1289	948	771	889	1038
ADRB3	0	0	0	0	0	0
ADRM1	5133	6364	5034	4836	4500	5542
ADSL	221	217	147	142	144	147
ADSS	2245	2237	1750	1797	1916	1915
ADSSL1	8	0	1	8	4	6
ADTRP	272	216	175	161	146	141
AEBP1	1	0	0	0	0	0
AEBP2	632	757	600	523	554	598
AEN	1423	1801	1415	1137	1293	1363
AES	6196	6118	5992	5235	5169	5579
AF011889.5	10	8	10	25	15	8
AF165138.7	0	0	0	0	0	0
AFAP1	1794	1874	1575	767	1090	1328
AFAP1L1	1201	1436	1331	716	867	976
AFAP1L2	110	54	55	36	28	47
AFDN	1746	1845	1639	1322	1641	1833
AFF1	1018	922	951	634	928	968
AFF2	5	1	0	6	16	3
AFF3	982	1080	894	582	836	871
AFF4	2602	2655	2076	1481	2241	2482
AFG3L2	2585	3010	2410	1893	2119	2187
AFM	0	0	0	0	0	0
AFMID	643	749	547	503	507	538
AFP	11	14	5	15	7	5
AFTPH	1025	1089	875	684	788	965
AGA	315	310	255	320	293	286
AGAP1	969	1095	921	604	799	820
AGAP2	85	133	72	78	72	84
AGAP3	953	1195	947	1152	1027	1108
AGAP4	139	192	134	76	114	133
AGAP5	57	96	42	47	38	59
AGAP6	272	262	201	211	210	201
AGAP9	156	194	108	168	136	177
AGBL1	1	0	0	1	0	0
AGBL2	12	13	6	12	4	14
AGBL3	74	83	84	66	73	69
AGBL4	20	16	13	9	6	12
AGBL5	821	913	840	756	823	928
AGER	31	22	28	31	31	18
AGFG1	1686	1775	1358	1135	1282	1433
AGFG2	532	508	470	508	480	542
AGGF1	998	930	780	642	785	852
AGK	753	906	688	697	780	791
AGL	664	694	570	510	687	692
AGMAT	174	221	182	84	133	126
AGMO	0	0	0	0	0	0
AGO1	751	803	679	544	617	636
AGO2	3282	3858	3097	2404	3193	3625
AGO3	449	452	329	300	373	416
AGO4	332	306	272	226	286	332
AGPAT1	3269	3541	3064	2834	2966	3356
AGPAT2	709	787	630	689	539	735
AGPAT3	1259	1375	1228	913	1117	1331
AGPAT4	231	252	233	228	213	306
AGPAT5	839	743	715	555	712	648
AGPS	2308	2202	1694	1405	1834	2027
AGR2	381	309	236	544	450	403
AGR3	0	0	0	0	0	0
AGRN	2307	2236	1941	1548	1699	1965
AGRP	0	0	0	0	0	0
AGT	32	7	0	11	5	3
AGTPBP1	1154	1089	885	803	908	990
AGTR1	0	0	1	3	10	5
AGTR2	0	0	0	0	0	0
AGTRAP	554	549	446	410	409	465
AGXT	0	0	0	0	0	0
AGXT2	0	0	0	0	0	0
AHCTF1	1496	1674	1320	822	1119	1373
AHCY	5627	6199	5196	4447	4849	5244
AHCYL1	1889	2189	1787	1405	1876	1901
AHCYL2	270	238	211	193	250	318
AHDC1	325	386	339	246	268	389
AHI1	380	386	279	278	347	332
AHNAK	9019	11592	8107	6589	7599	9254
AHNAK2	343	391	260	236	256	359
AHR	1167	962	703	844	862	880
AHRR	42	33	33	71	56	60
AHSA1	4429	5201	3930	3660	3867	4226
AHSA2	305	334	196	249	242	262
AHSG	3	1	4	0	1	0
AHSP	0	0	0	0	0	0
AICDA	0	0	0	0	0	0
AIDA	1620	1600	1300	1046	1427	1389
AIF1	1	0	0	0	0	0
AIF1L	214	225	198	255	257	292
AIFM1	1611	1747	1405	1536	1446	1538
AIFM2	1002	1091	807	807	888	943
AIFM3	0	0	0	0	0	0
AIG1	435	425	297	457	419	460
AIM1	973	886	713	682	823	833
AIM1L	0	6	2	3	9	6
AIM2	180	115	109	126	131	186
AIMP1	1474	1593	1209	1031	1125	1210
AIMP2	1019	1072	899	951	858	947
AIP	1814	1942	1773	1737	1700	1795
AIPL1	0	0	0	0	0	0
AIRE	0	0	0	0	0	0
AJAP1	0	0	0	0	0	0
AJUBA	4445	3717	3306	1739	2370	2656
AK1	820	840	765	812	753	733
AK2	6912	6816	6326	5250	5869	5696
AK3	1001	987	845	895	961	939
AK4	2203	2096	1712	1689	1950	2056
AK5	188	164	112	91	101	128
AK6	867	806	666	525	563	564
AK7	6	6	6	5	12	11
AK8	0	4	5	5	5	1
AK9	217	174	157	136	155	237
AKAIN1	0	1	0	0	0	0
AKAP1	1773	1960	1632	1361	1506	1685
AKAP10	821	805	661	540	727	755
AKAP11	950	1017	754	605	863	917
AKAP12	1992	2292	1780	1338	1524	1880
AKAP13	853	1119	896	731	944	1058
AKAP14	3	0	0	0	0	0
AKAP17A	468	528	487	458	482	513
AKAP2	3	2	2	0	0	0
AKAP3	9	6	2	15	12	13
AKAP4	0	0	0	0	0	0
AKAP5	97	79	68	59	95	99
AKAP6	66	74	22	46	65	62
AKAP7	112	100	82	84	90	109
AKAP8	1348	1579	1202	1112	1125	1330
AKAP8L	1706	2121	1516	1691	1538	1806
AKAP9	403	365	312	352	370	492
AKIP1	524	527	539	457	420	425
AKIRIN1	2553	2513	2093	1968	2327	2479
AKIRIN2	1075	1151	990	1052	1023	1222
AKNA	184	207	152	174	165	182
AKNAD1	25	13	17	29	16	17
AKR1A1	1065	1244	961	866	879	863
AKR1B1	3516	3381	2682	3893	3633	3899
AKR1B10	23	5	2	22	19	17
AKR1B15	0	2	0	1	0	0
AKR1C1	95	67	47	179	155	127
AKR1C2	13	6	10	24	17	28
AKR1C3	555	487	396	704	705	629
AKR1C4	0	0	0	0	1	0
AKR1D1	0	0	0	0	1	0
AKR1E2	89	49	79	35	49	45
AKR7A2	1526	1718	1485	1352	1293	1390
AKR7A3	3	12	9	0	7	18
AKR7L	4	4	3	7	5	10
AKT1	3720	3910	3379	2764	3253	3116
AKT1S1	3390	3666	3379	3176	3167	3480
AKT2	2674	3038	2680	2331	2560	2668
AKT3	1057	1301	963	628	722	906
AKTIP	512	498	413	351	366	359
AL021546.6	0	0	0	0	0	0
AL354822.1	2	3	1	3	2	2
AL359736.1	0	0	0	0	0	0
AL513523.2	39	50	35	32	32	45
AL592183.1	18	9	1	13	15	6
AL928654.7	0	0	0	0	0	0
ALAD	589	690	552	405	563	616
ALAS1	2021	2324	1800	1581	1612	1946
ALAS2	0	0	0	0	1	0
ALB	1	0	0	0	0	0
ALCAM	4732	4849	3643	2490	3293	3759
ALDH16A1	671	693	525	616	564	570
ALDH18A1	2362	2780	2141	1751	2002	2301
ALDH1A1	0	5	0	0	1	0
ALDH1A2	117	223	173	310	348	351
ALDH1A3	27	62	62	27	29	36
ALDH1B1	1109	1238	1056	821	1000	1043
ALDH1L1	23	19	15	10	9	19
ALDH1L2	43	58	38	61	87	106
ALDH2	476	468	398	601	503	561
ALDH3A1	5	6	12	10	21	33
ALDH3A2	1424	1346	1121	1424	1408	1369
ALDH3B1	432	411	355	287	337	361
ALDH3B2	0	0	0	0	0	0
ALDH4A1	166	221	124	149	142	126
ALDH5A1	365	479	372	346	444	469
ALDH6A1	408	340	327	302	304	387
ALDH7A1	2696	2771	2404	1911	2085	2163
ALDH8A1	5	1	5	3	7	3
ALDH9A1	2016	2221	1765	1600	1656	1929
ALDOA	18047	22548	15868	20954	16827	21404
ALDOB	0	0	0	0	0	0
ALDOC	147	118	92	110	101	120
ALG1	782	917	681	586	618	635
ALG10	138	166	135	80	109	115
ALG10B	228	193	152	206	217	235
ALG11	96	91	114	89	93	70
ALG12	422	525	391	445	420	546
ALG13	1030	1001	931	813	903	924
ALG14	227	249	182	260	242	252
ALG1L	4	4	2	5	4	11
ALG1L2	0	2	0	0	1	0
ALG2	737	671	615	613	610	680
ALG3	1122	1259	964	1069	1072	1169
ALG5	1133	1065	1023	945	943	911
ALG6	647	620	482	548	581	559
ALG8	1944	2037	1423	1256	1331	1649
ALG9	292	243	157	162	184	178
ALK	0	0	0	0	0	0
ALKAL1	0	1	0	0	2	2
ALKAL2	1	0	0	3	0	1
ALKBH1	405	407	240	311	323	335
ALKBH2	640	593	504	436	415	465
ALKBH3	478	535	508	421	418	411
ALKBH4	284	318	245	282	282	300
ALKBH5	3262	3180	2823	2613	2816	3020
ALKBH6	537	453	434	499	457	531
ALKBH7	724	848	702	747	629	722
ALKBH8	727	765	579	428	596	665
ALLC	0	1	1	0	0	0
ALMS1	555	570	457	306	416	555
ALOX12	1	4	0	0	2	3
ALOX12B	7	4	4	5	6	2
ALOX15	0	1	2	2	0	0
ALOX15B	0	2	0	1	0	1
ALOX5	0	0	0	0	0	1
ALOX5AP	1	2	0	11	7	3
ALOXE3	9	5	4	1	8	10
ALPI	0	0	0	0	0	0
ALPK1	73	76	91	63	73	85
ALPK2	4	0	0	2	0	3
ALPK3	11	7	9	13	7	5
ALPL	2	3	10	11	8	9
ALPP	131	96	92	17	34	56
ALPPL2	0	0	0	0	0	0
ALS2	551	521	423	313	408	437
ALS2CL	140	128	111	51	45	91
ALS2CR11	80	100	75	37	47	65
ALS2CR12	0	1	0	0	1	2
ALX1	6	7	16	39	24	31
ALX3	12	7	1	3	2	3
ALX4	24	24	13	37	43	42
ALYREF	4430	5480	4355	3725	3595	4017
AMACR	5	7	10	4	10	9
AMBN	1	0	1	7	2	4
AMBP	1	1	0	0	0	3
AMBRA1	256	323	267	260	317	400
AMD1	3085	3137	2506	2554	2796	3141
AMDHD1	44	36	27	42	40	31
AMDHD2	148	161	142	193	194	178
AMELX	0	0	0	0	0	0
AMELY	0	0	0	0	0	0
AMER1	159	227	178	138	179	193
AMER2	0	2	0	0	0	0
AMER3	0	0	0	0	0	0
AMFR	1298	1423	1161	1127	1201	1296
AMH	57	76	40	121	69	100
AMHR2	1	0	0	2	1	4
AMIGO1	243	280	250	182	242	296
AMIGO2	1013	886	751	335	389	573
AMIGO3	0	0	0	0	0	0
AMMECR1	539	653	480	472	627	674
AMMECR1L	722	709	589	469	595	582
AMN	54	88	48	42	23	27
AMN1	115	78	99	91	93	102
AMOT	761	1026	775	1318	1406	1569
AMOTL1	2555	2706	2247	1529	2081	2317
AMOTL2	2954	3518	2641	1651	2042	2573
AMPD1	0	2	0	0	0	4
AMPD2	786	919	766	825	812	967
AMPD3	82	80	89	120	104	148
AMPH	264	288	193	106	146	221
AMT	0	1	0	0	0	2
AMTN	0	0	0	0	0	0
AMY1A	0	0	0	0	0	0
AMY1B	0	0	0	0	0	0
AMY1C	0	0	0	0	0	0
AMY2A	0	2	0	0	0	0
AMY2B	22	42	8	33	27	13
AMZ1	0	0	0	0	0	1
AMZ2	2332	2221	1951	1693	1946	1966
ANAPC1	764	818	708	501	779	751
ANAPC10	554	504	450	443	464	426
ANAPC11	1626	1711	1647	1808	1496	1579
ANAPC13	1283	1224	1045	978	1032	1031
ANAPC15	814	894	766	756	736	749
ANAPC16	2368	2226	2002	2032	2250	2104
ANAPC2	553	633	578	719	613	629
ANAPC4	931	866	729	546	642	663
ANAPC5	3790	4238	3400	3029	3374	3630
ANAPC7	2222	2466	1867	1649	1770	1798
ANG	17	23	17	24	10	23
ANGEL1	191	233	178	230	270	271
ANGEL2	731	670	590	572	683	711
ANGPT1	94	85	90	74	88	120
ANGPT2	2	7	2	2	2	4
ANGPT4	5	4	1	3	2	0
ANGPTL1	0	0	0	0	0	0
ANGPTL2	203	109	102	134	121	190
ANGPTL3	0	0	0	0	0	0
ANGPTL4	229	174	121	199	131	224
ANGPTL5	2	0	0	0	0	1
ANGPTL6	21	20	20	26	9	13
ANGPTL7	0	0	0	0	0	0
ANGPTL8	3	9	3	5	4	7
ANHX	0	0	0	0	0	0
ANK1	101	114	69	73	64	107
ANK2	152	188	139	93	170	183
ANK3	149	164	134	114	116	149
ANKAR	54	49	52	41	43	40
ANKDD1A	40	31	22	21	27	29
ANKDD1B	4	1	2	2	7	5
ANKEF1	163	186	144	130	154	175
ANKFN1	4	11	3	1	10	10
ANKFY1	1030	1122	840	807	961	1039
ANKH	1054	1133	913	1283	1342	1462
ANKHD1	20	18	2	10	8	14
ANKHD1-EIF4EBP3	1	4	0	15	1	5
ANKIB1	1205	1135	1033	680	1022	978
ANKK1	0	0	0	1	0	0
ANKLE1	33	33	21	37	28	29
ANKLE2	1146	1252	909	1093	1080	1159
ANKMY1	196	216	179	149	153	192
ANKMY2	491	472	417	367	417	454
ANKRA2	242	201	170	180	277	195
ANKRD1	8694	7562	6375	2431	3485	4680
ANKRD10	599	548	415	469	459	483
ANKRD11	2203	2780	2354	1856	2230	2843
ANKRD12	613	712	450	396	566	616
ANKRD13A	1724	1729	1282	919	1166	1306
ANKRD13B	539	719	498	487	421	495
ANKRD13C	1459	1297	1114	866	1205	1308
ANKRD13D	654	640	572	632	542	655
ANKRD16	181	206	201	159	144	170
ANKRD17	1173	1225	1165	796	1113	1332
ANKRD18A	107	151	124	86	73	108
ANKRD18B	17	16	10	19	32	20
ANKRD2	0	2	2	0	1	0
ANKRD20A1	6	3	4	1	0	1
ANKRD20A2	0	0	0	2	2	0
ANKRD20A3	0	0	0	0	3	1
ANKRD20A4	9	2	2	6	4	8
ANKRD22	24	29	16	20	23	38
ANKRD23	20	40	20	14	10	16
ANKRD24	15	9	9	4	9	15
ANKRD26	361	399	330	252	338	418
ANKRD27	1080	1208	1076	726	824	950
ANKRD28	2505	2701	2146	1323	1888	2043
ANKRD29	398	320	298	322	359	467
ANKRD30A	0	0	0	0	0	0
ANKRD30B	0	4	4	0	0	3
ANKRD30BL	0	0	0	0	0	0
ANKRD31	7	15	6	3	7	6
ANKRD33	0	0	0	0	0	0
ANKRD33B	514	535	534	178	351	355
ANKRD34A	68	77	44	72	47	53
ANKRD34B	6	8	8	4	9	3
ANKRD34C	0	0	0	0	1	0
ANKRD35	2	4	0	4	1	5
ANKRD36	116	98	58	54	84	88
ANKRD36B	80	86	79	58	63	89
ANKRD36C	134	146	114	103	179	133
ANKRD37	149	130	123	91	106	126
ANKRD39	31	79	57	34	36	57
ANKRD40	1399	1492	1200	997	1203	1335
ANKRD42	360	340	272	291	312	334
ANKRD44	187	215	207	132	235	214
ANKRD45	0	2	0	0	1	0
ANKRD46	509	562	468	427	511	472
ANKRD49	447	386	420	355	443	378
ANKRD50	606	699	596	393	541	660
ANKRD52	1251	1358	1134	895	1110	1279
ANKRD53	9	5	1	7	8	16
ANKRD54	465	496	447	458	462	532
ANKRD55	0	3	0	2	0	3
ANKRD6	109	147	100	73	126	156
ANKRD60	0	0	0	0	0	0
ANKRD61	4	0	4	4	3	1
ANKRD62	0	0	0	0	0	1
ANKRD63	0	1	0	0	0	1
ANKRD65	7	7	6	6	12	10
ANKRD66	0	0	0	0	0	0
ANKRD7	4	2	0	2	4	0
ANKRD9	538	459	502	496	552	410
ANKS1A	835	929	809	632	754	955
ANKS1B	8	14	10	10	2	1
ANKS3	301	353	278	266	245	293
ANKS4B	1	0	0	0	0	0
ANKS6	770	833	779	572	674	742
ANKUB1	6	13	10	5	14	5
ANKZF1	511	480	373	427	372	427
ANLN	6098	5887	4097	3259	4251	4415
ANO1	10	3	5	8	14	10
ANO10	1548	1641	1229	1060	1070	1184
ANO2	220	285	180	32	51	135
ANO3	44	42	11	11	30	38
ANO4	7	1	7	11	3	8
ANO5	89	83	44	100	78	89
ANO6	911	856	772	524	770	800
ANO7	30	46	32	28	42	30
ANO8	504	592	479	468	459	559
ANO9	0	0	0	0	1	1
ANOS1	544	603	442	273	390	536
ANP32A	9062	9071	7303	7652	7352	7740
ANP32B	9196	9015	7501	7201	6839	7473
ANP32D	0	0	0	0	0	0
ANP32E	5330	5490	4321	3539	4453	4296
ANPEP	0	6	1	5	1	0
ANTXR1	2051	1949	1387	1149	1498	1702
ANTXR2	6636	6706	5311	5307	5860	6266
ANTXRL	0	0	3	0	0	1
ANXA1	16018	14683	11962	10688	11662	12007
ANXA10	47	40	34	81	74	65
ANXA11	3920	4279	3687	3839	3859	4311
ANXA13	0	0	0	1	0	0
ANXA2	23741	25505	18904	14363	14689	17006
ANXA2R	10	9	6	9	11	6
ANXA3	5748	5131	4171	2096	2644	3141
ANXA4	723	698	555	507	648	677
ANXA5	12192	11604	9096	8849	9189	9887
ANXA6	9084	9504	7654	6460	6823	8035
ANXA7	3343	3369	2643	2380	2899	3008
ANXA8	13	15	4	0	1	6
ANXA8L1	21	41	20	13	9	20
ANXA9	8	3	11	4	0	2
AOAH	0	1	1	7	3	1
AOC1	0	0	0	0	0	0
AOC2	81	83	64	101	70	76
AOC3	57	67	42	50	55	41
AOX1	4094	4507	3773	1952	2637	2824
AP000275.65	0	0	0	0	0	0
AP000295.9	0	0	0	0	0	0
AP000304.12	0	0	0	0	0	0
AP000322.53	0	0	0	0	0	0
AP000350.10	0	0	0	0	0	0
AP000721.4	0	0	0	0	0	0
AP003419.11	0	0	0	0	0	0
AP1AR	974	893	772	573	844	808
AP1B1	1576	1876	1479	1665	1617	1845
AP1G1	1210	1280	1045	971	1097	1243
AP1G2	831	872	775	689	550	725
AP1M1	5403	5614	4608	3876	4138	4605
AP1M2	944	902	827	304	388	445
AP1S1	2337	2369	2111	2001	2015	2202
AP1S2	2033	1883	1619	1826	1994	1900
AP1S3	422	399	356	188	283	307
AP2A1	2741	2818	2321	2300	2402	2527
AP2A2	1128	1307	1076	1075	996	1155
AP2B1	10586	12046	9774	6848	9176	9749
AP2M1	6061	6890	5523	5561	5548	6247
AP2S1	6883	7197	6505	5716	5652	5796
AP3B1	2199	2119	1859	1403	1599	1793
AP3B2	6	8	12	18	9	12
AP3D1	3048	3793	2949	2780	2776	3238
AP3M1	1518	1535	1209	1027	1469	1419
AP3M2	322	301	236	312	287	339
AP3S1	3005	2937	2326	2133	2402	2353
AP3S2	196	217	150	172	202	201
AP4B1	426	539	415	435	363	402
AP4E1	393	338	291	225	306	341
AP4M1	320	478	373	334	319	403
AP4S1	318	251	270	187	205	203
AP5B1	289	273	289	212	290	356
AP5M1	1422	1233	1117	834	1117	1196
AP5S1	567	587	398	477	467	433
AP5Z1	439	413	374	454	390	434
APAF1	836	821	632	450	652	698
APBA1	40	37	30	18	22	32
APBA2	642	653	605	462	611	634
APBA3	358	312	349	280	315	337
APBB1	565	694	535	638	556	670
APBB1IP	2828	3493	2815	1980	2145	2668
APBB2	2090	2018	1883	1141	1596	1853
APBB3	221	209	144	179	144	201
APC	752	886	635	453	712	744
APC2	58	62	66	43	50	60
APCDD1	7	2	1	8	4	4
APCDD1L	164	173	128	147	182	163
APCS	0	0	0	0	0	0
APEH	1951	2173	1997	1444	1611	1829
APELA	0	0	0	0	0	0
APEX1	6045	6426	5312	4515	4751	5190
APEX2	1482	1934	1484	1137	1230	1338
APH1A	2844	2816	2642	2354	2493	2636
APH1B	251	274	207	246	231	239
API5	2844	2962	2370	2183	2627	2790
APIP	1129	1112	898	803	834	830
APITD1-CORT	0	0	0	0	0	0
APLF	79	81	60	63	85	80
APLN	206	238	255	133	144	141
APLNR	0	0	0	0	0	0
APLP1	56	61	81	88	57	83
APLP2	27882	28152	20732	21879	22510	25114
APMAP	3799	3846	3121	2677	2732	2981
APOA1	42	58	53	164	151	121
APOA2	0	0	0	0	0	0
APOA4	0	0	0	0	0	0
APOA5	1	3	0	0	1	0
APOB	0	0	0	1	2	0
APOBEC1	0	0	0	0	0	0
APOBEC2	0	0	0	2	0	0
APOBEC3A	0	0	0	0	0	0
APOBEC3B	602	718	583	461	539	465
APOBEC3C	480	458	394	371	389	556
APOBEC3D	1	4	0	0	3	2
APOBEC3F	32	18	22	16	20	16
APOBEC3G	2	7	1	1	4	1
APOBEC3H	0	0	0	0	1	1
APOBEC4	0	0	0	0	0	0
APOBR	2	1	0	0	0	0
APOC1	246	228	191	297	230	219
APOC2	0	0	0	0	0	0
APOC3	0	0	0	0	0	2
APOC4	0	0	0	0	0	0
APOC4-APOC2	0	0	0	0	0	0
APOD	0	0	0	2	2	1
APOE	289	184	168	377	278	283
APOF	0	0	0	0	0	0
APOH	0	0	0	0	1	0
APOL1	206	179	130	174	137	203
APOL2	287	263	226	289	255	273
APOL3	173	111	104	143	171	162
APOL4	0	1	0	0	0	0
APOL5	0	0	0	0	0	0
APOL6	319	262	113	198	214	244
APOLD1	158	142	109	97	117	121
APOM	60	90	87	45	75	58
APOO	462	454	396	337	327	388
APOOL	589	665	415	426	451	580
APOPT1	346	385	250	240	226	246
APP	11485	11565	8587	8435	9200	10449
APPBP2	1045	991	752	756	878	917
APPL1	1994	2129	1637	1200	1726	1751
APPL2	797	901	697	614	700	748
APRT	1690	2078	1837	1972	1836	1980
APTX	1206	1244	1018	799	903	936
AQP1	4	8	2	6	17	13
AQP10	0	0	0	0	0	0
AQP11	5	15	2	8	9	14
AQP12A	0	0	0	0	0	0
AQP12B	0	0	0	0	0	0
AQP2	0	0	0	0	0	0
AQP3	68	69	35	83	71	112
AQP4	0	0	4	3	2	2
AQP5	31	21	20	36	38	42
AQP6	2	4	0	0	0	0
AQP7	0	0	1	0	0	1
AQP8	0	0	3	0	0	4
AQP9	0	0	0	0	0	0
AQR	1003	1118	862	652	839	1001
AR	353	330	288	227	261	392
ARAF	825	1015	832	885	907	992
ARAP1	1535	2039	1771	1264	1330	1505
ARAP2	245	333	257	137	245	250
ARAP3	788	898	711	626	602	743
ARC	58	36	54	57	37	69
ARCN1	6898	7226	5397	4742	6059	6737
AREG	344	285	232	402	268	375
AREL1	1259	1394	1109	864	1100	1172
ARF1	8608	9830	8216	8394	8641	9360
ARF3	2519	2451	1960	1862	2244	2217
ARF4	8320	8411	6949	5998	7004	7322
ARF5	1053	1133	898	1113	1049	1056
ARF6	8149	8148	7013	5783	6608	6639
ARFGAP1	1721	1752	1395	1579	1362	1541
ARFGAP2	818	935	694	718	735	722
ARFGAP3	970	799	562	711	757	817
ARFGEF1	890	882	770	499	743	785
ARFGEF2	1793	1834	1605	1012	1449	1637
ARFGEF3	393	409	349	234	364	372
ARFIP1	965	914	692	707	819	840
ARFIP2	1128	1496	1204	1225	1240	1413
ARFRP1	725	819	729	535	601	593
ARG1	0	0	0	0	0	0
ARG2	844	960	805	672	720	695
ARGFX	0	0	0	0	0	0
ARGLU1	1230	1241	990	1026	1073	1057
ARHGAP1	647	760	578	621	606	676
ARHGAP10	515	483	410	304	345	392
ARHGAP11A	3248	3332	2534	1768	2363	2528
ARHGAP11B	499	620	404	316	393	419
ARHGAP12	1094	1100	881	788	935	977
ARHGAP15	0	0	0	0	0	0
ARHGAP17	1199	1536	1113	964	994	1263
ARHGAP18	1853	1931	1444	1084	1542	1552
ARHGAP19	752	691	551	547	600	690
ARHGAP19-SLIT1	0	0	0	0	0	0
ARHGAP20	49	30	29	23	24	36
ARHGAP21	3206	3565	2885	2052	2932	3372
ARHGAP22	899	1096	966	757	788	833
ARHGAP23	2596	2663	2359	1697	2058	2424
ARHGAP24	312	267	245	143	209	221
ARHGAP25	28	32	16	21	16	12
ARHGAP26	727	703	586	468	589	649
ARHGAP27	272	307	244	263	287	337
ARHGAP28	63	57	45	48	68	39
ARHGAP29	13430	12513	10652	7256	10306	10334
ARHGAP30	109	49	64	45	44	59
ARHGAP31	449	453	454	247	324	361
ARHGAP32	515	558	476	341	485	581
ARHGAP33	198	214	141	142	134	160
ARHGAP35	1945	2143	1880	1317	1691	1835
ARHGAP36	0	0	0	0	0	0
ARHGAP39	504	579	507	375	372	506
ARHGAP4	12	3	8	12	17	6
ARHGAP40	117	201	101	128	99	136
ARHGAP42	654	556	453	357	530	600
ARHGAP44	17	39	17	63	41	57
ARHGAP45	626	637	587	376	424	549
ARHGAP5	2687	2427	2230	1996	2911	2979
ARHGAP6	16	26	9	22	19	21
ARHGAP8	1	0	5	5	3	2
ARHGAP9	69	48	46	18	23	34
ARHGDIA	11536	13924	11161	9812	9383	11422
ARHGDIB	6181	6946	6084	5213	5686	5619
ARHGDIG	27	19	23	60	34	65
ARHGEF1	3249	3766	2905	2431	2247	2873
ARHGEF10	5	2	0	1	3	2
ARHGEF10L	8	7	5	20	12	14
ARHGEF11	761	1018	778	525	677	867
ARHGEF12	4068	4267	3732	2671	3754	4077
ARHGEF15	0	0	0	0	0	0
ARHGEF16	6	5	7	14	13	16
ARHGEF17	530	477	448	313	327	448
ARHGEF18	152	157	121	82	95	103
ARHGEF19	197	200	172	179	172	175
ARHGEF2	2027	2222	1721	2018	2035	2330
ARHGEF25	29	45	44	90	78	90
ARHGEF26	653	757	637	308	438	549
ARHGEF28	2444	2701	2186	1449	1693	2023
ARHGEF3	291	250	211	196	244	305
ARHGEF33	1	1	3	0	6	3
ARHGEF35	26	15	22	20	14	15
ARHGEF37	15	9	3	10	16	14
ARHGEF38	25	14	39	18	12	20
ARHGEF39	440	525	455	449	380	405
ARHGEF4	89	84	64	92	98	109
ARHGEF40	355	413	413	292	319	397
ARHGEF5	42	48	47	34	25	33
ARHGEF6	107	138	74	102	125	139
ARHGEF7	744	862	617	624	698	832
ARHGEF9	679	712	520	395	461	634
ARID1A	1512	1631	1569	951	1255	1533
ARID1B	596	648	568	511	623	690
ARID2	367	415	316	259	351	363
ARID3A	135	193	174	166	135	161
ARID3B	296	334	300	337	412	421
ARID3C	4	1	1	3	0	0
ARID4A	556	594	426	341	477	501
ARID4B	730	625	532	528	668	805
ARID5A	212	203	221	214	153	234
ARID5B	356	352	294	220	254	361
ARIH1	1588	1563	1436	1269	1553	1620
ARIH2	2730	2974	2352	2159	2438	2551
ARIH2OS	29	58	49	23	33	41
ARL1	3510	3136	2686	2533	2943	3043
ARL10	220	315	290	189	223	250
ARL11	0	0	1	1	0	0
ARL13A	0	2	3	0	1	0
ARL13B	620	664	450	380	479	486
ARL14	105	56	54	65	70	60
ARL14EP	598	534	436	424	528	463
ARL14EPL	30	12	24	27	26	22
ARL15	390	429	376	298	373	392
ARL16	1092	1079	854	857	906	733
ARL17A	38	46	27	38	35	36
ARL17B	15	23	4	22	13	19
ARL2	934	1084	878	973	863	954
ARL2-SNX15	1	0	0	0	0	1
ARL2BP	1314	1235	1031	1062	1224	1209
ARL3	925	887	825	715	771	746
ARL4A	1147	1072	825	741	838	750
ARL4C	3670	3247	2939	2946	3247	3241
ARL4D	444	401	405	328	329	381
ARL5A	793	724	595	485	675	655
ARL5B	1293	1198	912	808	1261	1203
ARL5C	2	0	0	0	0	0
ARL6	331	302	251	232	300	322
ARL6IP1	6350	5752	3940	4454	4548	4494
ARL6IP4	3281	3703	3188	3151	3148	3104
ARL6IP5	2531	2393	1881	2357	2347	2445
ARL6IP6	1035	1022	697	648	668	711
ARL8A	444	426	315	422	374	373
ARL8B	2248	2224	1778	1568	1962	1933
ARL9	1	1	0	3	0	2
ARMC1	1550	1384	1186	928	1173	1195
ARMC10	944	859	786	684	815	825
ARMC12	10	2	6	12	10	20
ARMC2	35	43	27	35	40	53
ARMC3	0	0	0	3	2	0
ARMC4	105	149	96	61	105	93
ARMC5	359	416	310	341	348	378
ARMC6	2193	2496	2225	1440	1652	1878
ARMC7	452	475	421	379	369	520
ARMC8	675	798	555	549	699	694
ARMC9	245	216	156	165	218	209
ARMCX1	1463	1366	1048	1041	1102	1195
ARMCX2	2156	2146	1690	1405	1406	1751
ARMCX3	1210	966	915	904	983	1062
ARMCX4	167	197	143	90	124	123
ARMCX5	904	907	736	630	813	840
ARMCX6	831	763	663	548	594	653
ARMS2	0	0	0	0	0	0
ARMT1	976	933	747	713	746	812
ARNT	596	593	549	464	510	662
ARNT2	436	436	353	173	247	287
ARNTL	250	233	162	128	192	232
ARNTL2	1499	1538	1381	947	1345	1216
ARPC1A	292	330	254	307	238	233
ARPC1B	23	25	7	19	24	20
ARPC2	9261	9275	8370	6516	7272	7684
ARPC3	7750	7669	6569	6080	6298	6485
ARPC4	2733	2649	2363	2236	2212	2128
ARPC4-TTLL3	0	0	0	0	0	0
ARPC5	6822	5619	4644	5094	5210	4997
ARPC5L	1948	2170	1704	1433	1474	1605
ARPIN	670	598	518	394	535	510
ARPP19	4485	3887	3153	2717	3532	3595
ARPP21	12	4	1	3	4	6
ARR3	0	0	0	0	0	1
ARRB1	740	691	655	791	897	843
ARRB2	1389	1265	1190	1010	1065	1076
ARRDC1	477	503	454	479	428	462
ARRDC2	806	960	846	752	844	991
ARRDC3	774	611	441	472	680	771
ARRDC4	456	473	315	245	257	416
ARRDC5	0	0	0	0	0	0
ARSA	49	57	22	104	89	101
ARSB	489	512	361	417	466	476
ARSD	22	24	17	18	25	41
ARSE	24	24	33	35	59	44
ARSF	0	0	0	0	0	0
ARSG	108	121	104	97	90	135
ARSH	0	0	0	0	0	0
ARSI	1	3	5	1	0	3
ARSJ	1014	1038	908	536	653	783
ARSK	264	270	202	158	244	262
ART1	0	0	0	0	0	0
ART3	0	0	0	2	0	0
ART4	0	0	0	0	0	0
ART5	2	5	0	10	5	21
ARTN	92	98	109	48	49	77
ARV1	364	401	290	394	381	414
ARVCF	78	89	87	104	84	114
ARX	0	0	0	0	3	2
AS3MT	0	0	0	0	0	0
ASAH1	615	581	453	543	584	564
ASAH2	96	68	56	47	80	66
ASAH2B	278	271	218	181	269	223
ASAP1	1931	2409	1965	1150	1657	2003
ASAP2	2440	2364	1973	1559	2154	2379
ASAP3	479	435	426	297	405	422
ASB1	1367	1444	1252	866	970	1106
ASB10	0	0	0	0	0	0
ASB11	0	0	0	1	0	0
ASB12	7	5	2	4	5	3
ASB13	521	635	549	492	517	586
ASB14	5	7	16	2	8	4
ASB15	0	0	0	0	0	0
ASB16	15	13	15	8	15	12
ASB17	0	0	0	0	0	0
ASB18	0	0	0	0	0	0
ASB2	11	18	14	32	45	30
ASB3	11	12	7	3	9	3
ASB4	3	0	1	0	1	3
ASB5	0	0	0	1	1	1
ASB6	744	906	733	684	695	792
ASB7	578	563	506	378	480	543
ASB8	461	463	339	363	454	455
ASB9	201	193	185	193	185	199
ASCC1	1004	951	805	662	823	795
ASCC2	951	1099	899	852	926	971
ASCC3	912	927	758	650	807	832
ASCL1	2	2	5	1	4	3
ASCL2	0	0	0	0	1	0
ASCL3	0	0	0	0	0	0
ASCL4	0	0	0	0	0	0
ASCL5	0	0	0	0	1	0
ASF1A	1427	1392	1159	1142	1304	1291
ASF1B	3293	3346	2823	2376	2615	2480
ASGR1	30	44	42	32	43	36
ASGR2	0	0	0	0	0	0
ASH1L	667	772	576	475	714	759
ASH2L	647	680	575	511	601	548
ASIC1	172	181	146	178	170	168
ASIC2	0	0	3	1	0	0
ASIC3	25	44	25	42	19	39
ASIC4	0	1	1	0	0	0
ASIC5	0	0	0	0	0	0
ASIP	0	0	0	0	0	0
ASL	150	163	163	124	98	124
ASMT	0	0	0	0	0	0
ASMTL	237	300	253	242	222	238
ASNA1	3500	3717	3250	2948	3142	3252
ASNS	1429	1487	1173	1740	1507	1774
ASNSD1	1768	1930	1518	1218	1476	1593
ASPA	0	0	0	0	0	0
ASPDH	0	0	0	0	0	0
ASPG	0	0	0	0	0	0
ASPH	6520	6627	5362	3535	4476	4980
ASPHD1	123	95	79	90	74	104
ASPHD2	45	64	50	45	39	43
ASPM	1549	1858	1282	1080	1341	1292
ASPN	0	0	0	0	0	0
ASPRV1	17	12	14	7	10	10
ASPSCR1	738	914	680	806	710	768
ASRGL1	159	150	150	189	186	145
ASS1	58	100	90	195	136	153
ASTE1	111	156	124	124	145	139
ASTL	0	0	0	0	0	0
ASTN1	21	22	22	9	26	9
ASTN2	48	46	40	42	43	51
ASXL1	3590	3661	2799	2198	2623	2816
ASXL2	961	1018	893	561	907	958
ASXL3	4	9	7	10	7	13
ASZ1	0	0	0	0	0	0
ATAD1	1710	1690	1139	1101	1304	1519
ATAD2	4609	4645	3632	2371	3326	3838
ATAD2B	213	227	149	133	198	260
ATAD3A	2746	3334	2706	2117	2146	2397
ATAD3B	1397	1669	1357	1089	1189	1226
ATAD3C	2	5	0	4	4	0
ATAD5	455	459	438	249	377	422
ATAT1	241	308	254	252	209	292
ATCAY	0	0	0	0	0	0
ATE1	1274	1230	1017	802	1068	1156
ATF1	1136	1108	913	739	875	1024
ATF2	1029	1002	800	626	838	938
ATF3	421	280	247	362	359	366
ATF4	10036	11753	9917	9684	9690	10885
ATF5	976	1261	923	886	920	1129
ATF6	1431	1361	1121	929	1064	1211
ATF6B	2400	2782	2170	2286	2072	2611
ATF7	345	398	289	288	340	450
ATF7IP	1103	1348	975	810	1116	1308
ATF7IP2	14	13	18	37	38	23
ATG10	1549	2140	1786	1224	1219	1090
ATG101	1040	1090	908	806	797	818
ATG12	1276	1192	1043	909	1083	1121
ATG13	993	1117	929	978	1018	1156
ATG14	528	419	387	320	456	458
ATG16L1	522	544	405	419	410	511
ATG16L2	298	356	242	340	264	331
ATG2A	1001	1081	961	854	876	1123
ATG2B	462	495	426	312	409	478
ATG3	2510	2191	2176	1721	1939	1972
ATG4A	486	428	359	360	385	442
ATG4B	762	1044	812	818	749	826
ATG4C	689	765	583	486	579	589
ATG4D	958	1014	924	817	833	961
ATG5	1273	1212	1023	844	976	973
ATG7	534	622	463	437	532	482
ATG9A	1610	1698	1375	1181	1267	1515
ATG9B	1	0	3	2	4	1
ATIC	3061	3306	2580	2212	2186	2554
ATL1	231	183	167	125	181	164
ATL2	1723	1737	1333	1220	1523	1568
ATL3	4143	4064	2878	2842	3207	3384
ATM	1555	1540	1319	879	1364	1540
ATMIN	866	907	785	672	812	840
ATN1	1766	2471	1713	1701	1831	2325
ATOH1	3	10	1	1	0	5
ATOH7	1	1	2	7	2	1
ATOH8	53	23	13	34	26	24
ATOX1	1051	1548	1059	937	908	951
ATP10A	224	234	207	104	114	148
ATP10B	0	0	0	0	0	0
ATP10D	662	612	549	406	647	702
ATP11A	372	428	404	258	421	435
ATP11B	1798	1787	1485	1016	1551	1647
ATP11C	1430	1369	1153	890	1186	1272
ATP12A	2	5	4	0	0	0
ATP13A1	1557	1943	1419	1478	1358	1721
ATP13A2	2026	2141	1905	1449	1414	1763
ATP13A3	3891	3719	3032	1807	3077	3212
ATP13A4	2	4	0	4	1	2
ATP13A5	1	5	0	3	3	0
ATP1A1	29761	30605	24134	27120	27488	30709
ATP1A2	0	2	0	0	0	1
ATP1A3	229	323	188	136	142	187
ATP1A4	0	0	0	0	0	0
ATP1B1	3586	2880	2188	2142	2323	2735
ATP1B2	6	6	0	11	1	5
ATP1B3	3858	4043	3169	3121	3123	3280
ATP1B4	0	0	0	0	0	0
ATP23	136	104	106	117	98	131
ATP2A1	31	50	40	47	34	24
ATP2A2	8057	8443	6671	5168	6130	7391
ATP2A3	7	20	7	14	17	20
ATP2B1	2368	2425	1697	1317	1617	1950
ATP2B2	1	0	0	0	0	3
ATP2B3	0	3	6	0	0	0
ATP2B4	466	440	402	384	433	462
ATP2C1	2457	2662	2025	1651	1944	2152
ATP2C2	2	3	0	3	2	4
ATP4A	0	0	0	0	1	0
ATP4B	0	0	0	0	0	0
ATP5A1	12780	13092	10642	10064	10510	10756
ATP5B	16575	18444	15210	12997	14136	15199
ATP5C1	5150	5419	4273	3799	3990	4124
ATP5D	1342	1437	1192	1388	1221	1335
ATP5E	5501	5010	4167	4314	3728	3826
ATP5EP2	2	1	0	0	1	1
ATP5F1	6591	6732	5790	4932	5368	5228
ATP5G1	2316	2432	1914	2007	1708	1915
ATP5G2	3284	3426	2916	3278	2753	3100
ATP5G3	3510	3946	3220	2946	3141	2862
ATP5H	2313	2635	1854	2134	1841	1880
ATP5I	764	720	741	805	692	676
ATP5J	2046	1974	1750	1830	1900	1808
ATP5J2	407	374	292	377	311	295
ATP5J2-PTCD1	20	42	57	16	32	35
ATP5L	4899	5313	4482	3969	4173	3954
ATP5L2	0	0	0	0	0	0
ATP5O	174	153	129	166	143	128
ATP5S	604	556	474	392	490	472
ATP5SL	1361	1458	1277	1061	1188	1292
ATP6AP1	2390	2401	1716	2280	1939	2443
ATP6AP1L	97	94	57	76	81	80
ATP6AP2	1991	2003	1401	1622	1634	1806
ATP6V0A1	982	1046	745	822	836	1081
ATP6V0A2	859	905	696	727	802	815
ATP6V0A4	78	94	46	64	77	61
ATP6V0B	4078	3594	3376	3592	3233	3297
ATP6V0C	6	5	4	8	6	6
ATP6V0D1	1378	1558	1256	1423	1260	1384
ATP6V0D2	51	14	12	30	44	30
ATP6V0E1	2398	2168	1979	1978	1902	2037
ATP6V0E2	1125	1232	1181	1228	1125	1180
ATP6V1A	934	791	617	750	814	948
ATP6V1B1	9	6	5	19	2	8
ATP6V1B2	1211	1231	1064	883	958	985
ATP6V1C1	3364	3293	2637	2142	2676	2914
ATP6V1C2	159	291	172	66	131	114
ATP6V1D	2300	2410	1935	1959	2129	2043
ATP6V1E1	2468	2321	1900	2187	2129	2164
ATP6V1E2	148	138	115	122	126	143
ATP6V1F	1172	1207	1196	1211	1143	1293
ATP6V1G1	1928	1713	1536	1644	1809	1685
ATP6V1G2	55	38	54	56	59	47
ATP6V1G2-DDX39B	0	0	0	0	0	0
ATP6V1G3	0	2	1	0	0	0
ATP6V1H	879	906	655	756	652	778
ATP7A	251	220	189	157	198	230
ATP7B	102	116	109	107	118	165
ATP8A1	284	196	173	331	328	390
ATP8A2	99	97	68	62	72	106
ATP8B1	909	904	695	249	372	516
ATP8B2	583	667	665	644	720	819
ATP8B3	130	171	77	125	97	119
ATP8B4	2	4	0	0	3	5
ATP9A	92	94	90	154	133	171
ATP9B	178	167	154	98	164	209
ATPAF1	1015	1003	860	1167	1218	1170
ATPAF2	279	321	226	286	274	261
ATPIF1	2860	2192	2197	2443	2144	2035
ATR	525	564	396	362	449	476
ATRAID	1971	2075	1922	1622	1815	1804
ATRIP	0	2	7	1	4	3
ATRN	1065	1048	772	719	896	959
ATRNL1	153	181	156	83	117	117
ATRX	1552	1759	1329	1165	1506	1854
ATXN1	485	456	352	341	428	436
ATXN10	2585	2746	2194	1989	2100	2276
ATXN1L	676	794	586	361	635	719
ATXN2	758	859	618	603	667	845
ATXN2L	2793	3398	2753	2326	2575	3358
ATXN3	811	743	576	587	609	608
ATXN3L	0	0	0	0	0	0
ATXN7	560	582	457	459	520	619
ATXN7L1	96	115	106	64	96	106
ATXN7L2	186	296	195	272	237	257
ATXN7L3	2192	2180	1823	1663	1920	1889
ATXN7L3B	1283	1343	1039	1071	1336	1390
AUH	141	130	153	168	186	194
AUNIP	383	418	297	250	256	337
AUP1	3410	3811	3091	3070	2827	3350
AURKA	6716	7124	5291	4100	4538	4918
AURKAIP1	2805	3411	3162	2543	2475	2565
AURKB	2821	3327	2531	2183	2175	2190
AURKC	3	6	11	0	4	6
AUTS2	29	89	56	154	121	127
AVEN	303	314	227	252	333	247
AVIL	15	19	16	18	21	11
AVL9	689	801	685	467	669	700
AVP	0	0	0	0	0	0
AVPI1	424	434	343	272	245	330
AVPR1A	0	0	0	0	7	0
AVPR1B	0	0	0	0	0	0
AVPR2	0	0	0	0	0	0
AWAT1	0	0	0	0	0	0
AWAT2	8	11	12	3	6	4
AXDND1	3	1	2	5	2	3
AXIN1	959	1076	980	766	850	964
AXIN2	94	70	55	67	64	80
AXL	18560	18589	15762	7866	10255	11443
AZGP1	5	2	5	9	8	6
AZI2	2003	1832	1748	1502	1617	1723
AZIN1	6708	6395	5012	3891	5275	5377
AZIN2	291	277	218	193	216	286
AZU1	0	0	0	0	0	0
B2M	16360	15285	12325	13908	14093	14311
B3GALNT1	1003	835	684	561	721	734
B3GALNT2	365	370	342	186	344	348
B3GALT1	16	17	18	37	28	13
B3GALT2	0	0	0	0	0	0
B3GALT4	42	36	32	43	37	32
B3GALT5	89	97	105	59	102	80
B3GALT6	847	859	760	803	745	786
B3GAT1	2	0	0	0	0	0
B3GAT2	99	102	111	57	87	119
B3GAT3	870	867	786	851	726	842
B3GLCT	450	370	358	353	410	392
B3GNT2	690	690	586	452	589	604
B3GNT3	78	110	98	141	129	128
B3GNT4	81	106	109	121	73	78
B3GNT5	657	618	485	525	626	652
B3GNT6	0	0	0	0	2	0
B3GNT7	11	29	19	29	29	17
B3GNT8	17	6	11	6	13	5
B3GNT9	103	85	84	96	84	118
B3GNTL1	502	557	502	351	342	397
B4GALNT1	65	72	76	91	88	97
B4GALNT2	0	0	5	1	0	0
B4GALNT3	38	59	30	113	87	125
B4GALNT4	174	134	88	123	103	114
B4GALT1	2450	2266	1866	2153	2221	2673
B4GALT2	1811	1929	1816	1507	1486	1605
B4GALT3	835	955	730	859	762	827
B4GALT4	287	271	203	250	219	237
B4GALT5	2207	2309	1981	1532	1924	2239
B4GALT6	973	898	725	696	948	948
B4GALT7	475	564	508	437	446	478
B4GAT1	755	786	670	924	806	938
B9D1	174	171	138	210	200	211
B9D2	134	152	121	136	110	134
BAALC	2	0	0	1	1	0
BAAT	2	5	4	2	0	4
BABAM1	628	621	552	518	464	531
BACE1	608	590	486	461	481	523
BACE2	973	1180	902	738	805	893
BACH1	1120	1181	847	717	979	1009
BACH2	110	90	67	93	81	132
BAD	1732	1605	1677	1483	1383	1468
BAG1	1971	1979	1795	1656	1624	1705
BAG2	2173	2245	1902	1372	1600	1629
BAG3	2928	3652	2581	3143	3044	3910
BAG4	356	372	274	353	328	347
BAG5	1471	1612	1271	1083	1366	1385
BAG6	9203	10898	8760	7576	7672	9603
BAHCC1	203	273	246	176	224	226
BAHD1	672	767	648	531	601	642
BAIAP2	709	822	626	650	516	667
BAIAP2L1	297	311	274	280	297	325
BAIAP2L2	0	3	1	6	0	13
BAIAP3	64	99	85	122	82	82
BAK1	1453	1398	1201	1099	1146	1243
BAMBI	172	166	141	134	137	164
BANF1	7026	6863	5255	5262	4966	5250
BANF2	0	0	0	0	0	0
BANK1	76	131	96	47	63	56
BANP	339	436	398	304	335	380
BAP1	3332	3307	3051	2660	2985	3163
BARD1	490	497	378	314	339	400
BARHL1	0	0	0	0	0	0
BARHL2	4	10	7	17	11	15
BARX1	6	4	6	6	10	9
BARX2	20	11	20	27	26	19
BASP1	1996	1884	1587	972	1050	1230
BATF	55	56	52	35	52	67
BATF2	36	20	32	14	21	30
BATF3	220	221	266	164	168	170
BAX	3079	2842	2811	2779	2560	2511
BAZ1A	1918	1953	1519	1293	1741	1869
BAZ1B	2543	2900	2349	1644	2127	2567
BAZ2A	1254	1453	1174	932	1312	1492
BAZ2B	190	179	177	168	228	217
BBC3	152	126	174	175	179	172
BBIP1	451	357	321	289	341	333
BBOF1	148	96	119	88	100	98
BBOX1	0	0	0	0	2	0
BBS1	4	9	0	6	3	1
BBS10	530	479	352	286	413	392
BBS12	81	72	63	35	87	77
BBS2	477	445	461	365	415	439
BBS4	288	295	268	245	306	321
BBS5	66	96	76	76	66	73
BBS7	456	406	395	348	456	403
BBS9	163	125	161	152	183	170
BBX	1561	1595	1273	1035	1453	1609
BCAM	434	465	420	643	500	631
BCAN	0	2	1	5	7	1
BCAP29	1542	1551	1152	986	1152	1202
BCAP31	7094	7262	5530	6068	5442	6250
BCAR1	1703	1878	1823	1527	1564	2024
BCAR3	4669	5509	4382	4315	4386	5148
BCAS1	0	0	0	2	4	3
BCAS2	2290	2288	1796	1785	1929	1994
BCAS3	283	270	171	283	296	273
BCAS4	146	122	113	112	97	106
BCAT1	2295	2513	2084	1624	1943	2040
BCAT2	796	948	771	707	697	908
BCCIP	4047	4672	3966	2772	3078	3309
BCDIN3D	59	89	51	67	72	68
BCHE	7	6	10	15	10	10
BCKDHA	0	3	5	0	0	0
BCKDHB	295	288	187	222	265	279
BCKDK	1215	1383	1222	1177	1097	1187
BCL10	966	875	673	708	759	773
BCL11A	193	210	164	163	131	178
BCL11B	0	3	2	5	2	4
BCL2	354	345	337	160	252	255
BCL2A1	542	589	485	409	428	414
BCL2L1	10003	11604	9519	7805	8769	9360
BCL2L10	0	0	0	1	0	0
BCL2L11	286	316	251	286	302	357
BCL2L12	1520	1651	1335	1367	1147	1425
BCL2L13	675	768	628	687	716	683
BCL2L14	0	0	0	0	0	0
BCL2L15	6	12	11	4	4	2
BCL2L2	647	724	566	508	518	559
BCL2L2-PABPN1	0	1	2	0	1	2
BCL3	208	184	122	207	189	180
BCL6	507	487	365	329	416	559
BCL6B	4	14	6	24	12	22
BCL7A	498	531	438	411	481	553
BCL7B	1464	1511	1456	1271	1254	1437
BCL7C	1291	1289	1237	1122	1121	1167
BCL9	288	284	252	245	283	321
BCL9L	2740	3140	2925	1738	2160	2839
BCLAF1	2867	2997	2308	2633	2962	3116
BCO1	0	3	2	3	2	0
BCO2	15	9	7	6	6	17
BCOR	643	926	690	737	822	959
BCORL1	365	411	353	309	353	426
BCR	1269	1380	1366	1239	1306	1513
BCS1L	583	711	494	581	505	537
BDH1	1078	1189	1016	628	822	845
BDH2	226	165	150	186	156	176
BDKRB1	0	0	0	0	0	0
BDKRB2	0	0	0	2	1	0
BDNF	522	465	388	192	264	308
BDP1	950	909	834	649	1073	1077
BEAN1	0	0	3	0	1	2
BECN1	1936	1983	1486	1505	1597	1665
BECN2	0	0	0	0	0	0
BEGAIN	0	0	2	7	1	4
BEND2	0	0	0	0	0	0
BEND3	222	278	261	159	211	197
BEND4	19	37	21	49	54	75
BEND5	2	10	3	2	12	10
BEND6	30	24	31	20	23	43
BEND7	851	922	733	456	692	796
BEST1	733	940	788	786	752	687
BEST2	2	4	1	5	1	3
BEST3	54	37	31	29	37	45
BEST4	2	10	1	6	0	1
BET1	593	582	512	444	546	486
BET1L	771	887	783	649	803	889
BEX1	18	19	19	62	33	44
BEX2	308	304	293	305	262	270
BEX3	4909	5309	4617	4402	4110	4204
BEX4	138	136	162	358	359	312
BEX5	106	117	110	78	99	82
BFAR	1335	1467	1221	1098	1151	1262
BFSP1	227	210	160	214	218	207
BFSP2	0	0	0	0	0	0
BGLAP	0	0	0	4	0	0
BGN	0	0	0	0	0	0
BHLHA15	0	0	0	0	0	0
BHLHA9	0	0	0	0	0	0
BHLHB9	328	330	257	234	278	353
BHLHE22	0	0	0	3	4	1
BHLHE23	0	0	0	0	0	0
BHLHE40	494	392	346	322	286	447
BHLHE41	141	114	104	174	177	168
BHMG1	3	8	2	2	0	2
BHMT	0	0	0	0	0	0
BHMT2	0	0	0	0	0	0
BICC1	460	473	382	264	264	334
BICD1	340	331	207	251	249	300
BICD2	1633	1707	1391	1100	1323	1517
BICDL1	30	25	31	32	40	23
BICDL2	2	9	10	5	4	11
BID	668	724	539	647	628	701
BIK	6	3	1	12	4	5
BIN1	502	542	482	580	488	502
BIN2	0	1	1	0	0	0
BIN3	159	189	154	119	126	179
BIRC2	2972	2904	2381	1707	2277	2355
BIRC3	412	308	250	227	300	315
BIRC5	5104	5301	4263	4037	4135	3779
BIRC6	997	1294	1007	718	1004	1108
BIRC7	4	0	0	0	0	0
BIRC8	0	0	0	0	0	0
BIVM	256	217	151	196	168	194
BIVM-ERCC5	0	0	0	0	0	0
BLACE	0	0	0	0	0	0
BLCAP	1901	1806	1535	1388	1319	1593
BLID	10	1	17	7	9	14
BLK	4	3	4	0	5	2
BLM	684	776	602	549	605	737
BLMH	1718	1748	1265	1325	1263	1374
BLNK	0	2	3	0	1	0
BLOC1S1	9	12	9	6	13	23
BLOC1S2	1208	1157	968	1002	1129	1073
BLOC1S3	208	210	166	220	199	201
BLOC1S4	509	553	499	496	513	574
BLOC1S5	671	710	523	503	580	573
BLOC1S5-TXNDC5	0	0	0	0	0	0
BLOC1S6	1464	1398	1186	962	1263	1266
BLVRA	578	591	487	593	541	515
BLVRB	317	301	259	308	251	299
BLZF1	555	569	471	398	593	550
BMF	37	59	29	46	46	65
BMI1	2448	2207	1701	1609	1776	1887
BMP1	234	186	161	206	209	217
BMP10	0	0	0	0	0	0
BMP15	0	0	0	0	0	0
BMP2	203	181	163	216	233	225
BMP2K	1687	1800	1458	831	1113	1245
BMP3	11	9	18	13	23	13
BMP4	2500	2161	1858	1343	1632	1891
BMP5	0	0	0	0	1	0
BMP6	91	66	73	77	71	95
BMP7	59	93	83	212	127	174
BMP8A	0	1	0	1	0	3
BMP8B	99	88	104	63	88	98
BMPER	53	74	41	38	44	44
BMPR1A	974	920	718	619	773	757
BMPR1B	58	45	43	57	79	60
BMPR2	883	902	672	494	748	837
BMS1	2627	2970	2481	2049	2205	2534
BMT2	297	263	221	217	331	291
BMX	0	0	0	1	0	0
BNC1	1	3	1	11	2	8
BNC2	9	3	3	13	12	17
BNIP1	565	621	524	455	454	498
BNIP2	2149	1902	1594	1451	1769	1747
BNIP3	7149	7234	6297	6970	7456	6821
BNIP3L	1888	1685	1537	1457	1680	1725
BNIPL	0	2	2	4	7	4
BOC	80	95	100	85	86	73
BOD1	2146	2126	2223	1646	1806	1969
BOD1L1	1267	1393	1134	696	1213	1220
BOD1L2	0	0	0	0	0	0
BOK	714	800	774	444	505	526
BOLA1	21	9	10	58	21	38
BOLA2	0	2	1	2	2	5
BOLA2B	0	1	0	0	0	1
BOLA3	1018	812	877	809	813	723
BOLL	0	0	0	0	0	0
BOP1	4023	4884	4329	3214	3010	3421
BORA	607	733	503	474	486	499
BORCS5	174	172	176	176	190	201
BORCS6	306	247	278	203	266	279
BORCS7	293	268	207	348	271	311
BORCS7-ASMT	0	0	0	0	0	0
BORCS8	84	118	72	87	79	69
BORCS8-MEF2B	0	2	0	0	0	0
BPGM	486	462	388	450	435	456
BPHL	213	211	225	251	217	245
BPI	1	1	0	1	2	1
BPIFA1	0	0	0	0	0	0
BPIFA2	0	0	0	0	0	0
BPIFA3	0	0	0	0	0	0
BPIFB1	0	0	0	0	0	0
BPIFB2	0	0	0	0	0	0
BPIFB3	0	0	0	0	0	0
BPIFB4	0	0	0	0	0	0
BPIFB6	0	0	0	0	0	0
BPIFC	0	0	0	0	0	0
BPNT1	1006	917	971	778	886	873
BPTF	868	1092	901	714	931	1191
BPY2	0	0	0	0	0	0
BPY2B	0	0	0	0	0	0
BPY2C	0	0	0	0	0	0
BRAF	381	437	314	285	404	392
BRAP	890	966	770	577	746	832
BRAT1	651	822	637	654	650	653
BRCA1	901	1021	847	678	727	850
BRCA2	430	495	362	271	394	405
BRCC3	1753	1783	1356	1097	1394	1512
BRD1	488	531	452	460	500	518
BRD2	7929	8133	6719	7096	7755	8505
BRD3	768	756	652	577	682	736
BRD4	2885	3727	2886	2318	2720	3653
BRD7	1687	1971	1492	1527	1630	1601
BRD8	1979	2296	1742	1726	1855	2051
BRD9	903	1174	870	729	840	887
BRDT	0	0	0	0	0	0
BRE	939	1054	789	776	746	787
BRF1	953	1009	861	790	786	934
BRF2	163	171	148	176	134	140
BRI3	1775	1806	1806	1597	1446	1814
BRI3BP	912	1045	955	648	871	881
BRICD5	18	42	32	25	28	25
BRINP1	0	0	0	0	0	0
BRINP2	26	6	18	23	27	17
BRINP3	7	14	10	12	16	26
BRIP1	874	934	641	468	691	760
BRIX1	1960	2338	1819	1570	1655	1600
BRK1	3974	3899	3106	3267	3201	3169
BRMS1	1563	1865	1569	1485	1365	1492
BRMS1L	1092	1002	832	750	942	959
BROX	1162	1199	806	913	925	996
BRPF1	665	792	706	609	584	746
BRPF3	2044	2377	2005	1715	2341	2629
BRS3	0	0	0	0	1	0
BRSK1	347	355	269	249	253	306
BRSK2	43	69	87	176	153	150
BRWD1	762	729	591	516	626	660
BRWD3	962	917	763	465	818	900
BSCL2	34	20	11	12	19	23
BSDC1	856	840	763	897	960	977
BSG	12167	13945	10163	11740	10462	12040
BSN	11	21	15	15	19	41
BSND	4	0	0	0	0	0
BSPH1	0	0	0	0	0	0
BSPRY	5	15	8	11	6	10
BST1	62	50	47	62	52	49
BST2	531	391	313	431	387	395
BSX	0	0	0	0	3	0
BTAF1	801	929	741	531	807	834
BTBD1	4333	4257	3500	3106	3804	3842
BTBD10	1191	1094	1009	592	819	875
BTBD11	8	14	16	24	21	24
BTBD16	1	1	1	0	1	1
BTBD17	0	0	0	0	0	0
BTBD18	0	0	0	0	0	0
BTBD19	64	56	57	81	76	75
BTBD2	655	815	787	1039	917	1161
BTBD3	1242	1389	1015	923	1254	1218
BTBD6	1117	1282	1087	997	1015	1050
BTBD7	802	958	784	530	764	900
BTBD8	4	5	6	4	4	16
BTBD9	385	453	339	295	430	489
BTC	13	5	4	13	12	13
BTD	520	500	409	429	374	425
BTF3	19640	20035	16940	13948	14352	14856
BTF3L4	2137	2274	1807	1475	1794	1767
BTG1	3211	3015	2255	2930	2711	2952
BTG2	24	39	39	94	76	66
BTG3	1794	1909	1407	1167	1275	1369
BTG4	0	1	3	0	0	0
BTK	9	1	5	9	4	1
BTLA	2	0	0	3	1	1
BTN1A1	0	0	0	3	1	1
BTN2A1	1172	1160	938	885	1006	1118
BTN2A2	622	662	467	481	561	675
BTN3A1	376	334	326	234	303	314
BTN3A2	655	679	591	482	539	641
BTN3A3	322	375	287	295	277	376
BTNL2	0	3	0	0	0	0
BTNL3	0	0	0	0	0	0
BTNL8	0	0	0	0	0	0
BTNL9	6	18	2	26	17	16
BTRC	524	610	438	445	503	500
BUB1	3499	3631	2557	2093	2420	2556
BUB1B	1574	1567	1236	955	1181	1200
BUB1B-PAK6	0	0	0	0	0	0
BUB3	11172	11929	9059	7240	8250	8639
BUD13	1000	1085	957	697	860	801
BUD31	1630	2007	1716	1621	1566	1699
BVES	10	13	19	24	38	28
BX004987.1	0	9	7	4	7	1
BX072566.1	0	0	0	0	0	0
BYSL	2700	3113	2385	2037	2042	2337
BZW1	12418	12244	9932	8013	10181	10253
BZW2	2234	2464	1776	1691	1784	1835
C10orf10	179	160	147	275	207	271
C10orf105	0	0	0	2	2	0
C10orf107	7	3	0	4	1	0
C10orf11	0	0	0	0	4	2
C10orf113	0	0	0	0	0	0
C10orf120	0	0	0	0	0	0
C10orf128	0	0	0	0	0	0
C10orf142	0	0	0	0	0	0
C10orf35	78	94	67	86	90	79
C10orf53	0	0	0	0	0	0
C10orf55	860	1308	1069	415	550	566
C10orf62	3	0	0	1	0	1
C10orf67	6	8	11	4	3	4
C10orf71	0	0	0	0	0	0
C10orf76	703	724	542	490	585	618
C10orf82	2	6	1	5	3	5
C10orf88	551	539	363	379	392	446
C10orf90	9	9	8	23	18	17
C10orf95	5	6	6	4	5	9
C10orf99	0	0	0	0	0	2
C11orf1	402	409	296	331	359	344
C11orf16	1	2	0	0	2	0
C11orf21	0	0	0	0	0	0
C11orf24	960	1152	913	778	900	972
C11orf40	0	0	0	0	0	0
C11orf42	0	0	0	0	0	0
C11orf45	186	176	121	87	127	100
C11orf49	317	356	266	327	268	287
C11orf52	0	0	0	0	0	0
C11orf53	0	0	0	0	0	0
C11orf54	446	487	356	358	416	441
C11orf57	1655	1580	1350	1073	1293	1372
C11orf58	5122	4821	4153	3819	4398	4329
C11orf63	110	120	93	61	84	126
C11orf65	9	12	18	15	18	9
C11orf68	1079	1039	1002	891	829	1039
C11orf70	52	52	50	31	30	42
C11orf71	166	87	115	91	136	110
C11orf74	306	289	278	295	285	262
C11orf80	267	182	227	152	185	209
C11orf84	1378	1510	1382	1151	1239	1276
C11orf86	14	10	0	7	14	14
C11orf87	0	0	0	0	0	3
C11orf88	0	0	0	0	0	0
C11orf91	4	5	1	11	3	4
C11orf94	0	1	0	0	0	1
C11orf95	793	851	792	761	869	942
C11orf96	77	39	25	63	41	46
C11orf97	0	0	0	0	0	0
C11orf98	3	0	0	0	1	1
C12orf10	754	1046	773	709	639	716
C12orf29	1205	1108	858	714	962	953
C12orf4	605	557	455	427	532	556
C12orf40	0	0	0	4	0	0
C12orf42	0	1	0	1	1	0
C12orf43	721	806	695	613	709	755
C12orf45	333	385	322	299	321	322
C12orf49	1469	1631	1395	1145	1273	1376
C12orf50	1	3	0	4	0	2
C12orf54	0	0	0	0	0	0
C12orf56	0	0	0	0	0	0
C12orf57	1851	1904	1832	1753	1805	1853
C12orf60	35	55	25	40	38	34
C12orf65	776	889	686	568	602	637
C12orf66	63	44	47	54	58	67
C12orf71	0	0	0	0	0	0
C12orf73	247	247	226	200	211	252
C12orf74	0	0	0	0	0	0
C12orf75	5020	5064	4464	2505	3222	3350
C12orf76	121	113	82	109	101	115
C14orf1	832	889	639	774	748	733
C14orf105	38	41	23	27	52	43
C14orf119	2176	2303	1751	1832	1687	1893
C14orf132	8	12	10	18	17	17
C14orf159	425	341	272	304	290	318
C14orf166	5556	5622	4650	4012	4289	4535
C14orf177	0	0	0	0	0	0
C14orf178	10	17	4	1	9	6
C14orf180	0	0	0	0	0	0
C14orf2	1755	1800	1588	1372	1516	1275
C14orf28	123	93	73	66	67	89
C14orf37	209	241	170	197	200	224
C14orf39	0	0	3	3	0	0
C14orf79	106	147	88	133	154	102
C14orf80	495	534	472	497	384	405
C14orf93	231	310	210	173	167	196
C15orf38-AP3S2	0	0	0	0	0	0
C15orf39	1024	1135	876	943	974	1089
C15orf40	632	647	500	510	499	553
C15orf41	395	413	268	208	225	263
C15orf48	66	62	54	41	38	80
C15orf52	1103	1379	918	1013	904	1045
C15orf53	0	0	0	0	0	0
C15orf57	332	318	313	265	271	315
C15orf59	10	17	8	25	23	26
C15orf61	235	297	225	173	225	275
C15orf62	1	6	0	4	2	1
C15orf65	9	13	11	20	18	15
C16orf45	580	497	470	502	526	598
C16orf46	0	0	0	0	0	0
C16orf52	457	480	390	360	488	407
C16orf54	0	3	1	3	3	3
C16orf58	744	778	648	672	650	750
C16orf59	352	487	318	350	379	394
C16orf62	538	543	464	514	482	526
C16orf70	372	326	285	228	289	321
C16orf71	4	6	10	3	4	5
C16orf72	1726	1611	1209	1301	1426	1479
C16orf74	155	154	163	70	106	113
C16orf78	0	0	0	0	0	0
C16orf82	0	0	2	0	0	0
C16orf86	9	3	6	4	2	6
C16orf87	302	232	256	266	282	257
C16orf89	3	0	1	2	3	11
C16orf90	0	0	0	0	0	0
C16orf91	280	275	303	213	240	298
C16orf92	0	0	0	0	0	0
C16orf95	2	11	10	5	10	27
C16orf96	0	2	3	0	0	1
C17orf100	52	36	35	26	37	45
C17orf105	0	0	1	0	2	5
C17orf107	10	18	6	13	12	18
C17orf47	0	0	0	0	4	2
C17orf49	4	14	3	8	2	4
C17orf50	0	0	0	0	0	0
C17orf51	595	750	577	526	608	648
C17orf53	238	271	188	209	156	209
C17orf58	390	458	358	372	410	409
C17orf62	863	962	778	876	837	857
C17orf64	3	2	3	0	4	0
C17orf67	78	139	73	92	79	93
C17orf74	0	1	0	0	0	0
C17orf75	648	591	526	421	475	498
C17orf78	0	0	0	0	0	0
C17orf80	986	1087	885	692	842	996
C17orf97	32	27	31	38	25	47
C17orf98	0	0	0	0	0	0
C17orf99	0	0	0	0	0	0
C18orf21	601	640	501	534	545	557
C18orf25	1041	1059	843	640	858	972
C18orf32	19	26	13	31	23	23
C18orf54	716	668	470	395	533	506
C18orf63	0	0	2	0	0	0
C18orf8	866	816	716	638	638	730
C19orf12	683	648	582	437	480	496
C19orf18	1	2	1	4	0	2
C19orf24	799	972	902	949	831	907
C19orf25	340	447	404	437	404	451
C19orf33	10	11	4	1	9	5
C19orf35	0	1	0	0	0	0
C19orf38	4	3	2	1	3	1
C19orf43	9336	9858	9196	7796	7808	8137
C19orf44	327	511	366	325	349	397
C19orf45	3	5	0	3	3	0
C19orf47	715	879	752	593	667	664
C19orf48	3065	3710	3142	2702	2788	2859
C19orf53	2726	3412	3015	2757	2738	3140
C19orf54	487	573	412	437	457	569
C19orf57	221	199	158	128	182	182
C19orf60	907	1009	916	1038	917	892
C19orf66	341	304	290	253	241	305
C19orf67	0	0	0	0	0	0
C19orf68	639	634	614	434	347	405
C19orf70	828	991	902	756	676	790
C19orf71	2	1	4	7	5	3
C19orf73	11	28	35	15	11	16
C19orf81	2	29	1	32	24	20
[truncated: 17,847 more rows]

## Sheet: Suppl Table 5
Suppl. Table 5. ITGAV CRISPR gene tiling screen in MDA231-Cas9+ cells (RPMR)
sgRNA_ID	sequence	day 0_1	day 0_2	day 0_3	day 24_1	day 24_2	day 24_3
sg_hITGAV_12_s	CGGCGATGGCTTTTCCGCCG	765.739	859.094	829.558	110.991	149.442	59.0727
sg_hITGAV_15_a	AGGCGCAGCCGTCGCCGCGG	344.166	363.231	376.483	17.7586	19.2351	19.6909
sg_hITGAV_18_s	TGGCTTTTCCGCCGCGGCGA	1230.18	1309.74	1664.51	152.428	263.373	304.451
sg_hITGAV_18_a	CCGAGGCGCAGCCGTCGCCG	976.525	801.821	1042.07	32.5575	85.8181	77.2489
sg_hITGAV_29_s	CCGCGGCGACGGCTGCGCCT	739.539	685.768	790.723	1632.31	1710.44	1690.39
sg_hITGAV_35_a	GCGGGAGGCCGCGGGGACCG	818.138	813.878	856.526	20.7184	23.674	39.3818
sg_hITGAV_38_s	CGGCTGCGCCTCGGTCCCCG	1867.31	1537.33	1866.24	189.425	198.269	231.747
sg_hITGAV_42_a	AGAAGAAGCGGGAGGCCGCG	53.5898	54.2585	55.0162	1.47989	1.47962	1.51468
sg_hITGAV_43_a	GAGAAGAAGCGGGAGGCCGC	251.277	230.599	293.42	4.43966	56.2257	30.2937
sg_hITGAV_44_a	AGAGAAGAAGCGGGAGGCCG	48.8263	76.8663	87.3786	14.7989	11.837	21.2056
sg_hITGAV_50_a	GTCCCGAGAGAAGAAGCGGG	403.71	390.36	374.326	1.47989	14.7962	1.51468
sg_hITGAV_53_a	GGAGTCCCGAGAGAAGAAGC	526.371	474.762	448.759	4.43966	1.47962	13.6322
sg_hITGAV_54_a	AGGAGTCCCGAGAGAAGAAG	507.317	572.729	599.784	5.91954	19.2351	4.54405
sg_hITGAV_58_s	CGGCCTCCCGCTTCTTCTCT	1084.9	1211.77	1124.06	627.471	562.257	820.958
sg_hITGAV_59_s	GGCCTCCCGCTTCTTCTCTC	1524.33	1648.86	1721.68	920.489	914.407	811.87
sg_hITGAV_74_a	AGGCGCGGCACAGAGGTAGC	916.981	916.366	1046.39	176.106	139.085	136.322
sg_hITGAV_81_a	AGGTTGAAGGCGCGGCACAG	1330.22	1327.83	1322.55	2.95977	14.7962	16.6615
sg_hITGAV_89_a	CCACGTCTAGGTTGAAGGCG	433.482	474.762	450.917	7.39943	5.91849	1.51468
sg_hITGAV_94_a	ACTGTCCACGTCTAGGTTGA	1638.66	1449.91	1515.64	186.466	85.8181	215.085
sg_hITGAV_100_s	CCGCGCCTTCAACCTAGACG	5268.47	5365.57	5097.09	66.5948	139.085	62.102
sg_hITGAV_101_a	CGGCAGGACTGTCCACGTCT	3627.43	3250.99	3605.18	79.9138	22.1943	93.9104
sg_hITGAV_117_a	TCGGGGCCAGAGTACTCGGC	146.479	152.225	185.545	1.47989	2.95925	9.0881
sg_hITGAV_121_a	TCCCTCGGGGCCAGAGTACT	1333.79	1306.73	1332.25	1.47989	65.1034	1.51468
sg_hITGAV_122_s	GACAGTCCTGCCGAGTACTC	2523.48	2685.8	2681.77	20.7184	23.674	22.7203
sg_hITGAV_130_s	TGCCGAGTACTCTGGCCCCG	825.283	688.782	797.195	1.47989	39.9498	45.4405
sg_hITGAV_131_s	GCCGAGTACTCTGGCCCCGA	595.442	533.542	669.903	2.95977	8.87774	1.51468
sg_hITGAV_134_a	AGCCGAAGTAACTTCCCTCG	476.354	914.859	599.784	1.47989	26.6332	1.51468
sg_hITGAV_135_a	AAGCCGAAGTAACTTCCCTC	195.305	247.178	168.285	5.91954	1.47962	1.51468
sg_hITGAV_136_a	GAAGCCGAAGTAACTTCCCT	86.9346	39.1867	78.7487	7.39943	1.47962	4.54405
sg_hITGAV_143_s	GGCCCCGAGGGAAGTTACTT	2392.49	2123.62	2196.33	81.3937	5.91849	18.1762
sg_hITGAV_154_s	AAGTTACTTCGGCTTCGCCG	1.19088	1.50718	1.07875	1.47989	1.47962	1.51468
sg_hITGAV_160_a	GCTGGGCACGAAGAAATCCA	2937.91	2682.78	2796.12	36.9971	20.7147	68.1608
sg_hITGAV_177_a	GCCACTTACGAAGACGCGCT	1470.74	1285.63	1699.03	13.319	17.7555	60.5873
sg_hITGAV_178_a	GGCCACTTACGAAGACGCGC	1304.02	1612.68	1596.55	102.112	41.4294	74.2195
sg_hITGAV_191_a	CTCCCACGAGAAGAAACATC	958.662	761.127	910.464	44.3966	53.2664	34.8377
sg_hITGAV_199_s	TAGCCGGATGTTTCTTCTCG	3332.09	3163.57	3415.32	9625.17	9099.68	9595.52
sg_hITGAV_200_s	AGCCGGATGTTTCTTCTCGT	1926.85	1850.82	2135.92	47.3563	28.1128	16.6615
sg_hITGAV_216_a	GGCTGGGTGGTGTTTGCTTT	907.454	960.075	921.251	272.299	251.536	286.275
sg_hITGAV_217_a	AGGCTGGGTGGTGTTTGCTT	251.277	283.35	339.806	94.7127	78.42	75.7342
sg_hITGAV_229_a	TTCCACAATCCCAGGCTGGG	687.14	837.993	705.502	85.8334	105.053	80.2782
sg_hITGAV_230_s	AAAGCAAACACCACCCAGCC	494.217	559.164	489.752	1780.3	1951.62	2200.83
sg_hITGAV_231_s	AAGCAAACACCACCCAGCCT	1488.61	1523.76	1659.12	5374.94	4922.7	5007.54
sg_hITGAV_232_a	TCCTTCCACAATCCCAGGCT	396.565	388.853	401.294	17.7586	10.3574	27.2643
sg_hITGAV_233_a	CTCCTTCCACAATCCCAGGC	594.251	631.509	605.178	257.5	361.028	263.555
sg_hITGAV_237_a	TGCCCTCCTTCCACAATCCC	1511.23	1837.25	1775.62	71.0345	65.1034	181.762
sg_hITGAV_238_s	CACCACCCAGCCTGGGATTG	3190.38	3085.2	3565.26	4515.13	5063.27	3876.07
sg_hITGAV_242_s	ACCCAGCCTGGGATTGTGGA	1808.95	2019.62	1744.34	68.0747	56.2257	113.601
sg_hITGAV_245_s	CAGCCTGGGATTGTGGAAGG	1033.69	934.453	793.959	162.787	91.7366	151.468
sg_hITGAV_246_s	AGCCTGGGATTGTGGAAGGA	140.524	259.235	197.411	5.91954	7.39811	1.51468
sg_hITGAV_250_s	TGGGATTGTGGAAGGAGGGC	79.7893	90.4309	137.001	2.95977	34.0313	12.1175
sg_hITGAV_263_a	TAGAAGACCAGTCACATTTG	844.337	777.706	1019.42	199.785	272.251	168.13
sg_hITGAV_267_s	GGCAGGTCCTCAAATGTGAC	1295.68	1357.97	1387.27	3698.23	2956.29	3427.73
sg_hITGAV_282_s	GTGACTGGTCTTCTACCCGC	1367.14	1159.02	1267.53	5.91954	48.8275	78.7635
sg_hITGAV_286_a	TTCAATTGGCTGGCACCGGC	1001.53	1042.97	1230.85	1984.53	2013.77	1834.28
sg_hITGAV_287_a	ATTCAATTGGCTGGCACCGG	1340.94	1009.81	1207.12	287.098	395.059	383.215
sg_hITGAV_290_a	CAAATTCAATTGGCTGGCAC	1290.92	1391.13	1221.14	4340.5	4907.91	4554.65
sg_hITGAV_296_a	TTGCATCAAATTCAATTGGC	325.111	194.426	275.081	893.851	875.937	598.3
sg_hITGAV_300_a	CCTGTTGCATCAAATTCAAT	422.764	308.972	393.743	1502.08	1174.82	1272.33
sg_hITGAV_311_s	CCAATTGAATTTGATGCAAC	357.265	373.781	298.813	1185.39	933.642	1173.88
sg_hITGAV_331_s	AGGCAATAGAGATTATGCCA	4.76354	18.0862	5.39374	1.47989	1.47962	1.51468
sg_hITGAV_337_a	AAATTCCAATGGATCATCCT	134.57	134.139	197.411	48.8362	34.0313	101.484
sg_hITGAV_343_s	TTATGCCAAGGATGATCCAT	227.459	248.685	220.065	28.1178	2.95925	24.2349
sg_hITGAV_348_a	TGATGGGACTTAAATTCCAA	83.3619	122.082	98.1661	2.95977	16.2758	543.771
sg_hITGAV_363_s	TGGAATTTAAGTCCCATCAG	646.65	428.04	499.461	50.3161	42.9091	36.3524
sg_hITGAV_364_a	AGATGCTCCAAACCACTGAT	758.593	788.256	837.109	20.7184	8.87774	3.02937
sg_hITGAV_365_a	CAGATGCTCCAAACCACTGA	1077.75	964.596	1031.28	432.127	368.426	304.451
sg_hITGAV_368_s	TTTAAGTCCCATCAGTGGTT	331.066	464.212	449.838	79.9138	35.5109	127.233
sg_hITGAV_381_s	AGTGGTTTGGAGCATCTGTG	900.309	957.06	985.976	34.0374	29.5925	15.1468
sg_hITGAV_391_s	AGCATCTGTGAGGTCGAAAC	404.901	331.58	515.642	78.4339	127.248	119.66
sg_hITGAV_403_s	GTCGAAACAGGATAAAATTT	308.439	200.455	231.931	29.5977	42.9091	27.2643
sg_hITGAV_415_a	CCAATGGTACAATGGGGCAC	548.998	492.848	449.838	25.1581	8.87774	1.51468
sg_hITGAV_421_a	AGTTCTCCAATGGTACAATG	354.884	385.839	357.066	16.2787	16.2758	19.6909
sg_hITGAV_422_a	CAGTTCTCCAATGGTACAAT	419.191	452.155	237.325	198.305	233.78	283.246
sg_hITGAV_423_a	TCAGTTCTCCAATGGTACAA	615.687	649.595	617.044	193.865	164.238	78.7635
sg_hITGAV_426_s	CCTGTGCCCCATTGTACCAT	1635.08	1490.6	1483.28	4276.87	4139.98	4385.01
sg_hITGAV_431_a	GTTTCATCTCAGTTCTCCAA	537.089	572.729	507.012	57.7155	42.9091	18.1762
sg_hITGAV_445_s	TTGGAGAACTGAGATGAAAC	52.3989	49.737	44.2287	4.43966	2.95925	25.7496
sg_hITGAV_461_s	AAACAGGAGCGAGAGCCTGT	232.222	236.628	285.868	5.91954	1.47962	9.0881
sg_hITGAV_465_a	TGAAGAAAGCATGTTCCAAC	254.849	247.178	196.332	290.058	476.438	387.759
sg_hITGAV_482_s	GGAACATGCTTTCTTCAAGA	640.696	702.347	621.359	769.54	588.89	655.858
sg_hITGAV_516_a	CTATACATACGTGATCTACA	1.19088	1.50718	1.07875	1.47989	1.47962	1.51468
sg_hITGAV_536_s	TTAGAAGATATTGATGCTGA	59.5442	28.6365	88.4574	26.6379	68.0626	71.1901
sg_hITGAV_541_s	AGATATTGATGCTGATGGAC	384.656	418.997	505.933	1434.01	1017.98	981.515
sg_hITGAV_542_s	GATATTGATGCTGATGGACA	571.625	669.189	564.186	145.029	84.3385	101.484
sg_hITGAV_554_s	GATGGACAGGGATTTTGTCA	653.796	753.591	783.172	1457.69	1447.07	1601.02
sg_hITGAV_557_s	GGACAGGGATTTTGTCAAGG	880.064	1006.8	855.448	1642.67	1950.14	1534.37
sg_hITGAV_599_s	TAGGCTGACAGAGTACTTCT	92.889	215.527	77.6699	1.47989	1.47962	1.51468
sg_hITGAV_602_s	GCTGACAGAGTACTTCTTGG	1015.82	1035.43	1148.87	23.6782	31.0721	102.998
sg_hITGAV_608_s	AGAGTACTTCTTGGTGGTCC	94.0799	93.4453	74.4337	28.1178	1.47962	13.6322
sg_hITGAV_615_a	CCTTGCCAATAAAAGCTACC	315.584	471.748	372.168	193.865	278.169	175.703
sg_hITGAV_621_s	GTGGTCCTGGTAGCTTTTAT	571.625	554.643	572.816	1271.22	1371.61	1540.43
sg_hITGAV_626_s	CCTGGTAGCTTTTATTGGCA	601.397	836.486	775.62	2610.52	1738.56	2432.58
sg_hITGAV_630_s	GTAGCTTTTATTGGCAAGGT	95.2708	57.2729	60.4099	1.47989	1.47962	1.51468
sg_hITGAV_640_s	TTTTTTAGGTCAGCTTATTT	110.752	156.747	188.781	466.164	676.188	433.199
sg_hITGAV_649_s	TCAGCTTATTTCGGATCAAG	1763.7	2010.58	1870.55	763.621	507.511	563.462
sg_hITGAV_683_a	ACTTGATGCTGTAAACATTG	119.088	134.139	107.875	1.47989	19.2351	1.51468
sg_hITGAV_684_a	TACTTGATGCTGTAAACATT	25.0086	63.3016	37.7562	7.39943	10.3574	10.6028
sg_hITGAV_685_a	ATACTTGATGCTGTAAACAT	150.051	102.488	60.4099	35.5172	31.0721	21.2056
sg_hITGAV_713_a	GTGCAGTCCGAGTTGCTAAT	1201.6	1006.8	1200.65	645.23	840.426	514.992
sg_hITGAV_717_s	ATAATAACCAATTAGCAACT	1.19088	1.50718	1.07875	1.47989	1.47962	1.51468
sg_hITGAV_751_s	TATTTTTGATGACAGCTATT	30.963	28.6365	38.835	196.825	100.614	31.8084
sg_hITGAV_752_s	ATTTTTGATGACAGCTATTT	61.926	81.3878	86.2999	97.6724	110.972	48.4699
sg_hITGAV_756_s	TTGATGACAGCTATTTGGGT	949.135	1098.74	940.669	11.8391	5.91849	6.05873
sg_hITGAV_763_s	TTCCTGTTTAGGTTATTCTG	363.22	390.36	417.476	25.1581	35.5109	1.51468
sg_hITGAV_770_s	TTAGGTTATTCTGTGGCTGT	276.285	412.968	360.302	113.951	156.84	215.085
sg_hITGAV_782_s	GTGGCTGTCGGAGATTTCAA	953.898	1083.66	960.086	1.47989	16.2758	22.7203
sg_hITGAV_788_s	GTCGGAGATTTCAATGGTGA	413.237	465.719	433.657	48.8362	133.166	51.4992
sg_hITGAV_797_s	TTCAATGGTGATGGCATAGA	173.869	188.398	118.662	1.47989	17.7555	25.7496
sg_hITGAV_809_s	TTTGTTTCAGACTTTGTTTC	239.368	223.063	213.592	833.175	775.322	880.031
sg_hITGAV_825_a	CCCAAAGTCCTTGCTGCTCT	2995.07	2795.82	2604.1	10276.3	9981.53	10327.1
sg_hITGAV_828_s	CAGGAGTTCCAAGAGCAGCA	2231.72	1936.73	2151.02	198.305	198.269	125.719
sg_hITGAV_835_s	TCCAAGAGCAGCAAGGACTT	448.963	512.442	417.476	134.67	93.2162	56.0433
sg_hITGAV_836_s	CCAAGAGCAGCAAGGACTTT	1242.09	1014.33	1359.22	1664.87	1680.85	1651
sg_hITGAV_841_s	AGCAGCAAGGACTTTGGGAA	614.496	726.462	676.375	219.023	476.438	322.628
sg_hITGAV_845_s	GCAAGGACTTTGGGAATGGT	165.533	295.408	179.072	1.47989	1.47962	13.6322
sg_hITGAV_857_s	TCACAGGTTTATATTTATGA	36.9174	19.5934	87.3786	103.592	147.962	134.807
sg_hITGAV_858_s	CACAGGTTTATATTTATGAT	38.1083	1.50718	7.55124	1.47989	14.7962	40.8965
sg_hITGAV_880_a	GCCAGTAAAATTGTATAAGG	59.5442	54.2585	64.7249	1.47989	5.91849	1.51468
sg_hITGAV_883_a	CTCGCCAGTAAAATTGTATA	65.4986	132.632	91.6936	68.0747	162.758	51.4992
sg_hITGAV_890_s	TCCTCCTTATACAATTTTAC	100.034	152.225	153.182	472.083	483.837	637.682
sg_hITGAV_898_s	ATACAATTTTACTGGCGAGC	201.259	287.872	310.68	590.474	901.09	833.076
sg_hITGAV_905_a	ATCCGAAATATGCAGCCATC	1314.74	1382.09	1283.71	1679.67	1735.6	1455.61
sg_hITGAV_914_s	ATCCAGATGGCTGCATATTT	514.462	633.016	494.067	36.9971	51.7868	175.703
sg_hITGAV_940_a	CTCATCTCCATTAATGTCAG	353.693	492.848	417.476	47.3563	113.931	112.087
sg_hITGAV_944_s	GTAGCTGCCACTGACATTAA	777.648	681.246	785.329	59.1954	31.0721	54.5286
sg_hITGAV_971_s	AGTTATGCAGATGTGTTTAT	140.524	73.8519	106.796	81.3937	146.483	74.2195
sg_hITGAV_987_a	GAGCCACGATCCATGAAGAG	1867.31	1997.02	1947.14	39.9569	39.9498	368.068
sg_hITGAV_988_s	TATTGGAGCACCTCTCTTCA	570.434	700.84	765.912	133.19	112.451	106.028
sg_hITGAV_995_s	GCACCTCTCTTCATGGATCG	1737.5	1820.68	1748.65	260.46	525.266	458.949
sg_hITGAV_1004_s	TTCATGGATCGTGGCTCTGA	1017.02	1015.84	783.172	371.451	381.743	305.966
sg_hITGAV_1018_s	CTCTGATGGCAAACTCCAAG	1476.7	1382.09	1406.69	704.425	611.084	408.965
sg_hITGAV_1021_s	TGATGGCAAACTCCAAGAGG	919.363	1217.8	1152.1	32.5575	54.746	66.6461
sg_hITGAV_1022_s	GATGGCAAACTCCAAGAGGT	378.701	364.738	406.688	5.91954	1.47962	9.0881
sg_hITGAV_1022_a	CTGAGACCTGCCCCACCTCT	3420.22	3605.18	3735.71	235.302	224.903	106.028
sg_hITGAV_1023_s	ATGGCAAACTCCAAGAGGTG	146.479	221.556	156.419	19.2385	13.3166	1.51468
sg_hITGAV_1027_s	CAAACTCCAAGAGGTGGGGC	263.185	310.479	279.396	401.049	213.066	346.862
sg_hITGAV_1055_s	GTGTCTCTACAGAGAGCTTC	66.6895	94.9524	112.19	17.7586	7.39811	9.0881
sg_hITGAV_1073_a	ATCCATTCAGCTTTGTCGTC	1031.31	1067.08	1003.24	3736.71	3034.71	2824.88
sg_hITGAV_1082_s	TTCCAGACGACAAAGCTGAA	695.477	868.137	781.014	704.425	630.319	722.504
sg_hITGAV_1090_s	GACAAAGCTGAATGGATTTG	2.38177	34.6652	18.3387	23.6782	14.7962	1.51468
sg_hITGAV_1101_s	ATGGATTTGAGGTCTTTGCA	508.508	693.304	637.54	13.319	22.1943	1.51468
sg_hITGAV_1106_s	TTTGAGGTCTTTGCACGGTT	615.687	664.667	773.463	152.428	110.972	90.881
sg_hITGAV_1123_a	CAGATCTCCCAAAGGAGCTA	163.151	295.408	183.387	1.47989	1.47962	1.51468
sg_hITGAV_1126_s	TGGCAGTGCCATAGCTCCTT	903.881	967.611	814.455	97.6724	156.84	51.4992
sg_hITGAV_1127_s	GGCAGTGCCATAGCTCCTTT	518.035	529.021	551.241	1438.45	1896.88	1616.17
sg_hITGAV_1131_a	TCCTGGTCCAGATCTCCCAA	997.961	1149.98	909.385	22.1983	8.87774	68.1608
sg_hITGAV_1135_s	CATAGCTCCTTTGGGAGATC	160.769	235.12	213.592	258.98	210.106	239.32
sg_hITGAV_1141_s	TCCTTTGGGAGATCTGGACC	220.314	241.149	236.246	29.5977	11.837	19.6909
sg_hITGAV_1145_s	TTGGGAGATCTGGACCAGGA	263.185	248.685	292.341	44.3966	66.583	54.5286
sg_hITGAV_1148_a	TCTTACCATTGAAACCATCC	826.474	666.174	588.997	100.632	100.614	27.2643
sg_hITGAV_1154_s	CTGGACCAGGATGGTTTCAA	759.784	646.581	725.998	500.201	451.285	516.507
sg_hITGAV_1159_a	AGCAGCAATTGCAATATCTG	178.633	220.049	279.396	170.187	232.301	142.38
sg_hITGAV_1178_s	ATTGCAATTGCTGCTCCATA	489.454	473.255	462.783	264.899	189.392	143.895
sg_hITGAV_1179_s	TTGCAATTGCTGCTCCATAT	720.485	954.046	700.108	48.8362	8.87774	21.2056
sg_hITGAV_1180_s	TGCAATTGCTGCTCCATATG	1276.63	1178.62	1212.51	1623.43	1660.14	1181.45
sg_hITGAV_1181_s	GCAATTGCTGCTCCATATGG	1408.82	1380.58	1429.34	10.3592	29.5925	72.7048
sg_hITGAV_1182_a	TTTTTATCTTCACCCCCATA	300.103	256.221	276.16	325.575	217.505	237.805
sg_hITGAV_1196_s	TATGGGGGTGAAGATAAAAA	1.19088	6.02873	5.39374	4.43966	1.47962	6.05873
sg_hITGAV_1217_s	GGAATTGTTTATATCTTCAA	201.259	108.517	155.34	332.974	255.975	637.682
sg_hITGAV_1229_s	ATCTTCAATGGAAGATCAAC	1.19088	1.50718	1.07875	1.47989	1.47962	1.51468
sg_hITGAV_1253_a	GCCCTTCAAGGATTTGAGAT	420.382	539.571	321.467	5.91954	17.7555	27.2643
sg_hITGAV_1254_a	TGCCCTTCAAGGATTTGAGA	594.251	458.183	637.54	325.575	257.454	175.703
sg_hITGAV_1262_s	GTCCCATCTCAAATCCTTGA	550.189	895.266	601.942	1117.31	970.632	1016.35
sg_hITGAV_1263_s	TCCCATCTCAAATCCTTGAA	730.012	750.576	653.722	42.9167	20.7147	33.323
sg_hITGAV_1265_a	GAGCAGCCCACTGCCCTTCA	2263.87	2235.15	2200.65	85.8334	53.2664	146.924
sg_hITGAV_1269_s	CTCAAATCCTTGAAGGGCAG	462.063	360.216	302.05	624.512	568.175	678.578
sg_hITGAV_1270_s	TCAAATCCTTGAAGGGCAGT	275.094	143.182	160.734	14.7989	4.43887	1.51468
sg_hITGAV_1296_a	ATTGAATAGCCAAAGCTTGG	150.051	260.742	156.419	4.43966	2.95925	1.51468
sg_hITGAV_1298_s	CGAAGCATGCCACCAAGCTT	1788.71	2137.18	1861.92	56.2356	60.6645	106.028
sg_hITGAV_1299_a	TTCATTGAATAGCCAAAGCT	53.5898	16.579	49.6224	1.47989	1.47962	7.57342
sg_hITGAV_1313_s	AGCTTTGGCTATTCAATGAA	3.57265	3.01436	14.0237	1.47989	1.47962	1.51468
sg_hITGAV_1327_a	TCCATTTTTGTCTATATCTG	613.306	605.887	650.485	2268.66	2309.69	1988.78
sg_hITGAV_1337_s	GCCACAGATATAGACAAAAA	192.923	275.814	163.97	69.5546	38.4702	86.337
sg_hITGAV_1346_s	ATAGACAAAAATGGATATCC	1.19088	1.50718	1.07875	1.47989	1.47962	1.51468
sg_hITGAV_1358_s	CTTTCTTAAGACTTAATTGT	75.0257	122.082	49.6224	57.7155	115.411	7.57342
sg_hITGAV_1367_s	GACTTAATTGTAGGAGCTTT	379.892	324.044	350.593	1539.08	1359.77	1340.49
sg_hITGAV_1392_s	TAGATCGAGCTATCTTATAC	13.0997	13.5646	14.0237	1.47989	1.47962	1.51468
sg_hITGAV_1405_a	ATTTACAGTGATAACTGGTC	1.19088	1.50718	1.07875	1.47989	1.47962	1.51468
sg_hITGAV_1410_a	CCAGCATTTACAGTGATAAC	527.562	524.499	486.516	242.701	56.2257	51.4992
sg_hITGAV_1421_s	CCAGTTATCACTGTAAATGC	29.7721	19.5934	29.1262	1.47989	1.47962	4.54405
sg_hITGAV_1445_a	TGTCTTGATTTAAAATGCTA	152.433	191.412	196.332	574.196	526.746	805.812
sg_hITGAV_1446_a	TTGTCTTGATTTAAAATGCT	104.798	126.603	139.159	562.356	392.1	519.536
sg_hITGAV_1474_a	AGCTGTTCCAGGCAGTGAGC	543.043	623.973	690.399	145.029	253.015	109.057
sg_hITGAV_1478_s	AATAAAACCTGCTCACTGCC	603.778	507.92	558.792	560.877	503.072	539.227
sg_hITGAV_1485_a	GAAACTTTGAGAGCTGTTCC	59.5442	161.268	39.9137	5.91954	8.87774	30.2937
sg_hITGAV_1500_s	GAACAGCTCTCAAAGTTTCC	144.097	171.819	158.576	1.47989	2.95925	27.2643
sg_hITGAV_1505_a	AGAACCTAACATTAAAACTG	316.775	379.81	254.585	147.989	100.614	265.07
sg_hITGAV_1505_s	GCTCTCAAAGTTTCCTGGTA	2018.55	1683.52	1881.34	1058.12	1194.06	1084.51
sg_hITGAV_1512_s	TTTTCCACAGTTTTAATGTT	624.023	516.963	627.832	839.095	797.517	831.561
sg_hITGAV_1525_s	TAATGTTAGGTTCTGCTTAA	448.963	568.208	463.862	1093.64	1040.17	722.504
sg_hITGAV_1532_s	AGGTTCTGCTTAAAGGCAGA	25.0086	39.1867	29.1262	2.95977	4.43887	1.51468
sg_hITGAV_1538_s	TGCTTAAAGGCAGATGGCAA	753.83	780.72	624.595	387.73	433.529	551.345
sg_hITGAV_1551_s	ATGGCAAAGGAGTACTTCCC	766.93	856.079	629.989	4.43966	25.1536	31.8084
sg_hITGAV_1557_a	GAACACTTACTAAGTTTCCT	4.76354	13.5646	26.9687	1.47989	2.95925	4.54405
sg_hITGAV_1558_a	AGAACACTTACTAAGTTTCC	1.19088	24.1149	1.07875	1.47989	7.39811	1.51468
sg_hITGAV_1567_s	TTTGGTTTACATAGATTTCC	239.368	207.991	284.79	100.632	112.451	154.498
sg_hITGAV_1570_s	GGTTTACATAGATTTCCAGG	808.611	654.117	675.297	35.5172	13.3166	9.0881
sg_hITGAV_1574_a	TATCCAAAAGAAGTTCCACC	95.2708	125.096	117.584	134.67	97.6551	92.3957
sg_hITGAV_1582_s	TTTCCAGGTGGAACTTCTTT	518.035	607.394	626.753	568.276	449.805	396.847
sg_hITGAV_1600_s	TTTGGATAAACTCAAGCAAA	371.556	393.374	344.121	1648.59	1216.25	1242.04
sg_hITGAV_1601_s	TTGGATAAACTCAAGCAAAA	485.881	547.107	359.223	1064.04	640.677	901.237
sg_hITGAV_1635_s	GAGCACTGTTTCTCTACAGC	930.081	866.629	985.976	3018.97	2373.31	2461.36
sg_hITGAV_1648_a	CATGTTCTTGGAGTGACTTG	916.981	782.227	975.189	71.0345	99.1347	69.6754
sg_hITGAV_1649_a	TCATGTTCTTGGAGTGACTT	396.565	477.777	504.854	260.46	295.925	121.175
sg_hITGAV_1650_a	GTCATGTTCTTGGAGTGACT	545.425	755.098	710.895	159.828	93.2162	87.8516
sg_hITGAV_1660_a	CCTTGAAATAGTCATGTTCT	132.188	117.56	115.426	28.1178	81.3792	56.0433
sg_hITGAV_1671_s	CCAAGAACATGACTATTTCA	934.844	963.089	947.141	578.635	671.749	489.243
sg_hITGAV_1672_s	CAAGAACATGACTATTTCAA	217.932	140.168	144.552	11.8391	2.95925	28.779
sg_hITGAV_1673_s	AAGAACATGACTATTTCAAG	1.19088	9.04309	12.945	17.7586	1.47962	1.51468
sg_hITGAV_1674_s	AGAACATGACTATTTCAAGG	94.0799	85.9094	89.5361	5.91954	29.5925	42.4111
sg_hITGAV_1675_s	GAACATGACTATTTCAAGGG	298.912	333.087	302.05	41.4368	10.3574	39.3818
sg_hITGAV_1676_s	AACATGACTATTTCAAGGGG	1307.59	1145.46	993.528	270.819	649.554	442.288
sg_hITGAV_1693_s	GGGGGGACTGATGCAGTGTG	1636.28	1546.37	1641.86	617.112	775.322	433.199
sg_hITGAV_1713_s	AGGAATTGATAGCGTATCTG	862.2	643.567	678.533	96.1926	133.166	354.436
sg_hITGAV_1714_s	GGAATTGATAGCGTATCTGC	470.399	513.949	734.628	47.3563	47.3479	21.2056
sg_hITGAV_1755_a	TATTCCATAAAAATAGTAAT	89.3163	45.2155	73.3549	1.47989	1.47962	1.51468
sg_hITGAV_1762_s	CACTCCAATTACTATTTTTA	5.95442	40.6939	17.26	57.7155	91.7366	189.335
sg_hITGAV_1770_s	TTACTATTTTTATGGAATAT	95.2708	91.9381	157.497	307.816	436.489	442.288
sg_hITGAV_1774_s	TATTTTTATGGAATATCGGT	11.9088	24.1149	5.39374	1.47989	10.3574	10.6028
sg_hITGAV_1802_s	AGAACAGCTGCTGATACAAC	497.79	574.236	539.374	134.67	183.473	187.821
sg_hITGAV_1821_a	GGCGTGAACTGGTTAAGAAT	644.269	580.265	527.508	42.9167	1.47962	7.57342
sg_hITGAV_1822_a	AGGCGTGAACTGGTTAAGAA	535.898	452.155	507.012	596.394	516.388	605.873
sg_hITGAV_1832_a	TAATGTTAGCAGGCGTGAAC	621.642	450.647	554.477	325.575	306.282	531.654
sg_hITGAV_1842_a	ACCTGTCGACTAATGTTAGC	416.81	458.183	368.932	538.678	448.326	474.096
sg_hITGAV_1852_s	GCCTGCTAACATTAGTCGAC	1127.77	1149.98	1457.39	1650.07	1550.64	1667.67
sg_hITGAV_1874_s	GCTCACATTCTACTTGACTG	2124.54	2055.8	2106.8	28.1178	42.9091	65.1314
sg_hITGAV_1903_s	CAATGTCTGTAAACCCAAGC	369.174	455.169	482.201	711.825	655.473	569.521
sg_hITGAV_1905_a	TCTACAGAAACTTCCAGCTT	752.639	908.831	704.423	51.796	102.094	260.526
sg_hITGAV_1906_a	ATCTACAGAAACTTCCAGCT	251.277	253.207	292.341	355.172	239.699	239.32
sg_hITGAV_1920_s	AGCTGGAAGTTTCTGTAGAT	172.678	144.689	133.765	25.1581	60.6645	74.2195
sg_hITGAV_1943_s	GATCAAAAGAAGATCTATAT	1.19088	1.50718	1.07875	1.47989	1.47962	1.51468
sg_hITGAV_1944_s	ATCAAAAGAAGATCTATATT	1.19088	1.50718	1.07875	1.47989	1.47962	1.51468
sg_hITGAV_1945_s	TCAAAAGAAGATCTATATTG	139.333	128.11	132.686	8.87931	1.47962	4.54405
sg_hITGAV_1964_a	CCTTAACAATCAATGTCAGA	273.903	254.714	280.475	608.233	773.843	469.552
sg_hITGAV_1965_a	GCCTTAACAATCAATGTCAG	956.28	1116.82	895.361	127.27	81.3792	68.1608
sg_hITGAV_1975_s	CCCTCTGACATTGATTGTTA	782.411	779.213	905.07	395.129	412.815	272.643
sg_hITGAV_1988_s	ATTGTTAAGGCTCAGAATCA	83.3619	141.675	60.4099	63.6351	36.9906	24.2349
sg_hITGAV_1994_s	AAGGCTCAGAATCAAGGAGA	445.391	396.389	384.035	11.8391	20.7147	37.8671
sg_hITGAV_2008_a	AACGATGAGCTCAGCTTCGT	1136.1	990.218	1166.13	32.5575	45.8683	30.2937
sg_hITGAV_2032_a	GAAATCAGCCTGCAGTGGAA	2496.09	2281.87	2386.19	435.086	526.746	518.022
sg_hITGAV_2035_s	CATCGTTTCCATTCCACTGC	963.426	964.596	957.929	2931.65	3105.73	2897.59
sg_hITGAV_2037_a	CCGATGAAATCAGCCTGCAG	2642.57	3055.06	2708.74	691.106	550.42	966.368
sg_hITGAV_2048_s	CCACTGCAGGCTGATTTCAT	1439.78	1354.96	1305.29	62.1552	143.523	128.748
sg_hITGAV_2049_s	CACTGCAGGCTGATTTCATC	1053.93	976.654	884.574	1210.55	1540.29	1189.03
sg_hITGAV_2050_s	ACTGCAGGCTGATTTCATCG	2251.96	2485.34	1948.22	60.6753	23.674	81.7929
sg_hITGAV_2066_a	GCCTGCTTACTTCATTGTTT	1226.61	996.247	896.44	843.535	917.366	813.385
sg_hITGAV_2080_a	TGCACAGGAAAGTCTTGCTA	1131.34	1290.15	1128.37	187.945	184.953	174.189
sg_hITGAV_2095_a	GTTTTCTGTCTTAAATGCAC	331.066	241.149	271.845	109.512	137.605	278.702
sg_hITGAV_2117_a	CACATACCACCTGGCGAGTT	2427.02	2328.6	2299.89	1818.78	1506.26	1917.59
sg_hITGAV_2119_s	GACAGAAAACCAAACTCGCC	969.38	1290.15	1130.53	1688.55	2072.95	1823.68
sg_hITGAV_2122_s	AGAAAACCAAACTCGCCAGG	1798.24	1599.12	1805.83	837.615	665.83	598.3
sg_hITGAV_2126_a	TTCCAAGGTCACATACCACC	556.143	547.107	605.178	25.1581	42.9091	78.7635
sg_hITGAV_2135_s	CGCCAGGTGGTATGTGACCT	1546.96	1630.77	1663.43	1580.52	1701.57	1432.89
sg_hITGAV_2141_a	CAGCCTTCATTGGGTTTCCA	1563.63	1543.35	1179.07	205.704	112.451	75.7342
sg_hITGAV_2149_s	TGACCTTGGAAACCCAATGA	594.251	613.423	530.744	65.115	41.4294	39.3818
sg_hITGAV_2150_a	CTTGAGTTCCAGCCTTCATT	1405.24	1379.07	1492.99	282.658	165.718	198.424
sg_hITGAV_2151_a	ACTTGAGTTCCAGCCTTCAT	706.195	831.964	855.448	519.44	528.225	252.952
sg_hITGAV_2153_s	CTTGGAAACCCAATGAAGGC	265.567	272.8	308.522	167.227	177.555	293.849
sg_hITGAV_2171_s	TCTCTCCTTTAGCTCTTAGC	1.19088	1.50718	1.07875	1.47989	1.47962	1.51468
sg_hITGAV_2201_a	AAGTATCCATCTCTGACTGC	389.419	491.341	426.106	972.285	1131.91	996.662
sg_hITGAV_2206_s	TGTGCACCAGCAGTCAGAGA	1387.38	1228.35	1206.04	264.899	352.15	175.703
sg_hITGAV_2241_s	AATTTGACTTACAAATCCAA	1.19088	1.50718	11.8662	1.47989	1.47962	1.51468
sg_hITGAV_2246_a	ATAAGTTGTTTTCATACCTT	11.9088	19.5934	23.7325	20.7184	31.0721	13.6322
sg_hITGAV_2276_a	CAACTTTGTGAGATACAACT	64.3078	34.6652	74.4337	4.43966	1.47962	1.51468
sg_hITGAV_2277_a	TCAACTTTGTGAGATACAAC	176.251	117.56	149.946	159.828	187.912	66.6461
sg_hITGAV_2321_s	TTAGCTGCAGTTGAGATAAG	178.633	97.9668	116.505	1.47989	1.47962	1.51468
sg_hITGAV_2322_s	TAGCTGCAGTTGAGATAAGA	219.123	201.962	277.238	4.43966	8.87774	9.0881
sg_hITGAV_2343_a	ATCGGAAGAAAGACATGATC	1.19088	1.50718	1.07875	1.47989	1.47962	1.51468
sg_hITGAV_2361_a	TTGTGCTCCCAGTTTGGAAT	1190.88	1008.3	1011.87	327.055	278.169	324.142
sg_hITGAV_2364_s	TCTTTCTTCCGATTCCAAAC	915.79	1151.49	1031.28	562.356	571.134	636.167
sg_hITGAV_2365_s	CTTTCTTCCGATTCCAAACT	2580.65	2557.69	2405.61	443.966	365.467	215.085
sg_hITGAV_2367_a	TTCTCCTTGTGCTCCCAGTT	2292.45	2078.4	2204.96	1783.26	1861.37	1299.6
sg_hITGAV_2374_s	GATTCCAAACTGGGAGCACA	660.941	685.768	680.69	244.181	270.771	202.968
sg_hITGAV_2390_a	CAACATCTTCTTCAGTCTCA	462.063	461.198	582.524	1527.24	1547.69	1532.86
sg_hITGAV_2391_a	CCAACATCTTCTTCAGTCTC	640.696	762.634	707.659	1740.35	1614.27	1496.51
sg_hITGAV_2402_s	CCTGAGACTGAAGAAGATGT	481.117	589.308	387.271	301.897	389.141	90.881
sg_hITGAV_2403_s	CTGAGACTGAAGAAGATGTT	252.468	144.689	281.553	34.0374	51.7868	31.8084
sg_hITGAV_2415_a	TCATAGATGTGCTGAACAAC	413.237	575.743	538.296	1473.97	1640.9	2002.41
sg_hITGAV_2428_s	AGTTGTTCAGCACATCTATG	17.8633	33.158	48.5437	1.47989	1.47962	1.51468
sg_hITGAV_2433_a	GGACCATTGTTTCTCAGCTA	1957.81	1763.4	1867.31	190.905	220.464	378.671
sg_hITGAV_2441_s	TCTCCTTAGCTGAGAAACAA	202.45	189.905	160.734	1.47989	1.47962	10.6028
sg_hITGAV_2454_a	ATTGCCTTGCTGAATGAACT	622.833	637.538	707.659	146.509	68.0626	198.424
sg_hITGAV_2461_s	TGGTCCAAGTTCATTCAGCA	2978.4	3047.52	3366.77	4170.32	3981.66	4648.56
sg_hITGAV_2480_a	ATTTGTAAGGCCACTGAAGA	358.456	277.321	293.42	510.56	640.677	652.829
sg_hITGAV_2481_s	AGGCAATGCTCCATCTTCAG	2368.67	2354.22	2298.81	140.589	190.871	125.719
sg_hITGAV_2493_a	GTGTTATTATTATATTTGTA	33.3448	36.1724	28.0475	20.7184	38.4702	60.5873
sg_hITGAV_2528_a	GTCCATCAATATCATAATGA	76.2166	48.2298	64.7249	32.5575	19.2351	139.351
sg_hITGAV_2537_s	ATCCTTCATTATGATATTGA	231.032	343.637	180.151	258.98	343.272	355.951
sg_hITGAV_2550_a	ATATCTGAAGTGCAGTTCAT	78.5984	189.905	135.922	8.87931	17.7555	12.1175
sg_hITGAV_2563_s	AATGAACTGCACTTCAGATA	235.795	170.312	195.254	66.5948	106.533	74.2195
sg_hITGAV_2582_a	ATATTACCTTAATTCTCAAA	22.6268	12.0575	29.1262	32.5575	134.646	75.7342
sg_hITGAV_2583_a	CATATTACCTTAATTCTCAA	61.926	46.7226	58.2524	133.19	170.157	255.981
sg_hITGAV_2587_s	GATCAACCCTTTGAGAATTA	44.0627	24.1149	28.0475	51.796	34.0313	36.3524
sg_hITGAV_2623_s	AACAACTGAAAAGAATGACA	1.19088	1.50718	1.07875	1.47989	1.47962	1.51468
sg_hITGAV_2630_s	GAAAAGAATGACACGGTTGC	264.376	281.843	289.105	904.21	856.702	505.904
sg_hITGAV_2631_s	AAAAGAATGACACGGTTGCC	4.76354	12.0575	15.1025	25.1581	14.7962	69.6754
sg_hITGAV_2636_s	AATGACACGGTTGCCGGGCA	1062.27	1303.71	1189.86	1173.55	1031.3	969.397
sg_hITGAV_2638_a	ATGGTCCCGCTCACCTTGCC	1705.35	1552.4	1554.48	845.015	1047.57	854.281
sg_hITGAV_2643_s	CGGTTGCCGGGCAAGGTGAG	755.021	756.605	929.881	119.871	162.758	128.748
sg_hITGAV_2644_s	GGTTGCCGGGCAAGGTGAGC	501.362	610.409	482.201	127.27	125.768	134.807
sg_hITGAV_2657_a	GATCCCGCTTAGTGATGAGA	1555.3	1336.87	1494.07	645.23	677.667	614.961
sg_hITGAV_2664_s	GGGACCATCTCATCACTAAG	1220.66	1336.87	1447.68	572.716	602.206	543.771
sg_hITGAV_2665_s	GGACCATCTCATCACTAAGC	966.998	932.945	922.33	1188.35	1278.39	1210.23
sg_hITGAV_2683_a	GTGAATATCTCCTTCACTGA	105.989	265.264	118.662	75.4742	62.1442	78.7635
sg_hITGAV_2684_a	TGTGAATATCTCCTTCACTG	53.5898	170.312	66.8824	1.47989	1.47962	1.51468
sg_hITGAV_2684_s	CGGGATCTTGCCCTCAGTGA	2715.22	2628.52	2696.87	924.928	861.14	1199.63
sg_hITGAV_2701_s	TGAAGGAGATATTCACACTT	119.088	48.2298	83.0636	1.47989	2.95925	1.51468
sg_hITGAV_2708_s	GATTTGTTTTGGCAGGGTTG	1249.24	1107.78	1009.71	3711.55	3403.13	3564.05
sg_hITGAV_2744_s	TTGAAGATTGTCTGCCAAGT	1067.03	869.644	1190.94	3631.64	3370.58	3294.44
sg_hITGAV_2745_s	TGAAGATTGTCTGCCAAGTT	1236.14	1489.1	1311.76	3779.63	3749.36	3451.96
sg_hITGAV_2747_a	CTCTGTCTAATCTCCCAACT	1803	2051.27	1711.97	87.3132	99.1347	56.0433
sg_hITGAV_2759_s	CAAGTTGGGAGATTAGACAG	689.522	975.147	872.708	1.47989	16.2758	9.0881
sg_hITGAV_2796_s	TGTACGTAAAGTCATTACTG	333.448	284.857	405.609	4.43966	7.39811	16.6615
sg_hITGAV_2845_a	AGCAGACGACTTCAGAGAAT	982.48	937.467	989.213	51.796	45.8683	19.6909
sg_hITGAV_2889_a	TCAATTGGAAGATTCTTATA	1.19088	1.50718	1.07875	1.47989	1.47962	1.51468
sg_hITGAV_2902_s	TTATAAGAATCTTCCAATTG	257.231	211.005	327.94	689.627	472	684.637
sg_hITGAV_2904_a	GAGTTGGTGATATCCTCAAT	61.926	45.2155	39.9137	1.47989	20.7147	25.7496
sg_hITGAV_2920_a	ATGACTTACCAATGTGGAGT	238.177	232.106	222.222	97.6724	99.1347	72.7048
sg_hITGAV_2923_s	GGATATCACCAACTCCACAT	1471.93	1679	1619.2	50.3161	85.8181	72.7048
sg_hITGAV_2926_a	AAACCAATGACTTACCAATG	108.37	87.4165	177.994	32.5575	1.47962	3.02937
sg_hITGAV_2938_a	AATGCCCCAGGTGACATTAG	133.379	107.01	96.0086	17.7586	10.3574	21.2056
sg_hITGAV_2943_s	AGGTTACCACTAATGTCACC	69.0713	129.618	201.726	307.816	442.407	478.64
sg_hITGAV_2944_s	GGTTACCACTAATGTCACCT	161.96	250.192	272.923	75.4742	54.746	31.8084
sg_hITGAV_2945_s	GTTACCACTAATGTCACCTG	418	321.03	365.696	14.7989	11.837	16.6615
sg_hITGAV_2950_a	GGGCGCTGGCTGAATGCCCC	88.1255	25.6221	42.0712	226.422	446.846	430.17
sg_hITGAV_2964_a	ACAGGCACAGGCATGGGCGC	406.092	729.476	532.902	42.9167	34.0313	121.175
sg_hITGAV_2970_a	ACCCACACAGGCACAGGCAT	1040.83	1124.36	857.605	71.0345	128.727	98.4544
sg_hITGAV_2971_a	CACCCACACAGGCACAGGCA	1601.74	1659.41	1529.67	800.618	911.448	696.754
sg_hITGAV_2976_a	ATGATCACCCACACAGGCAC	1143.25	984.19	1029.13	189.425	140.564	198.424
sg_hITGAV_2979_s	CGCCCATGCCTGTGCCTGTG	1096.8	975.147	1023.73	1179.47	1117.12	1351.1
sg_hITGAV_2980_s	GCCCATGCCTGTGCCTGTGT	662.132	685.768	581.446	452.845	291.486	357.465
sg_hITGAV_2982_a	GCTAAAATGATCACCCACAC	2088.81	2006.06	2284.79	156.868	145.003	81.7929
sg_hITGAV_3005_s	ATCATTTTAGCAGTTCTAGC	282.24	220.049	308.522	745.862	690.984	967.883
sg_hITGAV_3019_s	TCTAGCAGGATTGTTGCTAC	347.738	197.441	235.167	260.46	250.056	292.334
sg_hITGAV_3028_s	ATTGTTGCTACTGGCTGTTT	522.798	450.647	507.012	399.569	210.106	554.374
sg_hITGAV_3045_s	TTTTGGTATTTGTAATGTAC	209.596	144.689	105.717	331.494	498.633	416.538
sg_hITGAV_3046_s	TTTGGTATTTGTAATGTACA	179.824	200.455	147.789	381.81	415.774	407.45
sg_hITGAV_3063_s	GACAGATGGGCTTTTTTAAA	371.556	328.566	256.742	910.13	815.272	686.152
sg_hITGAV_3064_s	ACAGATGGGCTTTTTTAAAC	344.166	287.872	215.75	803.578	1222.17	770.974
sg_hITGAV_3069_s	TGGGCTTTTTTAAACGGGTC	471.59	578.758	436.893	1052.2	1251.76	1499.54
sg_hITGAV_3077_a	CTTGTTCTTCTTGAGGTGGC	707.385	779.213	655.879	1056.64	1257.68	1616.17
sg_hITGAV_3081_a	CTTTCTTGTTCTTCTTGAGG	1389.76	1656.39	1471.41	837.615	1060.89	883.06
sg_hITGAV_3084_a	TCCCTTTCTTGTTCTTCTTG	508.508	640.552	515.642	837.615	1000.22	1023.93
sg_hITGAV_3093_s	CACCTCAAGAAGAACAAGAA	307.248	387.346	358.145	750.302	816.752	624.05
sg_hITGAV_3094_s	ACCTCAAGAAGAACAAGAAA	167.915	90.4309	115.426	96.1926	87.2977	87.8516
sg_hITGAV_3117_a	TTTCCTTCACCATTTTCATG	1015.82	786.749	898.598	3310.5	2820.16	2793.08
sg_hITGAV_3119_s	CAGCTTCAACCTCATGAAAA	1897.08	1944.26	1646.17	6217	5655.12	6273.82
sg_hITGAV_3125_s	CAACCTCATGAAAATGGTGA	240.559	324.044	250.27	353.693	448.326	880.031
CN_sg_Neg_1	GTAGCGAACGTGTCCGGCGT	1113.48	1134.91	1432.58	4666.08	4647.49	4597.06
CN_sg_Neg_2	GACCGGAACGATCTCGCGTA	2979.59	3314.29	3432.58	10388.8	10879.7	10209
CN_sg_Neg_3	GGCAGTCGTTCGGTTGATAT	1455.26	1531.3	1501.62	4775.59	4496.57	4816.69
CN_sg_Neg_4	GCTTGAGCACATACGCGAAT	1598.17	1321.8	1572.82	4709	5331.08	4901.52
CN_sg_Neg_5	GTGGTAGAATAACGTATTAC	1.19088	1.50718	1.07875	1.47989	1.47962	1.51468
CN_sg_Neg_6	GTCATACATGGATAAGGCTA	210.787	245.671	271.845	1031.48	779.761	795.209
CN_sg_Neg_7	GATACACGAAGCATCACTAG	815.756	841.007	1047.46	3750.03	3141.24	3542.84
CN_sg_Neg_8	GAACGTTGGCACTACTTCAC	794.32	737.012	681.769	3582.8	2769.85	2976.35
CN_sg_Neg_9	GATCCATGTAATGCGTTCGA	529.944	548.614	681.769	2518.76	1836.21	1869.12
CN_sg_Neg_10	GTCGTGAAGTGCATTCGATC	641.887	550.121	518.878	2057.04	2155.81	1820.65
CN_sg_LacZ_1465	CATCGGGCAAATAATATCGG	1777.99	1553.9	1587.92	5108.56	4904.95	5464.98
CN_sg_LacZ_1583	TCGCGTGGGCGTATTCGCAA	2193.61	2268.31	2269.69	8883.75	7876.03	7097.81
CN_sg_LacZ_1659	ACGAAGCCGCCCTGTAAACG	2818.82	2523.02	2571.74	10489.4	9772.91	9848.47
CN_sg_LacZ_1725	ATGATGAAAACGGCAACCCG	810.992	723.447	922.33	3359.34	3025.83	2811.25
CN_sg_LacZ_1739	AACCCGTGGTCGGCTTACGG	814.565	857.586	718.447	3272.03	3286.24	2641.61
CN_sg_LacZ_2496	TGATTACGACCGCTCACGCG	603.778	801.821	627.832	2418.13	1913.15	2588.59
CN_sg_LacZ_336	GTGAGCGAGTAACAACCCGT	539.471	623.973	492.988	1738.87	2728.42	2117.53
CN_sg_LacZ_838	CAGACGTAGTGTGACGCGAT	1920.9	1849.31	1943.91	6589.93	6381.61	6335.92
CN_sg_LacZ_904	AATCCCGAATCTCTATCGTG	638.314	485.313	406.688	1938.65	1578.76	1414.71
CN_sg_LacZ_907	CCCGAATCTCTATCGTGCGG	337.02	313.494	335.491	1516.88	1648.3	1437.43
CN_sg_Luc_1058	AGCTATTCTGATTACACCCG	2079.28	2040.72	2224.38	7208.52	7588.98	8394.38
CN_sg_Luc_1158	ACGCTGGGCGTTAATCAAAG	1598.17	1312.76	1228.69	4685.32	4407.8	5393.79
CN_sg_Luc_1189	ACATAACCGGACATAATCAT	452.536	586.294	427.184	1398.49	1518.09	1551.04
CN_sg_Luc_1451	GTGCTCCAAAACAACAACGG	2064.99	2031.68	2003.24	7708.72	7611.18	7532.52
CN_sg_Luc_1536	ACAACCGCGAAAAAGTTGCG	371.556	566.7	460.626	1413.29	1623.15	1086.03
CN_sg_Luc_1539	ACCGCGAAAAAGTTGCGCGG	514.462	461.198	411.003	1698.91	1642.38	1346.55
CN_sg_Luc_371	GGGCATTTCGCAGCCTACCG	2323.42	2159.79	2480.04	8207.44	7846.44	7365.91
CN_sg_Luc_474	GATTCTAAAACGGATTACCA	564.479	399.403	713.053	1431.05	1417.48	1466.21
CN_sg_Luc_560	TGTGCCAGAGTCCTTCGATA	2325.8	2143.21	2256.74	7991.38	8034.35	8258.05
CN_sg_Luc_650	GGCATGCGAGAATCTCACGC	966.998	681.246	953.614	2757.03	2604.14	3105.1
CN_sg_Ren_158	TATTTTTTTACATGGTAACG	270.331	313.494	389.428	886.451	865.579	1214.78
CN_sg_Ren_170	ATGTCGCCATAAATAAGAAG	260.804	259.235	336.57	1047.76	732.413	1011.81
CN_sg_Ren_211	GGTATAATACACCGCGCTAC	703.813	501.892	539.374	1811.38	1898.36	2378.05
CN_sg_Ren_307	ATTACAAATATCTTACTGCA	71.4531	114.546	66.8824	186.466	400.978	115.116
CN_sg_Ren_55	GGATGATAACTGGTCCGCAG	1156.35	1431.82	1573.89	5293.55	5144.65	5628.56
CN_sg_Ren_58	TTACATCTGGCCCACCACTG	2962.92	2979.7	2995.69	12457.7	12181.7	11507
CN_sg_Ren_649	TCACGAGGCCATGATAATGT	730.012	957.06	707.659	3366.74	3050.98	2391.68
CN_sg_Ren_664	TTTACTAACGGGATTTCACG	420.382	376.795	507.012	1988.97	1753.35	1597.99
CN_sg_Ren_681	GAAATCCCGTTAGTAAAAGG	57.1625	94.9524	48.5437	247.141	233.78	198.424
CN_sg_Ren_794	GGCACCTTCAACAATAGCAT	1448.12	1493.62	1486.52	5744.92	5183.12	5820.93
hK_sg_hPCNA_1	GGACTCGTCCCACGTCTCTT	1803	1897.54	2009.71	637.831	565.216	508.934
hK_sg_hPCNA_2	CTACCGCTGCGACCGCAACC	2623.52	2468.76	2512.41	90.273	119.849	98.4544
hK_sg_hPOLR2D_1	TGAGAGTGCAGAGGACGAAC	122.661	174.833	159.655	23.6782	26.6332	24.2349
hK_sg_hPOLR2D_2	TGGGCAAAGGTTGGCCAAAC	743.112	740.026	873.786	152.428	118.37	80.2782
hK_sg_hPOLR2A_1	AAGCGAATGTCTGTGACGGA	1245.67	1204.24	1121.9	84.3535	94.6958	101.484
hK_sg_hPOLR2A_2	CAGGGGGTGATTGAGCGGAC	1308.78	1261.51	1193.1	1916.45	2251.99	2541.64
hK_sg_hPRL9_1	GGACGCACAGTTATCGTGAA	2076.9	1873.43	1902.91	1586.44	1430.8	1407.14
hK_sg_hPRL9_2	AATGTAGAACTCAGCCTTCT	365.602	467.226	466.019	26.6379	14.7962	3.02937
hK_sg_hRPL23A_1	TGCGGATCTTCTTCTTTTTG	2633.05	2693.33	2339.81	7138.97	8059.5	7933.91
hK_sg_hRPL23A_2	GTCGCAGTGTCTTCGGCCGC	1468.36	1526.78	1510.25	48.8362	93.2162	48.4699
hK_sg_hCDK9_1	CTGGCCGGTCTTGCGGTGCC	1545.77	1464.98	1502.7	747.342	653.993	777.033
hK_sg_hCDK9_2	GATCTCCCGCAAGGCTGTAA	2808.11	2651.13	2537.22	7334.31	7776.9	7517.37
hK_sg_hCDK1_1	GGGTTCCTAGTACTGCAATT	150.051	182.369	272.923	307.816	361.028	421.082
hK_sg_hCDK1_2	AATCCATGTACTGACCAGGA	453.727	396.389	463.862	59.1954	2.95925	7.57342
hK_sg_hRPA3_1	CCGGCGTTGATGCGCGACCT	2092.38	1764.91	1971.95	337.414	260.414	195.394
hK_sg_hRPA3_2	GCCGGCGTTGATGCGCGACC	352.502	319.523	381.877	71.0345	4.43887	90.881
hK_sg_hBRD4_309	TAAGATCATTAAAACGCCTA	191.732	302.944	253.506	50.3161	16.2758	13.6322
hK_sg_hBRD4_336	GGGAACAATAAAGAAGCGCT	653.796	782.227	781.014	94.7127	108.012	121.175
hK_sg_hMYC_1138	ACAACGTCTTGGAGCGCCAG	2710.45	2883.24	3428.26	75.4742	26.6332	119.66
hK_sg_hMYC_122	GCCGTATTTCTACTGCGACG	1424.3	1478.55	1504.85	42.9167	39.9498	34.8377
hK_sg_hRPS20_172	AAGCCGCAACGTAAAATCCT	2068.57	2284.89	2362.46	82.8736	115.411	66.6461
hK_sg_hRPS20_90	ACCAGTTCGAATGCCTACCA	2719.98	2562.21	2317.15	23.6782	54.746	16.6615
hK_sg_hWDR5_650_a	GAACTTCACAAAAGACACGG	1251.62	1415.24	1229.77	377.371	349.191	505.904
hK_sg_hWDR5_521_s	AGCTCACTCGGATCCAGTCT	3869.18	3546.4	3633.23	347.773	398.018	501.36

## Sheet: Suppl Table 6
Suppl. Table 6. Top 500 candidate ITGAV binder predicted by AutoDock Vina
Cpd_AV#	NCI ID	Energy	Mwt	ZINC ID	smiles
1	13989	-15.7	458.516	ZINC000004016089	O=C1c2ccccc2-c2cccc3c(-c4ccc5c6c(cccc46)-c4ccccc4C5=O)ccc1c23
2	268394	-15	480.7	ZINC000104191153	C[C@H]1C[C@@H](c2ccc3ccccc3c2)[NH2+]CCN[C@@H](c2ccc3ccccc3c2)C[C@H](C)[NH2+]CCN1
3	82340	-14.9	458.516	ZINC000004897045	O=C1c2ccccc2-c2ccc(-c3ccc4c5c(cccc35)C(=O)c3ccccc3-4)c3cccc1c23
4	658432	-14.8	676.684	ZINC000082178442	O=C(c1cccc(C(=O)c2ccc3c4c(cccc24)C(=O)N(c2ccccc2)C3=O)c1)c1ccc2c3c(cccc13)C(=O)N(c1ccccc1)C2=O
5	613575	-14.6	627.661	ZINC000005766721	COC(=O)c1cc2c3c(ccc2[nH]1)N(C(=O)c1cc2c4c(ccc2[nH]1)N(C(=O)c1cc2c5c(ccc2[nH]1)N(C(N)=O)CC5)CC4)CC3
6	689133	-14.6	582.7	ZINC000095550113	COc1ccc(N2C(=O)[C@@H]3c4[nH]c5ccc(OCc6ccccc6)cc5c4[C@@H]4CC[C@H](c5ccccc5)C[C@@H]4[C@@H]3C2=O)cc1
7	97764	-14.4	388.554	ZINC000104072449	c1ccc2c3c(ccc2c1)CC[C@H]1C[C@H]2c4c(ccc5ccccc45)CC[C@@H]2C[C@H]31
8	382900	-14.4	691.456	ZINC000150409726	O=C(Nc1ccc(Cl)cc1)Nc1nnc2nc(C3(c4nc5nnc(NC(=O)Nc6ccc(Cl)cc6)n5[nH]c4=O)CCCC3=O)c(=O)[nH]n12
9	382907	-14.4	661.426	ZINC000150409753	O=C(Nc1ccc(Cl)cc1)Nc1nnc2n1C(=O)C(C1(C3=Nc4nnc(NC(=O)Nc5ccc(Cl)cc5)n4C3=O)CCCC1=O)=N2
10	382913	-14.4	709.47	ZINC000150409771	O=C(Nc1ccc(Cl)cc1)Nc1nnc2n1N=C([C@@]1(C3=Nc4nnc(NC(=O)Nc5ccc(Cl)cc5)n4C3=O)Cc3ccccc3C1=O)C2=O
11	150357	-14.3	488.634	ZINC000005105232	c1ccc2c(c1)-c1ccccc1C21CCc2nc3c(nc2C1)CCC1(C3)c2ccccc2-c2ccccc21
12	53997	-14.3	530.837	ZINC000008615618	C[C@@H]1C(OC(=O)c2ccccc2)=CC[C@@H]2[C@]1(C)CC[C@@H]1[C@]2(C)CC[C@@]2(C)[C@H]3CC(C)(C)CC[C@]3(C)CC[C@]12C
13	117609	-14.2	660.734	ZINC000150379379	CC1(C)S[C@H]2[C@@H](N3C(=O)c4ccccc4C3=O)C(=O)N2[C@@H]1NC(=O)N[C@@H]1N2C(=O)[C@@H](N3C(=O)c4ccccc4C3=O)[C@@H]2SC1(C)C
14	361604	-14.1	461.565	ZINC000005520204	O=C1NC(=O)C(c2ccccc2)(c2ccccc2)[C@@H]2C[C@@H]3c4[nH]c5ccccc5c4CCN3C[C@H]12
15	226899	-14	517.754	ZINC000118936413	C[C@H]1CC[C@]2([NH2+]C1)O[C@H]1C[C@H]3[C@@H]4CC=C5C[C@@H](OC(=O)c6ccccc6)CC[C@]5(C)[C@H]4CC[C@]3(C)[C@H]1[C@H]2C
16	310836	-14	462.718	ZINC000001570283	c1c2c(cc3c1OC1=C(CCCCCCCCCC1)C3)OC1=C(CCCCCCCCCC1)C2
17	349452	-14	732.845	ZINC000150401559	O=C1c2ccccc2C(=O)N1c1ccc(Nc2nc(Nc3ccc(N4C(=O)c5ccccc5C4=O)cc3)nc(N(C3CCCCC3)C3CCCCC3)n2)cc1
18	382908	-14	715.449	ZINC000150409762	O=C(Nc1ccc(Cl)cc1)Nc1nnc2n1C(=O)C(C(C(=O)c1ccc(F)cc1)=c1[nH]c3nnc(NC(=O)Nc4ccc(Cl)cc4)n3c1=O)=N2
19	75537	-13.9	546.949	ZINC000118931926	C[C@@]12CCC[C@H]1[C@@H]1CC=C3C[C@H](S[C@@H]4CC[C@@]5(C)C(=CC[C@H]6[C@H]7CCC[C@@]7(C)CC[C@H]65)C4)CC[C@]3(C)[C@H]1CC2
20	235176	-13.8	541.688	ZINC000118922990	C[C@]12C[C@H]([C@@]3(O)C(=O)Nc4ccccc43)C(=O)C[C@@H]1CC[C@@H]1[C@@H]2CC[C@]2(C)[C@@H](OC(=O)c3ccccc3)CC[C@@H]12
21	372309	-13.8	506.562	ZINC000104240166	Cc1cc2nc3c(nc2cc1C)C(O)[C@H](c1ccc([C@H]2Oc4nc5cc(C)c(C)cc5nc4C2O)cc1)O3
22	670283	-13.7	356.465	ZINC000001855333	O=C1CCCc2cc3c(cc21)CC1(C3)Cc2cc3c(cc2C1)C(=O)CCC3
23	329889	-13.7	487.436	ZINC000001574784	Clc1c2c(c(Cl)c3c1=Nc1ccc4ccccc4c1S3)=Nc1ccc3ccccc3c1S2
24	293777	-13.7	576.703	ZINC000005492792	c1ccc(-c2nc3ccccc3nc2-c2ccc(Cc3ccc(-c4nc5ccccc5nc4-c4ccccc4)cc3)cc2)cc1
25	37553	-13.7	476.58	ZINC000004783229	O=C(Nc1cccc(-c2ccccc2)c1)N1CCN(C(=O)Nc2cccc(-c3ccccc3)c2)CC1
26	654896	-13.7	712.77	ZINC000150440091	COc1ccc(C=C2N=C(c3ccccc3)N(Nc3nnc(NN4C(=O)C(=Cc5ccc(OC)cc5)N=C4c4ccccc4)c4ccccc34)C2=O)cc1
27	126778	-13.7	632.768	ZINC000150382393	CC1(C)S[C@H]2[C@@H](N3C(=O)c4ccccc4C3=O)CN2[C@@H]1NC(=O)N[C@@H]1N2C[C@H](N3C(=O)c4ccccc4C3=O)[C@@H]2SC1(C)C
28	666174	-13.6	495.93	ZINC000001641983	O=C1C(C=Cc2ccc(Cl)cc2)=NN[C@H]2N1N=C1NC(=O)C3(NN12)c1ccccc1-c1ccccc13
29	379522	-13.6	610.267	ZINC000004284420	ClC1=C(/C=C/c2cc(-c3ccccc3)[s+]c3ccccc23)CCC/C1=C\C=C1/C=C(c2ccccc2)Sc2ccccc21
30	35932	-13.6	520.594	ZINC000004778056	Cc1ccc2cc1NC(=O)N1CCN(CC1)C(=O)Nc1cc(ccc1C)NC(=O)N1CCN(CC1)C(=O)N2
31	382919	-13.6	671.443	ZINC000150409795	CS(=O)(=O)C(C1=Nc2nnc(NC(=O)Nc3ccc(Cl)cc3)n2C1=O)=c1[nH]c2nnc(NC(=O)Nc3ccc(Cl)cc3)n2c1=O
32	674951	-13.5	328.455	ZINC000001645340	O=C1CCc2cc3c(cc21)CC1(Cc2cc4c(cc2C1)CCCC4)C3
33	95090	-13.5	581.673	ZINC000057681181	C[N@@H+]1C[C@@H](C(=O)N[C@@]2(C)O[C@@]3(O)[C@H]4CCCN4C(=O)[C@@H](Cc4ccccc4)N3C2=O)C=C2c3cccc4[nH]cc(c34)C[C@H]21
34	293778	-13.5	594.743	ZINC000005492794	c1ccc(-c2nc3ccccc3nc2-c2ccc(Sc3ccc(-c4nc5ccccc5nc4-c4ccccc4)cc3)cc2)cc1
35	115749	-13.5	752.997	ZINC000150362225	C[C@]12CC[C@H]3[C@@H](CC[C@@H]4C[C@@H](NC(=O)[C@@H]5CCCN5C(=O)OCc5ccccc5)CC[C@]34C)[C@@H]1CC[C@@H]2NC(=O)[C@@H]1CCCN1C(=O)OCc1ccccc1
36	121343	-13.4	516.6	ZINC000001710746	c1ccc(-c2ccc(-c3cnc(-c4ccc(-c5ncc(-c6ccc(-c7ccccc7)cc6)o5)cc4)o3)cc2)cc1
37	381788	-13.4	566.654	ZINC000005663604	COc1ccc2c(c1)OCCCO/N=C(\c1ccccc1)c1ccc(OC)cc1OCCCO/N=C/2c1ccccc1
38	30883	-13.4	516.64	ZINC000001661424	O[C@@]1(c2ccc(-c3ccccc3)cc2)c2ccccc2-c2ccccc2[C@@]1(O)c1ccc(-c2ccccc2)cc1
39	658726	-13.4	618.7	ZINC000005853738	O=C([O-])C(SC1=NC(=O)C2(NN1)c1ccccc1-c1ccccc12)SC1=NC(=O)C2(NN1)c1ccccc1-c1ccccc12
40	625855	-13.4	676.737	ZINC000082174958	O=C(C=c1[nH]c2nnc(CCCCCCCc3nnc4[nH]c(=CC(=O)c5ccc6ccccc6c5)c(=O)n34)n2c1=O)c1ccc2ccccc2c1
41	64999	-13.4	375.556	ZINC000008615973	C[C@]12CC[C@@H]3[C@H](CC[C@H]4C[C@@H](O)CC[C@@]43C)[C@@H]1Cc1cc3ccccc3nc12
42	144457	-13.4	674.8	ZINC000150384145	COc1c([N-]S(=O)(=O)c2ccccc2)cc2c3c(cccc13)/C(=C1/Cc3cccc4c(OC)c([N-]S(=O)(=O)c5ccccc5)cc1c34)C2
43	610620	-13.4	764.928	ZINC000150422879	CC(C)[C@H]1NC(=O)C2=CN(Cc3ccccc3)C=C[C@H]2NC(=O)[C@@H](C)NC(=O)[C@@H](C(C)C)NC(=O)C2=CN(Cc3ccccc3)C=C[C@H]2NC(=O)[C@H](C)NC1=O
44	171279	-13.3	390.57	ZINC000104149749	C[C@@H]1c2c(ccc3c2CCC=C3)CC[C@H]1CC1=CCCc2ccc3ccccc3c21
45	371878	-13.3	440.51	ZINC000001588362	Nc1nc(-c2ccc3ccccc3c2)cc(-c2cc(-c3ccc4ccccc4c3)nc(N)n2)n1
46	618839	-13.3	478.558	ZINC000005545309	O=c1/c(=C/c2ccc(/C=c3\sc4nc5ccccc5n4c3=O)cc2)sc2nc3ccccc3n12
47	670284	-13.3	356.465	ZINC000006513294	O=C1CCCc2cc3c(cc21)C[C@@]1(C3)Cc2ccc3c(c2C1)C(=O)CCC3
48	15244	-13.3	478.573	ZINC000022246813	CC(=O)Nc1ccc2ccccc2c1S[C@@H]1CC(=O)N(c2ccc3c(c2)Cc2ccccc2-3)C1=O
49	382889	-13.3	703.488	ZINC000150409675	O=C(Nc1ccc(Cl)cc1)Nc1nnc2n1C(=O)C(C(C(=O)c1cccs1)=c1[nH]c3nnc(NC(=O)Nc4ccc(Cl)cc4)n3c1=O)=N2
50	97763	-13.2	388.554	ZINC000001632954	C[C@@H]1c2c(ccc3ccccc23)CC[C@H]1Cc1cccc2ccc3c(c12)C=CCC3
51	135934	-13.2	390.57	ZINC000104126911	C[C@@H]1c2c(ccc3ccccc23)CC[C@H]1C[C@@H]1CCCc2ccc3ccccc3c21
52	382912	-13.2	473.88	ZINC000001592555	O=C(Nc1ccc(Cl)cc1)Nc1nnc2nc(CC(=O)c3ccc4ccccc4c3)c(=O)[nH]n12
53	372303	-13.2	519.344	ZINC000103984299	OC1c2nc3ccc(Cl)cc3nc2O[C@H]1c1ccc([C@H]2Oc3nc4cc(Cl)ccc4nc3C2O)cc1
54	670428	-13.2	384.519	ZINC000005713035	CC(=O)c1c2c(cc3c1C[C@]1(Cc4cc5c(cc4C1)C(=O)CCC5)C3)CCCC2
55	37224	-13.2	584.628	ZINC000001669831	COc1cc(-c2ccc(NC(=O)c3cc4ccccc4cc3O)c(OC)c2)ccc1NC(=O)c1cc2ccccc2cc1O
56	623904	-13.1	600.682	ZINC000050567307	O=C(N/C(=C\c1ccc(/C=C(/NC(=O)c2ccccc2)c2nc3ccccc3[nH]2)cc1)c1nc2ccccc2[nH]1)c1ccccc1
57	57699	-13.1	431.576	ZINC000004726886	CC(C)C1=CC2=CC[C@H]3[C@@](C)(CCC[C@@]3(C)C(=O)N3C(=O)c4ccccc4C3=O)[C@@H]2CC1
58	369765	-13.1	863.073	ZINC000150405213	O=S(=O)(c1ccc2ccccc2c1)N(CCCCCN(S(=O)(=O)c1ccc2ccccc2c1)S(=O)(=O)c1ccc2ccccc2c1)S(=O)(=O)c1ccc2ccccc2c1
59	611115	-13.1	788.897	ZINC000150423112	Cc1nc2ccccc2c(=O)n1-c1ccc(-c2nnc(Sc3nnc(-c4ccc(-n5c(C)nc6ccccc6c5=O)cc4)n3-c3ccccc3)n2-c2ccccc2)cc1
60	640248	-13.1	752.827	ZINC000150434232	O=C1[C@H]2ON(c3ccccc3)[C@@H](c3ccccc3)[C@H]2C(=O)N1c1ccc(Cc2ccc(N3C(=O)[C@H]4ON(c5ccccc5)[C@@H](c5ccccc5)[C@H]4C3=O)cc2)cc1
61	94820	-13	458.473	ZINC000000625645	O=C1c2ccccc2C(=O)N1c1ccc(Cc2ccc(N3C(=O)c4ccccc4C3=O)cc2)cc1
62	163042	-13	330.43	ZINC000104142905	C1=Cc2ccccc2/C1=C/c1cccc(/C=C2\C=Cc3ccccc32)c1
63	382891	-13	735.553	ZINC000150409681	CCCCCC(=O)C(C)(c1nc2nnc(NC(=O)Nc3ccc(Cl)cc3)n2[nH]c1=O)c1nc2nnc(NC(=O)Nc3ccc(Cl)cc3)n2[nH]c1=O
64	72255	-13	494.716	ZINC000256630719	CC(=O)O[C@@H]1CC[C@]2(C)C3=C(CC[C@@H]2C1(C)C)[C@]1(C)CC[C@H](c2ccc(C(C)C)oc2=O)[C@@]1(C)CC3
65	201984	-12.9	434.451	ZINC000005328308	O=C1c2cccc3cccc(c23)C(=O)N1CCCN1C(=O)c2cccc3cccc(c23)C1=O
66	339674	-12.9	436.54	ZINC000001578535	c1ccc2c(c1)NC(c1ccc3c(c1)Sc1cc(C4Nc5ccccc5N4)ccc1O3)N2
67	34695	-12.9	568.67	ZINC000085531689	C[NH+]1CC[C@@]23c4c5cc(-c6cc7c8c(c6O)O[C@H]6[C@@H](O)C=C[C@H]9[C@H](C7)[N@H+](C)CC[C@]896)c(O)c4O[C@@H]2[C@H](O)C=C[C@@H]3[C@@H]1C5
68	294966	-12.9	568.67	ZINC000085531689	C[NH+]1CC[C@@]23c4c5cc(-c6cc7c8c(c6O)O[C@H]6[C@@H](O)C=C[C@H]9[C@H](C7)[N@H+](C)CC[C@]896)c(O)c4O[C@@H]2[C@H](O)C=C[C@@H]3[C@@H]1C5
69	627654	-12.9	606.27	ZINC000005883463	O=C1[C@@H]2[C@@H](C(=O)N1c1ccccc1)C1(Br)c3ccccc3C2(Br)[C@H]2C(=O)N(c3ccccc3)C(=O)[C@@H]21
70	628129	-12.9	372.379	ZINC000005884592	O=C1c2c(oc3c2C(=O)c2cccc4cccc-3c24)-c2cccc3cccc1c23
71	39863	-12.9	416.609	ZINC000008582167	C[C@]12Cc3cnc(-c4ccccc4)nc3C[C@@H]1CC[C@@H]1[C@@H]3CC[C@@](C)(O)[C@@]3(C)CC[C@H]12
72	618403	-12.9	642.763	ZINC000082185136	Cc1ccc2[nH]c(C(=Cc3ccc(C=C(NC(=O)c4ccccc4)c4nc5cc(C)ccc5[nH]4)c(C)c3)NC(=O)c3ccccc3)nc2c1
73	121342	-12.8	464.524	ZINC000001710745	c1ccc2c(-c3cnc(-c4ccc(-c5ncc(-c6cccc7ccccc67)o5)cc4)o3)cccc2c1
74	91577	-12.8	304.392	ZINC000095930526	c1cc2c3c(cccc3c1)/C(=C1/Cc3cccc4cccc1c34)C2
75	82872	-12.8	596.852	ZINC000118912996	CC(=O)O[C@H]1CC[C@@]2(C)[C@@H](CC[C@@H]3[C@@H]2C[C@H](OC(C)=O)[C@@]2(C)[C@H]3CC[C@@H]2[C@@H](C)CC=C(c2ccccc2)c2ccccc2)C1
76	202516	-12.8	608.606	ZINC000005328475	O=C(c1ccc(C(=O)Nc2cccc3ccccc23)c(C(=O)[O-])c1)c1ccc(C(=O)Nc2cccc3ccccc23)c(C(=O)[O-])c1
77	382130	-12.8	521.62	ZINC000001591487	C[C@@H]1c2ccccc2-c2ccccc2N1C(=O)c1cccc(C(=O)N2c3ccccc3-c3ccccc3[C@H]2C)n1
78	382796	-12.8	551.555	ZINC000001592461	CC1(C)C(=O)N2c3ccccc3[C@]3(C[C@H](N4C(=O)c5ccccc5C4=O)C(=O)O3)[C@@H]2N1C(=O)OCc1ccccc1
79	234766	-12.8	459.525	ZINC000005351088	O=C1[C@@H]2[C@H]3c4ccccc4[C@@H]([C@@H]2C(=O)N1c1ccc(OCc2ccccc2)cc1)[n+]1ccccc13
80	602811	-12.8	622.77	ZINC000005759309	CC(C)[C@H]1NC(=O)C2=CN(Cc3ccccc3)C=C[C@H]2NC(=O)[C@@H](C(C)C)NC(=O)C2=CN(Cc3ccccc3)C=C[C@H]2NC1=O
81	314588	-12.8	401.533	ZINC000017120786	CN1C(=CC=Nc2ccc3c4c(cccc24)-c2ccccc2-3)C(C)(C)c2ccccc21
82	641239	-12.8	551.904	ZINC000102950863	O=C(Nc1cc(C(F)(F)F)ccc1Cl)C(=O)C(=C([O-])c1ccc2ccccc2c1)[C@@H]1OC(=O)c2ccccc21
83	670452	-12.8	342.438	ZINC000102952184	O=C1c2cc3c(cc2C[C@]12Cc1cc4c(cc1C2=O)CCC4)CCCC3
84	18334	-12.8	827.877	ZINC000085431578	CC[C@]1(O)C[C@H](O[C@@H]2C[C@H]([NH+](C)C)[C@H](O[C@@H]3C[C@H](O)[C@H](O[C@@H]4CCC(=O)[C@H](C)O4)[C@H](C)O3)[C@H](C)O2)c2c(cc3c(c2O)C(=O)c2c(O)ccc(O)c2C3=O)[C@@H]1C(=O)OC
85	290809	-12.8	683.677	ZINC000085565646	O=C(Nc1ncnc2c1ncn2[C@H]1O[C@@H](COC(=O)c2ccccc2)[C@@H](OC(=O)c2ccccc2)[C@@H]1OC(=O)c1ccccc1)c1ccccc1
86	382906	-12.8	733.518	ZINC000150409738	O=C(Nc1ccc(Cl)cc1)Nc1nnc2nc(C(=C([O-])c3cccs3)c3nc4nnc(NC(=O)Nc5ccc(Cl)cc5)n4[nH]c3=O)c(=O)[nH]n12
87	382918	-12.8	711.486	ZINC000150409791	Cc1ccc(C(=O)C(C2=Nc3nnc(NC(=O)Nc4ccc(Cl)cc4)n3C2=O)=c2[nH]c3nnc(NC(=O)Nc4ccc(Cl)cc4)n3c2=O)cc1
88	630889	-12.8	634.786	ZINC000150429598	O=C(N/C(=C/c1ccc(/C=C(/NC(=O)c2ccccc2)c2nc3ccccc3s2)cc1)c1nc2ccccc2s1)c1ccccc1
89	642057	-12.8	672.053	ZINC000150435843	COC(=O)C(=O)[C@@H](C(=O)C1=NS(=O)(=O)c2cc(S(N)(=O)=O)c(Cl)cc2[N-]1)c1nc2ccc(C(=O)c3ccccc3)cc2[nH]c1=O
199	616348	-12.8	586.689	ZINC000005615480	CCc1c2c(nc3ccc(OC(=O)N4CCC([NH+]5CCCCC5)CC4)cc13)-c1cc3c(c(=O)n1C2)COC(=O)[C@@]3(O)CC
90	10970	-12.7	581.885	ZINC000004416849	CC[C@H](/C=C/[C@@H](C)[C@H]1CC[C@H]2[C@@H]3CC=C4C[C@@H](OC(=O)Nc5cccc6ccccc56)CC[C@]4(C)[C@H]3CC[C@@]21C)C(C)C
91	114787	-12.7	426.729	ZINC000004429039	C[C@H]1CC[C@@]2(C)CC[C@]3(C)C(=CC[C@@H]4[C@]3(C)CC[C@H]3C(C)(C)[C@@H](O)CC[C@]43C)[C@@H]2[C@@H]1C
92	15308	-12.7	426.729	ZINC000004429039	C[C@H]1CC[C@@]2(C)CC[C@]3(C)C(=CC[C@@H]4[C@]3(C)CC[C@H]3C(C)(C)[C@@H](O)CC[C@]43C)[C@@H]2[C@@H]1C
93	78877	-12.7	520.714	ZINC000004896138	C[C@]12CC[C@H]3[C@@H](CC=C4C[C@@H](O)CC[C@@]43C)[C@@H]1CC[C@@H]2NC(=O)[C@@H]1CCCN1C(=O)OCc1ccccc1
94	41869	-12.7	581.673	ZINC000053059288	C[N@@H+]1C[C@@H](C(=O)N[C@]2(C)O[C@@]3(O)[C@H]4CCCN4C(=O)[C@H](Cc4ccccc4)N3C2=O)C=C2c3cccc4[nH]cc(c34)C[C@H]21
95	297833	-12.7	533.797	ZINC000118925623	CC(C)CCC[C@H](C)[C@H]1CC[C@H]2[C@@H]3CC[C@H]4CC(=O)[C@@H]([C@@]5(O)C(=O)Nc6ccccc65)C[C@]4(C)[C@H]3CC[C@@]21C
96	210627	-12.7	565.412	ZINC000001746217	O=C([O-])c1cc(-c2ccc(-c3ccc(-c4cc(C(=O)[O-])c5cc(Cl)ccc5n4)cc3)cc2)nc2ccc(Cl)cc12
97	509471	-12.7	470.524	ZINC000005542830	O=C1OC(c2ccc(O)c(-c3ccccc3)c2)(c2ccc(O)c(-c3ccccc3)c2)c2ccccc21
98	23217	-12.7	404.538	ZINC000001602485	S=C(Nc1ccc2c(c1)Cc1ccccc1-2)Nc1ccc2c(c1)Cc1ccccc1-2
99	24654	-12.7	438.324	ZINC000001614577	O=C1c2ccccc2-c2ccc(NC3(Br)c4ccccc4-c4ccccc43)cc21
100	52422	-12.7	363.545	ZINC000004721868	C[C@]12CC[C@H]3[C@H](CC[C@H]4Cc5[nH]c6ccccc6c5C[C@@]43C)[C@@H]1CC[C@@H]2O
101	60785	-12.7	363.545	ZINC000004721868	C[C@]12CC[C@H]3[C@H](CC[C@H]4Cc5[nH]c6ccccc6c5C[C@@]43C)[C@@H]1CC[C@@H]2O
102	65002	-12.7	419.565	ZINC000006500079	C[C@]12CC[C@@H]3[C@H](CC[C@H]4C[C@@H](O)CC[C@@]43C)[C@@H]1Cc1c2nc2ccccc2c1C(=O)[O-]
103	127225	-12.7	699.745	ZINC000150382489	O=C(Nc1ncnc2c1ncn2[C@H]1O[C@@H](COC(=O)c2ccccc2)[C@@H](SC(=O)c2ccccc2)[C@@H]1OC(=O)c1ccccc1)c1ccccc1
104	382897	-12.7	745.479	ZINC000150409712	O=C(Nc1ccc(Cl)cc1)Nc1nnc2nc(C(=C([O-])c3ccc(F)cc3)c3nc4nnc(NC(=O)Nc5ccc(Cl)cc5)n4[nH]c3=O)c(=O)[nH]n12
105	33000	-12.7	744.752	ZINC000150467027	O=C(Oc1ccc([C@@H]2c3cc(OC(=O)c4ccccc4)c(OC(=O)c4ccccc4)cc3C[C@H]3C(=O)OC[C@@H]32)cc1OC(=O)c1ccccc1)c1ccccc1
106	90722	-12.6	382.506	ZINC000001580984	c1ccc(-c2cccc(-c3cccc(-c4cccc(-c5ccccc5)c4)c3)c2)cc1
107	127036	-12.6	518.62	ZINC000018164275	Cc1ccc(S(=O)(=O)N/N=c2/c(=N/NS(=O)(=O)c3ccc(C)cc3)c3cccc4cccc2c43)cc1
108	8111	-12.6	538.816	ZINC000118922266	CC(=O)O[C@H]1CC[C@@]2(C)[C@@H](CC[C@@H]3[C@@H]2CC[C@@]2(C)[C@H]3CC[C@@H]2[C@@H](C)CC=C(c2ccccc2)c2ccccc2)C1
109	78878	-12.6	522.73	ZINC000118929772	C[C@]12CC[C@@H](O)C[C@@H]1CC[C@@H]1[C@@H]2CC[C@]2(C)[C@@H](NC(=O)[C@@H]3CCCN3C(=O)OCc3ccccc3)CC[C@@H]12
110	226896	-12.6	414.63	ZINC000118936409	C[C@H]1CC[C@]2(OC1)O[C@H]1C[C@H]3[C@@H]4CC[C@H]5CC(=O)CC[C@]5(C)[C@H]4CC[C@]3(C)[C@H]1[C@H]2C
111	134398	-12.6	396.44	ZINC000001721151	Fc1ccc2c(c1)Cc1cc(NNc3ccc4c(c3)Cc3cc(F)ccc3-4)ccc1-2
112	201976	-12.6	450.41	ZINC000001735886	O=C(NN1C(=O)c2cccc3cccc(c23)C1=O)NN1C(=O)c2cccc3cccc(c23)C1=O
113	154417	-12.6	373.408	ZINC000031719557	c1cc2cc3c(cc2c2c1C[C@H]1c4cc5c(cc4CCN1C2)OCO5)OCO3
114	163041	-12.6	330.43	ZINC000038142986	C1=Cc2ccccc2/C1=C\c1ccc(/C=C2\C=Cc3ccccc32)cc1
115	341193	-12.6	486.522	ZINC000001579333	Cc1cc(-c2ccc(NC(=O)Nc3cccc(F)c3)c(C)c2)ccc1NC(=O)Nc1cccc(F)c1
116	371682	-12.6	388.426	ZINC000001588230	c1ccc2cc(-c3cc(-c4cc(-c5ccc6ccccc6c5)on4)no3)ccc2c1
117	403167	-12.6	468.766	ZINC000005731927	CC(=O)O[C@@H]1CC[C@@]2(C)[C@H](CC[C@]3(C)[C@H]2CC[C@@H]2C4=CC(C)(C)CC[C@]4(C)CC[C@@]23C)C1(C)C
118	403165	-12.6	468.766	ZINC000005731927	CC(=O)O[C@@H]1CC[C@@]2(C)[C@H](CC[C@]3(C)[C@H]2CC[C@@H]2C4=CC(C)(C)CC[C@]4(C)CC[C@@]23C)C1(C)C
119	670455	-12.6	356.465	ZINC000001855719	O=C1c2c(ccc3c2CCCC3)CC12Cc1ccc3c(c1C2=O)CCCC3
120	670451	-12.6	328.411	ZINC000006513290	O=C1c2cc3c(cc2C[C@]12Cc1ccc4c(c1C2=O)CCC4)CCC3
121	644756	-12.6	520.614	ZINC000102915610	Cc1ccccc1NC(=O)C(O)=CC(=O)c1sc(-n2nc(-c3ccccc3)cc2-c2ccccc2)nc1C
122	645883	-12.6	613.537	ZINC000102956912	Cc1cc(Br)cc(C)c1NC(=O)C(=O)C=C([O-])c1sc(-n2nc(-c3ccccc3)cc2-c2ccccc2)nc1C
123	641225	-12.6	520.566	ZINC000102980517	Cc1ccc2nc(NC(=O)C(=O)C(=C([O-])c3ccc4ccccc4c3)[C@@H]3OC(=O)c4ccccc43)sc2c1
124	641224	-12.6	552.797	ZINC000102986400	O=C(Nc1cc(Cl)c(Cl)cc1Cl)C(=O)C(=C([O-])c1ccc2ccccc2c1)[C@H]1OC(=O)c2ccccc21
125	640067	-12.6	767.875	ZINC000095550542	CC(C)CCC[C@@H](C)[C@H]1CC[C@H]2[C@@H]3CC[C@H]4C[C@@H](CCC=C(c5cc(Cl)c(O)c(C(=O)[O-])c5)c5cc(Cl)c(O)c(C(=O)[O-])c5)CC[C@]4(C)[C@H]3CC[C@@]21C
126	106430	-12.5	410.434	ZINC000004962925	O=C1CCCC(=O)NNC(=O)Nc2ccc(cc2)Cc2ccc(cc2)NC(=O)NN1
127	115909	-12.5	442.728	ZINC000005004599	C[C@@H]1C(=O)[C@H](O)C[C@@H]2[C@]1(C)CC[C@@H]1[C@]2(C)CC[C@@]2(C)[C@H]3CC(C)(C)CC[C@]3(C)CC[C@]12C
128	98429	-12.5	555.548	ZINC000100758538	ClC(c1ccccc1)(c1ccccc1)c1cccc(-c2cccc(C(Cl)(c3ccccc3)c3ccccc3)c2)c1
129	96021	-12.5	455.683	ZINC000118913828	CC(=O)O[C@H]1CC[C@@]2(C)C(=CC[C@H]3[C@@H]4C[C@@H]5O[C@]6(CC[C@@H](C)C[NH2+]6)[C@H](C)[C@@H]5[C@@]4(C)CC[C@@H]32)C1
130	27592	-12.5	415.662	ZINC000118917508	C[C@@H]1CC[C@@]2([NH2+]C1)O[C@H]1C[C@H]3[C@@H]4CC[C@H]5C[C@@H](O)CC[C@]5(C)[C@H]4CC[C@]3(C)[C@H]1[C@H]2C
131	117611	-12.5	517.754	ZINC000118936293	C[C@H]1CC[C@H]2[C@H](C)[C@H]3[C@H](C[C@H]4[C@@H]5CC=C6C[C@@H](O)CC[C@]6(C)[C@H]5CC[C@@]43COC(=O)c3ccccc3)[N@H+]2C1
132	345690	-12.5	402.402	ZINC000016939900	C1=C2OCOC2=C[C@@H]2Cc3cc4c(cc3/C=C3/CC5=C(C=C3/C=C/12)OCO5)OCO4
133	233070	-12.5	602.809	ZINC000104080085	CC1(C)[C@@H](O[C@H]2O[C@@H](CO)[C@@H](O)[C@@H](O)[C@H]2O)CC[C@]2(C)[C@@H]1CC[C@]1(C)[C@@H]2CCC2=C3C[C@]4(C)CC[C@@]3(CC[C@@]21C)C(=O)O4
134	372315	-12.5	450.454	ZINC000104111059	OC1c2nc3ccccc3nc2O[C@H]1c1ccc([C@H]2Oc3nc4ccccc4nc3C2O)cc1
135	623505	-12.5	394.514	ZINC000001617247	CC(C)C12Cc3c(ccc4ccccc34)OC1(C)Oc1ccc3ccccc3c1C2
136	654895	-12.5	558.606	ZINC000001634451	CC1=NC(=Cc2ccc(N)cc2)C(=O)N1Nc1nnc(NN2C(=O)C(=Cc3ccc(N)cc3)N=C2C)c2ccccc12
137	15375	-12.5	586.745	ZINC000001706918	Cc1ccc2nc(-c3ccc4nc(-c5ccc6nc(-c7ccc(N)c(S(=O)(=O)[O-])c7)sc6c5)sc4c3)sc2c1
138	666136	-12.5	508.511	ZINC000003194765	NC1=C(c2nc(-c3cc4ccccc4oc3=O)cs2)[C@@H](c2ccco2)c2c(c3ccccc3oc2=O)O1
139	674219	-12.5	502.68	ZINC000008666310	CN1c2ccccc2C2=C(c3ccccc3)CC[C@@H](C(=O)N3[C@@H]4C[C@@H]5CC[C@@]4(CS3(=O)=O)C5(C)C)[C@H]21
140	644774	-12.5	548.624	ZINC000102945171	CC(=O)c1ccc(NC(=O)C(=O)C=C([O-])c2sc(-n3nc(-c4ccccc4)cc3-c3ccccc3)nc2C)cc1
141	641226	-12.5	533.624	ZINC000102958972	Cc1cccc(CC(C)(C)C)c1NC(=O)C(=O)C(=C([O-])c1ccc2ccccc2c1)[C@H]1OC(=O)c2ccccc21
142	641252	-12.5	492.487	ZINC000102980349	NC(=O)c1ccccc1NC(=O)C(=O)C(=C([O-])c1ccc2ccccc2c1)[C@H]1OC(=O)c2ccccc21
143	55141	-12.5	426.729	ZINC000004722964	C[C@H]1C(=O)CC[C@@H]2[C@]1(C)CC[C@@H]1[C@]2(C)CC[C@@]2(C)[C@H]3CC(C)(C)CC[C@]3(C)CC[C@]12C
144	55441	-12.5	519.649	ZINC000004723115	O=C(NCCN1CCN(C(=O)Nc2cccc(-c3ccccc3)c2)CC1)Nc1cccc(-c2ccccc2)c1
145	44673	-12.5	461.517	ZINC000008615124	CCOC(=O)CN1C(=O)[C@H]2[C@H]3c4ccc5ccccc5c4[C@H](c4ccc5ccccc5c43)[C@H]2C1=O
146	65001	-12.5	417.549	ZINC000038138641	C[C@]12CC[C@@H]3[C@H](CC=C4C[C@@H](O)CC[C@@]43C)[C@@H]1Cc1c2nc2ccccc2c1C(=O)[O-]
147	107162	-12.5	663.94	ZINC000150361204	CC(C)CCC[C@@H](C)[C@H]1CC[C@H]2[C@@H]3CC=C4C[C@H](OC(=O)Nc5ccc(S(=O)(=O)c6ccc(F)cc6)cc5)CC[C@]4(C)[C@H]3CC[C@@]21C
148	106210	-12.5	728.77	ZINC000150375626	Cn1c(=O)c2c(nc(Cc3ccc(NC(=O)c4ccc(C(=O)Nc5ccc(Cc6nc7c(c(=O)n(C)c(=O)n7C)n6C)cc5)cc4)cc3)n2C)n(C)c1=O
149	640633	-12.5	677.661	ZINC000150434586	O=C(Nc1ccccc1S[C@@H](C=CNN=C1NN=C(c2ccccc2)[C@H](c2ccccc2)N1)c1ccccc1)c1ccc(Cl)cc1Cl
150	123994	-12.4	608.304	ZINC000003954364	O=C1OC(c2ccc(O)c(-c3ccccc3)c2)(c2ccc(O)c(-c3ccccc3)c2)c2c(Cl)c(Cl)c(Cl)c(Cl)c21
151	76770	-12.4	579.569	ZINC000004887503	O=C(Nc1nc2c(ncn2[C@H]2C[C@@H](OC(=O)c3ccccc3)[C@H](COC(=O)c3ccccc3)O2)c(=O)[nH]1)c1ccccc1
152	121367	-12.4	440.712	ZINC000004903518	CC1(C)CC[C@@]23CC[C@@]4(C)[C@H](CC[C@@H]5[C@]4(C)CC[C@H]4C(C)(C)C(=O)CC[C@]54C)[C@@H]2[C@@H]1OC3
153	91039	-12.4	619.634	ZINC000004918037	CC1(C)O[C@H]2[C@H](COC(=O)c3ccccc3)O[C@H](n3cnc4/c(=N/C(=O)c5ccccc5)n(C(=O)c5ccccc5)cnc43)[C@@H]2O1
154	97764	-12.4	388.554	ZINC000104072444	c1ccc2c3c(ccc2c1)CC[C@H]1C[C@H]2c4c(ccc5ccccc45)CC[C@@H]2C[C@@H]31
155	205589	-12.4	514.581	ZINC000001741435	Cc1ccc(NC(=O)Oc2ccc(-c3ccccc3)cc2)cc1NC(=O)Oc1ccc(-c2ccccc2)cc1
156	127729	-12.4	526.853	ZINC000005082391	CC(C)CCC[C@@H](C)[C@@H]1CC[C@@]2(C)C3=C(CC[C@]12C)[C@@]1(C)Cc2cnn(-c4ccccc4)c2C(C)(C)[C@@H]1CC3
157	371876	-12.4	440.51	ZINC000001588361	Nc1nc(-c2cc(-c3cccc4ccccc34)nc(N)n2)cc(-c2cccc3ccccc23)n1
158	347811	-12.4	482.58	ZINC000008659484	CC(C)=C[C@H]1c2c(c3ccccc3n(C)c2=O)O[C@H]2c3c(c4ccccc4n(C)c3=O)OC(C)(C)[C@H]12
159	377855	-12.4	422.528	ZINC000013213443	c1ccc(-c2cc(Nc3ccc4c(c3)OCO4)c3cc(C4CCCCC4)ccc3n2)cc1
160	346471	-12.4	362.473	ZINC000019327865	c1ccc2c(c1)C[C@@H]1OCN3CN(CO[C@H]4Cc5ccccc5C[C@H]43)[C@H]1C2
161	670300	-12.4	314.428	ZINC000001855384	O=C1c2cc3c(cc2CC12Cc1cc4c(cc1C2)CCC4)CCC3
162	670430	-12.4	384.519	ZINC000001855659	O=Cc1c2c(cc3c1CC1(C3)Cc3cc4c(c(C=O)c3C1)CCCC4)CCCC2
163	27621	-12.4	596.698	ZINC000005224925	c1ccc(-c2nn(-c3ccccc3)[n+](-c3ccc(-c4ccc(-[n+]5nc(-c6ccccc6)nn5-c5ccccc5)cc4)cc3)n2)cc1
164	670432	-12.4	428.572	ZINC000005713034	COC(=O)c1c2c(cc3c1C[C@]1(Cc4cc5c(c(C(C)=O)c4C1)CCCC5)C3)CCCC2
165	670312	-12.4	356.465	ZINC000005713038	CC(=O)c1c2c(cc3c1C[C@]1(Cc4cc5c(cc4C1=O)CCC5)C3)CCC2
166	640363	-12.4	483.44	ZINC000005808801	Cc1nc(C)c(C(=O)Nc2cccc3c2C(=O)NC3=O)cc1C(=O)Nc1cccc2c1C(=O)NC2=O
167	674971	-12.4	358.437	ZINC000006499868	O=C([O-])c1c2c(cc3c1C[C@]1(Cc4cc5c(cc4C1=O)CCC5)C3)CCC2
168	641237	-12.4	491.499	ZINC000102959935	CC(=O)c1ccccc1NC(=O)C(=O)C(=C([O-])c1ccc2ccccc2c1)[C@H]1OC(=O)c2ccccc21
169	644755	-12.4	575.477	ZINC000102967540	Cc1nc(-n2nc(-c3ccccc3)cc2-c2ccccc2)sc1C([O-])=CC(=O)C(=O)Nc1ccc(Cl)c(Cl)c1
170	61709	-12.4	473.789	ZINC000004707455	CC(C)CCC[C@@H](C)[C@H]1CC[C@H]2[C@H]3CC[C@H]4Cc5c(c6ccccc6n5C)C[C@]4(C)[C@@H]3CC[C@@]21C
171	112261	-12.3	434.565	ZINC000004878461	COc1ccc2c(c1)CC[C@H]1[C@@H]2CC[C@]2(C)C(=O)[C@@H](Sc3ncnc4[nH]cnc34)C[C@@H]12
172	110299	-12.3	610.764	ZINC000004991559	Cc1ccc2nc(-c3ccc(NC(=O)c4ccc(C(=O)Nc5ccc(-c6nc7ccc(C)cc7s6)cc5)cc4)cc3)sc2c1
173	114990	-12.3	597.551	ZINC000005004227	O=C(O[C@H]1CO[C@@H](n2c(=O)oc3ccc(F)cc32)[C@H](OC(=O)c2ccccc2)[C@@H]1OC(=O)c1ccccc1)c1ccccc1
174	115925	-12.3	484.765	ZINC000005004618	CC(=O)O[C@H]1C[C@H]2[C@H]3CC[C@@]4(C)[C@@]5(C)CC(C)(C)CC[C@]5(C)CC[C@]4(C)[C@@H]3CC[C@]2(C)[C@@H](C)C1=O
175	84100	-12.3	392.458	ZINC000013152284	c1ccc(-c2ccc3c(c2)N[C@H]([C@@H]2Nc4cc(-c5ccccc5)ccc4O2)O3)cc1
176	78044	-12.3	501.494	ZINC000017004447	CC(=O)[C@H]1CC[C@H]2[C@@H]3C[C@H]4C(Cl)(Cl)[C@]45C=C(OC(=O)c4ccccc4)CC[C@]5(C)[C@H]3CC[C@]12C
177	178260	-12.3	413.646	ZINC000078817070	C[C@H]1CC[C@]2([NH2+]C1)O[C@H]1C[C@H]3[C@@H]4CC=C5C[C@@H](O)CC[C@]5(C)[C@H]4CC[C@]3(C)[C@H]1[C@H]2C
178	179187	-12.3	413.646	ZINC000078817070	C[C@H]1CC[C@]2([NH2+]C1)O[C@H]1C[C@H]3[C@@H]4CC=C5C[C@@H](O)CC[C@]5(C)[C@H]4CC[C@]3(C)[C@H]1[C@H]2C
179	122921	-12.3	396.533	ZINC000104105420	CC12C3c4ccccc4C(c4ccccc43)C1C1c3ccccc3C2c2ccccc21
180	115921	-12.3	430.629	ZINC000118913224	C[C@@H]1CC[C@@]2(OC1)O[C@H]1C[C@H]3[C@@H]4CC[C@H]5C[C@@H](O)CC[C@]5(C)[C@H]4CC(=O)[C@]3(C)[C@H]1[C@H]2C
181	112295	-12.3	652.986	ZINC000118925502	CC(C)CCC[C@@H](C)[C@H]1CC[C@H]2[C@@H]3CC=C4C[C@H](OC(=O)Nc5ccc(S(=O)(=O)N6CCCCC6)cc5)CC[C@]4(C)[C@H]3CC[C@@]21C
182	121135	-12.3	578.837	ZINC000118929302	CC(=O)O[C@@H]1C[C@H]2[C@@H](CC[C@H]3C[C@@H](C(C)=O)CC[C@@]32C)[C@@H]2CC[C@H](/C(C)=C/C=C(c3ccccc3)c3ccccc3)[C@]21C
183	74511	-12.3	430.629	ZINC000118936232	C[C@@H]1CC[C@@]2(OC1)O[C@H]1C[C@H]3[C@@H]4CC[C@H]5C[C@@H](O)CC[C@]5(C)[C@H]4C(=O)C[C@]3(C)[C@H]1[C@H]2C
184	117610	-12.3	475.761	ZINC000118936289	CC(C)CCC[C@H](C)[C@H]1CC[C@H]2[C@@H]3CC[C@@H]4[C@@H]5Oc6ccccc6N=C5CC[C@]4(C)[C@H]3CC[C@@]21C
185	152144	-12.3	430.677	ZINC000118936356	C[C@H]1C[NH2+][C@@H]2[C@H](C)[C@H]3[C@H](C[C@H]4[C@@H]5CC[C@H]6C[C@@H]([NH3+])CC[C@]6(C)[C@H]5CC[C@@]43C)O[C@]2(O)C1
186	303774	-12.3	362.396	ZINC000001567441	c1cc(-c2nnc3ccccn23)c2c(-c3nnc4ccccn34)cccc2c1
187	308823	-12.3	484.596	ZINC000001568781	O=C1CC2(CCCC2)CC(=O)N1c1ccc(-c2ccc(N3C(=O)CC4(CCCC4)CC3=O)cc2)cc1
188	318205	-12.3	556.178	ZINC000001571895	O=C(Nc1cc(NC(=O)n2nnc3ccccc32)c(Br)cc1Br)n1nnc2ccccc21
189	363258	-12.3	552.491	ZINC000001585286	COc1ccc(-c2cc(=O)c3c(O)cc([O-])cc3o2)cc1Oc1ccc(-c2cc(=O)c3c(O)cc([O-])cc3o2)cc1
190	371680	-12.3	388.426	ZINC000001588228	c1ccc2c(-c3cc(-c4cc(-c5cccc6ccccc56)on4)no3)cccc2c1
191	379447	-12.3	492.535	ZINC000001590793	Cc1ccc2cccc(OC(=O)Nc3ccc(C)c(NC(=O)Oc4cccc5ccc(C)nc45)c3)c2n1
192	382947	-12.3	551.35	ZINC000001592789	O=C(Nc1ccc(Cl)cc1)Nc1nnc(-c2cccc(-c3nnc(NC(=O)Nc4ccc(Cl)cc4)o3)c2)o1
193	371869	-12.3	338.414	ZINC000005479272	c1ccc2c(c1)CCc1c(-c3n[nH]c4c3CCc3ccccc3-4)n[nH]c1-2
194	352394	-12.3	519.453	ZINC000005486592	O=C1OC2=C(CCc3nc(-c4ccccc4)sc32)[C@@H](N(c2ccccc2)c2ccccc2)C1(Cl)Cl
195	382875	-12.3	456.711	ZINC000005664339	C[C@H]1C(=O)CC[C@@H]2[C@]1(C)CC[C@@H]1[C@]2(C)CC[C@@]2(C)[C@H]3C[C@@](C)(C(=O)[O-])CC[C@]3(C)CC[C@]12C
196	241470	-12.3	386.407	ZINC000017047591	O=C1CC[C@@H](N2C(=O)[C@H]3C4c5ccccc5C(c5ccccc54)[C@H]3C2=O)C(=O)N1
197	372280	-12.3	437.499	ZINC000100134575	Cc1cc2nc3c(nc2cc1C)C(O)[C@@H](c1c[nH]c2ccc(COc4ccccc4)cc12)O3
198	408899	-12.3	555.548	ZINC000104262082	ClC(c1ccccc1)(c1ccccc1)c1ccc(-c2ccc(C(Cl)(c3ccccc3)c3ccccc3)cc2)cc1
200	670286	-12.3	412.573	ZINC000001855343	CCc1cc2c(c3c1CCCC3=O)CC1(C2)Cc2cc(CC)c3c(c2C1)C(=O)CCC3
201	670427	-12.3	386.535	ZINC000001855654	COC(=O)c1c2c(cc3c1CC1(Cc4cc5c(cc4C1)CCCC5)C3)CCCC2
202	625853	-12.3	604.671	ZINC000005813554	Cc1ccc(C(=O)C=c2[nH]c3nnc(CCCCCCCc4nnc5[nH]c(=CC(=O)c6ccc(C)cc6)c(=O)n45)n3c2=O)cc1
203	666167	-12.3	458.319	ZINC000016958556	O=C1N=C2NN=C(c3ccc(Br)cc3)CN2NC12c1ccccc1-c1ccccc12
204	641246	-12.3	477.516	ZINC000100721375	Cc1cccc(NC(=O)C(=O)C(=C([O-])c2ccc3ccccc3c2)[C@H]2OC(=O)c3ccccc32)c1C
205	62353	-12.3	548.606	ZINC000001691095	O=C(Nc1ccc(-c2nc3ccccc3[nH]2)cc1)c1ccc(C(=O)Nc2ccc(-c3nc4ccccc4[nH]3)cc2)cc1
206	61707	-12.3	479.818	ZINC000008615749	CC(C)CCC[C@H](C)[C@H]1CC[C@H]2[C@H]3CC[C@H]4C[C@]5(C[C@]4(C)[C@@H]3CC[C@@]21C)Nc1ccccc1S5
207	61708	-12.3	459.762	ZINC000008615753	CC(C)CCC[C@H](C)[C@H]1CC[C@H]2[C@H]3CC[C@H]4Cc5[nH]c6ccccc6c5C[C@]4(C)[C@@H]3CC[C@@]21C
208	27623	-12.3	656.75	ZINC000029130731	COc1cc(-c2ccc(-n3nc(-c4ccccc4)n[n+]3-c3ccccc3)c(OC)c2)ccc1-n1nc(-c2ccccc2)n[n+]1-c1ccccc1
209	56680	-12.3	626.924	ZINC000150363691	O=C1c2c(Br)c(Br)c(Br)c(Br)c2C(=O)N1c1ccc2c(c1)Cc1ccccc1-2
210	371723	-12.3	804.358	ZINC000150406091	O=C(Nc1ccc(NC(=O)Nc2cc(C(F)(F)F)ccc2Oc2ccc(Cl)c(Cl)c2)cc1)Nc1cc(C(F)(F)F)ccc1Oc1ccc(Cl)c(Cl)c1
211	15486	-12.3	496.779	ZINC000263612141	C[C@H](CCC(c1ccccc1)c1ccccc1)[C@@H]1CC[C@@H]2[C@@H]3CC[C@@H]4C[C@H](O)CC[C@]4(C)C3=CC[C@]12C
212	90959	-12.2	510.513	ZINC000001581289	c1cnc2c(Oc3nc(Oc4cccc5cccnc45)nc(Oc4cccc5cccnc45)n3)cccc2c1
213	15490	-12.2	456.667	ZINC000002083375	CC(=O)O[C@H]1CC[C@@]2(C)C(=CC[C@H]3[C@@H]4C[C@@H]5O[C@@]6(CC[C@H](C)CO6)[C@H](C)[C@@H]5[C@@]4(C)CC[C@@H]32)C1
214	115927	-12.2	534.74	ZINC000005004624	C/C=C(C(=C\C)\c1ccc(OC(=O)c2ccccc2)c(C2CCCCC2)c1)/c1ccc(O)c(C2CCCCC2)c1
215	117749	-12.2	470.782	ZINC000005014950	CC(=O)O[C@@H]1CC[C@@H]2[C@](C)(CC[C@@H]3[C@]2(C)CC[C@@]2(C)[C@H]4CC(C)(C)CC[C@]4(C)CC[C@]32C)[C@@H]1C
216	117751	-12.2	456.755	ZINC000005014961	CO[C@H]1C[C@@H]2[C@](C)(CC[C@@H]3[C@]2(C)CC[C@@]2(C)[C@H]4CC(C)(C)CC[C@]4(C)CC[C@]32C)[C@@H](C)C1=O
217	105681	-12.2	310.356	ZINC000017419607	O=c1[nH]nc(-c2ccc3c(c2)Cc2ccccc2-3)c2ccccc12
218	15489	-12.2	472.666	ZINC000100004822	CC(=O)O[C@H]1CC[C@@]2(C)[C@@H](CC[C@@H]3[C@@H]2CC(=O)[C@@]2(C)[C@H]3C[C@@H]3O[C@]4(CC[C@@H](C)CO4)[C@H](C)[C@@H]32)C1
219	122914	-12.2	416.951	ZINC000104105346	ClC12C3c4ccccc4C(c4ccccc43)C1C1c3ccccc3C2c2ccccc21
220	76025	-12.2	397.647	ZINC000118917269	C[C@@H]1CC[C@@H]2[C@H](C)[C@H]3[C@H](C[C@H]4[C@@H]5CC=C6C[C@@H](O)CC[C@]6(C)[C@H]5CC[C@@]43C)[N@H+]2C1
221	124758	-12.2	598.868	ZINC000118925505	CC(=O)O[C@H]1CC[C@@]2(C)[C@@H](CC[C@@H]3[C@@H]2C[C@@H](OC(C)=O)[C@@]2(C)[C@H]3CC[C@@H]2[C@@H](C)CCC(c2ccccc2)c2ccccc2)C1
222	32999	-12.2	498.819	ZINC000118926262	CC(C)CCC[C@H](C)[C@H]1CC[C@H]2[C@@H]3CC=C4C[C@@H]([n+]5cccc6ccccc65)CC[C@]4(C)[C@H]3CC[C@@]21C
223	647889	-12.2	548.841	ZINC000118930633	C[NH+](C)[C@H]1CC[C@H]2[C@@H]3CC[C@@H]4C[C@H](NC(=O)N[C@@H](Cc5ccccc5)c5nccs5)CC[C@]4(C)[C@H]3CC[C@@]21C
224	96935	-12.2	446.628	ZINC000118936262	C[C@@H]1CC[C@@]2(OC1)O[C@H]1C[C@H]3[C@@H]4CC[C@H]5C[C@@H](O)CC[C@]5(C)[C@H]4C(=O)[C@@H](O)[C@]3(C)[C@H]1[C@H]2C
225	163512	-12.2	530.702	ZINC000118936362	CC(=O)O[C@H]1CC[C@@]2(C)[C@@H](CC[C@@H]3[C@@H]2C(=O)[C@@H](OC(C)=O)[C@@]2(C)[C@H]3C[C@@H]3O[C@]4(CC[C@@H](C)CO4)[C@H](C)[C@@H]32)C1
226	128594	-12.2	405.453	ZINC000001717010	O=C([O-])c1ccccc1-c1ccccc1C(=O)Nc1ccc2c(c1)-c1ccccc1C2
227	132228	-12.2	360.46	ZINC000001719566	c1ccc2c(c1)Cc1cc(NNc3ccc4c(c3)Cc3ccccc3-4)ccc1-2
228	203952	-12.2	462.505	ZINC000001738258	Cc1ccc(NC(=O)Oc2ccc3ccccc3c2)cc1NC(=O)Oc1ccc2ccccc2c1
229	135053	-12.2	426.729	ZINC000004972896	CC1(C)CC[C@]2(C)CC[C@]3(C)[C@@H]4CC[C@@]56O[C@@H](CC[C@@H]5[C@]4(C)CC[C@]3(C)[C@@H]2C1)C6(C)C
230	603173	-12.2	578.676	ZINC000001608269	Cn1c(-c2ccc(NC(=O)c3ccc(C(=O)Nc4ccc(-c5cn6ccccc6[n+]5C)cc4)cc3)cc2)c[n+]2ccccc12
231	409663	-12.2	611.743	ZINC000003947496	CC(C)[C@@]1(NC(=O)[C@@H]2C[C@@H]3c4cccc5[nH]cc(c45)C[C@@H]3[N@H+](C)C2)O[C@@]2(O)[C@H]3CCCN3C(=O)[C@H](Cc3ccccc3)N2C1=O
232	407041	-12.2	428.745	ZINC000004831516	C[C@H]1[C@H](O)CC[C@@H]2[C@]1(C)CC[C@@H]1[C@]2(C)CC[C@@]2(C)[C@H]3CC(C)(C)CC[C@]3(C)CC[C@]12C
233	233070	-12.2	602.809	ZINC000104080080	CC1(C)[C@@H](O[C@H]2O[C@@H](CO)[C@@H](O)[C@@H](O)[C@H]2O)CC[C@]2(C)[C@H]1CC[C@]1(C)[C@@H]2CCC2=C3C[C@]4(C)CC[C@@]3(CC[C@@]21C)C(=O)O4
234	674950	-12.2	342.482	ZINC000001645339	O=C1CCCc2ccc3c(c21)CC1(Cc2cc4c(cc2C1)CCCC4)C3
235	674972	-12.2	318.372	ZINC000001645362	O=C([O-])c1ccc2c(c1)C[C@]1(C2)Cc2cc3c(cc2C1=O)CCC3
236	36320	-12.2	424.504	ZINC000001668708	O=C(Nc1cccc2ccccc12)N1CCN(C(=O)Nc2cccc3ccccc23)CC1
237	670407	-12.2	288.39	ZINC000001855596	O=C1CCCc2ccc3c(c21)CC1(Cc2ccccc2C1)C3
238	36508	-12.2	470.518	ZINC000004556808	CC1(C)O[C@H]2CC(=O)OC[C@]23[C@H]1CC(=O)[C@]1(C)[C@@H]3CC[C@@]2(C)[C@@H](c3ccoc3)OC(=O)[C@@H]3O[C@@]321
239	641392	-12.2	411.417	ZINC000008663808	O=C1NC(=O)[C@@H]2C3C=C4c5ccccc5N(c5ccccc5)C4([C@@H]12)[C@@H]1C(=O)NC(=O)[C@H]31
240	674956	-12.2	330.471	ZINC000006006590	O=C1c2c(ccc3c2CCCC3)C[C@@H]1Cc1ccc2c(c1)CCCC2
241	670434	-12.2	414.589	ZINC000006371682	CCc1c2c(cc3c1C[C@@]1(C3)Cc3cc4c(c(C(=O)OC)c3C1)CCCC4)CCCC2
242	624437	-12.2	500.385	ZINC000016953113	O=C(N/C(=C/c1ccc(Oc2ccc(Cl)c(Cl)c2)cc1)c1nc2ccccc2[nH]1)c1ccccc1
243	644754	-12.2	522.586	ZINC000102948367	Cc1nc(-n2nc(-c3ccccc3)cc2-c2ccccc2)sc1C([O-])=CC(=O)C(=O)Nc1ccc(O)cc1
244	641222	-12.2	518.352	ZINC000102950534	O=C(Nc1ccc(Cl)cc1Cl)C(=O)C(=C([O-])c1ccc2ccccc2c1)[C@H]1OC(=O)c2ccccc21
245	37245	-12.2	466.584	ZINC000000831029	O=S(=O)(c1ccc2ccccc2c1)N1CCN(S(=O)(=O)c2ccc3ccccc3c2)CC1
246	67690	-12.2	405.453	ZINC000001694590	O=C([O-])c1ccccc1-c1ccccc1C(=O)Nc1ccc2c(c1)Cc1ccccc1-2
247	64958	-12.2	352.518	ZINC000008615952	Cc1cc(O)c2c(c1)C[C@H]1[C@H]3CC[C@H]4CC(=O)CC[C@]4(C)[C@@H]3CC[C@]21C
248	12149	-12.2	746.801	ZINC000095549061	O=C(Nc1ccc(S(=O)(=O)c2ccc(NC(=O)Nc3ccc4cc(S(=O)(=O)[O-])ccc4c3)cc2)cc1)Nc1ccc2cc(S(=O)(=O)[O-])ccc2c1
249	73874	-12.2	488.668	ZINC000104395423	COC1(O[C@H]2CC[C@H]3[C@H]4CCc5cc(OC(=O)c6ccccc6)ccc5[C@H]4CC[C@@]23C)CCCCC1
250	370468	-12.2	774.903	ZINC000150405491	NC(=O)[C@@H]1CCCN1C(=O)c1ccc[n+](Cc2cc(C[n+]3cccc(C(=O)N4CCC[C@@H]4C(N)=O)c3)cc(C[n+]3cccc(C(=O)N4CCC[C@@H]4C(N)=O)c3)c2)c1
251	382888	-12.2	705.523	ZINC000150409669	CCCCCC(=O)C(C)(C1=Nc2nnc(NC(=O)Nc3ccc(Cl)cc3)n2C1=O)C1=Nc2nnc(NC(=O)Nc3ccc(Cl)cc3)n2C1=O
252	407180	-12.2	640.907	ZINC000150415606	O=C1c2ccccc2-c2ccc(N3C(=O)c4c(Br)c(Br)c(Br)c(Br)c4C3=O)cc21
253	1878	-12.1	390.57	ZINC000001577070	c1ccc2c3c(cc(CCc4cc5c(c6ccccc46)CCCC5)c2c1)CCCC3
254	96555	-12.1	441.574	ZINC000001626849	Cn1cc(Cc2ccc(-c3ccccc3)cc2)c(=O)c(Cc2ccc(-c3ccccc3)cc2)c1
255	63014	-12.1	362.557	ZINC000004743906	CC(=O)[C@H]1CC[C@H]2[C@@H]3CCC4=CC(=C5C=CC=C5)CC[C@]4(C)[C@H]3CC[C@]12C
256	115730	-12.1	450.755	ZINC000004879068	CC(C)CCC[C@@H](C)[C@@H]1CC[C@@]2(C)C3=C(CC[C@]12C)[C@@]1(C)Cc2c[nH]nc2C(C)(C)[C@@H]1CC3
257	101074	-12.1	408.586	ZINC000004976481	O=C([C@H]1CC[C@@H]2c3ccccc3CC[C@H]2[C@H]1C(=O)N1CCCCC1)N1CCCCC1
258	114453	-12.1	532.776	ZINC000004995698	c1cc2[nH]c1C1(CCCC1)c1ccc([nH]1)C1(CCCC1)c1ccc([nH]1)C1(CCCC1)c1ccc([nH]1)C21CCCC1
259	94514	-12.1	590.772	ZINC000022584815	O=C(NCCCN1CC[NH+](CCCNC(=O)Nc2ccc(-c3ccccc3)cc2)CC1)Nc1ccc(-c2ccccc2)cc1
260	89126	-12.1	327.427	ZINC000031938402	O=C1c2ccc3ccccc3c2CC[C@H]1[C@H]1[NH2+]CCc2ccccc21
261	108044	-12.1	609.727	ZINC000060027353	CC(C)[C@]1(NC(=O)[C@H]2C=C3c4cccc5[nH]cc(c45)C[C@H]3[N@@H+](C)C2)O[C@@]2(O)[C@H]3CCCN3C(=O)[C@H](Cc3ccccc3)N2C1=O
262	169481	-12.1	609.727	ZINC000060027353	CC(C)[C@]1(NC(=O)[C@H]2C=C3c4cccc5[nH]cc(c45)C[C@H]3[N@@H+](C)C2)O[C@@]2(O)[C@H]3CCCN3C(=O)[C@H](Cc3ccccc3)N2C1=O
263	93743	-12.1	609.727	ZINC000060027353	CC(C)[C@]1(NC(=O)[C@H]2C=C3c4cccc5[nH]cc(c45)C[C@H]3[N@@H+](C)C2)O[C@@]2(O)[C@H]3CCCN3C(=O)[C@H](Cc3ccccc3)N2C1=O
264	87500	-12.1	399.663	ZINC000073313915	C[C@H](C1=NC[C@H](C)CC1)[C@H]1CC[C@H]2[C@@H]3CC[C@H]4C[C@@H](O)CC[C@]4(C)[C@H]3CC[C@@]21C
265	115912	-12.1	444.744	ZINC000085764165	C[C@@H]1[C@H](O)[C@H](O)C[C@@H]2[C@]1(C)CC[C@@H]1[C@]2(C)CC[C@@]2(C)[C@H]3CC(C)(C)CC[C@]3(C)CC[C@]12C
266	1615	-12.1	416.646	ZINC000118913217	C[C@@H]1CC[C@@]2(OC1)O[C@H]1C[C@H]3[C@@H]4CC[C@H]5C[C@@H](O)CC[C@]5(C)[C@H]4CC[C@]3(C)[C@H]1[C@H]2C
267	93747	-12.1	416.646	ZINC000118913217	C[C@@H]1CC[C@@]2(OC1)O[C@H]1C[C@H]3[C@@H]4CC[C@H]5C[C@@H](O)CC[C@]5(C)[C@H]4CC[C@]3(C)[C@H]1[C@H]2C
268	93754	-12.1	416.646	ZINC000118913217	C[C@@H]1CC[C@@]2(OC1)O[C@H]1C[C@H]3[C@@H]4CC[C@H]5C[C@@H](O)CC[C@]5(C)[C@H]4CC[C@]3(C)[C@H]1[C@H]2C
269	226132	-12.1	414.63	ZINC000118913232	C[C@@H]1CC[C@@]2(OC1)O[C@H]1C[C@H]3[C@@H]4CC=C5C[C@@H](O)CC[C@]5(C)[C@H]4CC[C@]3(C)[C@H]1[C@H]2C
270	33396	-12.1	414.63	ZINC000118913232	C[C@@H]1CC[C@@]2(OC1)O[C@H]1C[C@H]3[C@@H]4CC=C5C[C@@H](O)CC[C@]5(C)[C@H]4CC[C@]3(C)[C@H]1[C@H]2C
271	15488	-12.1	458.683	ZINC000118917293	CC(=O)O[C@H]1CC[C@@]2(C)[C@@H](CC[C@@H]3[C@@H]2CC[C@@]2(C)[C@H]3C[C@@H]3O[C@]4(CC[C@@H](C)CO4)[C@H](C)[C@@H]32)C1
272	226096	-12.1	458.683	ZINC000118917293	CC(=O)O[C@H]1CC[C@@]2(C)[C@@H](CC[C@@H]3[C@@H]2CC[C@@]2(C)[C@H]3C[C@@H]3O[C@]4(CC[C@@H](C)CO4)[C@H](C)[C@@H]32)C1
273	44114	-12.1	412.545	ZINC000118922935	C[C@]12C[C@H](F)C(=O)C[C@H]1CC[C@@H]1[C@@H]2CC[C@@]2(C)[C@H]1CC[C@H]2OC(=O)c1ccccc1
274	63013	-12.1	352.562	ZINC000118922994	C[C@]12CCC(=C3C=CC=C3)C[C@@H]1CC[C@@H]1[C@@H]2CC[C@@]2(C)[C@H]1CC[C@@]2(C)O
275	32998	-12.1	498.819	ZINC000118925641	CC(C)CCC[C@H](C)[C@H]1CC[C@H]2[C@@H]3CC=C4C[C@@H]([n+]5ccc6ccccc6c5)CC[C@]4(C)[C@H]3CC[C@@]21C
276	113010	-12.1	432.645	ZINC000118936278	C[C@@H]1CC[C@@]2(OC1)O[C@H]1C[C@H]3[C@@H]4CC[C@H]5C[C@@H](O)CC[C@]5(C)[C@H]4[C@@H](O)C[C@]3(C)[C@H]1[C@H]2C
277	226136	-12.1	414.63	ZINC000118936399	CC1=CO[C@@]2(CC1)O[C@@H]1C[C@H]3[C@@H]4CC[C@H]5C[C@@H](O)CC[C@]5(C)[C@H]4CC[C@]3(C)[C@H]1[C@@H]2C
278	407042	-12.1	456.755	ZINC000118936434	CC(=O)O[C@@H]1C[C@H]2[C@]3(C)CC[C@@]4(C)[C@H]5CC(C)(C)CC[C@]5(C)CC[C@]4(C)[C@H]3CC[C@]2(C)[C@H]1C
279	53993	-12.1	396.703	ZINC000118936690	CC1=CC[C@@H]2[C@]1(C)CC[C@H]1[C@@]2(C)CC[C@]2(C)[C@H]3CC(C)(C)CC[C@@]3(C)CC[C@]12C
280	69294	-12.1	585.741	ZINC000118936735	CC(=O)OC1=C2[C@H](C[C@H]3[C@@H]4CC=C5C[C@@H](OC(C)=O)CC[C@]5(C)[C@H]4CC[C@]23C)[C@H]2C(=O)N(Cc3ccccc3)C(=O)[C@@H]2C1
281	128592	-12.1	405.453	ZINC000001717008	O=C([O-])c1ccccc1-c1ccccc1C(=O)Nc1cccc2c1Cc1ccccc1-2
282	128598	-12.1	423.443	ZINC000001717014	O=C([O-])c1ccccc1-c1ccccc1C(=O)Nc1ccc2c(c1)Cc1cc(F)ccc1-2
283	135176	-12.1	377.443	ZINC000016952549	O=C(N[C@@H]1CC12c1ccccc1-c1ccccc12)Oc1ccc2ccccc2c1
284	135385	-12.1	370.473	ZINC000016952646	O=S1(=O)C(c2ccccc2)=C[C@]12CC1c3ccccc3C2c2ccccc21
285	371703	-12.1	340.382	ZINC000001588251	c1ccc2c(c1)CCc1c(-c3noc4c3CCc3ccccc3-4)noc1-2
286	382903	-12.1	426.952	ZINC000001592550	O=C(Nc1ccc(Cl)cc1)Nc1nnc2ncc3c(n12)CCCCCCCCCC3
287	254990	-12.1	310.356	ZINC000005411898	O=C1c2ccccc2C([C@@H]2N=Nc3ccccc32)c2ccccc21
288	371846	-12.1	398.466	ZINC000005479254	COc1ccc2c(c1)CCc1c(-c3n[nH]c4c3CCc3cc(OC)ccc3-4)n[nH]c1-2
289	382724	-12.1	522.608	ZINC000005664062	O=C(C=c1c(CC(=O)C(c2ccccc2)c2ccccc2)nc2nncn12)C(c1ccccc1)c1ccccc1
290	401399	-12.1	426.729	ZINC000005699596	CC1(C)CC[C@@]2(C)CC=C3[C@@]4(C)CC[C@@H]5C(C)(C)[C@H](O)CC[C@]5(C)[C@@H]4CC[C@]3(C)[C@@H]2C1
291	372302	-12.1	443.89	ZINC000102073905	OC1c2nc3ccc(Cl)cc3nc2O[C@@H]1c1c[nH]c2ccc(COc3ccccc3)cc12
292	627566	-12.1	430.552	ZINC000001619561	O=C1C(c2cccc3ccccc23)SC(c2cccc3ccccc23)=[N+]1c1ccccc1
293	674955	-12.1	302.373	ZINC000001645345	O=C1c2ccccc2C[C@@]12Cc1ccc3c(c1C2=O)CCCC3
294	677063	-12.1	346.426	ZINC000001646194	CC(=O)c1ccc2c(c1)C[C@]1(C2)Cc2cc3c(c(C(=O)[O-])c2C1)CCC3
295	670302	-12.1	288.39	ZINC000001855389	O=C1c2c(ccc3c2CCCC3)CC12Cc1ccccc1C2
296	670313	-12.1	372.464	ZINC000006385164	COC(=O)c1c2c(cc3c1C[C@]1(Cc4cc5c(cc4C1=O)CCC5)C3)CCC2
297	641248	-12.1	477.516	ZINC000100721613	Cc1ccc(NC(=O)C(=O)C(=C([O-])c2ccc3ccccc3c2)[C@H]2OC(=O)c3ccccc32)c(C)c1
298	641241	-12.1	517.459	ZINC000102933563	O=C(Nc1cccc(C(F)(F)F)c1)C(=O)C(=C([O-])c1ccc2ccccc2c1)[C@H]1OC(=O)c2ccccc21
299	67692	-12.1	419.436	ZINC000001694592	O=C([O-])c1ccccc1-c1ccccc1C(=O)Nc1ccc2c(c1)C(=O)c1ccccc1-2
300	50902	-12.1	442.728	ZINC000004721048	CC1(C)CC[C@@]23CC[C@]4(C)[C@H](CC[C@@H]5[C@]4(C)CC[C@H]4C(C)(C)[C@@H](O)CC[C@]54C)[C@@H]2[C@@H]1OC3
301	55141	-12.1	426.729	ZINC000004722963	C[C@@H]1C(=O)CC[C@@H]2[C@]1(C)CC[C@@H]1[C@]2(C)CC[C@@]2(C)[C@H]3CC(C)(C)CC[C@]3(C)CC[C@]12C
302	12188	-12.1	870.874	ZINC000169329909	O=C(Nc1ccc(C(=O)Nc2cc(S(=O)(=O)[O-])cc3cccc(S(=O)(=O)[O-])c23)cc1)Nc1ccc(C(=O)Nc2cc(S(=O)(=O)[O-])cc3cccc(S(=O)(=O)[O-])c23)cc1
303	90480	-12	322.367	ZINC000000156615	c1ccc2c(-c3nnc(-c4cccc5ccccc45)o3)cccc2c1
304	90318	-12	544.242	ZINC000001580743	O=C1c2ccccc2[C@H]([C@H]2c3ccccc3C(=O)c3cc(Br)ccc32)c2ccc(Br)cc21
305	90481	-12	322.367	ZINC000001580854	c1ccc2cc(-c3nnc(-c4ccc5ccccc5c4)o3)ccc2c1
306	87053	-12	521.665	ZINC000004823170	O=C(c1cc(OCC[NH+]2CCN(c3ccccc3)CC2)nc2ccccc12)N1CCN(c2ccccc2)CC1
307	112130	-12	434.565	ZINC000004994488	COc1ccc2c(c1)CC[C@H]1[C@@H]2CC[C@]2(C)C(=O)[C@@H](n3cnc4c(=S)[nH]cnc43)C[C@@H]12
308	115729	-12	452.727	ZINC000005004490	CC(C)CCC[C@@H](C)[C@@H]1CC[C@@]2(C)C3=C(CC[C@]12C)[C@@]1(C)Cc2nonc2C(C)(C)[C@@H]1CC3
309	298192	-12	437.58	ZINC000118916097	C[C@]12CC[C@H]3[C@@H](CC[C@@H]4C[C@@H](O)CC[C@]34C)[C@@H]1C[C@H]([C@@]1(O)C(=O)Nc3ccccc31)C2=O
310	409074	-12	399.663	ZINC000118919207	C[C@@H]1CC[C@@H]2[C@H](C)[C@H]3[C@H](C[C@H]4[C@@H]5CC[C@H]6C[C@@H](O)CC[C@]6(C)[C@H]5CC[C@@]43C)[N@H+]2C1
311	136985	-12	616.847	ZINC000118923001	C[C@]12CC[C@H]3[C@@H](CC[C@@H]4C[C@H](NC(=O)[C@H]([NH3+])Cc5ccc(O)cc5)CC[C@]34C)[C@@H]1CC[C@@H]2NC(=O)[C@H]([NH3+])Cc1ccc(O)cc1
312	163494	-12	521.742	ZINC000118926892	CC(C)CC[C@H](C)[C@H]1CC[C@H]2[C@@H]3CC([N+](=O)[O-])=C4C[C@@H](OC(=O)c5ccccc5)CC[C@]4(C)[C@H]3CC[C@@]21C
313	156519	-12	484.686	ZINC000001579120	Cc1cccc(Sc2cccc3c2C(C)(O)c2c(Sc4cccc(C)c4)cccc2C3(C)O)c1
314	176308	-12	406.463	ZINC000001720633	Cc1ccc(S(=O)(=O)[N-]c2ccccc2-c2nc3ccc(C)cc3c(=O)o2)cc1
315	148903	-12	466.574	ZINC000005104342	CC(=O)O[C@@H]1CC[C@]2(C)[C@@H]3CC[C@@]4(C)[C@@H](OC(=O)c5ccccc5)CC[C@@H]4[C@@H]3[C@H]3C(=O)O[C@]32C1
316	135842	-12	379.503	ZINC000031716516	CC(C)c1ccc([C@H]2N[C@@H](c3ccccc3)c3c(ccc4ccccc34)O2)cc1
317	319025	-12	550.669	ZINC000001572018	O=C(Nc1ccc(Cc2ccc(NC(=O)Nc3nc4ccccc4s3)cc2)cc1)Nc1nc2ccccc2s1
318	371701	-12	412.618	ZINC000001588249	C1CCCCCc2c(-c3noc4c3CCCCCCCCCC4)noc2CCCC1
319	382946	-12	551.35	ZINC000001592788	O=C(Nc1ccc(Cl)cc1)Nc1nnc(-c2ccc(-c3nnc(NC(=O)Nc4ccc(Cl)cc4)o3)cc2)o1
320	601507	-12	408.638	ZINC000005759038	c1ccc2c(c1)CCC1=C2S/C(=C2/SC3=C(S2)c2ccccc2CC3)S1
321	295499	-12	477.473	ZINC000013207431	COc1c2c(nc3ccccc13)-c1cc3c(c(=O)n1C2)COC(=O)[C@]3(O)CC(=O)N1CCOCC1
322	339915	-12	399.493	ZINC000017129345	[O-][n+]1c(/C=C\c2cccc3ccccc23)cccc1/C=C/c1cccc2ccccc12
323	382895	-12	584.976	ZINC000100721393	COC(=O)C(=O)C(C(=O)C(c1ccccc1)c1ccccc1)=c1[nH]c2nnc(NC(=O)Nc3ccc(Cl)cc3)n2c1=O
324	13728	-12	464.657	ZINC000001592019	Cc1cc(N2CCCCC2)nc2ccc(Cc3ccc4nc(N5CCCCC5)cc(C)c4c3)cc12
325	621105	-12	495.918	ZINC000001616264	O=C(Oc1ccc2c(-c3ccccc3)c(C(=O)Nc3ccc(Cl)cc3)c(=O)oc2c1)c1ccccc1
326	677004	-12	356.465	ZINC000001646106	CC(=O)c1c2c(cc3c1C[C@@]1(C3)Cc3ccc4c(c3C1=O)CCC4)CCC2
327	28093	-12	546.71	ZINC000001646283	Cc1cc([C@](O)(c2ccccc2)[C@@](O)(c2ccccc2)c2ccc(-c3ccccc3)c(C)c2)ccc1-c1ccccc1
328	670287	-12	414.545	ZINC000001855345	CC(=O)c1c2c(cc3c1C[C@@]1(C3)Cc3cc4c(c(C(=O)[O-])c3C1)CCCC4)CCCC2
329	670301	-12	314.428	ZINC000001855386	O=C1c2c(ccc3c2CCC3)CC12Cc1cc3c(cc1C2)CCC3
330	670332	-12	318.372	ZINC000001855497	O=C1O[C@@H]([C@@H]2Cc3ccc4c(c3C2=O)CCCC4)c2ccccc21
331	625604	-12	300.357	ZINC000005813403	Cc1cccc2c1CC[C@@]21OC(=O)c2c1ccc1ccccc21
332	646379	-12	453.41	ZINC000013000660	O=C(Nc1cccc(NC(=O)c2cc(=O)c3ccccc3o2)n1)c1cc(=O)c2ccccc2o1
333	637713	-12	577.481	ZINC000073257997	COc1cc(C2C(C(=O)Nc3cc(F)c(F)cc3F)=C(C)NC(C)=C2C(=O)Nc2cc(F)c(F)cc2F)ccc1O
334	641236	-12	477.516	ZINC000103013137	Cc1ccc(NC(=O)C(=O)C(=C([O-])c2ccc3ccccc3c2)[C@H]2OC(=O)c3ccccc32)cc1C
335	642626	-12	592.654	ZINC000104292276	O=C([O-])/C(=C\c1c(O)ccc2ccccc12)c1csc(-c2nc(/C(=C/c3c(O)ccc4ccccc34)C(=O)[O-])cs2)n1
336	73099	-12	355.349	ZINC000001698876	O=C([O-])c1cccc2c1C(=O)N(c1ccc3c(c1)Cc1ccccc1-3)C2=O
337	58487	-12	560.702	ZINC000004727072	O=C(Nc1ccc(C2=[NH+][C@H]3CCCC[C@@H]3N2)cc1)c1ccc(C(=O)Nc2ccc(C3=[NH+][C@@H]4CCCC[C@@H]4N3)cc2)cc1
338	32996	-12	664.754	ZINC000004769497	COc1cc([C@@H]2c3cc(OS(=O)(=O)c4ccc(C)cc4)c(OC)cc3C[C@H]3C(=O)OC[C@@H]32)ccc1OS(=O)(=O)c1ccc(C)cc1
339	32997	-12	664.754	ZINC000004769497	COc1cc([C@@H]2c3cc(OS(=O)(=O)c4ccc(C)cc4)c(OC)cc3C[C@H]3C(=O)OC[C@@H]32)ccc1OS(=O)(=O)c1ccc(C)cc1
340	57737	-12	442.772	ZINC000008242011	CO[C@@H]1CC[C@@H]2[C@](C)(CC[C@@H]3[C@]2(C)CC[C@@]2(C)[C@H]4CC(C)(C)CC[C@]4(C)CC[C@]32C)[C@@H]1C
341	103257	-12	722.787	ZINC000150374793	Cc1ccc(C(=O)OC[C@@H]2O[C@H](O[C@H]3C[C@@H](OC(=O)c4ccc(C)cc4)[C@@H](COC(=O)c4ccc(C)cc4)O3)C[C@@H]2OC(=O)c2ccc(C)cc2)cc1
342	156846	-12	757.526	ZINC000150384366	O=S(=O)(Nc1ccc(N(c2c(Cl)c(Cl)c(NS(=O)(=O)c3ccccc3)c(Cl)c2Cl)S(=O)(=O)c2ccccc2)cc1)c1ccccc1
343	342443	-12	762.802	ZINC000263604591	CC(=O)O[C@@H]1[C@H](O)[C@H](C)O[C@H](OC(=O)[C@@H]2CC[C@@H]3[C@H](C2)O[C@]2(C[C@H](OC(=O)/C=C/c4ccccc4)[C@H](C)CO2)[C@@]32CO2)[C@@H]1O[C@@H]1O[C@H](C)[C@H](O)[C@H](O)[C@H]1O
344	118824	-11.9	294.35	ZINC000001708673	O=C1C[C@H]2[C@H](CCC23OCCO3)c2ccc3ccccc3c21
345	127134	-11.9	421.452	ZINC000001715674	O=C([O-])c1ccccc1-c1ccccc1C(=O)Nc1ccc2c(c1)[C@H](O)c1ccccc1-2
346	87848	-11.9	614.006	ZINC000004900887	O=C(O[C@H]1CO[C@@H](n2c(=O)oc3ccc(Cl)cc32)[C@H](OC(=O)c2ccccc2)[C@@H]1OC(=O)c1ccccc1)c1ccccc1
347	172202	-11.9	496.736	ZINC000118928968	CC(C)CCC[C@@H](C)[C@H]1CC[C@H]2[C@@H]3CC=C4C[C@@H](c5c([O-])[nH]c(=O)[nH]c5=O)CC[C@]4(C)[C@H]3CC[C@@]21C
348	39861	-11.9	385.636	ZINC000118929845	C[C@]12C/C(=C\[NH+]3CCCCC3)CC[C@@H]1CC[C@@H]1[C@@H]2CC[C@@]2(C)[C@H]1CC[C@]2(C)O
349	226108	-11.9	446.672	ZINC000118936393	CO[C@]12C[C@H]3[C@@H]4CC[C@H]5C[C@@H](O)CC[C@]5(C)[C@H]4CC[C@]3(C)[C@H]1[C@@H](C)[C@]1(CC[C@H](C)CO1)O2
350	128602	-11.9	435.479	ZINC000001717018	COc1cc2c(cc1NC(=O)c1ccccc1-c1ccccc1C(=O)[O-])-c1ccccc1C2
351	133078	-11.9	269.347	ZINC000001719993	c1ccc2c3c(ccc2c1)-c1[nH]c2ccccc2c1CC3
352	216169	-11.9	474.467	ZINC000001753333	O=C(Nc1ccc(Oc2ccc(NC(=O)Nc3cccc(F)c3)cc2)cc1)Nc1cccc(F)c1
353	127935	-11.9	392.455	ZINC000005082643	CC(=O)N1CC[C@@]23C(=O)C[C@H]4C(=CCO[C@@H]5CC(=O)N(c6ccccc62)[C@@H]3[C@@H]54)C1
354	129991	-11.9	454.739	ZINC000005119304	CO[C@H]1CC[C@]2(C)[C@H](CC[C@@]3(C)CC4=CC[C@@H]5C(C)(C)C(=O)CC[C@]5(C)[C@@H]4CC[C@@H]32)C1(C)C
355	343227	-11.9	521.496	ZINC000003954590	Clc1ccc2c(N3CCC(CCC4CCN(c5ncnc6cc(Cl)ccc56)CC4)CC3)ncnc2c1
356	335305	-11.9	496.001	ZINC000004215428	O=c1[nH]c2cc(Cl)ccc2n1C1CC[NH+](CCCC(c2ccc(F)cc2)c2ccc(F)cc2)CC1
357	514050	-11.9	518.656	ZINC000004552071	OC(c1ccccc1)(c1ccccc1)c1ccc(-c2ccc(C(O)(c3ccccc3)c3ccccc3)cc2)cc1
358	382735	-11.9	573.263	ZINC000004642946	O=C(CC1=N[C@@H]2NN(c3ccccc3)C(=O)C2=C1CC(=O)c1ccc(Cl)c(Cl)c1)c1ccc(Cl)c(Cl)c1
359	527971	-11.9	426.729	ZINC000005496665	CC1(C)CC[C@]2(C)CC[C@@]3(C)C(=CC[C@@H]4[C@]3(C)CC[C@H]3C(C)(C)[C@@H](O)CC[C@]43C)[C@@H]2C1
360	403166	-11.9	468.766	ZINC000005731935	CC(=O)O[C@@H]1CC[C@@]2(C)[C@H](CC[C@]3(C)[C@@H]2CC=C2[C@H]4CC(C)(C)CC[C@]4(C)CC[C@@]23C)C1(C)C
361	312319	-11.9	441.506	ZINC000033744627	O=C1CC2(C(=O)N1CN1CCN(c3ccc(F)cc3)CC1)c1ccccc1-c1ccccc12
362	620544	-11.9	491.637	ZINC000001616164	c1ccc([C@@]2(c3ccc([C@]4(c5ccccc5)Oc5ccccc5S4)[nH]3)Oc3ccccc3S2)cc1
363	36412	-11.9	535.735	ZINC000004272039	CCN1C=CC(=CC=C(/C=C/c2cc[n+](CC)c3ccccc23)c2cc[n+](CC)c3ccccc23)c2ccccc21
364	671453	-11.9	371.433	ZINC000005552787	Cc1cc([C@@]23O[C@H]4COC(C)(C)O[C@@H]4[C@@H]2OC(C)(C)O3)nc2ccccc12
365	631538	-11.9	383.516	ZINC000005593643	O=[S@@]1c2ccccc2N[C@@H](c2ccc3ccccc3c2)C[C@@H]1c1ccccc1
366	614936	-11.9	573.649	ZINC000005767342	O=C(Nc1ccn([C@H]2C[C@@H](O)[C@H](COC(c3ccccc3)(c3ccccc3)c3ccccc3)O2)c(=O)n1)c1ccccc1
367	625845	-11.9	480.404	ZINC000005813532	O=C(C=c1[nH]c2nnc(-c3nnc4[nH]c(=CC(=O)c5cccnc5)c(=O)n34)n2c1=O)c1cccnc1
368	631532	-11.9	399.49	ZINC000005890677	O=[S@@]1c2ccccc2N=C(c2ccc3ccccc3c2)C[C@H]1c1ccccc1F
369	631535	-11.9	415.561	ZINC000006576610	c1ccc2c(c1)N=C(c1ccc3ccccc3c1)C[C@H](c1cccc3ccccc13)S2
370	637604	-11.9	575.465	ZINC000073351293	CC1=C(C(=O)Nc2cc(F)c(F)cc2F)C(c2ccc3c(c2)OCO3)C(C(=O)Nc2cc(F)c(F)cc2F)=C(C)N1
371	661211	-11.9	560.69	ZINC000073386727	C[C@@H]1O[C@@H](c2ccc3c(OCc4ccccc4)cccc3c2O)C[C@@H](OCc2ccccc2)[C@H]1OCc1ccccc1
372	644764	-11.9	566.639	ZINC000100721932	COc1ccc(OC)c(NC(=O)C(=O)C=C([O-])c2sc(-n3nc(-c4ccccc4)cc3-c3ccccc3)nc2C)c1
373	37221	-11.9	360.46	ZINC000001669829	c1cc(Nc2ccc3ccccc3c2)cc(Nc2ccc3ccccc3c2)c1
374	46539	-11.9	331.371	ZINC000100492206	O=C1c2ccccc2-c2ccc(N3C(=O)[C@H]4CCCC[C@H]4C3=O)cc21
375	63989	-11.9	438.608	ZINC000104387369	CC(=O)Oc1cc(C)cc2c1[C@]1(C)CC[C@@H]3[C@H](CC[C@H]4C[C@@H](OC(C)=O)CC[C@@]43C)[C@@H]1C2
376	76954	-11.9	714.971	ZINC000150367143	Nc1nc2c(ncn2[C@@H]2O[C@@H](COC(=O)c3ccc(Cl)cc3)[C@H](OC(=O)c3ccc(Cl)cc3)[C@@H]2OC(=O)c2ccc(Cl)cc2)c(=S)[nH]1
377	328426	-11.9	804.839	ZINC000254047131	CC(=O)O[C@@H]1[C@H](O[C@H]2O[C@@H](C)[C@@H](O)[C@@H](OC(C)=O)[C@H]2O)[C@H](OC(=O)[C@@H]2CC[C@@H]3[C@H](C2)O[C@]2(C[C@H](OC(=O)/C=C/c4ccccc4)[C@H](C)CO2)[C@@]32CO2)O[C@H](C)[C@@H]1O
378	639634	-11.9	476.742	ZINC000256447738	CC(C)(O)[C@@H]1CC[C@]2(C)[C@@H]1[C@H](O)C[C@]1(C)[C@@H]2CC[C@@H]2[C@]3(C)CC[C@H](O)C(C)(C)[C@@H]3[C@@H](O)C[C@]21C
379	99517	-11.8	390.404	ZINC000001654316	O=C(c1ccc2ccccc2c1)c1ccccc1Cc1cccc(C(F)(F)F)c1
380	126404	-11.8	370.451	ZINC000001715122	C(=C1c2c(ccc3ccccc23)Oc2ccc3ccccc3c21)c1ccccc1
381	2382	-11.8	612.632	ZINC000003831231	CO[C@H]1[C@@H](OC(N)=O)[C@@H](O)[C@@H](Oc2ccc3c([O-])c(NC(=O)c4ccc(O)c(CC=C(C)C)c4)c(=O)oc3c2C)OC1(C)C
382	167406	-11.8	456.711	ZINC000003947456	C[C@H]1CC[C@@]2(C(=O)[O-])CC[C@]3(C)C(=CC[C@@H]4[C@]3(C)CC[C@H]3C(C)(C)[C@@H](O)CC[C@]43C)[C@@H]2[C@@H]1C
383	4060	-11.8	456.711	ZINC000003947456	C[C@H]1CC[C@@]2(C(=O)[O-])CC[C@]3(C)C(=CC[C@@H]4[C@]3(C)CC[C@H]3C(C)(C)[C@@H](O)CC[C@]43C)[C@@H]2[C@@H]1C
384	12584	-11.8	510.718	ZINC000004428494	C[C@]12CC[C@H]3[C@@H](CC=C4C=C(OCc5ccccc5)CC[C@@]43C)[C@@H]1CC[C@@H]2OC(=O)CCc1ccccc1
385	90786	-11.8	595.568	ZINC000004917374	Nc1nc2c(ncn2[C@@H]2O[C@@H](COC(=O)c3ccccc3)[C@H](OC(=O)c3ccccc3)[C@@H]2OC(=O)c2ccccc2)c(=O)[nH]1
386	59464	-11.8	338.535	ZINC000030728808	C[C@]12CC[C@H]3[C@@H](CC[C@H]4CC(=C5C=CC=C5)CC[C@@]43C)[C@@H]1CC[C@@H]2O
387	88135	-11.8	504.708	ZINC000057681165	C[C@@H]1CC[C@]2(C(=O)[O-])CC[C@]3(C)C(=CC[C@@H]4[C@]3(C)C[C@H](O)[C@@H]3[C@]4(C)C[C@H](O)[C@H](O)[C@@]3(C)CO)[C@@H]2[C@@H]1C
388	59276	-11.8	467.694	ZINC000118915650	COc1ccc2c(c1)CN([C@H](C)[C@H]1CC[C@H]3[C@@H]4CC[C@H]5C[C@@H](O)CC[C@]5(C)[C@H]4CC[C@@]31C)CO2
389	167575	-11.8	531.825	ZINC000118925766	CC[C@H](/C=C/[C@@H](C)[C@H]1CC[C@H]2[C@@H]3CC=C4C[C@@H](OC(=O)Nc5ccccc5)CC[C@]4(C)[C@H]3CC[C@@]21C)C(C)C
390	407037	-11.8	398.719	ZINC000118936430	C[C@H]1CC[C@H]2[C@]3(C)CC[C@@]4(C)[C@H]5CC(C)(C)CC[C@]5(C)CC[C@]4(C)[C@H]3CC[C@]12C
391	134397	-11.8	476.532	ZINC000001721150	CC(=O)Oc1ccc2c(c1)Cc1cc(NNc3ccc4c(c3)Cc3cc(OC(C)=O)ccc3-4)ccc1-2
392	308835	-11.8	484.596	ZINC000001568793	Cc1cc(-c2ccc(N3C(=O)CC4(CCCC4)C3=O)c(C)c2)ccc1N1C(=O)CC2(CCCC2)C1=O
393	310835	-11.8	498.748	ZINC000017119796	O=C1CCCCCCCCCC[C@H]1Cc1cc(O)c(C[C@H]2CCCCCCCCCCC2=O)cc1O
394	345646	-11.8	516.675	ZINC000073295291	CO[C@@H]1C[C@H](O[C@@H]2CC[C@]3(C)[C@H](CC[C@@]45CC[C@@H](C6=CC(=O)OC6)[C@@](C)(CC[C@@H]43)C5=O)C2)O[C@@H](C)[C@@H]1O
395	254931	-11.8	346.539	ZINC000104188404	c1ccc2c(c1)C[C@H]1C[C@]34CSC[C@@]3(Cc3ccccc3C4)C[C@H]1C2
396	372490	-11.8	409.445	ZINC000104240454	OC1c2nc3ccccc3nc2O[C@@H]1c1c[nH]c2ccc(COc3ccccc3)cc12
397	23207	-11.8	380.516	ZINC000001602480	S=C(Nc1ccc2c3c(cccc13)CC2)Nc1ccc2c3c(cccc13)CC2
398	621106	-11.8	509.945	ZINC000001616265	O=C(Cc1ccccc1)Oc1ccc2c(-c3ccccc3)c(C(=O)Nc3ccc(Cl)cc3)c(=O)oc2c1
399	670445	-11.8	318.416	ZINC000001855695	COC(=O)c1ccc2c(c1)CC1(C2)Cc2cc3c(cc2C1)CCC3
400	30538	-11.8	600.585	ZINC000004768915	CC(C)(c1ccc(OP2(=O)OCC3(CC=CCC3)CO2)cc1)c1ccc(OP2(=O)OCC3(CC=CCC3)CO2)cc1
401	672307	-11.8	600.748	ZINC000005742073	CCN(c1cccc(NC(=S)Nc2ccccc2N(CC)c2cc(-c3ccccc3)no2)c1)c1cc(-c2ccccc2)no1
402	683792	-11.8	508.706	ZINC000005823023	COc1ccc2cc(C[NH+]3CCC(C4CC[NH+](Cc5ccc6cc(OC)ccc6c5)CC4)CC3)ccc2c1
403	631537	-11.8	383.516	ZINC000005890730	O=[S@@]1c2ccccc2N=C(c2ccc3ccccc3c2)C[C@H]1C1=CC=CCC1
404	631537	-11.8	383.516	ZINC000005890732	O=[S@]1c2ccccc2N=C(c2ccc3ccccc3c2)C[C@@H]1C1=CC=CCC1
405	631537	-11.8	383.516	ZINC000005890737	O=[S@@]1c2ccccc2N=C(c2ccc3ccccc3c2)C[C@@H]1C1=CC=CCC1
406	76026	-11.7	413.646	ZINC000118915634	C[C@@H]1CC[C@@H]2[C@H](C)[C@H]3[C@H](C[C@H]4[C@@H]5CC=C6C[C@@H](O)CC[C@]6(C)[C@H]5C[C@@H](O)[C@@]43C)[N@H+]2C1
407	132037	-11.7	518.826	ZINC000118922843	CC(C)CCC[C@@H](C)[C@H]1CC[C@H]2[C@@H]3CC=C4C(C)(C)[C@H](OC(=O)c5ccccc5)CC[C@]4(C)[C@H]3CC[C@@]21C
408	376368	-11.7	566.739	ZINC000118924985	CNC(=O)OCC[C@@H](OC(=O)NC)[C@H]1CC[C@H]2[C@@H]3CC=C4C[C@H](OC(=O)c5ccccc5)CC[C@]4(C)[C@H]3CC[C@@]21C
409	12983	-11.7	622.872	ZINC000118928500	C[C@H](CCC(=O)Nc1ccc(S(=O)(=O)c2ccc(N)cc2)cc1)[C@H]1CC[C@H]2[C@@H]3CC[C@H]4C[C@@H](O)CC[C@]4(C)[C@H]3C[C@H](O)[C@@]21C
410	344489	-11.7	495.619	ZINC000118936423	CC(C)CCC[C@H](C)[C@H]1CC[C@H]2[C@@H]3CC[C@H]4C[C@]5(C)[C@H](C[C@]4(C)[C@H]3CC[C@@]21C)C(=O)C5(Cl)Cl
411	48998	-11.7	474.638	ZINC000118936678	COC(=O)/C=C1\CC[C@H]2[C@@H]3C[C@H](C)[C@@]4(O)CC5(CC[C@]4(C)[C@H]3C(=O)C[C@]12C)OCC(C)(C)CO5
412	205513	-11.7	504.498	ZINC000001741208	O=C([O-])c1cc(C(=O)Nc2cccc3ccccc23)c(C(=O)[O-])cc1C(=O)Nc1cccc2ccccc12
413	129992	-11.7	456.755	ZINC000005119293	CO[C@H]1CC[C@]2(C)[C@H](CC[C@]3(C)CC4=CC[C@@H]5C(C)(C)[C@H](O)CC[C@]5(C)[C@@H]4CC[C@H]23)C1(C)C
414	176040	-11.7	306.364	ZINC000005188477	O=C1c2ccccc2-c2ccc(-c3ccccc3)c3cccc1c23
415	135847	-11.7	406.312	ZINC000031716568	Clc1ccc([C@H]2N[C@@H](c3ccccc3)c3c(ccc4ccccc34)O2)cc1Cl
416	135926	-11.7	522.302	ZINC000104126893	ClC1=C2C=CC=C[C@H]2[C@@](Cl)(c2ccccc2)[C@@H]2C1=C(Cl)c1ccccc1[C@]2(Cl)c1ccccc1
417	277991	-11.7	390.486	ZINC000001562860	Cc1nc2ccccc2nc1C[C@](O)(c1ccccc1)c1cccc2ccccc12
418	355170	-11.7	400.445	ZINC000001582785	c1ccc(-c2nnc3nn4c(-c5ccccc5)cnnc4c3c2-c2ccccc2)cc1
419	371684	-11.7	394.434	ZINC000001588232	Cc1[nH]c2ccccc2c1-c1cc(-c2cc(-c3c(C)[nH]c4ccccc34)on2)no1
420	371688	-11.7	400.434	ZINC000001588236	COc1ccc2c(c1)CCc1c(-c3noc4c3CCc3cc(OC)ccc3-4)noc1-2
421	407631	-11.7	272.347	ZINC000001599954	O=C1c2ccccc2CC[C@@H]1c1ccc2ccccc2c1
422	408132	-11.7	494.602	ZINC000001600320	c1ccc(CNc2nc(NCc3ccccc3)c3nc(-c4ccccc4)c(-c4ccccc4)nc3n2)cc1
423	346560	-11.7	357.453	ZINC000005463525	O=C1c2ccccc2-c2ccc(NC(=O)C34CC5CC(CC(C5)C3)C4)cc21
424	293776	-11.7	562.676	ZINC000005492791	c1ccc(-c2nc3ccccc3nc2-c2ccc(-c3ccc(-c4nc5ccccc5nc4-c4ccccc4)cc3)cc2)cc1
425	354317	-11.7	382.371	ZINC000005496796	O=C1OC2(c3ccc(O)cc3Oc3cc(O)ccc32)c2cccc3cccc1c23
426	372050	-11.7	520.64	ZINC000005567380	Nc1nc(-c2cc(C(c3ccccc3)c3ccccc3)nc(N)n2)cc(C(c2ccccc2)c2ccccc2)n1
427	382875	-11.7	456.711	ZINC000005664336	C[C@@H]1C(=O)CC[C@@H]2[C@]1(C)CC[C@@H]1[C@]2(C)CC[C@@]2(C)[C@H]3C[C@@](C)(C(=O)[O-])CC[C@]3(C)CC[C@]12C
428	373534	-11.7	357.453	ZINC000031772145	O[C@H]1c2ccccc2[C@H](O)c2c1ccc1c2CN(Cc2ccccc2)CC1
429	15242	-11.7	335.406	ZINC000000970584	O=C(Nc1ccc2c(c1)Cc1ccccc1-2)c1cccc2ccccc12
430	627053	-11.7	572.537	ZINC000001618855	FC(F)(F)c1nc(-c2ccccc2)oc1Sc1nnc(Sc2oc(-c3ccccc3)nc2C(F)(F)F)s1
431	642056	-11.7	540.488	ZINC000001627918	COC(=O)C(O)=C(C(=O)C(=O)Nc1ccccc1C(N)=O)c1nc2ccc(C(=O)c3ccccc3)cc2[nH]c1=O
432	644791	-11.7	550.64	ZINC000001629345	COC(=O)C(=C([O-])C(=O)Nc1ccc(C)cc1C)c1csc(-n2nc(-c3ccccc3)cc2-c2ccccc2)n1
433	27941	-11.7	376.543	ZINC000001641734	c1ccc2c3c(cc(Cc4cc5c(c6ccccc46)CCCC5)c2c1)CCCC3
434	677009	-11.7	316.4	ZINC000001646111	CC(=O)c1ccc2c(c1)C[C@@]1(C2)Cc2ccc3c(c2C1=O)CCC3
435	670298	-11.7	274.363	ZINC000001855378	O=C1c2c(ccc3c2CCC3)CC12Cc1ccccc1C2
436	670311	-11.7	362.425	ZINC000001855415	CO[C@H](O)C(=O)c1ccc2c(c1)C[C@@]1(C2)Cc2cc3c(cc2C1=O)CCC3
437	630883	-11.7	383.407	ZINC000005316932	O=C(N/C(=C\c1ccc2c(c1)OCO2)c1nc2ccccc2[nH]1)c1ccccc1
438	658260	-11.7	485.456	ZINC000005724379	CC1=C(C(=O)Nc2cccc3c2C(=O)NC3=O)CC(C(=O)Nc2cccc3c2C(=O)NC3=O)=C(C)N1
439	614938	-11.7	557.65	ZINC000005767352	O=C(Nc1ccn([C@H]2CC[C@H](COC(c3ccccc3)(c3ccccc3)c3ccccc3)O2)c(=O)n1)c1ccccc1
440	640630	-11.7	503.675	ZINC000005808982	Cc1ccccc1S[C@@H](C=CNN=C1NN=C(c2ccccc2)[C@@H](c2ccccc2)N1)c1ccccc1
441	667914	-11.7	468.531	ZINC000005956725	Cc1ccc(S(=O)(=O)NN[C@H]2Oc3cc4c(cc3[C@@H](c3ccccc3O)[C@H]2C)OCO4)cc1
442	641249	-11.7	556.412	ZINC000102942103	Cc1cc(Br)cc(C)c1NC(=O)C(=O)C(=C([O-])c1ccc2ccccc2c1)[C@@H]1OC(=O)c2ccccc21
443	641223	-11.7	483.907	ZINC000102968376	O=C(Nc1cccc(Cl)c1)C(=O)C(=C([O-])c1ccc2ccccc2c1)[C@H]1OC(=O)c2ccccc21
444	642022	-11.7	563.611	ZINC000102980135	COc1ccc2[nH]c(=NC(=O)C(=O)[C@H](C(=O)c3ccccc3-c3ccccc3)[C@H]3OC(=O)c4ccccc43)sc2c1
445	641232	-11.7	533.624	ZINC000102982211	CC(C)c1cccc(C(C)C)c1NC(=O)C(=O)C(=C([O-])c1ccc2ccccc2c1)[C@@H]1OC(=O)c2ccccc21
446	331920	-11.7	710.452	ZINC000095742685	Cc1onc(-c2c(Cl)cccc2Cl)c1C(=O)SC1=N[C@@H](C)N2C(SC(=O)c3c(-c4c(Cl)cccc4Cl)noc3C)=N[C@@H](C)N12
447	46537	-11.7	317.388	ZINC000100492211	O=C1[C@H]2CCCC[C@H]2C(=O)N1c1ccc2c(c1)Cc1ccccc1-2
448	73874	-11.7	488.668	ZINC000104395430	COC1(O[C@H]2CC[C@H]3[C@H]4CCc5cc(OC(=O)c6ccccc6)ccc5[C@@H]4CC[C@@]23C)CCCCC1
449	87138	-11.7	748.468	ZINC000150369613	O=C(C[C@@H](c1ccc2c(c1)OCO2)N1CCN([C@@H](CC(=O)c2ccc(Br)cc2)c2ccc3c(c2)OCO3)CC1)c1ccc(Br)cc1
450	609232	-11.7	671.302	ZINC000150422427	CC(=O)O[C@@H]1C(=C(Br)Br)[C@@H](COC(=O)c2ccccc2)O[C@H]1n1cnc2c(NC(=O)c3ccccc3)ncnc21
451	34928	-11.7	850.884	ZINC000169327229	CC(=O)Nc1ccc(/C=C/c2ccc(NC(=O)Nc3ccc(/C=C/c4ccc(NC(C)=O)cc4S(=O)(=O)[O-])c(S(=O)(=O)[O-])c3)cc2S(=O)(=O)[O-])c(S(=O)(=O)[O-])c1
452	308880	-11.7	476.742	ZINC000253629642	CC1(C)CCC[C@](C)([C@@H]2CC[C@]3(C)[C@@H]2[C@H](O)C[C@@H]2[C@]4(C)CC[C@H](O)C(C)(C)[C@@H]4[C@@H](O)C[C@]23C)O1
453	110323	-11.6	524.576	ZINC000001702753	O=C(Nc1ccc(C(=O)c2ccccc2)cc1)c1ccc(C(=O)Nc2ccc(C(=O)c3ccccc3)cc2)cc1
454	12583	-11.6	492.612	ZINC000004428491	CC(=O)OCC(=O)[C@@]1(O)CC[C@H]2[C@@H]3CC=C4C=C(OCc5ccccc5)CC[C@]4(C)[C@H]3C(=O)C[C@@]21C
455	48996	-11.6	446.628	ZINC000004706350	CC(=O)[C@H]1CC[C@H]2[C@@H]3C[C@@H](C)[C@@]4(O)CC5(CC[C@]4(C)[C@H]3C(=O)C[C@]12C)OCC(C)(C)CO5
456	121186	-11.6	538.604	ZINC000004879801	O=c1[nH]cnc2c1ncn2[C@@H]1OC[C@H](OCc2ccccc2)[C@@H](OCc2ccccc2)[C@H]1OCc1ccccc1
457	121187	-11.6	538.604	ZINC000004879801	O=c1[nH]cnc2c1ncn2[C@@H]1OC[C@H](OCc2ccccc2)[C@@H](OCc2ccccc2)[C@H]1OCc1ccccc1
458	74826	-11.6	370.545	ZINC000004886815	C1CCCC(N2N=N[C@@H]3[C@@H]2[C@H]2C[C@@H]3[C@@H]3[C@@H]2N=NN3C2CCCCCC2)CC1
459	92421	-11.6	532.471	ZINC000004921519	Cc1ccc(C(=O)OC[C@@H]2O[C@@H](n3cc(C(F)(F)F)c(=O)[nH]c3=O)C[C@H]2OC(=O)c2ccc(C)cc2)cc1
460	105365	-11.6	390.479	ZINC000004962070	C[C@@]12CC[C@H]3c4ccc(OC(=O)c5ccccc5)cc4CC[C@@H]3[C@@H]1CC(=O)[C@@H]2O
461	124454	-11.6	372.42	ZINC000005066785	COc1cc2c(cc1OC)[C@H](c1ccc3c(c1)Cc1ccccc1-3)OC(=O)C2
462	85443	-11.6	548.655	ZINC000104056407	CC(=O)OCC(=O)[C@]1(O)[C@H](C)C[C@H]2[C@@H]3C=C(C)C4=Cc5c(cnn5-c5ccccc5)C[C@]4(C)[C@]3(F)[C@H](O)C[C@@]21C
463	50884	-11.6	500.764	ZINC000118914427	CC(=O)O[C@H]1CC[C@]2(C)[C@H]3C(=O)C[C@]4(C)[C@@H]([C@H](C)CCCC(C)C)CC[C@@]4(C)[C@@H]3C(=O)C[C@@H]2C1(C)C
464	147752	-11.6	432.645	ZINC000118916628	C[C@@H]1CC[C@]2(OC1)O[C@H]1C[C@H]3[C@@H]4CC[C@H]5C[C@@H](O)[C@@H](O)C[C@]5(C)[C@H]4CC[C@]3(C)[C@H]1[C@H]2C
465	7521	-11.6	530.658	ZINC000118917543	C[C@H]1O[C@@H](O[C@H]2C=C3CC[C@@H]4[C@H](CC[C@]5(C)[C@H](c6ccc(=O)oc6)CC[C@@]45O)[C@@]3(C)CC2)[C@@H](O)[C@@H](O)[C@H]1O
466	23163	-11.6	400.603	ZINC000118923486	C[C@]12CCC(=O)C[C@@H]1CC[C@@H]1[C@@H]2CC[C@@]2(C)[C@H]1CC[C@H]2OC(=O)C1CCCCC1
467	112342	-11.6	612.921	ZINC000118927203	CC(C)CCC[C@@H](C)[C@H]1CC[C@H]2[C@@H]3CC=C4C[C@H](OC(=O)Nc5ccc(S(=O)(=O)N(C)C)cc5)CC[C@]4(C)[C@H]3CC[C@@]21C
468	107130	-11.6	612.895	ZINC000118929504	CC(C)CCC[C@@H](C)[C@H]1C[C@@H](OC(=O)c2ccccc2)[C@H]2[C@@H]3CC[C@H]4C[C@@H](OC(=O)c5ccccc5)CC[C@]4(C)[C@H]3CC[C@@]21C
469	374119	-11.6	530.658	ZINC000118929826	C[C@]12CC[C@H]3[C@@H](CCC4=C[C@H](O[C@H]5O[C@@H](CO)[C@@H](O)[C@@H](O)[C@H]5O)CC[C@@]43C)[C@@H]1CC[C@@H]2c1ccc(=O)oc1
470	131358	-11.6	428.517	ZINC000001718102	Cc1ccccc1-n1c(C)nc2cc(NC(=S)NC(=O)c3ccccc3)ccc2c1=O
471	131366	-11.6	423.537	ZINC000001718116	CN(C)C(=O)Sc1ccc(-c2c(-c3ccccc3)oc3ccc4ccccc4c23)cc1
472	12410	-11.6	325.323	ZINC000001724500	O=C1c2ccccc2-c2ccc(N3C(=O)c4ccccc4C3=O)cc21
473	147681	-11.6	338.447	ZINC000001729285	COc1cccc2c1CCC1=C2CC=C2CC3(CC[C@@]21C)OCCO3
474	176041	-11.6	306.364	ZINC000004829376	O=C1c2ccccc2-c2cccc3ccc(-c4ccccc4)c1c23
475	143351	-11.6	436.6	ZINC000005085424	Cc1ccc(NC(=O)NC[C@]2(C)C[C@H](NC(=O)Nc3ccc(C)cc3)CC(C)(C)C2)cc1
476	129990	-11.6	498.792	ZINC000005119296	CO[C@H]1CC[C@@]2(C)[C@@H](CC[C@@]3(C)CC4=CC[C@@H]5C(C)(C)[C@H](OC(C)=O)CC[C@]5(C)[C@@H]4CC[C@H]32)C1(C)C
477	215255	-11.6	410.466	ZINC000005208267	C/C=C/c1ccc2oc(-c3ccc(O[C@H]4O[C@@H](C)[C@@H](O)[C@@H](O)[C@H]4O)cc3)c(C)c2c1
478	186207	-11.6	516.64	ZINC000018067654	O[C@@]1(c2ccccc2)c2ccccc2[C@](O)(c2ccccc2)c2cc(-c3ccccc3)c(-c3ccccc3)cc21
479	135846	-11.6	371.867	ZINC000031716557	Clc1ccc([C@H]2N[C@@H](c3ccccc3)c3c(ccc4ccccc34)O2)cc1
480	177260	-11.6	479.62	ZINC000031720530	COc1cc(C[C@H]2c3cccc(Oc4ccc(C)cc4)c3CC[N@H+]2C)ccc1Oc1ccc(C)cc1
481	252773	-11.6	298.345	ZINC000001556951	Cc1cc2nc3n(c2cc1C)C(=O)c1cc2ccccc2cc1-3
482	321790	-11.6	472.588	ZINC000001572818	Cc1cc(-c2ccc(NC(=O)/C=C/c3ccccc3)c(C)c2)ccc1NC(=O)/C=C/c1ccccc1
483	338687	-11.6	566.665	ZINC000001578292	Oc1ccccc1-c1cc(-c2ccccc2)nc(NCCCNc2nc(-c3ccccc3)cc(-c3ccccc3O)n2)n1
484	340550	-11.6	446.554	ZINC000001579278	CCn1c2ccccc2c2cc(NC(=O)Nc3ccc4c(c3)c3ccccc3n4CC)ccc21
485	380717	-11.6	400.909	ZINC000001591122	Cc1cc2c(cc1C)-c1nn(-c3ccccc3)c(-c3ccc(Cl)cc3)c1CCO2
486	382920	-11.6	586.008	ZINC000001592560	COc1ccc(C(=O)Cc2nc3nnc(NC(=O)Nc4ccc(Cl)cc4)n3nc2CC(=O)c2ccc(OC)cc2)cc1
487	400682	-11.6	381.431	ZINC000001593457	O=C(COc1ccc2ccccc2c1)NC1c2ccccc2Oc2ccccc21
488	407655	-11.6	328.411	ZINC000001599993	CC(=O)O/C=C1\c2ccccc2CC[C@@H]1c1ccc2ccccc2c1
489	600161	-11.6	436.258	ZINC000001607488	Clc1ccccc1-c1nnc(-c2cccc(-c3nnc(-c4ccccc4Cl)o3)n2)o1
490	297134	-11.6	514.571	ZINC000005260446	CC(=O)O[C@@H]1CC(=O)OC(C)(C)[C@H]2CC(=O)[C@]3(C)[C@@H](CC[C@]4(C)[C@H](c5ccoc5)OC(=O)[C@H]5O[C@@]534)[C@@]21C
491	345744	-11.6	468.473	ZINC000005462881	C[C@]1(n2[nH]c(=O)n(-c3ccccc3)c2=O)Cn2c(=O)n(-c3ccccc3)c(=O)n2-c2ccccc21
492	371866	-11.6	410.65	ZINC000005479269	C1CCCCCc2c(-c3n[nH]c4c3CCCCCCCCCC4)n[nH]c2CCCC1
493	377375	-11.6	409.445	ZINC000005487783	C[C@]12C(=O)N[C@](c3ccncc3)(c3ccccc31)[C@H]1C(=O)N(c3ccccc3)C(=O)[C@@H]12
494	382738	-11.6	527.533	ZINC000005664094	COc1cc(C(=O)CC2=N[C@H]3NN(c4ccccc4)C(=O)C3=C2CC(=O)c2ccc(O)c(OC)c2)ccc1O
495	382928	-11.6	532.427	ZINC000005664401	C[C@H](C(=O)c1ccc(Cl)cc1)C1=C2C(=O)N(c3ccccc3)N[C@@H]2N=C1[C@@H](C)C(=O)c1ccc(Cl)cc1
496	373050	-11.6	342.398	ZINC000008655350	Cc1cc2nc(CC(=O)c3ccc4ccccc4c3)c(=O)[nH]c2cc1C
497	365791	-11.6	458.562	ZINC000038203331	O=C(N[C@@H]1CCCN1C(=O)/C=C/c1ccccc1)N[C@H]1CCCN1C(=O)/C=C/c1ccccc1
498	407316	-11.6	561.683	ZINC000060027359	CC(C)[C@H]1C(=O)N2CCC[C@@H]2[C@@]2(O)O[C@@](NC(=O)[C@H]3C=C4c5cccc6[nH]cc(c56)C[C@H]4[N@@H+](C)C3)(C(C)C)C(=O)N12
499	382738	-11.6	527.533	ZINC000104247310	COc1cc(C(=O)CC2=N[C@@H]3NN(c4ccccc4)C(=O)C3=C2CC(=O)c2ccc(O)c(OC)c2)ccc1O
500	617650	-11.6	462.457	ZINC000001613376	O=C(Oc1ccc2c(=O)cc(-c3ccccc3)oc2c1OC(=O)c1ccccc1)c1ccccc1

## Sheet: Suppl Table 7
Suppl. Table 7. CellTiter Glo and CCK8 validation screens of the top 500 candidate compounds in MDA231 cells
	CellTiter Glo (%)				CCK8 (%)
Cpd_AV#	Rep_1	Rep_2	Rep_3		Rep_1	Rep_2	Rep_3
2	0	0	0		0	0	0
84	0.00288266	0.0026337	0.00312552		0	0	0
343	0.0266108	0.022675	0.0363871		0.048492	0.0402482	0
5	0.091178	0.0921383	0.0326811		0	0	0
82	0.0676352	0.102919	0.0719699		0	0	0
388	0.0103456	0.00601046	0.00706859		0.0902689	0.077874	0.0712983
469	0.00813575	0.00727975	0.006687		0.0733977	0.0806597	0.102872
377	0.01042	0.0233197	0.0191517		0.0947637	0.120068	0.0776832
259	0.0938058	0.0884831	0.0458537		0.0885169	0.0975905	0.0916042
465	0.0113077	0.00819056	0.00801078		0.103259	0.0943778	0.110907
462	0.00836096	0.00603139	0.0107103		0.118838	0.0932534	0.117157
120	0.10339	0.132251	0.125948		0	0	0
22	0.123159	0.153482	0.121081		0	0	0
307	0.0494747	0.0325343	0.0244339		0.101342	0.196495	0.0626105
65	0.126235	0.217297	0.139213		0	0.0115852	0
99	0.223978	0.268141	0.228263		0.0264788	0.000819871	0
41	0.19476	0.177062	0.273522		0.0447097	0	0.0647852
54	0.306503	0.298684	0.234814		0	0.0667927	0
20	0.237007	0.443434	0.164466		0	0.0632795	0
8	0.353392	0.393175	0.185746		0	0.0276456	0
321	0.236127	0.182949	0.112993		0.145338	0.140276	0.142618
443	0.235376	0.151654	0.179689		0.168434	0.12024	0.123704
185	0.0108731	0.00898685	0.00966894		0.424993	0.303422	0.256819
70	0.384676	0.302996	0.151757		0.178211	0.152615	0
19	0.246548	0.475593	0.158338		0.0462154	0.251989	0
7	0.339128	0.394247	0.169375		0.0858644	0.239442	0
32	0.321594	0.515946	0.34663		0	0.0763285	0
123	0.113508	0.0591791	0.0643883		0.358382	0.348504	0.361928
142	0.121235	0.107731	0.102333		0.388015	0.357116	0.33736
21	0.308724	0.494342	0.233836		0.103932	0.266543	0.0281475
297	0.392718	0.142992	0.246229		0.220324	0.172036	0.266909
366	0.496842	0.106932	0.0850241		0.48513	0.19624	0.136288
18	0.375627	0.49188	0.284548		0.156128	0.2284	0.00857389
141	0.146094	0.146636	0.164298		0.392321	0.3675	0.349011
6	0.445698	0.437938	0.257928		0.170181	0.224385	0.0331663
363	0.33077	0.262214	0.111683		0.428946	0.405211	0.135147
159	0.152743	0.151579	0.141081		0.455133	0.437403	0.383963
249	0.352406	0.25807	0.289379		0.305713	0.273822	0.265621
9	0.408275	0.553341	0.299698		0.109955	0.347849	0.0703059
100	0.349161	0.406575	0.385929		0.24997	0.24086	0.157416
442	0.369751	0.230432	0.26195		0.302419	0.27946	0.348693
17	0.468371	0.522529	0.283605		0.224887	0.259517	0.0472191
71	0.535151	0.340358	0.291409		0.377962	0.231913	0.118487
217	0.345663	0.295616	0.445799		0.312926	0.245835	0.266085
88	0.265548	0.592025	0.310798		0.0948014	0.111958	0.591191
1	0.31845	0.376939	0.194374		0.321249	0.508954	0.34283
16	0.524555	0.723027	0		0.347347	0.472317	0
222	0.283122	0.228146	0.0827228		0.494056	0.404793	0.590484
30	0.460179	0.564316	0.439132		0.1486	0.247472	0.226894
55	0.579329	0.580321	0.414768		0.150608	0.168676	0.200796
373	0.385544	0.468684	0.191172		0.348715	0.535125	0.178246
4	0.50548	0.77229	0		0.295151	0.543585	0
124	0.383103	0.140999	0.247569		0.471849	0.397133	0.482993
199	0.38731	0.411864	0.30151		0.369295	0.339854	0.316135
10	0.535225	0.648283	0.346726		0.208827	0.291638	0.106944
80	0.668306	0.438128	0.592166		0.38549	0.0291512	0.133544
108	0.362531	0.365028	0.467307		0.436263	0.40529	0.229946
111	0.45239	0.515415	0.491912		0.312371	0.30068	0.218739
31	0.469438	0.65098	0.502158		0.13003	0.301675	0.288125
33	0.512999	0.590785	0.40482		0.332291	0.314223	0.242955
72	0.652319	0.439171	0.514209		0.284611	0.380973	0.160645
3	0.287931	0.65253	0.449623		0.197283	0.549607	0.302679
93	0.308726	0.393791	0.383597		0.377961	0.572604	0.455626
44	0.547517	0.763911	0.656927		0.0261399	0.20431	0.328777
29	0.495568	0.512351	0.494257		0.309706	0.36943	0.41209
310	0.660478	0.179197	0.296702		0.598298	0.276444	0.596242
12	0.668432	0.629329	0.541883		0.202302	0.466294	0.123004
370	0.830707	0.310546	0.299709		0.665143	0.208009	0.318486
28	0.55595	0.705058	0.374782		0.34534	0.453245	0.219366
35	0.55824	0.564412	0.369628		0.309706	0.659018	0.314725
212	0.48499	0.453829	0.312757		0.602253	0.498593	0.4737
460	0.732839	0.435672	0.00276968		0.856797	0.731709	0.110312
95	0.570898	0.64823	0.64449		0.409237	0.371584	0.3073
208	0.355506	0.336923	0.332035		0.655417	0.657114	0.631266
163	0.285652	0.299535	0.318602		0.752476	0.673454	0.654712
24	0.66559	0.644143	0.684202		0.364913	0.419117	0.210332
15	0.633995	0.770525	0.523104		0.374951	0.464788	0.262026
66	0.807848	0.183241	0.81268		0.513973	0.0316607	0.717739
351	0.567029	0.602013	0.450635		0.489555	0.633111	0.379291
56	0.712232	0.730324	0.594573		0.709709	0.227396	0.179215
43	0.626442	0.782685	0.616806		0.400045	0.356381	0.452241
42	0.607018	0.563387	0.69913		0.471815	0.309706	0.585743
432	0.90905	0.734512	0.205289		0.656828	0.618625	0.145637
13	0.602183	0.848267	0.44956		0.600298	0.547098	0.233921
428	0.542896	0.475959	0.221524		0.858866	0.874454	0.309593
439	0.553693	0.302885	0.401968		0.719436	0.556072	0.798968
448	0.686005	0.653553	0.000872159		0.844073	1.0569	0.1118
34	0.641163	0.751939	0.522673		0.326268	0.780977	0.341826
385	0.753089	0.477625	0.219975		0.966739	0.701236	0.296823
11	0.646423	0.739935	0.601156		0.363909	0.550611	0.514475
455	0.599199	0.591819	0.549512		0.546761	0.492879	0.648976
322	0.896894	0.532518	0.214626		0.79282	0.576161	0.420597
361	0.887419	0.178363	0.88479		0.7238	0.224443	0.540362
478	0.309063	0.264684	0.280089		0.87757	0.920165	0.793909
114	0.638388	0.641886	0.652234		0.564861	0.515972	0.437728
189	0.66684	0.512046	0.626433		0.597979	0.56556	0.556695
261	0.50362	0.514122	0.498929		0.780979	0.604201	0.632888
365	0.829631	0.604676	0.562803		0.634579	0.510474	0.426573
26	0.630264	0.640594	0.72449		0.481853	0.408075	0.684615
60	0.84695	0.572101	0.865127		0.580724	0.196279	0.523007
387	0.87567	0.769012	0.360168		0.707394	0.565327	0.315978
57	0.86369	0.552222	0.61383		0.577211	0.604313	0.382981
23	0.63539	0.768123	0.684371		0.38549	0.628403	0.530536
376	0.574811	0.485769	0.424624		0.877294	0.787179	0.505017
53	0.741037	0.693882	0.68977		0.304185	0.647977	0.579219
36	0.715221	0.581239	0.938477		0.283106	0.207823	0.939071
359	1.02511	0.378378	0.753787		0.786501	0.387223	0.376634
317	0.723556	0.756925	0.330183		0.640357	0.676189	0.585822
230	0.530082	0.492227	0.424504		0.836547	0.779558	0.65884
48	0.826458	0.689135	0.922633		0.491388	0.333294	0.484864
298	0.869439	0.288472	0.490817		0.864209	0.359314	0.879059
81	0.706737	0.801221	0.648694		0.492894	0.49502	0.623564
486	0.648193	0.582564	0.624911		0.70879	0.503673	0.709687
449	0.829384	0.84469	0.00134399		0.954429	1.05847	0.106443
346	1.02568	0.418383	0.261283		0.884961	0.598795	0.628617
14	0.740583	0.980519	0.505081		0.619369	0.730788	0.296657
134	0.537584	0.53147	0.590169		0.81934	0.749436	0.70562
58	0.923099	0.810841	0.577791		0.546596	0.894905	0.225891
436	0.89656	0.937956	0.507009		0.630759	0.694574	0.36204
399	0.947174	0.794957	0.517047		0.656154	0.580428	0.557008
106	0.621135	0.608192	0.746005		0.81811	0.693611	0.577494
286	0.975028	0.863741	0.0788265		1.09774	0.927352	0.126616
309	0.884625	0.587129	0.469576		0.835432	0.633841	0.693367
77	0.855631	0.741344	0.643254		0.860777	0.64346	0.360898
429	0.81128	0.641896	0.613309		0.839089	0.65882	0.54401
335	0.950308	0.542404	0.879225		0.865039	0.0278361	0.851521
46	0.675453	0.955122	0.788989		0.427649	0.488879	0.79503
419	0.932889	0.867255	0.477389		0.76133	0.717448	0.393509
358	0.916761	0.556192	0.708253		0.658619	0.376107	0.935622
475	0.748564	0.721484	0.763843		0.650625	0.607796	0.665046
68	0.956612	0.967378	0.659414		0.701679	0.555128	0.34283
371	0.694637	0.851697	0.534268		0.726946	0.946406	0.453025
357	0.833953	0.440078	0.728113		0.834048	0.608652	0.774491
168	0.672397	0.670618	0.74671		0.755515	0.717777	0.675227
45	0.759624	0.867744	0.821035		0.622381	0.525517	0.674577
423	0.894507	0.794143	0.530726		0.81729	0.675476	0.580496
411	0.918045	0.894053	0.640786		0.708517	0.74765	0.38872
180	0.00226692	1.01778	1.06084		0.330269	1.02019	0.895322
406	0.921908	0.606579	0.856281		0.717732	0.556666	0.671481
175	0.00320165	0.97629	1.07994		0.327989	1.0093	0.944204
78	1.01688	0.765611	0.755187		0.907954	0.593773	0.302177
397	0.892648	0.654984	0.797259		0.67683	0.571323	0.766114
39	0.76235	0.941254	0.808512		0.623385	0.612845	0.613347
178	0.00372543	1.01463	1.03351		0.322164	1.05134	0.937872
367	0.779634	0.727222	0.843318		0.587385	0.603302	0.822438
169	0.647496	0.692103	0.738966		0.814021	0.793253	0.67928
179	0.00325049	1.07747	1.071		0.331535	1.02145	0.870501
128	0.629948	0.251492	0.579625		1.10073	0.701821	1.11643
470	0.539608	0.642463	0.700174		0.790323	0.781859	0.932295
299	1.06606	0.61321	0.399018		1.05596	0.702838	0.55568
47	0.811125	0.878209	0.706307		0.557136	0.74986	0.693649
480	0.695285	0.622281	0.515098		0.883282	0.865742	0.829622
176	0.00391406	1.08857	1.06635		0.319631	1.01537	0.91989
386	1.06689	0.926537	0.415672		0.844483	0.875342	0.297051
327	0.864927	0.792839	0.644309		0.700125	0.918226	0.513629
395	0.911188	0.85905	0.611048		0.802682	0.720113	0.564761
424	0.959647	0.880323	0.610942		0.793468	0.701014	0.528276
407	0.913974	0.97178	0.491778		0.736834	0.814494	0.572742
323	1.26873	0.650851	0.291588		1.07367	0.663412	0.556796
368	0.778073	0.67252	0.798101		0.603116	0.761862	0.916388
137	0.787464	0.812627	0.931287		0.72183	0.669402	0.62128
311	1.0156	0.592261	0.445136		0.984297	0.753582	0.754024
285	0.975099	1.11855	0.0530827		1.38856	0.995254	0.0157224
383	0.796662	0.753722	0.820589		0.800434	0.657043	0.727577
177	0.0026846	1.13549	1.09061		0.328749	1.04146	0.958134
40	0.676353	0.98557	0.899889		0.435177	0.624388	0.967679
231	0.950811	0.855013	0.870965		0.720068	0.588458	0.613424
334	0.84512	0.896437	0.414945		0.784242	0.849594	0.816541
149	0.703463	0.752658	0.871995		0.899121	0.786161	0.604564
59	0.99427	0.867166	0.738353		0.492392	1.03794	0.492894
467	0.808778	0.79947	0.815312		0.719955	0.78096	0.701354
74	0.876865	0.758089	0.883422		0.852747	0.687626	0.583736
85	0.843655	0.906519	0.89305		0.639257	0.749939	0.612047
275	0.594054	0.48532	0.773068		1.01848	0.762503	1.01429
446	0.708889	0.672768	0.613424		0.846151	0.966492	0.843014
198	0.569031	0.572842	0.705279		1.03057	0.972317	0.830231
382	0.88824	0.637724	0.720999		0.959997	1.09897	0.375494
444	0.673373	0.714028	0.646636		0.789804	0.961319	0.900451
409	0.965484	0.874482	0.685213		0.794591	0.788511	0.579811
97	0.930657	0.948079	0.62724		0.94018	0.745384	0.49765
477	0.764204	0.776846	0.618498		0.895227	0.876762	0.772779
450	0.819492	0.76642	0.581983		0.863029	0.92084	0.765934
109	0.802985	0.841266	1.04627		0.841947	0.727013	0.477572
418	0.975134	0.46579	0.607533		0.953255	0.947294	0.799179
375	0.884456	0.860579	0.809513		0.802008	0.784514	0.615613
484	0.679617	0.667663	0.665687		0.993638	0.842354	0.918903
37	0.802721	0.993182	0.680096		0.902935	0.463785	0.92552
431	1.0132	0.828856	0.585699		0.96629	0.956399	0.422925
471	0.668845	0.657829	0.702624		0.90769	0.883733	0.958484
445	0.734059	0.688449	0.668235		0.773965	1.02721	0.906106
69	0.671434	0.942409	0.767963		0.712218	0.998795	0.723762
89	0.944844	0.934267	0.684747		0.914217	0.488795	0.855938
403	0.982732	0.782297	0.823274		0.854821	0.739211	0.649133
401	0.96569	0.762397	0.687679		0.898419	0.765638	0.754485
413	1.05639	0.855982	0.518301		0.844483	1.00814	0.55792
67	0.848999	0.939217	0.816161		0.493396	0.929535	0.840199
25	0.777027	0.828519	0.763686		0.777966	0.60632	1.12678
422	1.08682	0.991193	0.7117		0.750543	0.755644	0.5846
79	0.875055	0.917812	0.819914		1.03393	0.738317	0.527524
76	0.865131	0.886541	0.85448		0.801052	0.694151	0.82163
360	0.911239	0.696305	1.08917		0.853472	0.687912	0.685847
479	0.899907	0.908648	0.802688		0.86225	0.77039	0.681415
362	0.907149	0.71602	0.903058		0.79594	0.792731	0.819474
98	0.803197	0.789909	0.768928		0.960373	0.826612	0.797105
425	0.96034	0.81027	0.763768		1.01011	0.728329	0.673305
412	0.868354	0.911563	0.692596		0.836392	0.964172	0.675813
458	0.711706	0.52768	0.713688		1.02713	0.916117	1.07157
206	0.779117	0.820552	0.846444		0.930317	0.777809	0.82104
459	0.751906	0.717885	0.79139		0.991821	0.807271	0.930212
426	0.954341	0.923271	0.719446		0.976403	0.747206	0.674217
312	0.952642	0.497185	0.746775		0.976273	0.728393	1.09378
437	0.934771	0.864491	0.914642		0.767174	0.800281	0.730313
414	1.0277	0.799012	0.569434		0.955053	0.88045	0.781621
27	0.811067	0.912589	0.907363		0.689634	0.840701	0.855256
284	1.05845	0.927301	0.358482		1.38219	1.01022	0.281422
125	1.07612	0.574203	1.02917		0.872021	0.602538	0.864929
463	0.835786	0.804683	0.798497		0.82382	0.833583	0.944199
408	1.08074	0.981992	0.61447		0.862237	0.899326	0.604211
288	0.996094	0.931384	0.309726		1.20151	1.03687	0.568332
235	0.915882	0.684961	1.17462		0.699497	0.718555	0.861126
51	0.948089	0.991695	0.833923		0.532543	1.01335	0.735305
457	0.829124	0.724863	0.795764		0.95391	0.828636	0.946878
345	1.14745	0.603108	0.548591		1.09	0.919321	0.771886
491	0.871057	0.913276	0.798057		0.901978	0.88958	0.72427
378	0.886694	0.788143	0.906353		0.901566	0.89755	0.720736
398	1.06668	0.817281	0.755373		0.899768	0.825154	0.739891
73	0.938472	0.766957	0.694293		0.939573	0.805067	0.96015
324	1.24112	1.04441	0.106276		1.22558	1.18582	0.302261
364	0.926634	0.849742	0.968666		0.739756	0.88689	0.736698
447	0.822016	0.849425	0.748573		0.841736	0.964243	0.887357
228	0.947132	0.802018	0.665452		0.993633	0.830722	0.885224
151	0.795518	0.93732	0.924185		1.00575	0.695489	0.769698
110	0.744441	0.809381	0.762031		1.01184	0.958247	0.855782
263	0.849831	0.781178	0.981718		0.95169	0.765564	0.831467
314	1.00673	1.01695	0.567474		0.838199	0.810167	0.931156
391	0.965506	0.852943	0.780166		0.927635	0.985491	0.669656
218	1.01493	0.877266	0.891136		0.856583	0.697346	0.845601
451	0.84889	0.801381	0.848312		0.800969	0.877211	1.00937
427	1.02783	0.920888	0.716245		0.904487	0.945518	0.671481
193	0.828604	0.975522	0.89788		0.926981	0.858851	0.703341
434	1.02278	1.04474	0.935664		0.729867	0.8216	0.63796
112	0.522315	0.547894	0.499601		1.43468	0.849083	1.34979
50	0.95115	0.977325	0.906851		0.516985	0.989762	0.867803
75	1.06934	0.852143	0.89006		0.938067	0.857765	0.611339
356	1.01839	0.769506	0.730695		0.932554	0.922972	0.845567
369	0.919862	0.874205	0.84722		0.835044	0.983715	0.763606
435	0.994816	0.878703	0.940657		0.884935	0.824932	0.701125
197	0.891214	1.07138	1.09574		0.826432	0.761847	0.58101
63	0.974724	0.869247	0.901282		0.847728	0.80306	0.836184
239	0.805747	0.829152	0.901227		1.06737	0.791146	0.838418
441	0.902365	0.773177	0.699203		0.861211	1.09693	0.918308
96	0.569991	0.863867	0.875099		1.08609	0.975252	0.88193
473	0.74863	0.862783	0.720317		0.950015	1.02339	0.955211
496	0.804557	0.87169	0.634798		1.06141	1.17181	0.728436
145	0.767306	0.82601	1.06007		1.00955	0.879366	0.736013
493	0.868084	0.886396	0.768636		0.859653	1.06004	0.840931
452	0.815377	0.7865	0.768003		0.98481	0.973238	0.971876
271	0.994119	0.960962	0.754539		0.758805	1.03188	0.811539
494	0.768864	0.917451	0.612529		1.08192	1.15045	0.795099
267	1.08777	0.947876	1.15962		0.703237	0.648149	0.783039
38	0.857523	0.957388	0.946509		0.999799	0.676083	0.892396
255	1.00678	0.957527	1.06478		0.877421	0.833564	0.590484
487	0.877557	0.836985	0.892101		0.934695	1.01394	0.777243
380	0.820709	0.800306	0.834114		1.03236	1.17337	0.679462
417	0.852363	0.886712	0.836809		0.942917	1.02058	0.810809
103	0.967215	1.1636	1.0289		0.795639	0.738552	0.656405
393	0.726614	0.640102	0.861515		1.06787	1.06921	0.994375
454	0.828982	0.691991	0.887044		0.995196	0.902849	1.07931
461	0.767608	0.486343	1.03701		1.02869	0.731484	1.33466
433	1.0528	0.97155	0.905018		0.879766	0.907987	0.6692
262	0.896584	0.83993	0.954288		1.03157	0.843185	0.825906
52	1.01285	1.08038	0.979073		0.500924	0.936562	0.881856
389	0.974822	0.951034	0.88788		0.933029	0.831816	0.814001
252	0.955258	0.825558	0.777104		1.03958	0.882542	0.91303
117	0.621885	0.993986	1.12364		0.925301	0.857433	0.871969
404	0.925427	0.823922	1.0142		0.932354	0.809386	0.893813
392	1.02589	0.961285	0.840507		0.921567	0.914205	0.741259
194	0.845237	0.807459	1.00545		0.985234	0.915837	0.847453
101	0.882687	0.947284	0.759332		1.06149	0.942609	0.830412
229	1.0155	0.88429	0.672135		1.0671	0.872046	0.932262
400	1.03392	0.975091	0.985572		0.835493	0.80872	0.813545
468	0.81642	0.789032	0.825861		0.996495	0.943553	1.08199
396	1.03775	0.967453	0.945112		0.833246	0.838478	0.836804
390	1.00659	0.914963	0.855743		0.911454	0.955955	0.814685
173	0.818167	0.882361	0.881075		1.31297	0.9052	0.660791
115	1.10606	0.890243	1.01126		0.956425	0.770284	0.726444
171	0.909671	1.04088	1.06682		1.01841	0.797812	0.635717
405	1.02187	0.918899	1.04526		0.74852	0.874898	0.865081
253	1.07555	0.856237	0.900891		1.00218	0.84231	0.799027
394	1.01369	0.841591	0.911601		1.02854	0.942187	0.750608
153	0.91135	0.994611	0.931065		0.947243	0.880379	0.834536
277	0.944278	0.861454	1.1388		0.981344	0.73058	0.845138
287	1.06827	0.811874	0.458552		1.66415	0.972255	0.543772
105	0.803747	1.0392	0.980923		0.930311	0.897212	0.867922
107	0.825511	1.03027	0.765472		0.981781	0.995445	0.927689
495	0.860723	0.971084	0.664999		1.07465	1.19183	0.765637
482	0.747491	0.834875	0.785928		1.2211	0.935907	1.00759
161	0.868373	0.907225	0.973114		1.37553	0.730441	0.678773
290	1.02425	1.0744	0.506296		1.21922	0.989778	0.721276
[truncated: 199 more rows]

## Sheet: Suppl Table 8
Suppl. Table 8. Single sgRNA sequences for targeting ITGAV, ITGB5, and RAC1
[truncated: 12 more rows]

[truncated: 2 more sheets: Suppl Table 9, Suppl Table 10]
