# Supplementary material for: A novel class of inhibitors that disrupts the stability of integrin heterodimers identified by CRISPR-tiling-instructed genetic screens
Source: Nat Struct Mol Biol. 2024 Feb 5;31(3):465–75. doi: 10.1038/s41594-024-01211-y (PMC10948361; doi:10.1038/s41594-024-01211-y)
Supplement: Supplementary file 5 — Supplementary Data 1. [file 41594_2024_1211_MOESM5_ESM.xlsx]

## Sheet: Suppl Fig 1
Expression of ITGAV in normal and cancer samples (Data source: GENT2 database)
Two-sided Student’s t-test
8.55928e-06		0.0325502		1.48919e-105		1.68736e-46		2.56069e-11
Breast		Pancreas		Brain		Colon		Lung
Normal	Cancer	Normal	Cancer	Normal	Cancer	Normal	Cancer	Normal	Cancer
10.9091	10.0498	11.6073	12.8727	11.3443	11.8952	11.4325	11.7875	11.6909	13.2777
10.3923	11.4325	11.4538	11.9965	11.3371	12.0745	11.0258	11.6294	11.7956	11.762
10.1935	11.8922	11.8134	12.3636	11.8333	11.6165	11.0231	11.9185	11.8626	11.6649
11.2082	11.1351	11.3576	11.5934	11.3298	11.7457	11.2095	12.0234	11.8138	11.4486
11.7969	11.1092	8.99152	11.9226	12.3457	12.2327	11.4325	12.204	11.9712	12.5122
11.0895	10.7065	9.57365	12.6946	12.0007	12.0161	10.9506	11.3117	11.6032	12.0396
10.1408	12.292	9.63481	12.7132	11.3977	12.2883	10.9136	11.543	12.1357	11.8106
11.703	11.3799	9.8933	11.3354	8.33539	12.1975	10.9174	11.8361	11.605	11.6294
10.9054	11.3004	10.8634	11.7586	9.02514	12.0116	11.617	11.9823	11.5367	12.2243
11.9091	11.638	11.584	11.6211	8.41785	12.617	11.3454	12.1046	11.6755	10.375
10.242	11.3415	10.8788	12.1808	11.0314	12.6396	10.988	11.6398	11.5216	12.5191
8.23362	11.1592	10.749	12.007	11.6275	12.6533	11.2848	10.5859	11.4357	13.1872
10.3685	11.6055	10.1408	11.4767	11.4661	12.42	10.7715	10.5507	11.3531	11.7048
11.3608	10.2726	10.341	12.0607	11.5425	12.6524	11.1357	10.3815	11.6965	11.5028
12.0255	11.1085	10.0238	11.29	9.94398	11.6738	11.432	10.0634	11.2095	12.3292
11.9851	10.7254	10.2935	11.6133	10.2515	12.1759	11.0042	11.4062	11.1176	11.3146
11.9798	10.0084	11.851	11.3761	11.9118	12.7719	10.6008	11.5078	11.5948	12.5594
11.8138	10.0782	11.8549	10.7515	11.7142	10.8392	11.168	10.7591	11.5976	11.8041
11.2456	11.8463	10.8525	11.1163	11.6353	12.6062	10.9758	11.6804	11.3315	10.9737
11.6022	11.9352	11.2627	12.3794	10.9352	12.512	11.3853	9.99152	11.7117	12.5132
12.3061	10.8033	11.1053	12.0091	11.3225	12.4458	10.7871	11.2372	11.5929	12.6314
11.1196	10.5068	11.2848	11.817	12.1402	12.407	10.8226	11.2402	11.3929	13.2303
11.8865	11.3009	11.1611	12.341	12.2384	12.4681	10.7814	11.6773	11.4964	11.9498
11.9447	10.5736	11.6587	12.8861	12.2088	13.7005	10.8657	11.3476	11.8037	11.8615
11.5406	11.783	11.1118	12.9942	12.214	13.4798	10.8258	11.633	11.4707	12.9194
11.5882	11	12.8047	12.4051	12.0624	13.0565	10.4574	10.7465	11.6939	12.9685
11.4681	11.2877	11.6027	13.0843	12.2709	12.9557	10.9527	11.1768	11.6613	12.4388
10.2444	11.3504	11.4979	13.1168	12.5316	13.49	11.1724	10.8788	11.7164	11.9012
11.5821	11.8588	11.3032	12.8758	12.6797	13.2389	10.8384	11.1092	11.5118	12.7043
11.9498	9.50779	12.0217	13.0524	12.4333	12.8473	10.9823	10.8734	11.7398	11.883
11.1196	11.2324	10.9315	13.3147	12.3834	13.2093	10.9322	11.5531	12.7653	12.509
11.1163	10.8788	12.0587	12.8331	12.7389	13.423	10.6366	11.5058	11.7296	11.3343
11.1529	10.8502	11.056	12.8271	12.7013	12.0944	10.9837	9.87958	11.1202	11.7964
11.2958	11.1687	11.6826	10.9337	12.5326	12.3332	10.5127	10.9388	11.7368	10.4625
10.9425	12.2767	10.792	13.1367	12.3718	12.514	10.7781	10.7632	11.703	11.7895
11.9473	9.81698	11.3253	13.174	12.1984	12.4359	11.4046	11.388	11.7207	11.6179
10.9001	11.4051	11.9524	12.5639	12.3174	13.01	10.9542	11.5392	11.4014	11.3421
10.5411	10.0403	12.6856	12.3821	8.92184	12.7381	10.8226	11.2813	12.2877	11.6284
11.0464	11.3918	11.0307	13.4402	9.52552	13.6015	10.7228	11.1997	11.8376	12.9086
12.6099	10.8611	12.2033	12.9276	9.09803	12.9586	10.9315	10.6528	11.8838	11.3348
12.649	10.2204	11.1843	13.2329	12.9181	12.255	10.42	10.0265	11.7981	12.2989
12.8172	10.9951	11.0028	13.4944	8.04439	12.994	11.1299	10.1189	11.6847	11.6443
12.4271	11.7377	11.3219	12.2642	8.61471	13.218	11.1389	10.9737	11.8494	13.0997
12.3617	11.3454	11.3929	13.2838	9.11634	12.6328	10.9936	11.7164	11.7773	12.0918
12.4229	11.8337	11.5182	12.8057	8.92184	13.7482	11.0403	11.1421	13.1791	13.0293
12.0355	11.7117	13.0411	11.8811	8.14466	13.1542	10.9204	11.5048	11.8013	11.3864
12.3628	10.7574	10.6448	13.2461	10.7389	12.848	11.7138	11.3837	11.5338	12.136
12.1376	11.3756	11.062	11.6398	5.08746	13.1773	10.8162	10.0112	11.6693	12.6591
12.7524	11.7026	10.6147	10.8033	9.13955	13.2534	10.4666	10.7887	11.3723	11.4466
12.3886	10.888	10.8834	9.10329	11.8293	12.4535	11.0934	11.1567	11.7056	12.178
12.0795	10.1306	10.6312	9.18735	10.3026	13.1008	10.8865	10.6671	11.6952	11.9665
12.5016	11.1762	7.33985	8.96	11.7317	13.6348	10.9476	10.2726	11.2773	12.3826
12.4307	13.2512	10.825	13.0993	11.6339	13.2418	10.825	10.9278	11.7211	10.2107
12.3788	10.9708	10.9687	13.1836	12.6131	12.9778	10.764	10.1824	11.6193	12.2983
12.2201	11.0701	11.7211	12.9531	11.4014	13.4418	11.7744	10.9462	12.2137	12.1173
12.9873	12.0828	12.4871	13.5894	10.7056	12.623	10.9121	9.45327	12.1215	12.5438
12.9355	12.1351	8.10329	13.5356	12.0382	13.0967	11.4046	11.7249	11.7895	12.5908
12.0865	10.4898	7.76155	13.6256	12.0698	13.6026	10.8478	11.3537	11.3576	11.9495
12.4291	11.1228	7.8009	11.2609	11.5372	12.928	11.0908	10.6156	11.7198	12.2674
10.6366	11.1649	8.2854	11.5708	10.5118	13.6577	10.8711	10.7582	12.0386	13.469
13.2193	11.2101	7.67948	11.2485	9.64205	13.4371	10.7099	8.96	11.3021	12.5531
12.6865	12.5263	8.25739	10.1874	11.7381	12.6266	11.0553	11.0389	11.5255	12.4448
11.9975	11.5132	8.31741	10.6839	10.9484	11.8861	10.5793	10.6689	11.6421	12.6156
12.7383	11.5008	8.15482	9.99859	9.66888	12.3468	10.9189	11.4828	11.875	11.2715
12.7505	12.0231	12.5223	12.5331	9.90989	12.9416	11.0471	11.3454	11.7394	11.9509
12.9618	11.9897	12.9841	12.7459	10.4357	12.8777	10.5925	10.5603	11.4315	10.9009
12.9453	13.0918	12.7432	10.9263	9.97011	12.906	11.2479	10.567	11.4702	13.1162
12.2703	11.3061	12.8351	12.9595	9.21432	12.8823	11.218	11.2808	11.6707	12.7112
12.5857	10.8289	12.4481	13.1262	9.33316	13.1077	11.4362	11.1668	11.8994	13.2448
12.0206	11.4476	13.1548	12.6115	10.1111	12.981	11.1157	11.0505	11.375	11.9719
11.8182	11.2076	12.6978	12.785	13.4152	13.4376	11.7879	10.9972	11.9697	13.0634
10.8471	12.6378	12.9346	12.2405	9.13699	12.985	10.9159	11.8262	11.4252	13.1731
12.2155	11.73	12.536	11.1737	9.51175	12.73	10.9542	10.9091	11.7309	13.8232
13.0466	11.2192	13.0021	11.7723	10.8811	12.1121	10.5821	11.2216	11.5023	12.4998
12.6348	12.0735	12.2935	12.0604	9.86573	13.4415	11.3875	11.6804	11.2021	13.3015
12.1202	12.0888	11.9061	11.9553	10.1787	12.7553	10.8471	11.1357	11.3832	12.0272
12.0721	12.151	12.7356	12.1737	10.9708	12.5063	10.9241	11.2668	11.3498	12.1671
11.5694	11.227	13.3061	11.2252	10.7607	12.5231	11.3399	11.374	11.526	12.6296
12.3589	12.0788	13.4138	11.7398	11.0741	13.1002	11.2276	11.9001	11.462	13.0179
10.2444	11.5555	12.1874	11.9174	8.91886	13.157	10.6008	11.0286	11.3476	12.8256
10.9425	11.4702	12.2929	12.3473	10.7013	13.7152	11.0423	11.1131	11.7752	13.1336
11.1196	10.4564	9.17991	12.0718	11.2149	13.5625	11.0607	10.6546	11.4681	11.9862
11.1163	11.1624	11.5362	11.8521	12.1111	13.6254	11.0035	11.1072	11.5406	11.7322
10.5411	11.196	12.8549	12.1209	9.30834	13.643	10.4419	10.6129	11.8001	12.719
11.2958	12.332	12.1824	12.4115	11.1408	13.5381	10.9535	12.2222	11.9491	10.9936
11.1529	10.1712	12.0536	12.6519	10.6384	12.7593	11.0681	10.6821	11.6644	11.8906
10.9001	10.5774	12.1482	12.2642	10.8431	13.629	10.643	10.4848	11.3729	11.5675
11.5821	12.6595	12.0386	13.7355	10.1836	13.6549	10.9256	11.1529	11.3437	12.2594
11.9473	12.1232	11.716	10.3848	10.9359	13.6208	11.0217	11.3487	11.5651	12.0731
11.9498	9.0607	12.8707	12.2174	10.2691	13.4176	10.5078	11.7237	11.7181	11.7752
10.6555	10.6303	12.4427	11.1202	10.4083	13.8129	7.63663	10.1824	11.6294	12.8291
11.1248	10.9403	11.0119	11.7013	10.8719	12.6055	10.2204	11.1917	11.6434	12.0417
10.1485	11.9926	10.8494	10.6537	12.8321	13.6469	10.7482	10.8803	11.1662	12.5411
10.0967	10.1472	11.5675	11.4691	12.8798	13.1035	9.73809	10.6175	11.6041	12.1494
9.11114	11.1163	12.5068	10.2621	12.2574	12.1911	11.2866	11.4863	11.363	12.1948
10.6891	11.9293	12.1283	10.3891	12.4406	12.5741	10.4929	11.6631	11.6488	12.0745
8.09803	10.5962	13.1807	10.3891	11.2556	13.6224	10.4491	11.4757	11.7309	11.6225
10.0112	12.3518	12.6159	11.1364	8.78463	12.6653	10.585	11.1072	11.3832	12.2261
10.1319	12.3473	11.7313	10.8572	12.1596	12.7035	10.5245	10.7969	11.6316	11.5043
11.0077	10.1911	12.3357	10.3707	10.8765	13.3093	10.733	11.5878	11.8553	12.9917
8.79116	10.9715	11.5003	13.3442	10.9915	13.0394	10.5746	10.2252	9.06609	12.2894
9.08746	11.8194	11.9436	13.7979	10.9016	12.3512	11.1351	11.3354	8.75822	12.0168
10.5401	12.1548	11.7245	11.1007	11.4813	12.6214	10.7099	10.5411	10.7099	11.236
10.5127	11.1137	12.5748	8.76155	11.2186	13.5249	10.9651	11.679	11.0505	11.3465
11.0403	10.4635	12.1092	10.7789	11.2312	13.3711	10.8872	11.4757	7.7879	12.0918
10.9046	12.3608		10.9069	11.2348	13.0105	10.821	11.93	10.5236	11.902
10.8727	13.5927		9.66	11.463	13.129	11.0056	11.8341	11.0553	11.9196
11.3608	11.4788		8.224	11.2796	13.5744	10.9607	10.6303	8.63662	12.6099
10.9322	11.9516		11.062	11.5018	13.6376	10.9001	11.5023	10.4584	10.7194
12.838	10.8657		10.8626	10.7731	11.7453	10.6348	11.3658	10.5088	12.0283
12.8527	10.6129		11.0091	11.7427	13.551	10.4305	10.9809	8.83289	12.2541
12.9669	11.4803		10.6138	11.1131	12.658	10.6978	11.4803	10.6312	11.0661
11.6795	11.4491		11.2935	12.683	13.2456	10.8572	11.0721	11.5063	11.577
10.2969	10.3174		10.115	10.5275	13.4996	10.2276	12.6861	11.0934	11.9088
10.5028	10.9887		10.8281	11.8842	12.9906	10.8803	10.9106	10.5411	12.0241
10.0293	10.5934		11.2204	11.6243	12.6266	10.5479	11.3214	10.9381	11.0526
10.1737	10.978		8.75489	11.3146	13.9306	10.4584	11.93	11.1997	11.4788
10.8265	13.5851		9.07682	11.8807	13.0137	10.8218	11.3315	8.49586	12.5765
10.796	10.9958		11.6746	12.2	13.1389	10.4574	11.3471	10.5613	12.3578
11.2515	12.0964		11.5157	11.5196	12.0751	10.9211	11.1805	10.4263	11.0928
11.6448	10.7507		10.388	12.2345	11.236	10.8416	11.3745	10.421	11.4205
9.69523	11.6528		10.6582	11.7465	11.5483	10.6662	12.2755	10.2969	12.6839
10.4737	9.90989		12.1261	10.9578	10.7599	10.5048	11.8368	10.4757	11.9947
10.1699	12.1586		12.116	10.7288	9.16491	10.8803	11.5779	10.2479	11.2784
10.3977	12.1447		10.7624	12.6922	11.8975	10.4988	11.7744	9.62205	11.245
11.2627	10.4398		11.8588	12.7603	12.354	10.9922	11.1929	9.78627	12.2405
11.2889	11.3509		12.3807	11.8305	12.2694	10.7065	11.1904	10.0444	11.6165
11.7731	12.3312		13.2371	11.617	12.2874	9.38802	10.9189	10.8408	11.8591
11.7138	11.6119		12.444	11.8474	11.4661	9.42836	10.7682	11.0355	12.6004
11.6384	10.3576		12.8196	11.902	12.0137	10.2336	11.7887	10.7773	11.9535
11.6786	11.381		12.411	11.3896	10.8065	11.2461	11.7603	11.0741	11.8665
11.5911	10.5897		12.5957	11.3157	10.5362	10.5285	11.3066	11.7237	11.431
11.7707	10.9084		12.4944	11.7879	11.4035	10.7499	11.2222	11.3326	13.059
10.5382	11.1092		12.5147	11.6768	11.1724	10.2992	11.5551	11.1799	11.5367
11.0112	12.3326		12.6273	10.9951	11.9766	11.6604	11.3729	12.1901	12.7175
10.8978	11.2509		12.431	11.2149	11.3598	10.8122	11.3443	10.6564	12.5043
10.9929	10.7091		12.0617	11.5333	12.7715	5.75489	11.9484	11.6484	11.3859
11.3151	11.2282		12.6018	11.7351	12.0875	9.50383	11.4818	11.6555	12.2252
11.4691	11.0761		12.7099	11.1202	12.0123	9.06878	11.1917	11.8963	12.6048
11.1737	11.6411		13.2254	11.3592	11.9951	10.3923	11.9244	11.1787	12.5372
11.0498	12.1908		11.6891	12.0539	12.1494	10.1007	11.6636	12.5023	11.7108
11.1984	11.9421		12.8935	11.7343	13.0674	10.7322	11.2155	11.8711	12.0025
11.2021	10.5028		12.1926	11.5751	11.7486	10.9787	12.2198	10.6795	11.5488
11.4543	11.5911		12.6362	11.7777	11.3815	9.09011	10.9766	12.2662	11.9377
11.446	12.2764		12.6248	11.6689	11.7859	4.16993	11.9244	11.3929	11.4773
11.3049	11.2562		13.1777	11.4843	11.7883	11.3185	11.1319	11.7009	11.9636
11.5887	9.68124		12.55	11.4651	10.4919	10.7707	10.8353	11.4073	11.4414
11.8588	11.5108		12.3396	11.605	10.6689	10.733	11.5474	12.0179	12.3945
11.4294	11.3083		12.964	10.9196	12.2024	10.2288	10.6466	11.6184	11.3304
11.6724	11.774		12.2767	10.6064	12.5075	11.0028	11.8273	9.38586	12.0014
11.5985	11.6812		12.7781	11.1046	11.9567	10.4221	11.5406	11.0961	12.1036
11.5575	11.4762		12.1331	11.576	11.8246	11.1793	10.8619	11.4041	12.9166
11.6027	11.9719		12.2647	11.1637	12.0382	11.0728	11.2366	10.8416	11.2963
12.1966	12.0751		12.5892	11.4909	12.1309	10.6987	10.2761	10.7682	12.7828
12.3446	11.1273		12.7513	11.3437	12.0144	10.8796	11.8707	10.6119	12.2589
11.3559	11.8715		12.0563	11.1674	12.1111	10.4429	12.6218	10.5517	12.1808
12.1367	10.3663		12.9133	11.0526	12.3462	9.58872	11.5999	10.4041	11.9462
11.4247	9.99294		12.1225	11.0133	11.6644	10.2252	12.6976	10.4252	12.2556
10.1935	11.9578		12.1299	11.4843	12.129	11.1793	10.7607	11.0286	13.4936
11.1098	11.3729		12.6493	11.7444	10.5632	11.0728	10.7423	12.2677	12.4729
11.7936	11.021		12.3362	11.4009	11.9741	10.6987	12.3351	10.3859	12.1079
11.4512	11.9712		12.9719	11.3095	11.463	11.3869	11.0593	12.5864	11.9388
11.3707	12.9296		12.4538	11.3049	11.5632	11.4152	11.221	11.318	12.5003
12.2767	12.1699		12.4375	11.5013	11.7826	11.3982	11.5784	11.6711	12.1497
10.9106	11.0119		12.9294	11.6729	12.0144	10.4221	10.5736	12.2978	12.8661
11.1497	11.4883		12.1341	11.3848	12.0566	10.2252	11.6036	11.2076	12.7228
11.3718	10.0875		7.85798	11.4589	11.8451	9.58872	11.6027	11.4009	11.0647
11.4051	12.2653		8.15482	11.6587	12.3832	10.4429	10.988	10.7151	11.5073
10.888	12.5641		7.37504	11.7973	12.8586	10.8796	11.3799	12.021	11.733
11.1408	11.1818		8.31741	11.5372	10.5878	11.1046	12.4344	11.4383	10.796
11.1624	11.8704		7.75489	11.3185	11.5464	10.8619	11.4954	11.3095	8.26679
11.783	11.0314		7.83289	11.4294	12.0604	10.8842	11.3554	10.3826	10.8549
11.3723	10.3387		8.59991	11.7022	11.8823	11.2414	11.1586	11.5589	10.9944
11.4988	10.7125		8.02791	11.7419	11.7112	11.1793	12.2189	11.1605	11.5646
11.2198	8.53528		12.2018	11.8673	12.0987	11.0728	10.8258	11.5358	11.1157
11.6551	11.3106		12.774	11.7368	11.5454	10.6987	11.3197	11.1408	11.1599
11.4471	11.9604		13.128	11.6298	11.3454	10.4221	12.145	11.6952	12.207
11.5774	9.58496		11.7465	11.3625	11.6537	10.2252	11.8033	11.9571	11.2186
11.5665	11.8978		12.118	11.5751	11.8017	9.58872	10.5226	10.9189	11.9604
10.8455	11.5008		11.527	11.5023	11.8174	10.4429	11.5925	11.9723	11.168
11.617	12.0721		12.1762	11.3004	11.6362	10.8796	10.9129	10.84	11.3554
12.2644	11.6939		12.2868	11.7427	12.2255	11.3869	11.5859	11.196	11.2562
11.3625	11.0782		12.2642	11.1131	12.352	11.4152	11.4625	13.047	11.0748
11.7117	11.8435		12.3682	12.683	12.9767	11.3982	10.7432	12.5001	12.7442
11.4025	12.9965		11.1098	10.5275	12.7601	11.1228	11.7147	11.7846	11.3354
10.858	13.0913		12.2808	11.8842	12.5762	10.5236	10.5812	11.9421	11.3837
11.5637	12.8353		11.0189	11.6243	11.8826	11.2324	11.6152	12.0993	11.7985
10.9091	12.685		14.0385	11.3146	11.8065	11.0154	10.5157	12.7183	10.6978
12.6357	12.8784		11.989	11.8807	12.1023	10.5421	11.0954	13.1327	11.3772
11.703	12.5524		12.6147	12.2	13.8698	11.4325	12.3628	13.1016	11.6156
11.7368	12.0871		11.664	11.5196	13.7106	11.5103	11.1892	12.6177	12.6481
11.0647	12.536		12.5677	12.2345	13.6161	11.2058	11.5618	13.1709	10.8162
10.0782	12.4479		12.5033	11.7465	13.4612	11.0505	12.7667	11.785	11.4691
11.0795	12.0851		12.2544	10.9578	13.621	11.0091	10.7381	10.2715	11.749
11.0532	12.9611		12.4115	10.9578	13.5023	10.6546	11.242	10.4979	10.69
10.0084	11.8404		12.4033	11.7427	13.5543	11.1046	11.6036	12.2647	11.6064
10.9054	12.6034		12.3457	12.0522	13.4049	10.1408	11.3487	11.4215	11.8178
11.7147	13.1294		11.5985	11.1131	13.5317	10.0782	11.5906	11.0868	13.4617
11.7969	12.869		12.1504	12.683	13.2522	11.3437	10.403	11.2691	11.5098
11.8731	12.5425		11.9484	10.5275	13.6491	10.9887	11.1624	11.3393	12.0213
11.6425	12.9604		12.151	11.8842	13.7556	11.0203	11.2784	10.6724	12.349
11.6795	12.242		12.2192	11.6243	13.546	11.9281	11.0519	10.5118	12.2586
11.3185	12.8727		12.1319	11.3146	13.4149	12.2992	12.3205	10.8376	12.0251
11.3095	12.9622		11.9866	11.8807	13.7512	9.29462	10.2808	10.5784	12.118
10.769	13.1378		11.1196	12.2	13.9383	12.1929	11.1874	10.0098	12.1542
11.6339	13.1496		12.23	12.5048	13.4303	11.9166	10.6027	11.0627	13.1249
11.1453	12.8886		12.3526	11.5196	13.971	11.9065	11.2021	10.3761	12.2131
11.6143	13.1929		12.6122	12.2345	13.6399	10.9388	10.5915	10.783	12.2073
11.8803	12.7007		10.5943	11.7465	13.6994	11.0133	11.5319	11.224	11.4341
12.0283	12.2668		12.5736	12.2923	13.5781	11.8045	11.2871	10.544	12.5978
11.8134	13.0389		11.0861	11.0748	13.6996	12.5328	12.9088	10.9527	12.0334
11.8688	12.9054		11.3745	11.4105	13.4435	10.69	11.3421	10.7993	12.3407
11.8792	12.4341		11.2562	11.3083	13.7571	10.5878	11.3208	10.2992	12.9611
11.3247	11.8754		10.6493	11.2354	13.4832	10.236	9.43879	10.7254	12.9913
11.8337	12.563		11.0314	11.1674	13.6229	10.5651	11.2837	10.6609	12.3396
11.0492	12.1605		12.1144	11.2779	13.697	10.9751	10.8242	10.3309	12.3301
11.2877	12.5894		11.9901	11.2003	13.5456	10.9901	10.4898	10.7262	11.697
11.1497	12.9896		11.8914	11.1966	13.1402	11.1189	10.7715	10.7731	12.2755
12.8246	13.1301		10.8933	10.9001	13.6162	10.7574	11.4491	11.188	12.3298
11.1331	12.9919		10.8788	11.1592	13.63	10.8408	11.769	10.6537	12.3295
11.4722	13.3666		11.5751	11.5493	13.6169	10.733	11.2149	9.87345	13.0475
10.7524	12.5241		11.7347	11.3493	13.6991	10.236	10.4788	11.5665	13.0483
10.875	12.0798		11.3581	11.6294	13.3379	10.3151	11.6087	12.0011	13.5355
10.8588	12.5627		10.3083	11.1867	13.2279	10.4168	13.2699	12.375	12.6513
11.2586	12.7324		11.1085	11.6046	13.5701	10.1408	11.7591	11.1892	12.7356
11.4599	12.6733		10.8849	11.6484	13.568	10.6064	11.0478	12.5043	12.8496
10.7177	12.8961		11.3112	11.6124	13.074	11.6515	12.7797	12.4367	12.0755
10.8494	13.0149		10.5108	11.2228	12.7465	10.7322	12.2067	12.7486	12.263
11.3415	13.6462		11.0593	11.0021	13.5415	10.6239	12.6087	11.7288	12.1338
11.5859	12.3387		10.3487	11.8857	13.76	10.6375	11.5387	13.1097	12.5272
10.7364	12.3063		10.3083	11.098	13.4642	11.1389	12.3373	11.8086	13.1813
10.8478	12.1605		11.4625	11.4783	13.6997	12.432	11.5656	11.6878	12.7789
10.352	12.4165		9.91139	11.188	13.6163	11.8599	12.2006	12.1066	12.2636
10.5498	13.0563		10.9001	11.5948	13.2189	11.6821	13.1149	11.3971	12.7309
11.9809	12.4941		10.8273	10.7465	13.7951	11.8982	12.1095	11.1504	11.9337
11.3918	12.9828		11.9248	11.8584	13.8683	11.1196	12.9504	10.7482	12.1583
11.2761	13.4325		10.8178	10.825	13.6578	11.7511	12.6055	10.1561	13.0555
12.2009	12.9399		8.80735	11.4762	13.4584	11.9318	11.3225	10.7912	12.7801
11.7134	12.5277		13.0539	11.5651	12.3468	11.2825	12.5299	10.7756	12.5013
11.4341	12.2533		12.4813	11.5028	12.0765	11.2003	12.8178	10.825	12.9605
11.3376	12.8756		9.39874	11.5656	11.1997	11.0396	11.9625	10.4696	13.0775
11.1319	11.5216		9.98726	11.5177	12.1408	12.1944	12.2845	10.9629	12.6806
10.9809	12.1376		12.9387	11.462	12.7228	12.1463	11.6533	10.7211	10.6707
11.5546	12.9209		13.2586	11.1383	12.1532	12.0262	11.1812	10.2021	12.8447
11.3955	13.3593		9.21432	10.84	11.8971	12.1222	11.2354	11.1762	11.9694
11.3421	12.647		2.58496	9.73978	12.0379	12.2603	12.0427	11.255	12.3245
11.0182	12.6786		13.2916	11.4722	12.2088	11.9121	12.2506	10.5498	12.8973
11.888	12.9355		13.1236	10.8925	10.7515	11.7288	12.1637	10.4564	12.3247
9.69349	12.585		8.41363	10.0728	11.0396	11.3788	12.0855	11.0674	12.66
11.1699	12.4755		4.9542	9.56224	10.4959	12.1539	12.4229	10.9204	11.8541
11.1254	13.1847		12.8721	11.0961	10.5584	11.1254	12.0543	10.5887	13.1198
10.9263	13.0792		13.2594	10.7482	12.2161	10.6519	12.4788	10.6165	12.3592
10.9715	12.98		9.69349	9.51175	11.3276	11.6555	11.7108	11.1737	11.4742
11.0492	12.1948		8.224	11.1124	12.6555	11.1529	11.9118	11.0286	12.3435
10.9809	12.6384		13.151	11.0258	11.8541	11.0293	12.6048	10.7549	13.3446
10.6952	12.9403		13.2393	10.8978	12.7605	10.567	11.6138	10.1599	12.6032
10.8001	13.0629		9.26679	11.2883	12.1341	10.9366	11.314	11.683	13.0135
11.3015	12.9462		2	11.0355	13.4057	10.3117	11.1059	11.8435	10.9256
11.9773	12.9379		13.0681	11.0471	11.6939	12.1963	11.204	11.6913	11.7202
11.204	12.2476		13.481	11.0888	11.3095	10.9233	11.2312	12.0848	12.8702
11.0802	13.0783		9.90539	11.7266	11.7215	10.96	10.0835	11.2456	12.5741
10.8719	12.6841		7.81378	11.2143	11.5651	10.8842	10.9951	11.9311	12.7379
10.5068	13.1227		13.0565	11.2438	10.7773	10.5868	10.4788	12.635	12.7962
11.3912	13.3637		12.8277	11.0914	11.2009	10.8549	11.6865	11.9679	12.4081
10.4062	12.6149		13.3115	9.47776	11.3531	10.9816	11.4893	12.1883	12.116
11.0112	11.8591		12.2659	10.0126	10.2854	10.3072	11.9737	12.454	12.3049
11.1098	12.3239		12.1614	10.796	10.9809	9.9629	11.2662	12.7478	12.2107
11.2378	12.5226		12.0196	10.7262	9.87652	10.7789	11.599	12.1115	13.103
10.8416	12.7155		13.1923	10.7607	11.3923	11.0105	11.9281	11.5584	12.8138
11.638	13.2119		12.5845	12.1611	11.6799	11.6511	11.0761	11.0694	12.4118
10.9403	13.0072		12.6382	11.8925	11.1215	11.6207	12.9719	12.3813	12.4921
11.4331	12.8074		12.3696	11.6587	10.9285	11.3089	12.8174	11.4793	12.2989
11.7912	12.1013		12.0262	10.9144	10.5736	11.224	10.8049	12.7855	12.7385
11.4934	12.7787		12.6307	11.3259	11.236	10.2889	11.2825	12.2018	12.7364
11.7694	12.4388		13.05	11.0668	11.4702	11.6152	11.4974	12.5985	13.0159
11.3799	12.9694		13.3974	10.4717	11.0203	12.0379	11.0348	12.0861	12.6227
10.8903	12.8807		10.3399	10.4115	11.445	12.4571	11.6211	10.4189	12.3376
12.0286	12.6052		12.0324	11.4722	10.8611	12.4115	10.4848	11.8435	13.7388
12.0192	12.82		12.2015	11.1427	11.7082	12.5053	11.0566	11.3236	12.9423
10.3685	12.775		12.365	9.55842	10.7245	11.3729	11.318	9.69871	11.9654
11.2155	11.8711		12.4929	10.4179	11.2779	12.4605	11.5713	11.9905	11.9944
11.4414	12.9289		12.1874	10.8502	11.0189	11.8412	11.0802	10.2796	12.7789
12.0324	12.6587		12.391	11.5033	10.9144	11.446	10.6055	10.9986	12.5063
11.5845	13.0289		12.1459	10.783	11.5211	11.8301	10.6175	13.0578	12.4367
11.7009	12.769		12.1805	11.4247	11.7557	11.4553	10.8688	10.9794	11.9133
11.2354	13.0081		12.5108	11.0974	10.8826	11.9819	11.3281	12.7593	12.0196
11.6896	12.7824		11.3799	10.9121	11.8715	11.7566	11.1447	12.3354	12.527
12.1049	13.5319		10.9527	10.6448	11.8198	11.7536	12.188	12.3655	12.7474
10.6138	13.0394		10.5108	11.0265	11.1491	11.6243	11.2837	11.7723	12.1396
11.1485	13.0531		11.4914	11.4231	10.4635	12.0641	11.432	11.8842	11.8463
11.163	12.4676		11.1072	11.5551	10.3783	11.5746	10.9159	11.544	12.8502
12.1712	11.3371		12.7605	10.9121	10.9285	12.2327	11.9823	11.7756	12.8361
11.5864	12.5519		12.1408	10.9513	9.45121	11.9425	12.733	12.3685	12.7522
11.7611	13.3879		11.3526	8.93369	11.0498	11.7368	11.1892	11.7074	12.3393
11.8049	12.1383		12.8325	8.52748	11.3185	11.6869	11.2906	13.1491	12.325
11.6069	13.2249		12.2822	11.0042	11.4336	11.5878	11.2246	11.1517	12.5409
11.8494	13.0454		12.6902	10.9218	10.7288	11.5594	11.7952	12.0941	13.2392
11.5396	12.0957		12.8404	10.0861	11.3772	11.9915	11.6325	11.9733	12.8681
8.74483	11.5211		12.2276	12.1818	10.7764	10.9723	11.8423	11.8486	12.2633
10.5008	12.8725		12.4062	11.0688	10.8773	11.115	11.7013	11.3089	12.6025
12.341	13.0012		12.4546	11.0941	10.6724	11.7249	12.0382	12.2264	13.4877
12.9956	12.567		12.5214	10.93	10.4737	11.4284	11.5177	11.1124	11.7469
13.2263	12.9192		12.9816	11.0279	11.117	12.0792	11.3598	11.4388	12.4435
12.8846	12.906		12.158	10.9256	11.6069	11.0244	11.96	11.8162	12.2723
12.9737	12.7861		12.5974	11.5216	10.8811	11.6165	12.0815	11.88	13.1532
12.6296	13.0962		12.4315	10.6375	11.3902	11.7887	12.4666	11.628	12.224
11.3359	12.6364		11.3886	11.2935	10.8025	11.3089	10.7674	12.8891	12.3926
12.2082	12.5467		12.3748	11.3788	10.8305	11.8174	12.0914	12.9685	12.3261
11.7532	12.432		12.8337	10.7624	11.0098	11.3842	10.7022	11.8309	13.0538
10.9337	12.5056		12.4722	11.3598	11.5201	12.0454	12.0046	12.4828	11.9065
11.6106	11.8017		12.5204	10.29	10.2691	11.5319	11.3163	11.9207	12.5758
12.196	12.1023		12.7826	11.3987	11.1415	11.4702	11.9726	12.2723	11.6808
10.8392	13.0317		12.4984	10.7748	10.2703	10.9651	10.7822	12.5272	12.9498
12.2315	13.0851		11.9005	11.6143	11.9248	11.2538	11.9065	12.7106	11.9307
11.8811	13.0107		12.0957	10.8329	11.1743	10.8297	11.5285	12.0782	13.1729
12.956	12.7684		10.7515	10.7895	11.032	11.9676	12.5582	12.5172	12.8706
12.2958	13.0272		10.2479	10.4252	10.3343	10.6883	12.2755	11.7969	12.2158
12.5589	12.2049		10.3772	11.5751	10.3859	11.2621	12.0014	11.6702	12.2312
12.9131	12.4926		10.5108	10.8345	10.4625	11.0007	11.8792	11.4863	12.0705
12.3786	12.729		9.10329	10.5068	10.8549	11.0728	10.6101	11.102	11.7372
12.0067	12.9442		9.18735	10.6027	11.7245	10.7356	11.2444	13.4318	12.8063
12.4944	12.1325		8.96	10.9024	11.6546	10.8447	11.3163	12.4828	12.2627
12.4622	13.0556		12.6041	10.4909	10.66	10.6653	10.2946	11.5741	12.0203
12.3281	12.6175		12.3888	10.5058	9.93369	11.1421	12.0664	11.2633	12.3256
12.6243	13.1531			10.0512	9.89482	11.3348	10.774	11.752	12.9654
12.3134	12.2975			11.8317	10.007	11.0505	11.3576	12.2851	12.4712
12.5651	13.4381			10.2597	10.4788	10.9204	12.808	13.4695	12.0914
12.6624	13.0429			10.3049	11.1768	11.3548	11.286	11.8482	12.912
12.919	11.1712			11.0815	10.6671	11.2784	11.3247	10.7632	12.9088
12.412	12.5541			11.527	11.1818	11.1066	10.7632	11.8769	12.1
12.8599	13.1128			10.8533	11.1655	10.8765	12.4336	12.0755	12.6524
12.7993	11.8138			10.1737	10.3117	10.9737	11.4205	12.1497	12.3995
12.5527	12.8564			11.716	11.1517	11.1033	10.1699	11.7065	11.7834
12.1241	12.5063			11.1935	10.8781	11.0828	10.5793	11.6613	13.0946
12.1709	12.2636			10.2703	11.5699	11.1529	11.102	13.5098	12.6156
12.3376	12.674			10.8681	11.4221	10.9196	12.6334	11.2848	12.3567
12.4051	13.0025			11.8041	12.286	11.2264	10.8603	11.0154	12.4569
12.5098	11.3061			11.0126	12.4714	11.0348	12.4735	11.0355	12.9217
11.9315	12.7838			10.2276	12.8982	11.4168	10.6129	11.821	12.8961
12.334	13.0551			11.7091	13.5044	11.0647	12.7074	11.0307	12.0272
12.4367	12.0345			11.2981	13.3469	11.3078	12.4476	11.5416	12.2246
12.2697	12.7347			10.3095	10.8956	11.0519	13.211	11.233	12.7791
12.1102	13.211			11.0681	10.5718	11.1972	11.7703	11.4388	12.1053
12.3688	12.6066			10.3376	11.6092	11.1	11.6147	13.5846	12.2339
12.2456	12.8717			10.4094	11.6742	10.9958	12.2003	10.8258	13.3475
12.334	12.0735			10.6466	11.9222	11.4594	12.2932	12.06	12.2198
12.3896	12.3759			11.4543	9.94105	11.2408	12.0993	11.2467	12.6522
12.4398	13.0962			11.1561	11.5774	11.2348	11.8891	12.3526	12.4033
12.3029	12.8311			11.7108	11.6751	11.2342	12.3783	12.366	11.5555
12.2773	12.595			11.2894	11.7283	11.2586	10.7524	12.8041	12.2438
12.5142	12.7482			10.7764	11.9058	11.5613	11.5821	11.6782	12.6533
12.3625	12.3501			12.42	12.8973	11.764	11.2533	12.4876	12.8696
12.2177	12.6693			10.7657	10.1472	11.258	12.8541	12.2787	11.4173
12.3704	13.0109			10.4757	10.1561	11.1235	11.4157	12.2946	11.0154
12.357	12.5798			11.5152	9.96	11.2306	11.8986	11.6321	10.6411
12.3573	11.0532			11.6631	11.3652	11.7507	12.87	12.2079	12.2327
12.3832	11.2137			10.5981	9.85019	11.2384	11.7224	11.5073	10.6248
12.4939	12.2372			10.7185	11.3106	10.7168	12.1586	10.6339	11.2929
12.4094	12.8118			11.207	12.4936	11.0007	12.4622	12.8212	13.4919
12.8368	12.5637			10.7082	11.3685	11.5382	12.1016	11.8158	11.9647
12.6305	10.6546			11.2336	11.1427	10.6742	11.1331	13.3143	10.2715
12.625	12.4247			11.2773	11.9607	10.7624	11.941	12.649	12.9792
12.349	13.4964			10.749	10.8258	10.7624	12.0046	12.1712	10.5943
12.5372	11.7603			10.9001	11.4589	11.0112	12.0168	11.5859	12.4651
12.3875	11.741			10.7944	10.9837	10.6636	11.744	12.0604	11.8865
12.6528	13.0659			11.0868	11.4236	11.062	12.2952	12.1183	11.8325
12.4873	13.4721			10.7863	11.5324	10.4105	12.5567	11.7773	11.239
12.5338	10.8146			10.5555	11.7074	11.1059	12.9449	11.952	11.7215
12.5729	13.2374			10.6935	11.1637	11.188	12.288	11.9869	11.7532
12.4192	12.2694			10.4315	12.1173	11.1737	12.4226	11.9218	12.0248
12.6259	11.3298			10.3095	11.1755	10.7936	11.9436	11.6216	10.1421
12.3261	13.7042			10.8742	11.5967	10.8447	12.527	12.5689	10.9636
12.0077	12.099			11.3399	10.2854	10.7879	11.6087	11.672	10.4357
12.2917	12.1867			10.5575	10.1434	11.0861	11.9669	11.9259	11.9333
12.6524	10.7557			11.2438	10.5196	10.8533	12.8939	11.7224	11.6551
12.4986	12.4442			10.9915	11.823	11.1699	12.9291	11.9633	13.2314
12.0924	12.4497			10.8758	12.1904	10.8826	11.4914	11.3896	8.95128
11.9647	11.7305			11.8313	11.6398	11.2761	12.1721	11.0741	11.716
12.378	11.9604			11.1	12.0334	10.8842	12.8694	11.5892	10.8017
12.6768	12.623			9.56033	11.8914	10.5479	11.7181	11.2773	11.3066
12.5548	11.9106			10.9723	12.0865	10.7381	12.0434	11.2354	12.0289
12.2671	11.5058			10.3848	10.8933	10.7168	12.3151	11.9776	11.1655
12.7834	12.8092			10.5304	12.8838	10.8218	12.7071	11.4993	10.7245
12.9151	12.4941			10.1935	12.9721	10.4988	12.1007	11.2264	11.0327
12.5873	11.3542			10.703	11.617	10.2372	11.5474	11.5994	9.43254
12.5543	11.8642			10.2396	10	10.6275	12.3904	11.3049	10.8439
12.0112	11.5784			11.4067	11.1072	10.4284	12.4067	11.2402	12.1954
12.6059	12.7149			10.4429	12.7611	10.7279	12.9634	11.2467	10.4959
12.748	11.6613			10.6457	11.462	10.5157	12.7879	11.3219	10.9174
12.5941	12.294			10.1293	11.9564	10.5147	12.5805	10.9787	12.0701
12.2027	11.764			10.6996	11.9567	10.5028	12.5696	11.1855	11.5873
12.4365	12.8704			10.8321	13.1889	10.9425	12.5258	11.3493	11.0573
12.6843	12.1548			11.4476	12.6808	12.3078	12.2067	11.5864	11.2556
12.9166	12.0861			11.5474	13.0191	12.4043	12.4504	11.1364	11.102
12.643	11.3587			11.8796	12.2755	11.5162	9.48784	11.1059	11.3465
12.5319	12.5241			11.5892	10.5498	11.1517	12.2441	11.5736	11.6064
12.2453	11.1331			11.29	11.3236	11.1072	13.1209	11.6211	11.163
12.3315	12.1715			10.8234	12.577		10.6644	11.4818	9.56986
12.4976	12.4906			9.65821	11.9833		11.0133	11.3592	10.5008
12.7553	12.9403			11.6826	12.5289		10.032	11.3066	10.5934
12.3337	12.3362			11.0244	11.7052		9.49586	10.1447	9.71768
12.821	12.4416			11.5147	11.8082		11.3032	11.3443	10.2264
12.6843	11.3129			10.8297	12.3669		11.8819	11.2366	10.9766
12.5425	12.927			10.7524	12.1718		11.0049	10.6978	11.1787
12.4635	10.5727			11.0355	13.0185		11.8174	12.2101	11.8842
12.5976	12.3537			11.6671	12.9551		11.1649	11.6156	11.1706
12.6043	11.3691			11.0105	12.5159		12.6627	11.6064	11.0182
12.2735	12.5169			11.544	11.865		12.7881	11.3918	10.6339
12.7026	12.0647			10.7185	12.3415		12.0573	11.8317	8.89482
12.3228	11.7595			11.2204	11.1536		11.6795	11.93	11.3021
12.1602	11.5637			11.5294	13.1534		11.8309	11.5807	9.49785
12.5006	11.5469			11.1007	12.6766		11.9625	11.8178	9.83289
12.6558	12.7484			11.4252	11.8529		10.7288	11.617	9.47978
12.272	12.5567			11.168	12.4065		11.3095	10.96	12.3259
12.5793	12.7061			10.9196	12.8652		12.4393	11.1886	10.1523
12.4244	12.1167			11.188	11.883		12.5899	11.0654	10.1033
12.3663	12.5892			11.1674	12.5637		12.6946	11.9473	8.75154
12.3699	12.7043			12.3712	12.3979		12.1564	11.3309	10.0954
12.5056	11.6768			10.7566	12.7463		12.6562	10.6952	8.11894
12.4078	13.1975			10.363	12.5155		12.2565	11.3129	10.6733
12.36	12.7688			11.0458	13.7091		11.815	11.6032	9.46557
12.5294	11.9174			10.1241	7.39232		12.3202	11.7768	9.9571
13.0639	12.3029			10.2228	10.8202		12.4236	11.7377	10.8114
12.2234	11.9267			10.9737	10.2467		12.6584	11.0835	10.8727
12.3231	11.4939			10.9024	9.43671		12.6161	11.5675	9.83447
12.5187	12.5177			11.4078	10.7499		12.0345	11.757	10.3869
12.2267	12.4099			9.96434	10.8665		12.9133	10.703	10.813
12.5541	12.2318			11.5694	10.4471		13.3515	11.2935	10.1046
12.6268	12.3129			11.5887	10.9571		12.7387	11.9726	9.13955
12.5779	11.7698			11.7436	10.643		11.7249	11.8021	9.24317
12.5625	13.4637			11.158	11.6684		12.3219	11.6457	11.7004
12.5964	11.544			10.5008	9.97728		12.5495	11.5798	10.7202
12.1643	12.1033			11.6852	10.611		12.1434	12.84	10.0715
12.6998	12.6165			10.7415	10.9915		12.5157	11.3247	10.3531
12.357	11.3117			11.2592	10.9046		12.7119	11.7381	10.1319
12.3982	12.1972			10.6555	11.7977		12.5438	11.4372	10.6339
13.5663	12.7232			10.9527	10.2773		12.6649	11.6978	9.83763
14.0487	12.1075			11.3276	11.0539		11.8657	11.4491	11.0382
11.9012	13.2248			11.3482	11.5285		12.9558	10.9513	7.32193
12.8027	11.599			11.4231	11.268		12.3449	11.7723	8.48382
13.3632	11.617			11.6211	9.88417		12.7134	11.5551	11.0168
13.5057	12.3185			11.0861	10.6564		12.3298	11.7549	9.50383
11.2796	12.0848			10.9121	10.9076		11.7078	11.6344	11.2432
11.2952	10.4707			11.1855	13.2046		12.6237	11.431	10.0607
11.3548	12.4617			11.6738	13.5233		12.4489	11.294	11.4863
8.69	12.4858			11.5854	12.7217		12.013	11.5454	10.1799
10.7099	11.1861			11.6018	13.0258		12.0738	11.4331	9.79604
12.0185	12.7313			10.5651	12.5003		12.5018	11.733	9.31741
11.1319	12.3977			11.5646	12.5534		11.8494	11.6284	9.76487
11.363	11.8948			10.6439	12.6161		12.5546	11.5831	11.0895
10.8455	11.7595			9.88264	13.3527		12.2603	11.2021	9.50779
11.2113	10.9873			10.764	13.2113		12.4134	11.5493	11.0307
10.6193	12.3512			10.1447	12.6898		12.2488	11.6978	10.6742
10.5177	11.7052			10.8971	13.0553		12.3979	11.7065	9.89936
11.1567	11.3465			11.7364	12.2213		11.8463	12.1251	10.5699
12.1341	12.7818			11.8333	13.2786		12.2312	11.2021	10.4533
12.0098	11.7453			10.7022	13.2217		12.3559	11.3982	9.64024
12.2603	11.5023			11.3729	12.9289		12.3595	11.5755	9.53138
12.2234	12.1724			11.2312	11.3788		12.0109	12.2464	10.4998
10.6083	12.2104			11.3641	13.0111		12.2764	12.3666	9.67596
10.7415	11.6604			11.0389	13.0578		11.8033	12.26	10.1886
11.9054	12.6214			10.7838	10.9837		12.1082	12.2482	9.51964
8.7211	12.8457			10.5897	10.3598		12.179	12.2653	10.4471
10.4868	12.3652			10.0647	10.1434		12.1408	12.7964	7.62936
12.3276	12.8329			9.03067	10.8956		12.8859	12.5095	9.20457
9.84549	12.5687			11.4305	10.5718		12.0957	12.2958	10.3619
12.935	12.0674			11.3826	10.9166		12.3479	12.3958	10.8463
13.1248	12.1431			11.4435	9.88417		12.2961	12.3202	12.0708
9.08746	12.1222			10.7756	12.3001		12.4344	12.3009	11.3815
10.5127	11.7578			11.5289	11.6092		12.5041	12.6618	12.4538
11.0403	12.101			11.4242	10.4919		12.2456	12.4584	11.3821
10.9046	11.9758			11.4533	10.7245		12.2697	12.2506	9.76321
10.8727	12.745			11.2521	11.6742		12.1542	12.5864	8.15987
11.3608	11.9454			10.9418	11.9222		11.8234	12.7651	10.8431
10.9322	11.8738			10.6926	9.94105		12.27	12.2267	10.0701
	11.0098			10.9381	10.6671		12.2854	12.7795	10.6457
	12.8005			11.1059	11.5774		12.6524	12.5226	10.796
	12.6337			12.1762	11.6751		12.5748	12.4152	10.9636
	11.8134			12.224	11.7283		12.3669	6.06609	8.82018
	12.5584			12.5985	11.9058		12.7453	5.08746	9.44501
	13.0502			12.0661	11.1637		12.6937	5.97728	9.70217
	12.6011			11.8494	12.8973		12.9544	6.44294	9.07414
	11.6193			12.0276	11.8929		11.9451	5.83289	10.8711
	12.2553			12.0081	10.1472		12.7636	4.80736	11.1911
	12.1431			11.7985	10.1561		12.4941	8.33539	8.71768
	10.9174			12.0644	10.8971		12.8275	5.32193	9.1472
	11.4737			12.7385	9.96		11.5953	7.71425	10.1662
	12.1215			12.3982	11.3652		11.0967	8.75154	11.0614
	12.6216			12.2122	9.85019		11.0161	11.6546	11.6344
	11.5627			11.8619	9.86882		10.8765	11.2192	10.0196
	12.4276			10.93	11.3106		11.8506	11.5962	9.10591
	12.8811			11.744	12.4936		11.7262	11.4574	10.978
	12.5299			11.5013	11.3685		10.9535	12.118	11.1157
	12.0997			11.6156	10.6944		10.446	11.1306	9.29462
	13.2336			11.6211	11.1427		12.2186	11.4873	9.44294
	12.3617			10.8486	12.3734		12.3134	11.5976	11.2198
	12.4179			11.2252	11.9607		12.2618	11.4533	10.7822
	12.6718			11.6124	10.8258		11.2432	11.7108	11.2825
	11.9073			11.7406	10.5708		12.0841	11.1098	10.4471
	12.6595			11.4579	11.4589		10.058	11.6546	10.6627
	12.0175			11.4067	11.4236		11.5507	11.92	11.1718
	11.9031			11.4686	11.3565		10.6165	11.4727	11.6715
	12.7505			10.851	12.3729		11.2192	11.568	9.10852
	12.4909			11.2294	11.1674		10.9549	11.3371	11.0084
	11.8293			10.668	11.5324		11.1293	11.1941	9.98157
	12.4826			10.6156	11.7074		11.3614	11.2633	11.0768
	12.2989			10.8719	11.1637		10.9374	11.5948	12.7155
	12.1186			11.1991	12.1173		11.7867	11.4579	9.78953
	11.8459			10.7381	11.1755		11.4878		10.0661
	9.07146			10.7262	11.5967		10.7912		12.0974
	12.6409			10.6393	10.2854		11.0788		9.18239
	12.1069			10.6653	10.5196		10.4367		10.2703
	12.3644			10.4147	11.6289		11.2668		10.5236
	13.1977			11.1137	11.823		10.733		10.7039
	12.127			11.0593	12.1904		10.4062		11.93
	12.0074			11.4651	10.0238		11.0881		10.5736
	12.8307			10.8502	12.0334		11.5328		9.85175
	12.1277			11.0634	10.2656		11.5868		11.1131
	12.9307			10.444	11.8914		10.7773		11.1491
	12.0904			10.9823	12.0865		12.5159		11.4594
	11.4605			11.0217	10.8933		10.9024		8.87036
	13.2515			11.5353	12.8838		11.2252		10.3454
	12.6312			10.5469	11.617		10.7566		9.13699
	12.0375			11.2952	10		11.056		11.0532
	12.4515			11.286	11.4455		10.5803		11.4336
	12.0042			11.0203	11.1072		10.5953		11.7932
	12.7108			10.813	12.6232		11.4722		10.2324
	11.102			11.5053	13.0671		11.4163		10.5147
	12.4773			11.0437	12.8975		10.7557		11.4179
	12.014			10.5765	11.5684		11.8078		11.3603
	9.94251			10.9701	12.8965		11.9226		8.39232
	12.129			11.06	13.138		11.8887		7.61471
	13.1713			10.9069	13.418		12.6638		12.2668
	11.9897			10.4878	12.9061		11.4362		11.3794
	11.3214			10.9263	13.3063		11.5319		12.7684
	10.6821			10.643	13.0212		11.4388		11.7288
	13.1314			11.7087	13.3301		11.794		9.18982
	12.5899			11.0458	12.8694		11.3842		11.0914
	12.7194			10.9687	12.4128		11.1497		12.0485
	10.7211			10.5479	12.8431		11.5459		9.91139
	11.6439			11.8021	13.2069		11.4094		9.64024
	12.3044			11.1573	13.2732		9.71081		11.9001
	13.0444			11.2929	12.0464		11.0293		11.2767
	12.557			11.117	13.2933		10.7004		11.9823
	11.3896			11.3208	13.9245		11.0782		10.978
	12.5908			11.2738	13.3549		12.0984		11.5897
	12.7058			10.8122	13.1344		11.3376		12.6046
	12.2932			11.2479	11.4388		10.4105		11.4315
	12.412			11.0126	13.0346		10.8865		10.792
	12.3304			10.7814	13.4975		10.4325		11.4635
	11.6839			10.8963	12.3554		11.1749		11.585
	12.5253			11.7895	12.7069		10.9794		11.3559
	12.3799			10.544	12.3639		10.9694		11.7879
	11.7541			10.6821	12.6738		10.8098		10.7099
	12.6436			11.0735	12.7814		10.5812		11.73
	12.5997			11.9185	13.1903		11.4152		12.9246
	9.60733			10.6804	12.914		12.2574		12.3576
	10.9571			9.60177	13.0951		12.2467		11.6852
	11.4737			10.6733	14.0573		11.5887		12.1121
	11.1855			10.796	13.5921		10.3718		11.7628
	10.9586			11.0382	12.8005		11.5122		12.9773
	11.0802			10.3015	12.5572		11.7973		11.4558
	10.5774			10.9636	11.4083		11.3168		11.7177
	11.1033			10.8781	13.0079		10.8234		11.056
	11.0348			10.9787	13.1637		10.6978		12.1244
	10.4988			10.9908	12.514		10.8603		11.1643
	11.1273			11.1517	13.3529		11.3146		11.5732
	11.2703			11.1072	12.0481		11.9189		12.6078
	11.03			10.6591	13.2787		11.4625		12.7682
	11.7916			10.9374	13.2448		12.3669		11.7859
	10.825			10.2503	13.1949		11.1007		12.4105
	10.668			11.6371	12.923		12.4645		11.8154
	11.7185			10.2969	12.1386		10.3674		12.0213
	10.6865			10.2574	13.4253		12.2682		10.8025
	11.1176			10.1824	13.5028		11.4099		12.3769
	10.952			10.4346	12.7063		12.1526		11.8529
	10.6689			11.4558	12.967		10.9218		11.1768
	11.3117			11.5196	12.8605		11.6147		12.2802
	10.2946			11.8186	13.2952		10.8423		12.374
	11.0627			10.7389	12.685		11.2402		12.3205
	11.6891			10.7398	13.5237		11.0566		12.4455
	11.0077			10.1724	13.4031		11.5755		12.3171
	11.6555			10.3343	12.0137		11.5864		12.3589
	11.821			11.2761	12.6946		11.1718		12.3343
	11.8861			11.1189	12.9807		12.6117		12.2842
	11.5999			9.59432	13.365		11.2819		12.2952
	11.633			9.32418	13.059		11.056		12.3154
	11.2515			9.9263	11.8301		10.9469		12.4372
	11.4707			10.774	10.8842		11.7719		12.4365
	10.9121			10.9557	12.4194		12.2618		12.4795
	10.8305			10.6073	13.4494		11.7944		12.3098
	11.3421			10.567	12.9926		11.7138		12.27
	11.3083			10.4818	13.1596		11.0348		12.2327
	11.8455			10.5048	13.0044		11.1712		12.1325
	11.3756			10.9159	13.1018		10.6653		12.2375
	10.4838			10.8242	12.5696		11.0674		12.0488
	11.3009			10.749	13.1028		10.8517		12.1867
	11.9159			10.6961	12.7777		12.314		12.2061
	11.3891			10.9388	13.0446		11.7453		12.145
	10.8361			11.056	12.5413		12.4041		12.1392
	10.8611			11.1555	12.4974		12.0133		12.1997
	11.6156			10.7457	13.5073		12.1721		12.1283
	10.1774			10.8392	13.61		11.3509		12.0258
	11.1743			10.5584	12.3379		12.4836		12.1586
	11.1592			9.94691	12.2633		11.7591		12.2426
	11.9215			9.7364	12.9065		12.0838		12.0795
	11.6188			10.4242	12.9453		11.7478		12.0362
	11.2732			11.1053	12.4307		12.0046		12.6834
	11.6587			10.2479	12.3625		12.0168		12.6445
	10.5774			9.47776	11.7211		11.744		12.605
	12.032			11.1618	11.8788		12.2952		12.5333
	11.1466			10.9915	12.887		12.5567		12.5204
	11.4873			11.2866	13.0441		12.9449		12.6797
	11.3767			11.1357	11.9465		12.288		12.5267
	11.3853			10.7985	11.973		12.4226		12.6013
	10.8384			11.0314	12.8711		11.9436		12.5209
	11.23			10.1972	12.8597		12.5135		12.5132
	10.8994			10.4919	12.3969		12.527		12.6188
	10.6156			10.0084	12.3963		11.6087		12.6493
	11.87			9.49185	11.5299		12.6815		12.6048
	10.8796			10.5555	11.611		11.9669		12.5613
	10.6856			10.6812	11.5411		12.8939		12.4735
	10.6129			10.545	12.9674		12.9291		11.5579
	11.762			10.2854	12.9867		11.4914		11.4089
	10.623			10.2384	12.962		12.1721		11.3197
	11.9118			10.3083	12.3592		12.5287		11.265
	11.7125			10.0715	12.9906		12.8694		10.941
	12.0691			11.0478	12.8514		11.7181		10.8337
	11.1637			11.4522	12.138		12.0434		10.8517
	11.1472			11.1843	12.7254		12.3151		10.9084
	11.5445			10.7731	12.6214		12.3918		12.2309
	10.6591			10.7108	13.339		12.7071		11.8815
	11.817			11.0035	12.7946		12.1007		11.5053
	10.7838			10.2586	12.3567		11.5474		11.4594
	10.9643			10.0861	13.0873		12.3904		9.9542
	11.1805			11.638	12.1244		12.4067		9.92778
	11.2533			11.0286	12.6746		12.9634		9.84235
	10.6742			10.3129	12.6032		12.7879		9.92333
	9.73301			11.0049	13.5693		12.5805		12.1264
	9.76819			11.1567	12.9039		12.5696		12.3261
	11.1618			10.7789	12.7867		12.5258		11.8094
	11.4346			10.0808	11.7834		12.3945		11.8301
	10.7855			10.1046	13.0049		12.2067		11.2107
	11.2312			10.6156	12.0898		12.4504		11.3337
	12.1396			10.5661	12.4633		9.48784		11.5275
	11.2246			9.86573	13.2056		12.2441		11.2738
	10.5469			10.4094	13.1097		13.1209		12.1264
	11.3565			10.7448	12.7723		12.0758		12.2989
	11.3404			10.374	12.7387		10.6644		11.5211
	11.1749			9.56033	13.1855		11.0133		11.6119
	10.242			10.4635	12.9438		11.5113		10.933
	11.6755			11.2348	13.0664		10.032		10.8471
	11.2963			11.4491	12.5311		9.49586		10.062
	12.2303			11.5013	12.9341		11.3032		10.2621
	10.8502			11.1605	12.1746		12.0845		12.4856
	10.9958			10.6707	12.633		11.8819		12.4299
	11.3891			10.7549	12.9949		11.0049		12.3001
	11.5093			10.6064	12.3872		11.8174		12.1892
	11.5226			10.4818	12.2642		8.87652		11.1718
	11.3072			10.363	11.9614		11.1649		11.0627
	11.6133			11.0133	12.9735		12.6627		10.6891
	10.8186			10.5343	12.9647		12.7881		11.0934
	10.6662			10.3421	12.3704		12.0573		11.908
	11.7607			10.9418	12.8653		11.6795		11.8838
	11.0881			10.5575	12.8963		10.8049		11.9773
	11.3315			10.4969	12.7071		11.7339		11.4873
	11.1478			11.3772	12.2222		11.8309		11.7997
	11.7507			11.0828	13.2612		10.544		11.9355
	11.1046			10.3761	12.4351		11.3701		12.4089
	11.4131			12.3745	11.0741		11.9625		12.4961
	11.5536			13.6132	13.1384		10.7288		11.2592
	12.3707			13.4684	11.769		11.3095		11.3603
	10.6812			13.9297	12.96		12.4393		11.7228
	10.4409			14.3378	13.1808		12.3075		11.722
	10.8803			12.4676	13.3126		12.5899		11.6041
	11.3315			11.6207	11.7181		12.6946		11.0627
	10.5641			14.4851	13.0705		12.1564		11.4205
	9.33985			13.7441	12.7632		12.6562		11.4888
	11.1892			10.5689	13.2255		12.2565		11.9905
	10.7515			10.6698	13.2027		11.815		12.0731
	11.0021			11.0417	13.0949		12.3202		11.5594
	11.0868			10.5546	12.813		12.4236		11.3089
	10.6961			10.7566	12.8564		12.6584		10.9643
	11.1092			10.8154	12.9967		12.6161		11.021
	11.4357			10.8273	10.3652		12.0345		10.9241
	11.2125			10.6689	13.2264		12.9133		10.9009
	10.1737			11.2107	13.099		13.3515		12.6854
	10.4798			10.332	12.3273		12.7387		12.5981
	10.2479			10.0914	12.6797		11.7249		12.0018
	10.7674			10.5906	13.202		12.3219		11.9826
	11.9979			10.6312	11.9758		12.0018		11.4089
	12.0123			10.6944	12.6627		12.5495		11.265
	12.0728			10.973	11		12.1434		10.8337
	11.5299			11.7867	11.3151		12.5157		10.9084
	11.9665			10.6698	11.5043		12.7119		11.8815
	10.9196			10.8082	11.3805		12.5438		11.4594
	11.4099			10.9106	13.4779		12.6649		9.92778
	10.6402			10.8796	13.3393		13.3658		9.92333
	11.1892			12.1573	12.8017		12.3955		12.3261
	10.5008			10.388	13.0257		11.8657		11.8301
	11.7322			10.8416	13.0114		12.9558		11.4163
	11.8895			11.7091	12.758		12.3449		11.6457
	12.2321			10.7591	12.3617		12.6624		10.9322
	11.4268			11.1555	13.2796		12.7134		11.3498
	11.9769			11.8669	13.2858		12.3298		11.117
	11.0444			11.1941	13.6542		12.5882		11.2107
	10.8194			11.3292	13.2329		11.7078		10.7339
	11.1824			10.3498	13.5713		12.6237		10.4635
	11.5488			11.1222	13.4736		12.4489		11.3337
	11.2521			11.5093	13.448		12.013		11.2738
	12.0947			11.0974	13.5271		12.0738		11.7928
	11.6922			11.7009	12.7649		12.5018		11.6198
	11.7177			11.2894	13.803		11.8494		11.1066
	11.0126			10.9016	13.8399		12.5546		10.9039
	11.4533			11.1643	13.24		12.2603		11.9035
	11.5632			11.0077	13.2971		12.4134		12.1003
	11.6275			11.06	13.6633		12.2488		12.2989
	11.1855			10.8564	13.2087		12.3979		11.6119
	10.0182			10.9549	13.9216		11.8463		11.1254
	10.988			11.4305	13.6407		12.2312		11.1586
	11.577			11.0505	12.9654		11.6298		11.1389
	11.3197			11.557	12.5491		12.3559		11.4823
	10.1749			13.0339	12.2288		12.3595		10.8471
	11.3934			12.7082	13.9262		12.0109		10.2621
	12.5401			11.5854	12.9331		12.6502		11.6092
	11.2174			12.6887	13.4658		12.2764		11.2461
	11.0437			13.1082	13.3691		11.265		11.0126
	11.9502			12.7217	13.1207		11.8033		11.2149
	11.3712			11.3382	13.6339		12.1082		11.0112
	11.9061			10.8941	12.8802		12.179		11.1929
	11.9465			10.5008	12.6436		12.1408		12.4299
	11.9665			10.8865	12.8384		12.8859		12.1892
	11.1793			11.6303	12.9093		12.0957		11.7465
	11.2958			11.1376	13.4612		12.3479		11.3977
	11.1749			10.7406	12.1105		12.2961		11.3253
	10.6751			11.128	13.5442		12.2348		11.6402
	11.1013			11.5211	13.1408		12.4344		11.3106
	10.0196			11.1774	12.8727		12.5041		11.0755
	11.4517			10.224	12.1808		11.9823		11.7818
	11.4919			11.3359	13.3408		12.2456		11.5348
	11.8122			10.543	12.8388		12.2697		11.3134
	11.5088			11.6519	12.9099		12.1542		11.3287
	12.3174			11.1712	13.0492		11.8234		11.0627
	11.2837			11.0721	12.4281		12.27		11.0934
	11.2252			11.2252	12.8148		12.0651		11.4105
	11.0641			10.9866	12.716		12.2854		11.0238
	11.2691			10.7541	12.7277		12.6524		11.1215
	12.1671			10.9737	13.279		12.5748		9.59432
	10.4367			10.6856	12.5969		12.4115		10.5915
	12.0056			10.4398	12.5983		12.3669		10.7347
	11.5817			10.6987	13.3548		12.7453		11.9683
	12.2073			13.1023	13.0556		12.6937		11.4435
	11.0098			11.7686	12.9631		12.4476		9.683
	11.6046			11.741	12.7185		12.9544		9.74987
	11.8634			11.6284	12.964		11.9451		11.6307
	11.7074			10.8525	13.0593		12.7636		11.8826
	10.8887			11.1836	12.5282		12.4941		10.8986
	11.043			11.4984	12.9204		12.8275		10.8826
	11.599			11.4147	13.1235		11.5953		11.3072
	10.9944			11.4341	12.757		10.1972		11.0182
	11.5003			11.544	12.695		10.4788		11.6018
	10.3531			11.703	12.5553		10.5372		11.8537
	10.9571			10.9744	12.6976		10.0375		9.48583
	12.3446			11.3826	12.2943		9.51175		10.0701
	11.8849			11.6184	12.1567		10.5953		10.9211
	11			9.11894	13.0135		10.1189		11.0362
	11.218			10.4798	12.723		10.6653		11.3945
	11.973			9.84235	12.0471		13.7094		11.6064
	10.5392			9.51373	12.3931		10.8865		10.4888
	12.0158			10.7855	12.2682		11.1196		10.584
	11.4898			10.3923	11.5196		12.1984		12.0566
	11.3993			5.88264	12.152		11.2906		11.8376
	11.6693			11.2027	12.3608		12.1469		11.6046
	11.5167			11.2761	12.4881		11.9263		11.0375
	12.3734			12.1072	11.9801		11.6325		10.4788
	11.7574			11.5289	12.2222		11.8202		10.1799
	11.7768			11.6591	12.643		12.8166		11.3066
	11.2491			11.8669	12.9101		12.7087		11.5314
	12.0644			11.0888	12.1539		11.4331		10.2912
	12.1059			11.4057	11.8451		11.6262		10.2192
	11.4305			11.7973	12.9469		12.7145		11.2639
	10.6129			12.0868	12.1944		12.1447		11.041
	12.1392			12.0007	12.5211		11.2318		10.8765
	12.4014			11.8134	12.4868		12.0928		10.4221
	12.2963			11.6143	13.277		11.8376		10.8234
	10.3151			12.3117	12.8453		11.6375		11.158
	10.9136			11.1066	11.8564		12.4273		12.1668
	11.151			10.7099	12.7566		12.1731		11.346
	11.7026			10.7168	12.0189		11.592		11.6101
	12.4128			10.3354	13.5411		12.1085		11.5708
	12.2589			10.5774	12.792		12.6959		11.3354
	10.7022			10.568	12.9647		11.0815		11.7305
	12.3786			10.5098	12.6553		11.3038		11.4727
	12.4484			10.5157	12.4089		11.9769		11.2336
	12.3376			10.8688	12.3958		12.9625		11.3515
	11.7981			10.9076	13.1113		12.4049		11.7586
	11.8715			10.9958	12.2694		12.1072		11.2378
	11.9054			10.1163	12.3443		11.8842		11.2963
	12.6353			11.007	12.3092		11.8634		10.792
	11.9155			10.8895	12.1082		11.3055		10.4398
	11.2527			11.2113	12.5591		11.577		11.6092
	11.7364			10.6275	12.6193		10.3869		11.1053
	12.3731			9.82814	10.3663		11.5817		11.8673
	12.4136			11.5211	11.3565		10.8074		11.5023
	11.2574			11.0875	12.7324		11.0914		11.8838
	12.8461			10.8321	13.0398		11.2155		11.4873
	13.7297			10.933	10.0835		10.8138		11.0154
	9.54882			10.6366	12.7684		11.06		10.6909
	12.7713			11.6484	12.6749		11.0168		11.9355
	12.4494			10.3387	12.4247		11.0532		12.4961
	9.70563			9.93664	12.138		10.8994		11.3603
	11.2234			10.8986	12.9121		10.1923		11.722
	13.3375			9.60918	12.5233		11.4051		11.6303
	11.3465			10.7993	12.5135		11.0532		11.7578
	10.446			8.73471	12.8164		11.421		11.0627
	10.4357			12.737	12.7678		11.0035		11.4888
	11.5372			9.50779	12.6241		10.7039		11.656
	10.8273			9.23362	13.1399		11.0532		11.577
	10.8321			9.30606	12.4365		10.8688		11.0674
	10.2935			8.84549	12.8516		10.8811		11.4157
	11.6887			8.99152	12.808		11.3815		10.7871
	10.7928			8.75822	10.2216		11.3471		10.8049
	12.0755			9.02791	12.7366		11.144		12.0731
	11.0251			8.7039	12.2871		11.3993		11.3089
	12.1796			11.3783	12.3318		11.137		11.1478
	10.9174			11.7515	10.9894		11.6883		10.375
	11.722			11.792	12.6156		11.3225		11.8384
	11.8723			11.9926	12.5739		10.865		11.0161
	11.3559			11.2288	11.5854		11.4351		11.021
	12.6797			12.0283	12.1364		10.7657		10.9009
	11.3197			11.7427	12.3021		11.4778		12.5981
	11.4481			11.1131	13.0422		10.9061		11.9826
	10.817			11.5454	12.6549		11.2378		11.7074
	9.05257			12.1209	12.9947		11.9495		11.1542
	11.8396			10.5793	11.9643		11.9469		11.3276
	12.1367			11.4848	12.7991		11.6216		11.4351
	12.5715			11.8142	13.031		11.7065		10.6671
	12.4584			10.3998	12.2288		12.3578		10.2621
	11.7536			10.9241	12.0901		12.0711		11.1111
	12.7507			10.8041	13.088		11.1254		11.6506
	11.628			10.7013	12.8285		12.1007		10.6917
	11.8769			10.9189	12.6589		12.3435		10.207
	11.638			10.7448	13.0664		12.6152		11.3219
	11.5953			10.8226	11.5328		12.2671		11.168
	11.6073			10.9944	13.4804		12.454		10.9359
	12.2784			11.3482	13.3693		11.2204		10.8009
	10.3587			11.4179	12.7599		13.2569		11.1118
	12.0046			11.0244	12.253		12.5558		11.2773
	11.3848			11.1923	13.7577		11.8665		10.5157
	11.6878			11.5994	12.9575		11.7448		11.0154
	11.7703			11.375	12.0795		11.4424		10.8408
	10.5469			11.7351	11.3004		10.9607		10.5718
	11.8826			12.0475	12.2467		11.5088		11.5118
	11.0641			12.0049	12.6305		12.7924		11.567
	11.5892			11.4924	13.0246		12.0987		10.5981
	12.3092			11.8638	12.2556		12.3424		10.8681
	12.0021			12.0741	8.64024		11.905		11.1843
	11.5093			11.9469	12.6207		11.713		11.3587
	12.4268			11.6344	12.1895		11.461		10.8711
	11.4083			11.7228	12.9261		12.4486		10.9586
	11.0035			11.4424	12.6195		11.4909		12.3864
	11.0573			11.6627	12.9456		11.7065		12.1215
	11.5048			12.2854	12.8543		12.0458		9.81378
	11.7356			11.8408	13.1262		12.2255		10.1383
	12.0828			11.2627	13.0713		12.145		10.0741
	12.1668			10.9837	12.4281		11.9919		10.2633
	11.3315			11.8842	12.654		11.5594		10.2819
	10.9542			11.6243	11.9794		11.9936		10.3576
	12.3026			11.3146	13.2982		11.5038		10.792
	11.8214			12.2	12.6933		11.5063		10.9046
	11.3614			12.2345	12.242		11.3061		12.1621
	11.5053			11.7465	12.7731		12.895		12.5209
	11.6631			12.0928	12.9418		11.9578		11.526
	11.1293				11.9826		12.1431		11.2726
	12.2104				11.973		11.6466		11.381
	12.0334				12.3769		13.0039		11.5068
	11.6913				12.3625		11.7095		11.5348
	11.4035				13.1548		12.0741		11.6684
	11.8517				12.6052		11.2912		11.5191
	11.9058				12.9067		11.1235		11.8846
	12				13.0014		10.792		11.2986
	11.4798				12.452		11.3592		11.6147
	11.8467				12.9134		11.2813		10.1098
	11.8556				12.8116		11.8349		10.3004
	12.227				12.8281		12.3157		9.90388
	11.5211				12.9071		11.5713		10.268
	12.2095				13.426		11.1248		10.0755
	11.5755				12.5137		11.3712		9.98299
	11.792				12.6275		11.2952		10.5943
	11.7993				12.6933		11.6124		10.2703
	11.6511				12.3958		10.8384		10.5943
	11.6944				10.0661		10.9665		10.1911
	11.8517				12.6046		10.952		10.1787
	11.9207				11.3674		12.0566		10.4083
	12.0802				12.7989		12.0088		10.2761
	12.6481				13.031		11.1137		10.1984
	12.77				12.4826		11.5517		10.2396
	11.8057				12.7867		11.7669		10.1662
	12.2935				12.6891		11.643		10.1137
	11.899				13.3761		11.7249		10.1599
	11.8792				13.4489		11.4984		10.007
	11.9826				12.3143		10.6724		10.0154
	11.2981				12.4218		11.969		10.098
	12.6161				12.7196		10.8368		10.7288
	12.5696				11.8533		11.0382		10.8719
	11.2562				12.9757		11.3531		11.098
	12.5725				12.2618		11.5172		11.1805
	11.5732				12.2536		11.0154		10.9099
	11.9388				12.1938		11.4019		11.0947
	11.8622				12.4043		11.5807		10.7674
	11.9421				12.4813		10.6202		12.3188
	11.5113				12.325		11.6443		12.1966
	12.1901				12.5887		11.6129		12.4535
	12.3418				12.7694		12.431		12.4099
	12.1532				11.8102		11.2854		12.3977
	9.97298				12.8937		10.8321		12.3824
	12.9665				12.1053		11.7296		12.3368
	11.42				12.1898		11.2813		11.3815
	11.528				12.0389		11.73		11.4388
	12.6845				12.7476		10.8025		11.2779
	9.12153				12.0944		11.6069		11.4142
	12.6784				6.76818		11.599		11.4939
	11.2644				12.4152		11.0014		11.381
	12.3462				12.2822		12.1539		11.7453
	12.9401				13.6611		11.8289		11.719
	11.6578				11.7611		10.5324		11.7279
	12.8398				9.7364		12.2091		11.6733
	13.2602				7.33092		12.1267		11.683
	12.557				8.12412		11.8061		11.6316
	13.0201				8.73471		11.6804		11.6684
	11.3259				9.5812		11.3471		11.8384
	11.7339				12.7226		10.7607		11.2597
	12.7024				11.1836		11.5527		11.5803
	12.2703				8.43463		11.6416		11.4538
	12.8453				7.35755		11.1699		11.6248
	12.7455				8.224		12.3239		11.4362
	11.1092				12.0529		9.4818		11.3821
	12.7356				12.9224		11.3641		11.3487
	12.4479				11.811		10.9557		11.3129
	11.7989				12.1721		11.8711		11.5294
	12.3143				12.3821		11.5324		11.8106
	12.7043				12.8412		12.0468		11.7258
	12.117				12.2447		11.3788		11.6059
	12.3163				12.848		12.0345		11.6948
	11.056				13.1583		12.0875		11.2703
	11.23				12.9423		11.6533		11.5172
	12.8402				12.9075		10.927		11.4205
	10.7566				13.1267		12		11.7574
	10.9744				13.0093		12.0213		11.3647
	11.9901				13.0435		12.0536		11.6253
	11.6119				13.2729		11.2204		11.6069
	10.1787				13.1026		11.1611		11.5641
	11.8638				13.0904		9.94398		12.3454
	11.3004				13.3327		11.0748		12.3712
	11.1972				13.0711		11.3382		12.5751
	11.1319				13.4398		11.0437		12.432
	11.3382				11.0382		11.4742		12.412
	11.5401				10.021		10.8971		12.4594
	11.062				11.7474		10.9513		12.5885
	11.2101				12.1421		10.9248		12.6073
	11.5957				11.1649		11.2318		12.5483
	10.7715				11.4696		11.4661		12.2755
	10.9136				12.0954		10.7048		12.5145
	9.44915				10.5392		11.0934		12.3228
	9.20212				12.5331		10.7048		12.6106
	10.3805				12.713		10.3707		12.3157
	9.95128				12.5953		11.1637		12.5687
	8.56224				12.2294		9.93664		12.3443
	8.90087				11.5727		11.4969		12.5462
	10.0112				12.2399		11.757		12.2741
	10.9166				12.0206		10.7507		11.7017
	8.96578				10.9498		11.7932		11.7009
	10.0967				11.3253		10.4909		11.1674
	8.9571				12.8553		10.9887		11.7112
	10.4419				12.4136		11.1637		11.7682
	11.2222				11.4502		11.5901		11.5703
	11.2234				12.6062		10.6636		11.3837
	10.5718				11.1248		11.2929		11.6524
	10.7657				10.021		11.3799		11.6751
	9.06609				11.1254		11.0217		11.7112
	10.8082				11.6275		11.716		11.6027
	11.0464				11.1624		11.5845		11.6257
	10.8796				11.5093		10.6909		11.5826
	10.5137				12.2694		11.2837		11.7317
	11.1472				12.8671		11.5416		11.6147
	9.82814				12.1833		11.279		11.5078
	9.74315				11.6502		11.9506		11.7112
	10.6275				11.3055		10.7074		12.25
	10.8857				11.9905		9.783		12.6762
	10.6751				11.7703		10.8186		12.5043
	11.0369				11.9926		9.27845		11.9311
	10.4553				12.2521		10.7895		12.4186
	10.6257				11.9454		10.7074		11.8711
	10.9679				12.2255		11.0056		11.9248
	10.5421				11.8681		11.7288		12.1482
	11.0888				11.4278		10.1472		12.785
	9.78627				13.4098		11.204		10.7406
	9.58684				12.3872		10.1874		10.4808
	11.4858				11.9819		11.2467		12.043
	10.7194				11.6078		10.9001		13.0573
	11.5579				12.1852		10.4522		12.2975
	10.7194				13.5892		11.0735		12.4173
	11.8246				11.8665		10.5708		12.7115
	11.3658				11.8803		10.7756		12.7004
	9.93074				12.0967		11.0238		12.5003
	9.89178				12.5445		11.8364		12.6319
	9.77314				12.0133		10.8533		12.3421
	12.0532				11.3961		11.7818		13.4007
	11.8903				12.5159		11.4767		12.1608
	11.9812				11.9769		11.0901		13.0833
	11.1843				12.6126		11.3247		12.0684
	12.2222				11.5108		9.66		11.9136
	11.4168				11.9654		10.7814		12.1561
	12.0818				11.5817		10.9887		12.354
	11.1364				11.3707		10.5157		11.6018
	12.1043				10.821		10.5469		11.9633
	11.1618				10.0755		11.8906		11.9163
	11.3049				11.3393		11.0161		12.451
	12.3815				12.2204		10.744		12.1437
	11.6847				11.8285		11.431		12.5258
	12.0738				11.2432		10.7515		12.9705
	10.9564				11.7964		11.4833		11.375
	11.4242				11.5221		12.0928		11.7482
	11.5579				11.5531		11.2521		12.3864
	11.5746				10.7591		10.6555		9.52552
	11.7112				11.4988		11.0708		12.9311
	11.6926				11.1131		9.28309		12.2923
	11.4954				12.1154		10.3685		12.714
	10.2703				10.9181		11.4466		11.9715
	11.4651				12.8605		10.568		12.203
	11.0788				10.4147		10.7271		11.2796
	11.5498				12.0074		9.67596		11.8646
	11.7313				10.7781		11.227		12.1338
	11.4969				12.5913		11.5507		12.4558
	11.4388				11.9484		10.697		12.6062
	12.6504				11.9151		10.4676		11.8533
	12.0413				12.0957		10.5594		12.7879
	10.9366				12.7121		10.1046		12.8047
	11.2969				11.2101		10.3343		12.06
	12.9445				11.7108		10.4919		11.8057
	12.0102				11.9252		10.7993		13.151
	11.9001				11.7793		10.5793		11.9207
	11.8948				12.3775		10.4305		11.279
	11.3393				12.1312		10.7871		12.0007
	10				11.6922		10.4666		11.2767
	11.4767				11.6307		10.3837		12.3168
	10.9758				12.0698		11.3526		12.057
	10.6996				12.7196		10.8865		11.1325
	11.7842				10.6321		11.0828		12.4252
	12.2297				11.4747		11.3548		12.6726
	11.6384				12.6961		11.3309		10.749
	11.6198				12.0289		10.93		13.0534
	12.6259				10.7364		10.5362		11.1299
	11.1124				12.0035		11.1674		11.8537
	10.9031				12.1389		11.1917		12.7795
	11.5289				12.1759		10.8758		11.9708
	11.4236				11.6124		10.6046		11.1997
	10.9715				12.9164		10.7151		12.7958
	11.032				12.5777		10.6284		12.042
	11.2819				11.6528		12.6066		12.7638
	11.5265				11.8576		11.794		12.8422
	10.2192				11.2064		10.4939		11.7793
	11.4702				11.115		11.5392		12.8994
	11.6348				12.1488		10.8178		12.3061
	11.9076				11.6294		10.5498		12.7563
	12.0475				11.8082		11.3663		12.2732
	11.0587				11.8078		10.7887		11.1072
	11.5603				11.9919		11.1415		12.7647
	11.42				11.9622		8.37069		11.1293
	11.3853				11.6613		10.0126		12.8104
	10.8642				12.0362		10.5821		12.2417
	10.5999				12.4155		12.2485		10.9535
	11.3581				11.6143		12.0317		12.5159
	10.7674				11.9527		10.4273		11.5981
	10.9951				12.3685		11.3652		12.013
	11.672				12.8045		10.5859		11.8937
	11.8364				12.2258		11.6008		11.1561
	11.5608				12.0351		10.4189		10.8226
	11.144				12.6034		11.2426		13.373
	11.4558				12.5751		11.9241		11.8408
	11.8258				11.528		10.4615		13.1264
	11.268				10.8281		11.2923		12.3551
	11.4803				11.3509		11.9658		11.856
	11.5718				12.3529		11.9454		12.258
	10.9114				12.3625		10.6294		11.9215
	11.7895				11.7108		11.041		11.7736
	11.2264				10.6202		10.7871		12.695
	11.3498				11.1466		11.9647		14.0955
	10.6555				13.0348		10.8455		11.0881
	10.9929				12.1299		11.2831		12.3066
	11.7207				12.2677		10.1241		12.8132
	11.6693				12.0604		10.7151		11.7723
	11.4599				10.8416		10.3432		11.1972
	11.2033				10.7532		11.5137		11.3902
	10.7013				12.0105		11.2003		13.0821
	11.06				11.5196		12.3987		11.9625
	10.3095				12.5751		12.1592		12.2926
	10.8258				12.2662		11.6786		12.6287
	11.733				11.9185		10.9894		12.7501
	11.5255				13.0536		10.3608		11.633
	11.3625				12.6439		11.7822		12.9346
	11.6262				13.5605		10.5324		12.986
	10.9723				12.1241		12.1938		13.3396
	10.9687				12.1677		11.0775		11.4025
	10.3309				11.7078		11.543		13.0154
	10.6582				12.5159		10.8313		12.8906
	11.7108				11.9218		11.6115		11.4019
	10.3912				10.3576		10.6636		12.856
	11.314				11.8281		10.6421		12.745
	11.1299				10.4398		10.2046		12.0775
	11.4215				10.5127		11.0286		11.5454
	10.8242				10.6707		11.9833		13.2102
	11.014				10.3365		12.097		10.764
	10.2946				11.2871		11.7009		11.9377
	10.9823				13.5543		11.3032		11.8626
	10.4157				10.6393		11.6551		12.5445
	9.86882				11.0821		11.4848		11.9118
	10.3977				12.1488		11.7061		11.6119
	10.5469				12.0543		11.3454		12.6553
	10.7944				11.7461		11.3592		11.1319
	10.128				11.2568		11.1383		11.8956
	10.5177				11.952		11.9211		10.5555
	9.53138				11.6184		11.0808		12.8321
	9.61471				11.6965		10.6457		12.7322
	10.3332				12.58		11.1991		12.312
	10.6555				10.5536		11.1743		11.4336
	9.30834				13.2368		11.1085		12.7402
	10.3487				11.5033		11.2408		11.4372
	10.0901				12.6542		11.2935		12.6662
	10.5718				13.2568		11.8118		11.9715
	10.5507				12.681		11.6202		12.0964
	9.72451				12.3117		11.4398		12.7999
	11.1542				11.7198		11.3309		13.6535
	9.47371				12.5331		11.0098		12.0303
	9.82177				12.1335		12.0389		12.5447
	11.7322				12.6517		11.5187		11.0941
	10.218				12.3818		11.041		12.8531
	10.5915				10.733		11.2119		12.1951
	10.6027				11.102		11.5018		13.0341
	11.7703				10.4398		11.3761		11.8238
	11.6384				11.9073		11.8349		12.2033
	12.6926				12.2926		11.0382		12.316
	11.363				11.7553		11.2854		12.6257
	12.1399				11.6922		10.8321		12.8997
	11.2674				12.5196		12.0088		12.26
	12.8692				10.6294		10.8368		11.888
	11.7744				12.4686		11.7164		12.6357
	12.1646				12.1796		11.0063		7.39232
	12.6099				11.168		11.0928		9.02237
	12.3891				12.1053		11.5483		8.42206
	11.3761				12.7507		11.2755		9.35315
	12.3222				10.7879		11.8061		8.83289
	11.9352				12.5824		12.1453		9.4818
	11.4046				12.1199		12.1652		8.16491
	12.2764				11.9028		11.0614		8.21432
	12.2822				11.8696		11.7653		8.15482
	11.9307				12.1895		11.9174		9.99577
	12.5285				11.8049		11.3718		8.36632
	12.4168				12.0251		11.9222		9.85487
	12.783				11.9546		11.1059		9.28309
	12.4281				12.4653		11.3734		9.69
	11.6795				12.2375		12.0358		8.80413
	10.9174				10.4858		12.1238		9.633
	12.221				12.9285		11.3168		6.79442
	12.9876				13.4724		11.6555		9.32643
	10.6564				11.4019		11.6334		8.29462
	12.5689				13.1012		11.8353		8.65464
	12.96				12.7599		11.6188		12.6036
	11.9259				12.0126		11.6221		12.6011
	10.4808				11.2802		11.1364		10.8305
	12.5603				14.0547		11.9215		12.6856
	11.7916				12.6968		10.8903		11.8045
	12.7264				13.2748		11.8665		12.6618
	12.2098				12.5913		11.5541		11.899
	11.9538				12.69		11.9348		11.6416
	11.9658				12.6259		11.978		12.0543
	11.7202				11.7561		11.4205		12.5663
	11.1718				10.697		11.2562		11.2627
	12.5622				11.3197		11.6515		11.7228
	12.253				11.7056		12.0172		11.8792
	12.3674				11.9318		10.6707		11.2186
	12.5939				10.8471		11.8944		11.1662
	12.2345				11.2556		11.4903		12.2285
	11.2975				12.1889		11.9046		11.7773
	11.5887				11.1674		11.5216		11.9506
	12.1994				12.31		11.8615		12.0154
	11.3987				10.3106		12.0217		11.314
	11.5703				9.85331		12.102		13.5436
	11.4512				11.1248		11.1592		10.0566
	13.042				13.1162		11.9016		11.5372
	11.5469				10.4605		11.6448		11.9741
	13.1323				11.9926		11.4429		11.7838
	12.5821				10.9593		11.0154		11.1331
	12.403				10.9837		11.1215		13.468
	12.9591				10.3598		11.2378		11.1007
	13.0074				11.6092		12.2258		11.8777
	12.1984				10.4919		11.6922		11.9557
	12.4767				11.7283		12.0283		11.1762
	12.2234				11.9058		11.3934		10.3641
	11.5575				11.1637		11.605		12.3723
	12.6407				12.8973		11.0498		10.5275
	12.8459				11.8929		11.2709		11.0105
	11.8384				9.85019		11.4252		11.2958
	12.774				12.4936		11.8849		12.2441
	12.137				11.3685		11.0795		12.2636
	12.9114				10.6944		10.9993		11.9296
	12.0895				11.9607		11.8206		11.2935
	12.0825				10.8258		11.5718		11.6316
	12.3465				10.5708		12.6555		11.5294
	11.9982				11.4236		11.2906		10.7649
	12.7249				12.3729		11.1176		11.9341
	12.5294				12.1173		11.9869		11.332
	12.6693				11.823		12.0536		12.5425
	11.8118				12.0334		11.1611		10.6874
	12.4658				10.2656		11.8061		9.85642
	12.1771				12.1193		11.3471		9.81698
	12.5725				11.8914		11.5324		11.6524
	12.432				12.0865		12.0468		11.4707
	12.5913				12.8838		10.5285		12.6221
	11.983				12.3063		11.1248		12.1774
	12.0112				11.5911		11.3712		11.9776
	12.3707				11.9241		10.952		12.0286
	12.3904				10.1434		11.5517		12.129
	12.7162				10.8956		11.3531		11.8061
	11.7138				9.94105		11.0154		12.556
	12.0185				10.6671		11.4019		12.2568
	12.9945				10.1561		11.7296		12.9296
	12.4888				10.8971		11.6069		12.1328
	12.4043				11.3652		12.1267		11.7185
	11.5328				11.1427		11.3902		12.0464
	12.9407				12.3734		11.0231		13.2628
	12.8838				11.5324		11.6348		11.8463
	12.7438				11.7074		11.9876		12.4805
	11.4783				11.1637		11.3078		12.3332
	13.4769				11.1755		12.0345		13.1018
	11.7305				11.5967		12.2091		11.8997
	12.0007				10.5196		11.3641		11.6484
	12.2538				11.6289		11.4993		11.9031
	11.719				12.1904		11.6768		12.3143
	12.8158				10.0238		11.5191		12.4385
	12.0303				11.8982		12.1621		11.5531
	12.4719				12.061		11.6202		12.2767
	12.2417				10		11.9267		12.7048
	12.1715				11.4455		10.9084		11.7503
	12.1696				11.1072		11.6684		12.0701
	12.1147				11.3337		11.6239		12.0123
	12.8832				11.7515		11.7541		12.0168
	13.2133				11.1991		12.0937		11.5821
	12.8451				10.5718		12.6852		11.375
	12.6676				11.5774		11.7973		12.4546
	11.2186				10.1472		11.6257		12.826
	13.0568				9.96		12.0745		12.6896
	11.8357				11.3106		10.8001		12.5309
	12.8878				11.4589		10.944		12.8126
	12.4442				10.2854		11.5826		11.8388
	11.9222				10.8933		12.0053		11.9726
	11.7444				11.617		11.5713		11.9869
	12.5983				12.7611		11.9502		12.5462
	12.5579				11.9564		11.8392		11.8202
	12.3748				11.9567		12.0684		13.7015
	12.5936				13.1889		11.4247		12.2101
	12.8948				12.6808		12.2871		12.5999
	12.7938				12.2755		11.4873		12.3982
	12.0593				10.5498		12.0914		12.1069
	12.2842				11.3236		11.4828		11.2015
	11.8333				12.577		11.1699		11.3837
	12.0868				11.8082		11.9509		12.2091
	11.8529				12.3669		11.7903		12.3049
	12.0144				13.2128		11.7074		12.1302
	12.4996				11.865		11.6896		12.7981
	12.452				12.3415		12.2012		12.2538
	11.8361				11.1536		11.863		12.6845
	12.1026				13.1077		11.5953		12.5336
	12.8478				13.1534		11.7402		12.5661
	12.2174				11.8529		11.9509		11.988
	12.3794				12.4065		11.7566		13.6302
	11.8784				10.8665		11.0451		12.2405
	12.2306				10.9915		11.927		12.346
	11.2685				10.6564		11.0688		12.3109
	11.2871				7.39232		11.9322		10.421
	12.5362				10.8202		12.3304		11.576
	13.6975				10.2467		11.2662		12.2633
	12.0289				10.7499		11.218		12.1459
	13.7239				10.9571		11.9926		11.1235
	12.4362				10.643		12.2729		10.1687
	11.2076				11.7977		12.0861		12.1312
	12.4009				10.2773		11.2046		13.3156
	11.7616				9.43671		11.3231		11.5028
	12.6092				10.4471		10.8082		10.7151
	12.0761				11.6684		11.7215		13.3578
	12.1599				9.97728		11.5294		10.7624
	12.6289				10.9046		11.3449		11.8057
	11.92				11.0539		11.6069		12.4231
	11.2527				11.268		11.4702		9.56033
	12.0755				9.88417		11.7952		11.8941
	13.4548				13.2046		11.8975		10.9447
	12.183				13.5233		11.9705		11.3799
	11.7461				12.7217		12.1517		11.8899
	11.4939				13.0258		11.8895		9.61287
	12.8615				12.5003		12.224		10.4898
	13.0483				12.5534		11.9421		12.9205
	11.9535				12.6161		11.2095		12.2076
	12.7597				13.3527		12.2512		11.8834
	11.5517				13.2113		11.8202		11.2802
	12.275				12.6898		11.785		9.93221
	11.8684				13.0553		12.1988		10.8834
	12.8291				12.2213		11.5551		12.1737
	11.9136				13.2786		10.7805		13.1085
	12.1405				13.2217		12.138		13.4815
	10.3399				12.9289		11.3945		11.7364
	11.3376				11.2732		10.927		12.879
	12.4202				10.84		12		13.3482
	11.8811				12.5226		11.2204		12.2423
	12.8752				11.8591		11.3788		12.8819
	12.3149				11.9858		11.3592		12.8775
	11.6515				10.6768		11.2813		13.3407
	13.0478				12.3171		12.3157		13.6599
	12.5505				10.5469		11.7669		10.6119
	12.5411				12.1583		11.643		13.6138
	12.6323				12.2079		11.4984		13.3633
	12.1328				11.0512		11.969		12.0088
	13.0921				11.3614		11.5807		13.5026
	12.6059				11.5962		10.6202		12.3081
	11.7595				12.4489		12.431		12.444
	11.4757				11.8944		11.599		12.2848
	12.2				11.9841		11.8289		12.3236
	11.7855				12.1696		11.1699		11.7578
	13.1336				10.8486		11.5527		11.7997
	12.6852				10.4073		12.0875		11.821
	12.9405				11.1293		11.2912		11.6777
	12.8727				10.1459		11.1235		10.9816
	12.4785				11.6004		11.5713		12.3462
	11.239				10.6883		10.6724		11.1478
	12.1283				12.4499		12.1539		11.9114
	12.2787				10.9046		11.8711		10.4083
	12.3551				12.0755		12.157		12.2556
	12.7541				12.0454		11.1991		10.8704
	12.6981				12.3633		12.0004		11.883
	12.2518				9.61287		11.1453		10.9672
	12.6926				11.3443		11.5362		11.5507
	11.9307				12.5028		12.4359		11.0782
	12.0745				12.3371		11.1768		11.8646
	12.9593				10.0715		11.6143		12.0393
	12.1261				11.6591		11.5812		10.4767
	11.8669				12.6821		11.7818		12.3379
	11.2021				11.3276		11.774		12.0654
	11.883				11.357		11.0795		12.0317
	12.6691				11.5275		11.3542		10.9359
	12.1092				10.3576		11.7632		11.7039
	12.056				12.4341		11.8431		11.9996
	10.9915				12.0755		12.0123		11.3718
	12.2536				12.9885		11.9672		11.6253
	10.9586				12.6459		11.741		12.0563
	12.6083				11.4189		11.9388		11.6321
	12.2357				12.2627		11.6078		10.9687
	12.714				11.4378		11.1567		12.1755
	12.2255				12.1858		11.9794		11.0396
	12.2764				10.7151		11.9058		12.6653
	13.004				9.91438		10.9922		11.7981
	10.9965				12.7366		12.0179		12.2793
	12.3677				9.47167		12.1908		11.0795
	12.8652				12.1718		11.6569		10.8773
	12.221				10.9708		11.2509		12.043
	12.1935				9.60733		11.5445		12.1238
	12.2198				9.8857		11.4341		12.7264
	11.8933				12.1724		11.5948		12.3276
	11.5008				11.0947		11.623		12.6316
	11.7017				12.0365		11.4497		11.713
	12.0248				10.9614		12.1075		11.1706
	12.48				9.0954		11.3253		11.4252
	12.9825				9.42836		11.1466		11.056
	12.6974				10.6239		11.2656		11.7989
	11.7039				10.4888		11.4057		11.7305
	13.157				10.3987		11.8486		10.9374
	12.5159				11.1293		11.7372		11.3625
	12.7234				10.4284		11.0895		11.2009
	11.6551				11.6248		11.7649		8.53528
	12.2021				11.4424		11.3004		11.4635
	12.5476				9.75989		11.4853		12.4548
	11.9241				10.4888		11.0293		12.3168
	13.1815				11.7752		11.2958		10.891
	12.1396				11.5167		11.9596		11.5901
	12.2027				12.4868		10.792		10.5294
	12.9146				12.4054		11.2952		11.5043
	12.4653				12.666		12.0566		13.0985
	12.6627				12.8925		11.1137		11.2668
	12.0539				11.7423		11.7249		11.3264
	12.3761				13.1594		11.6443		11.0553
	12.7649				12.879		11.2813		11.1
	10.7814				12.8031		10.8025		11.9694
	12.5911				13.7978		10.7607		11.8887
	12.0004				12.8168		12.3239		11.4873
	12.9307				12.7209		11.6533		12.3482
	12.4476				13.1142		10.9665		11.1935
	13.0131				13.0891		9.4818		10.2058
	12.3562				12.8431		12.4569		12.2318
	11.5565				13.7714		11.2324		11.221
	11.1376				9.48583		11.73		12.0241
	12.8652				9.96723		12.0895		11.0627
	12.5206				9.83131		10.9586		12.3157
	11.7091				11.4089		12.013		9.70217
	11.9204				10.7065		10.9622		11.9951
	11.7834				12.7611		12.8341		11.4257
	12.3737				11.9564		12.4891		10.5068
	11.5241				11.9567		11.6275		11.8443
	11.9701				13.1889		11.8416		11.1662
	13.2309				12.6808		10.7406		12.1988
	12.403				12.2755		11.7228		11.7582
	10.4471				10.5498		10.014		12.5911
	11.2917				11.3236		11.9719		11.664
	12.0258				12.577		11.4126		12.5939
	11.4661				11.8082		11.0761		11.5216
	12.0947				12.3669		11.0848		10.7288
	12.7196				10.8202		11.4289		9.0954
	12.1693				10.2467		11.2294		12.1523
	11.5641				9.43671		10.8549		10.7524
	13.0458				10.7499		11.0396		9.94105
	12.2866				10.8665		11.4969		10.7822
	12.2787				10.4471		10.0634		10.7748
	12.7993				10.9571		11.5018		10.7364
	12.9596				10.643		11.2119		11.6193
	12.2399				11.6684		11.3454		9.46557
	12.4286				9.97728		11.041		10.2058
	11.5967				10.611		10.6457		11.6211
	11.8162				10.9046		11.7061		9.27612
	12.9209				11.7977		11.4398		11.3542
	11.8005				10.2773		11.5187		10.6653
	12.9669				11.0539		11.1085		10.6036
	11.8061				11.8941		12.0389		9.10591
	12.2152				11.268		11.7009		10.8447
	12.7095				9.88417		11.3309		12.9465
	12.7345				10.9076		11.6202		10.8963
	12.1624				11.8174		11.2935		11.6466
	11.8891				12.1938		11.1383		10.9181
	12.2503				12.0192		11.1991		11.3701
	12.9536				11.905		11.9211		9.69871
	12.5572				11.9252		11.0808		12.2482
	12.4226				12.2636		12.3518		10.973
	12.6863				11.8564		11.3592		10.7245
	11.3509				12.3807		11.3032		11.8792
	11.0861				11.7232		11.9833		11.6671
	11.2992				10.4798		11.4848		10.9794
	12.7922				12.2627		11.6551		9.66711
	11.9106				12.0365		11.9869		11.5396
	12.0185				11.2562		11.2378		10.2503
	11.9553				11.6448		12.6555		11.1712
	12.352				10.8994		11.1176		11.3454
	12.174				13.2046		11.4205		11.0688
	11.7801				13.5233		11.2906		10.7499
	12.6432				12.7217		11.5231		11.776
	12.6722				13.0258		11.6555		11.3559
	12.9473				12.5003		11.9348		10.8226
	12.8088				12.5534		11.1215		10.5498
	11.5985				12.6161		11.5396		11.3869
	13.1558				13.3527		11.5718		9.76653
	11.7177				13.2113		11.0498		10.6475
	12.128				12.6898		11.9222		10.7607
	11.4041				13.0553		10.9993		8.31741
	12.4276				12.2213		11.8665		12.391
	11.6693				13.2786		11.8615		12.4383
	11.3923				13.2217		11.8206		12.1335
	12.0828				12.9289		12.2258		10.7177
	13.0997				10.9196		11.2709		12.5531
	11.7665				11.994		11.4252		12.4929
	11.6106				11.3117		11.8849		12.1335
	11.858				11.9833		11.8353		11.736
	12.163				11.6742		11.0795		12.6571
	12.2738				11.9222		11.6515		10.2312
	12.5665				11.6751		11.1364		10.6119
	12.8349				12.9721		10.6707		11.9936
	12.2874				11.5358		12.0217		12.2378
	11.6931				10.9189		11.6334		11.3783
	12.0248				12.371		11.605		11.9593
	12.3644				11.3896		11.6221		11.6689
	11.4152				11.9908		11.0154		13.051
	13.0733				12.4323		12.0283		11.4383
	12.0272				12.3861		11.3934		10.2348
	11.7372				12.3273		11.6448		10.8788
	11.568				11.7611		11.9016		11.7254
	12.8796				12.1833		10.8202		11.2408
	13.1669				12.0885		11.4429		11.815
	12.4795				12.1677		12.1238		13.3776
	11.2621				11.4939		12.0358		11.7628
	11.7082				12.4939		12.102		11.6161
	11.1072				12.4656		11.5216		11.9355
	12.0671				11.937		11.9215		11.5699
	12.3446				12.6994		11.1592		11.5425
	12.329				11.7801		11.9046		11.3837
	11.3404				12.3098		11.5541		11.6106
	12.4091				11.7748		12.0172		12.0049
	11.9919				11.7903		11.2562		11.7969
	11.6475				11.5421		11.1408		11.3382
	12.3837				11.8638		11.8944		11.5289
	12.656				12.4466		11.4903		11.3493
	12.2917				11.9487		10.8903		11.9922
	12.371				12.4118		11.6188		11.4325
	11.0498				11.7924		11.3734		12.3479
	11.2113				11.1706		11.7653		11.584
	12.2851				12.2671		11.3168		11.279
	11.9837				11.9065		11.978		11.4681
	11.5338				11.8017		12.0684		12.3669
	12.1972				12.3426		12.138		12.2273
	12.1				11.3993		12.0053		11.6878
	12.292				12.6533		11.0451		11.8967
	12.5071				12.5758		11.5551		11.7674
	12.2662				11.809		11.3945		11.8982
	12.4757				12.1364		11.7903		12.6575
	11.2715				11.6032		12.2871		10.9979
	12.4128				12.9553		11.7566		12.6425
	11.9099				11.8074		11.4247		11.7164
	11.4762				12.3264		11.5826		11.3805
	12.5873				12.0053		10.7805		11.1222
	11.8009				12.0728		11.1699		11.043
	12.6812				12.8663		11.9509		12.0014
	12.6687				12.0509		11.8392		11.7981
	12.1193				11.7731		11.6896		11.5459
	11.6448				12.8269		12.1988		11.4686
	10.8065				11.6298		11.8202		11.6366
	12.9484				12.7115		11.9705		12.4853
	12.0888				12.2485		11.7074		11.7283
	13.0348				12.2107		11.2095		11.6847
	12.4391				12.1475		11.7952		11.69
	12.0345				11.8933		11.3231		11.5627
	11.8903				12.1202		12.0745		11.4445
	12.7194				12.0961		12.224		11.4959
	12.6136				11.8262		11.863		11.6847
	10.8384				12.5255		12.2729		13.1
	12.1627				12.5216		12.3304		11.9546
	11.0841				11.8738		12.1517		11.1312
	12.723				12.2213		11.5294		11.3929
	11.9256				12.1567		11.9058		12.2521
	10.7541				12.0904		11.9926		12.5164
	12.7867				12.3457		11.6069		12.8396
	12.6854				11.9278		11.8895		11.6284
	12.6642				11.5793		11.4702		12.8329
	12.3947				11.9318		11.8975		12.0056
	11.4268				11.8082		11.7402		11.6569
	12.258				12.1039		11.9502		11.8948
	12.1821				12.2784		11.5953		11.8781
	12.4046				12.1712		11.3449		11.8899
	12.0018				12.8372		11.9509		11.3242
	12.6117				11.2467		12.0861		12.6644
	12.8423				11.9798		11.2662		11.6738
	13.2644				12.3287		11.7215		11.4747
	11.4803				10.8611		10.8001		11.395
	12.318				11.9491		10.8082		11.2509
	12.3154				11.8784		11.218		12.5584
	12.8828				12.3726		11.2046		11.2432
	11.7834				12.528		11.9322		12.0053
	12.3451				11.9866		12.2012		11.0362
	12.1668				11.6742		11.7973		10.8146
	12.695				11.9458		11.927		11.896
	12.2261				12.3026		12.0914		10.8742
	12.2146				12.4027		11.785		12.2046
	13.128				12.6876		11.0688		11.23
	12.7783				12.5132		11.4828		11.7364
	10.4543				11.73		10.944		10.7389
	12.2642				11.9805		11.7632		12.3923
	12.6959				11.9009		11.6078		12.0808
	12.633				11.9421		11.623		12.695
	12.4057				11.5206		11.9596		12.0028
	13.1779				11.5028		12.4359		11.5845
	12.6296				12.4017		11.1768		12.0192
	12.1485				11.9192		11.6143		11.0126
	11.856				12.1003		11.7818		12.5122
	12.8142				12.3385		11.774		12.7696
	11.8564				11.3565		11.0795		11.2568
	11.224				12.2098		11.3542		12.0182
	12.7616				12.5267		11.8431		11.9705
	11.9244				11.8742		12.0123		11.8341
	12.1453				12.1966		11.9672		11.9687
	12.0993				11.807		11.9388		12.6989
	12.1948				11.6667		11.1567		10.4367
	9.91588				12.4755		11.9794		12.327
	12.0875				12.3041		10.9922		11.5299
	12.2333				11.9719		12.0179		12.1926
	11.4289				12.1261		12.1908		11.6707
	10.4645				12.0661		11.6569		12.62
	11.5779				11.7553		11.2509		12.1315
	12.1706				12.7281		11.5445		12.8317
	11.8214				11.7478		11.4341		12.8995
	10.9069				12.3216		11.5948		12.5336
	12.2624				12.5038		11.4497		11.973
	11.1706				12.168		12.1075		12.3886
	11.7928				12.5836		11.3253		11.8784
	11.1209				12.2276		11.1466		11.9873
	11.9611				10.6248		11.2656		10.1935
	12.0694				12.2258		11.4057		10.3163
	12.9341				12.6459		11.8486		12.0771
	11.9676				12.1016		11.7372		12.6165
	12.0921				12.66		11.0895		12.0423
	10.1886				12.6533		11.7649		11.8865
	10.8865				12.2624		11.3004		12.3089
	11.2854				10.8049		11.4853		11.1
	11.5651				12.2003		11.0293		12.6186
	11.4681				12.0375		11.2958		12.1895
	11.8106				12.649		11.183		10.8138
	12.0032				12.5093		10.9694		11.5464
	13.2513				11.9933		11.1434		11.7069
	11.9848				12.7705		10.236		12.2043
	11.5289				11.9741		10.9951		11.0587
	12.4383				12.1062		10.4798		11.8734
	12.0805				10.9665		11.3354		11.0993
	12.6549				10.7632		11.1111		11.8754
	12.4594				12.288		10.6707		12.0745
	11.3157				12.2104		11.1415		11.4676
	12.1951				12.0782		11.3134		10.8619
	11.7142				12.0546		11.3415		11.4424
	12.6291				11.9708		10.7065		11.3869
	12.403				12.2961		10.3465		11.4404
	11.9473				12.7099		11.8118		12.1386
	11.896				12.551		10.4767		11.3853
	11.5868				12.1137		10.84		12.4886
	12.8995				12.1424		10.6795		12.0701
	12.3699				11.7834		11.0855		12.2639
	11.8021				12.2024		10.888		12.3012
	12.116				12.3554		10.8122		12.0179
	12.9324				11.0217		11.2252		11.5985
	12.1225				11.2143		10.2107		12.4714
	12.0144				11.9509		11.0423		11.9794
	11.3359				11.544		11.4184		11.7903
	12.4795				12.1938		10.7944		10.9352
	12.1994				11.6036		11.0258		11.1655
	12.1991				11.4517		10.749		11.374
	13.1812				12.711		10.0821		11.3542
	11.7657				12.6797		10.7764		12.4346
	12.935				12.3154		10.7731		12.0964
	12.3926				11.4924		11.5675		10.0768
	11.4221				12.748		10.3049		10.7632
	12.6057				11.5584		10.6221		11.8626
	10.1383				12.0674		10.5265		12.3242
	12.3315				11.1548		11.1105		11.8723
	11.1972				11.8773		11.7586		12.3699
	11.1655				12.2155		11.3337		11.733
	12.8992				11.4168		10.792		11.6587
	12.4054				11.4988		10.7871		11.6939
	12.1855				11.5718		10.1072		11.9887
	12.4841				12.3163		10.2396		12.23
	11.6707				12.0004		11.2935		11.9919
	12.6479				11.7686		10.5878		12.2095
	12.595				12.2405		10.7151		12.378
	11.9495				12.8488		12.3276		12.1485
	11.7406				12.1396		12.3264		12.4891
	13.3761				11.5699		11.5911		12.8019
	11.1066				12.0375		11.5367		11.9352
	13.077				12.1306		11.3259		12.5788
	11.9129				12.5833		10.6193		11.638
	11.9133				12.0492		11.3685		12.2886
	12.2574				12.2122		10.7632		12.4528
	12.3231				12.314		10.7465		11.5435
	12.4964				12.5534		10.1799		10.7969
	11.9392				12.5253		12.4661		12.3666
	12.4719				12.7453		11.23		11.2088
	11.6591				12.0549		11.168		10.3912
	11.9531				11.9451		11.2131		11.3923
	12.2348				12.3639		11.7237		12.0871
	11.6101				12.6099		11.5314		11.368
	11.3987				12.6766		11.4717		12.7495
	11.1573				12.268		11.3712		11.1421
	11.5367				9.16491		11.5603		12.708
	12.7465				12.2952		11.463		12.4001
	12.6515				12.4226		11.7108		12.6211
	12.4466				12.8242		12.0227		12.1671
	13.1791				12.3106		12.0875		11.5309
	12.6454				12.196		12.0025		12.3058
	11.056				11.5812		11.8281		12.8613
	12.9589				12.227		11.3032		12.0317
	11.6996				11.8498		11.8673		10.973
	12.6409				12.2021		11.9919		11.265
	12.4808				11.6353		10.6944		11.5245
	12.9769				11.9933		11.7657		10.7065
	12.7709				12.3509		11.5821		10.1984
	12.8736				11.1768		11.7334		9.82018
	12.6522				10.9476		11.0498		11.5093
	12.6922				11.7172		11.5392		11.4445
	12.6371				11.6909		10.9951		11.2174
	12.0901				11.4014		12.557		11.3117
	12.117				11.8122		11.3197		11.1649
	12.0498				11.9805		11.5981		11.2143
	12.334				12.5253		10.6707		10.6366
	11.7482				12.6693		12.0269		11.5382
	11.0701				12.3655		11.0272		11.4848
	11.7855				12.9669		11.5328		11.3559
	12.3376				12.2061		11.8872		11.4278
	11.9337				12.128		12.1787		11.2866
	12.6662				11.3123		11.3837		11.3202
	12.138				12.2538		12.3418		11.6348
	11.4998				12.5115		11.5708		10.5372
	11.8102				12.0694		10.9708		10.8329
	11.4635				12.6965		11.7591		9.44708
	12.9506				11.8451		11.9296		10.0634
	11.4651				12.5267		11.0668		10.5421
	11.9432				12.1424		12.0461		11.0279
	10.5584				12.6987		12.3805		11.4067
	13.5766				11.5416		12.2183		11.3026
	12.7402				11.363		11.7052		10.7977
	13.2494				11.4126		11.2831		11.014
	11.4089				12.4798		11.6022		12.0858
	12.5056				11.9237		12.4003		12.1023
	12.4954				11.137		11.7657		10.8463
	12.3012				12.5075		11.9443		13.2239
	11.9894				12.258		11.2709		11.041
	13.268				12.0771		12.2571		12.6161
	12.8142				12.5031		11.3636		11.5665
	12.3723				12.2411		10.4041		12.1209
	12.3796				12.0265		10.9866		12.5762
	12.7731				12.2219		11.9805		12.5922
	11.2866				10.9278		11.5765		12.6085
	10.7748				11.9751		12.1731		11.3504
	12.5481				10.9144		12.5248		11.5201
	12.2255				11.7524		12.0165		12.1102
	11.8021				11.8704		12.2369		12.6902
	12.2101				12.5071		12.346		11.9887
	12.9091				11.0881		11.905		12.464
	12.3493				12.2312		11.9065		11.6834
	11.6294				12.0399		12.3617		12.2143
	12.9177				11.8634		11.8545		12.0881
	12.6163				11.9333		11.4671		12.7482
	12.6339				12.1833		12.7733		13.4239
	12.8323				12.3109		12.2784		11.7151
	11.8045				12.2627		12.515		12.5043
	12.6248				12.4714		11.8037		11.8819
	12.4964				11.9741		11.9791		11.8834
	12.1225				12.4841		12.1901		12.3348
	12.6039				12.1238		11.9207		12.7887
	12.224				11.7818		11.9701		12.2541
	11.3896				11.525		11.9163		11.8297
	12.118				11.7317		11.7511		12.325
	12.5515				12.0984		11.1098		12.2969
	11.948				12.3742		11.6904		12.6493
	12.0372				12.5696		12.0701		11.8416
	12.2342				12.3032		11.8615		12.0947
	11.9106				12.2018		11.4924		13.2649
	12.6664				11.3859		11.7061		11.4083
	11.8254				12.2586		10.9751		11.2697
	11.6225				11.914		10.9578		12.5479
	12.9451				11.279		11.5727		12.6184
	12.848				12.602		11.7486		12.117
	12.1818				10.4491		12.9947		12.0372
	12.9432				11.4848		11.2426		12.64
	12.5314				11.6452		11.2615		11.3696
	12.7657				12.26		11.5314		12.8234
	12.7286				12.2137		10.783		11.8796
	12.0067				11.0389		12.4876		12.695
	12.7151				11.7871		11.6193		12.9587
	12.8763				12.2834		11.7553		12.0993
	12.4257				12.3222		11.3061		12.1652
	11.3767				11.5953		11.2854		11.9776
	11.8929				12.2321		11.5396		12.2533
	12.4612				12.0512		11.056		12.3276
	12.1548				12.0748		11.5236		11.8781
	12.6571				12.3769		11.6013		12.0654
	13.072				11.9233		11.4346		11.8317
	11.4099				10.8463		11.2064		12.2656
	12.1926				12.2577		10.9151		12.7429
	12.5018				11.2485		11.6439		13.2584
	11.5807				12.4868		12.2688		13.0949
	13.3787				11.1799		11.4853		12.8759
	11.9858				11.9396		11.7117		12.7528
	12.3276				11.4294		10.4147		13.4966
	12.577				11.3168		11.8269		12.0698
	12.3859				11.7121		12.1364		12.856
	11.7867				12.1131		10.8941		13.0032
	12.5353				12.1241		11.1836		12.1633
	12.58				12.3236		11.6353		12.3146
	12.03				12.3877		11.5897		12.6957
	12.2723				11.9381		11.6004		11.5406
	12.7797				11.9436		12.2012		11.8471
	12.2177				12.0904		11.9866		12.4414
	13.0488				12.3412		11.3083		12.2886
	11.3026				11.3945		11.9259		12.0007
	12.2387				11.9837		11.346		12.3157
	12.6087				11.9054		11.8408		12.1805
	12.4139				11.7292		12.0688		12.2351
	12.838				11.9665		11.811		11.0908
	10.9129				11.6551		11.9484		12.378
	11.4247				12.0314		11.9436		12.4622
	12.0098				12.5565		11.9315		12.7076
	11.5411				12.3132		11.6569		11.7715
	11.9726				12.2192		11.1396		11.5416
	12.3985				12.2372		12.2101		13.4085
	11.1805				12.0327		11.9005		12.0795
	12.4378				12.3576		11.6008		12.9513
	12.5498				12.4762		11.4046		11.9414
	11.9958				12.4242		12.5901		11.4625
	11.8784				11.1824		12.0701		12.3826
	12.3292				12.0345		12.6416		11.4522
	11.4878				12.5211		12.6103		12.5122
	11.2603				12.2776		11.8891		13.0966
	11.545				12.1517		11.2058		12.0841
	11.178				12.7252		11.2969		13.1222
	12.4684				11.5498		11.1383		11.158
	12.4112				12.2603		11.7168		12.0464
	11.2479				11.6843		10.6528		12.4302
	12.3132				11.7582		11.9618		11.781
	11.6693				11.3009		10.9844		12.8665
	12.3512				12.7134		12.0081		11.5328
	12.5302				12.0269		10.9337		11.9189
	11.917				11.3723		10.5038		11.7731
	12.1529				11.3772		12.1322		13.2568
	10.9159				11.4378		11.9733		10.6944
	12.5423				12.3032		11.6917		11.6684
	11.3264				12.4584		11.9388		11.5512
	11.9151				11.4257		11.4512		12.2189
	11.8001				12.2128		10.4083		11.9986
	12.0641				11.7469		11.3554		12.3228
	11.956				11.952		10.8384		12.0515
	12.8136				11.851		11.5793		12.1491
	12.0341				12.5231		11.1861		12.1618
	12.1089				12.2767		11.137		11.7993
	11.6303				12.5929		12.2636		12.2509
	12.1932				11.6738		11.4594		12.1637
	12.0406				12.8092		11.4919		11.9061
	11.7628				12.3424		11.6627		12.2871
	12.1611				11.8568		11.395		12.8164
	11.9377				11.8937		13.0614		12.3832
	12.5781				11.9661		11.6211		12.8455
	12.4926				11.9972		10.8665		12.7536
	12.6163				11.5925		11.7566		12.0644
	11.6896				12.3323		11.3376		12.2204
	11.346				12.1589		11.1849		11.3864
	11.7482				12.5481		11.2952		11.4014
	12.5435				11.1039		10.9929		11.8455
	12.6762				12.2594		10.421		12.8124
	12.178				12.7532		11.7228		11.7423
	11.9046				11.8265		11.7		11.8978
	12.1774				12.6039		11.1338		12.6755
	11.1984				11.9495		10.8234		11.8293
	12.3853				12.0668		11.628		11.3247
	11.8595				12.2633		11.3487		12.5454
	11.5038				12.2198		10.9915		11.8696
	12.0396				12.588		10.9809		12.3462
	10.7398				12.3078		12.3902		11.6466
	12.4173				12.2981		11.3788		11.272
	12.5457				12.2636		11.5211		11.9296
	11.7859				12.8984		11.8158		12.0937
	12.8931				12.7578		11.2802		12.0681
	12.5267				12.1306		12.1812		11.2046
	11.6515				12.6303		11.4294		11.2252
	12.6715				12.681		11.2312		11.1611
	11.8556				11.6733		11.703		10.6275
	11.8876				12.3117		11.4476		11.9462
	13.2172				11.4838		11.617		12.0563
	12.3396				11.8622		11.0063		11.7661
	12.3842				11.5684		12.2225		11.0627
	12.3399				13.0599		12.2503		11.1743
	12.1141				10.9322		11.752		9.83763
	12.3032				12.3471		11.7964		11.3509
	12.1963				12.2473		11.7528		11.4041
	12.6782				12.4765		12.3399		9.52943
	10.6847				12.2915		11.8711		13.1435
	10.6555				12.5988		11.3842		11.1053
	11.6578				11.592		12.314		10.9794
	11.7087				12.51		10.8154		9.92035
	12.0924				12.3012		11.1033		11.6439
	12.2113				11.7043		11.3276		12.1163
	11.752				10.6573		11.5353		11.4589
	12.3625				10.7748		11.8807		10.5651
	11.6812				12.9176		12.4192		10.6707
	11.4215				11.5603		10.2912		11.3348
	12.7087				12.0607		10.5868		10.8297
	11.0654				11.8013		11.7969		10.8895
	12.2143				11.7964		11.9429		11.1215
	11.9651				11.5469		11.8317		11.5479
	11.5817				12.5194		11.7482		11.8956
	12.6025				12.0751		11.363		12.5258
	10.446				12.8975		10.84		12.0539
	11.858				10.218		10.9388		12.0553
	11.4517				11.527		11.1		11.8289
	11.969				11.0532		10.7074		10.8025
	12.2981				12.4302		11.3151		10.5372
	10.3083				11.9908		12.0049		10.8258
	11.7164				11.4757		11.4696		10.9366
	12.3704				12.1427		10.2538		10.5265
	12.9651				11.6569		11.5387		11.1124
	11.7377				12.268		11.8078		11.2656
	12.3264				11.7104		11.7017		11.2204
	10.9388				12.4019		11.3559		9.46761
	11.7372				12.1586		12.0539		11.0614
	12.196				12.5211		11.0478		11.3055
	11.8611				11.3608		11.9211		11.3276
	11.5689				12.2938		12.5833		12.5063
	11.6434				11.3106		11.5206		11.5191
	11.5656				12.476		11.2372		10.633
	12.2411				11.3864		11.5255		10.218
	12.1765				12.1039		10.4828		12.0244
	11.3641				11.3537		11.911		11.9915
	12.9403				12.5341		11.5191		11.9919
	12.4589				12.1877		11.7557		12.179
	12.3362				11.4752		12.0224		11.3487
	12.4416				11.8258		12.6255		11.5435
	11.3129				11.6284		11.757		11.137
	11.7305				11.9177		12.3058		11.6604
	11.9912				11.4656		12.567		11.5565
	11.9604				12.0792		12.6264		9.33762
	12.927				12.3083		12.4038		10.8842
	10.5727				12.1762		12.2989		11.5803
	12.623				11.8273		11.9546		11.188
	12.3559				12.5553		12.7936		11.6275
	12.3537				12.3923		11.8607		11.5028
	11.3691				11.9809		12.5236		12.869
	12.5169				12.2318		12.5399		11.8459
	11.5445				12.64		11.6211		11.9676
	11.9106				12.2981		12.2848		11.9643
	12.0647				12.0231		12.6933		12.3029
	11.5058				12.5302		12.4011		13.0952
	11.4507				12.768		11.9798		12.021
	11.5622				11.6425		12.9061		12.6671
	11.5637				12.3826		12.9396		12.0858
	12.6255				12.0324		11.5048		11.4393
	12.7484				12.1706		10.8903		12.3872
	11.7944				12.2747		12.6653		11.744
	12.5567				11.6689		12.0539		12.7457
	12.7061				11.9065		12.3261		11.6389
	11.994				12.0355		12.4041		12.8104
	12.1167				12.4681		12.7179		12.3236
	12.8092				11.92		12.4025		11.8254
	13.0519				11.5831		12.4176		11.8392
	12.5892				12.5852		12.9753		10.749
	12.7043				12.006		12.4966		11.233
	12.4941				11.8467		12.5925		10.1472
	11.6768				12.157		12.584		11.021
	13.1838				10.7797		12.537		11.6702
	13.1975				12.9674		12.9522		10.9527
	12.7688				11.7977		12.7093		12.6262
	11.3542				12.0265		12.4057		11.0451
	11.3236				11.1517		12.2189		12.7084
	11.9174				12.1434		12.4615		12.1344
	11.8642				13.1116		13.133		12.3718
	12.3029				11.9589		12.6722		10.6795
	11.4194				10.9106		12.4617		11.6022
	11.5784				11.8372		12.5639		13.4815
	11.9267				11.0389		12.2735		12.5625
	11.4939				11.0674		12.4244		12.7561
	11.7503				12.9986		11.8588		13.4149
	11.6613				11.7899		12.2453		12.0468
	12.5177				11.5812		12.3701		11.2426
	12.4099				10.5137		12.3715		12.5744
	12.0317				11.327		12.0234		12.8836
	12.2318				12.5409		12.6607		11.9791
	12.3129				11.5661		12.5531		12.0681
	13.4637				13.2955		12.2892		12.2805
	12.294				12.5828		12.1901		12.031
	11.764				11.7969		12.1539		11.7258
	11.3832				12.722		12.1075		12.3783
	11.544				12.5061		12.3063		11.0607
	12.8704				12.7482		12.445		12.2553
	12.0944				10.5953		12.5167		11.3853
	12.1548				11.1267		12.2799		13.025
	12.6165				12.0811		11.8361		11.3117
	11.3117				11.258		12.2825		11.2755
	12.479				10.7936		12.0761		11.7707
	12.7232				12.6989		12.2958		13.2272
	12.1075				12.5127		12.1564		12.1752
	13.2248				11.9947		12.6633		12.5211
	12.239				13.2767		12.5889		13.7734
	12.5241				13.4402		12.7561		11.341
	11.599				12.0447		12.9647		11.2662
	11.617				11.3399		11.9571		11.7288
	12.0848				12.365		12.8388		10.6421
	12.0861				12.0334		12.9575		11.3929
	12.7149				11.0272		12.4346		11.8788
	11.1331				12.0678		12.7177		11.8758
	12.0688				13.829		12.1849		9.55842
	12.1715				13.6907		12.8819		10.8918
	12.4906				12.0637		12.2276		12.1839
	12.4617				14.1466		11.7326		10.8202
	12.4858				11.9035		12.1118		11.115
	11.1861				12.5684		11.5589		10.2046
	12.7313				13.3632		12.8011		11.2923
	10.5613				12.9697		12.8299		12.2372
	10.4707				11.5048		12.2491		11.7503
	12.3185				11.6234		12.2597		11.3977
	11.7595				12.1867		12.4097		12.6991
	11.2697				12.6531		11.6416		12.7676
	11.5469				11.5546		12.3264		12.218
	11.7698				12.5729		11.2784		12.2003
	12.1033				11.7846		11.8154		11.902
	11.3587				12.4986		12.1206		10.4615
	12.1972				11.8838		12.9014		11.0112
	12.3652				12.3977		12.3573		11.5152
	12.4276				12.6032		12.2509		11.5073
	12.0175				12.1089		11.9926		11.764
	11.9454				12.0543		12.2577		12.2067
	12.3977				11.9337		12.1655		11.2627
	11.5627				12.8106		12.0681		11.7415
	12.6011				12.3429		12.4218		11.9392
	12.6595				12.5706		12.3794		11.3554
	12.5299				12.6332		12.7043		11.8727
	11.8948				12.8815		12.4587		11.7653
	12.745				12.1858		12.775		11.3026
	12.7505				11.7545		12.5056		11.8297
	12.4909				11.3912		11.6078		11.7891
	12.2104				12.732		12.0067		12.395
	12.4179				12.4724		11.6974		11.8607
[truncated: 3,579 more rows]
