# Supplementary material for: A novel class of inhibitors that disrupts the stability of integrin heterodimers identified by CRISPR-tiling-instructed genetic screens
Source: Nat Struct Mol Biol. 2024 Feb 5;31(3):465–75. doi: 10.1038/s41594-024-01211-y (PMC10948361; doi:10.1038/s41594-024-01211-y)
Supplement: Supplementary file 6 — Supplementary Data 2. [file 41594_2024_1211_MOESM6_ESM.xlsx]

## Sheet: Suppl Fig2A
Log2FC in Surface proteome screen (x axis) and Integrin family screen (y axis)
Integrin Gene	X axis	Y axis
ITGA1	-0.16238	-0.51053
ITGA10	-0.0801744	-0.42346
ITGA11	-0.053814	-0.434034
ITGA2B	-0.322806	-0.670979
ITGA3	0.0803986	-0.141146
ITGA4	0.0410846	-0.399232
ITGA5	-0.396144	-0.648137
ITGA6	-0.140718	-0.286729
ITGA7	-0.399582	-0.753887
ITGA8	0.163964	-0.0210818
ITGA9	-0.369482	-0.565284
ITGAV	-2.37674	-3.62376
ITGB1	-0.449978	0.409949
ITGB3	-0.319991	-0.677467
ITGB4	-0.013535	-0.46609
ITGB5	-1.0011	-3.09839
ITGB6	-0.0211032	-0.385919
ITGB7	-0.190767	-0.493259
ITGB8	0.0641915	-0.0644232

## Sheet: Suppl Fig2B
Correlation of the CERES scores and gene expression of ITGB5 (source: https://depmap.org/portal/; BROAD Institute)
OncotreeLineage	CERES_ITGB5	exp_ITGB5
Ovary/Fallopian Tube	-0.253132	7.80432
Myeloid	0.14217	5.36317
Myeloid	-0.144217	5.17672
Bowel	-0.341884	5.06178
Bowel	-1.05145	6.0594
Bladder/Urinary Tract	-0.414632	6.73877
Lung	-0.197744	5.30961
Ovary/Fallopian Tube	-0.252752	7.72171
Skin	-0.427882	7.71149
Lung	-0.24176	4.77873
Breast	-1.00606	7.22949
Bladder/Urinary Tract	-0.908638	6.69098
Breast	-0.741692	7.59597
Lung	-0.315592	3.98368
Pancreas	-0.46198	6.6768
Pancreas	-0.666822	5.44824
Lymphoid	-0.134084	5.13422
CNS/Brain	-1.24934	6.06889
Breast	-0.141173	6.95245
Lung	-0.171044	6.55367
Lung	-0.274078	7.33584
Lung	-0.322048	6.41397
CNS/Brain	-0.369933	7.14537
Soft Tissue	-0.310836	7.7654
Bone	-0.671539	6.96324
CNS/Brain	-0.760274	7.48083
Bone	-0.367632	4.67412
Pancreas	-0.235442	6.52795
Myeloid	0.0533749	1.89142
Ovary/Fallopian Tube	-0.283044	3.50462
Bone	-0.171001	7.42844
Lymphoid	-0.191487	3.90497
Soft Tissue	-1.23385	7.81628
CNS/Brain	0.0611061	4.18507
Pancreas	-0.857619	6.81109
CNS/Brain	-1.14878	8.4496
Lymphoid	-0.078269	0.400538
Myeloid	-0.264759	0.356144
CNS/Brain	-0.266753	6.79312
Myeloid	-0.354892	1.57046
Lymphoid	-0.0442597	0.941106
Peripheral Nervous System	-0.245378	5.16108
Bone	-0.531089	8.33967
Pancreas	-0.17255	3.98914
Pleura	-0.631773	5.66306
Bone	-0.220029	5.45187
Prostate	-0.510916	5.15178
Pleura	-0.869358	6.21762
Pancreas	-0.303677	7.27743
Pancreas	-0.206095	6.26397
CNS/Brain	-0.0970612	1.0635
Breast	-0.501764	4.32769
CNS/Brain	-0.75297	7.8632
Peripheral Nervous System	-0.468418	4.24336
Lymphoid	-0.103852	1.64155
Ovary/Fallopian Tube	-0.431216	7.50668
Pancreas	-0.640154	6.18903
Breast	-0.35223	4.4121
Myeloid	-0.00145179	1.89142
Pancreas	-0.522991	6.96913
Prostate	-0.501036	5.71918
Pancreas	-0.359567	5.15502
Peripheral Nervous System	-0.53374	7.22795
Ovary/Fallopian Tube	-0.0565739	2.9855
Lymphoid	0.0167721	0.250962
Bladder/Urinary Tract	-1.04056	6.06307
CNS/Brain	-0.625233	7.35799
Ovary/Fallopian Tube	-0.65843	6.9697
Soft Tissue	-0.311499	7.61162
CNS/Brain	-0.394731	7.91707
Pancreas	-0.280518	5.50716
Pancreas	0.00306719	6.54272
Biliary Tract	-0.621214	6.03144
Bladder/Urinary Tract	-0.14022	6.10518
Lung	-0.605945	4.08406
Esophagus/Stomach	-0.228351	5.01257
Soft Tissue	-0.386769	6.32283
Myeloid	-0.235631	3.10266
Breast	-0.623291	6.83807
Breast	-0.485501	9.21189
Peripheral Nervous System	-0.325217	7.38388
Lung	-0.685234	6.90316
Lymphoid	-0.362933	0.400538
CNS/Brain	-0.410416	7.77017
Pleura	-0.0920465	6.22709
Pancreas	-0.478558	4.848
Kidney	-0.362521	6.45598
CNS/Brain	0.0017868	1.72247
Lung	-0.74891	6.90773
Head and Neck	-0.669087	8.47131
Pancreas	-0.487254	8.24646
Myeloid	-0.114116	0.632268
Soft Tissue	-0.247628	6.22766
Thyroid	-0.682683	7.15097
Lung	-0.694076	6.81301
Pancreas	-0.932079	6.30634
Head and Neck	-0.146378	5.58886
Ampulla of Vater	-0.126895	5.83466
Lymphoid	-0.152077	1.63691
Lung	-0.230076	6.28244
Head and Neck	-0.0791081	5.81198
Kidney	-0.487974	7.77867
Myeloid	-0.19559	7.06663
Thyroid	-0.932054	7.43054
Uterus	-0.611183	9.47194
Myeloid	-0.137305	1.8679
Myeloid	-0.0712758	0.863938
CNS/Brain	-0.97258	7.88612
Bowel	-0.607907	5.40667
Lymphoid	0.00327956	6.10371
Lymphoid	-0.184621	1.13093
Head and Neck	-0.298183	5.78398
Biliary Tract	-1.3777	6.91444
CNS/Brain	-0.848731	7.04264
Breast	-1.36127	4.07125
Pancreas	-0.502559	5.94462
CNS/Brain	-0.412858	7.20105
Esophagus/Stomach	-0.113578	6.56041
Liver	-0.391533	6.2485
Skin	-0.363692	6.86009
Liver	-0.14029	4.9855
Pancreas	-0.467689	7.10967
Breast	-0.415666	6.59006
Lymphoid	-0.0882649	1.51096
Peripheral Nervous System	-0.29183	4.95466
Head and Neck	-0.23107	6.75769
CNS/Brain	-0.560469	8.11884
CNS/Brain	-0.679004	6.18804
Lymphoid	-0.187905	4.06953
Kidney	-0.379466	7.85711
Pancreas	-0.308279	5.59395
Ovary/Fallopian Tube	-0.037342	8.07948
Head and Neck	-0.108977	6.57168
Pancreas	-0.670705	7.26491
CNS/Brain	-1.16321	8.41155
Kidney	-0.30782	6.66534
Esophagus/Stomach	0.0299079	6.4746
Breast	-0.848979	7.28993
Bowel	-0.636333	7.74813
Kidney	-0.592065	6.21412
Lung	-0.165897	8.07109
Bowel	-0.250127	5.88753
Bowel	-0.219427	7.30086
Esophagus/Stomach	-0.504599	6.0018
Ovary/Fallopian Tube	-0.291792	2.59216
Lung	-0.645479	1.29866
Breast	-0.264683	1.0072
Peripheral Nervous System	-0.339292	5.54566
Peripheral Nervous System	-0.513354	7.89069
Lung	-0.974383	6.28799
Kidney	-0.609372	7.67165
Myeloid	-0.482431	0.400538
Lung	-1.39173	7.17881
Pancreas	-0.53434	6.50398
Pancreas	-0.340421	6.14792
CNS/Brain	-0.236597	3.99639
Lymphoid	-0.0966576	0.659925
Kidney	-0.320078	6.87517
CNS/Brain	-0.635816	8.97059
Skin	-0.626848	8.48438
Breast	-0.662433	7.41878
Breast	-0.482818	5.33985
Ovary/Fallopian Tube	-0.215557	6.91672
Bone	-0.244622	5.08789
Ovary/Fallopian Tube	-0.162363	7.60829
Pancreas	-0.804565	6.69349
Lung	-0.575624	6.82909
Bowel	-0.874791	6.64155
Breast	-0.400951	5.04527
Lung	-0.239163	0.650765
Ovary/Fallopian Tube	-0.728813	6.58796
Lung	-0.709081	5.23917
Uterus	-0.386024	7.9956
Myeloid	-0.44566	0.807355
Myeloid	-0.552268	0.659925
Bowel	-0.56282	8.14649
Uterus	-0.417361	4.44294
Esophagus/Stomach	-0.190661	5.60822
Skin	-0.212056	8.59511
Esophagus/Stomach	-0.243934	6.10518
Pancreas	-0.164394	6.41481
Ovary/Fallopian Tube	-0.238218	5.15259
Peripheral Nervous System	-0.376765	0.823749
Lung	-0.425918	4.89093
Peripheral Nervous System	-0.23108	3.4019
Kidney	-0.62301	8.35856
Lymphoid	-0.221569	0.739848
Liver	-0.614228	6.66164
Kidney	-0.83359	7.40897
Esophagus/Stomach	-0.131291	5.75114
Pleura	-0.394661	6.10999
Pancreas	-0.962957	7.63619
Skin	-0.168619	7.95989
CNS/Brain	-0.506252	6.87418
Ovary/Fallopian Tube	-0.298544	6.35826
Esophagus/Stomach	-0.210718	5.9493
Myeloid	-0.310002	1.22651
CNS/Brain	-0.290535	7.17133
Breast	-1.32617	5.85699
Pleura	-0.460138	6.44758
Pancreas	-0.289105	5.37226
Lymphoid	-0.118065	0.378512
Pleura	-0.0781703	2.9486
Myeloid	-0.332134	3.95233
Lung	-0.415754	5.40224
Lung	-1.04846	5.99322
Peripheral Nervous System	-0.172338	1.86394
Lung	-0.427749	4.99639
Esophagus/Stomach	-0.850879	7.24764
Lymphoid	0.0307576	3.41414
Skin	-0.717632	8.68124
Bowel	-0.934765	7.74187
Breast	-0.890094	8.14349
Pancreas	-0.396879	6.92564
Lung	-0.220092	3.60999
Esophagus/Stomach	-0.506131	6.62337
Bone	-1.03079	6.37243
Liver	-0.486396	5.2292
Myeloid	-0.189546	3.43029
Lymphoid	-0.0817832	3.00899
Bone	-0.943937	7.68194
Lymphoid	-0.120004	0.432959
Peripheral Nervous System	-0.231185	3.33199
Pleura	-1.24676	6.10811
CNS/Brain	-1.09277	8.35028
CNS/Brain	-0.986165	7.08778
Lymphoid	-0.247137	0.176323
Breast	-0.0706843	6.38163
Kidney	-0.397412	5.16511
CNS/Brain	-0.496235	7.17931
Ampulla of Vater	-0.19987	5.76474
Lung	-0.345056	4.92742
Bowel	-0.46865	5.47346
Esophagus/Stomach	-0.380447	6.76381
Kidney	-0.30371	6.35509
Myeloid	-0.207554	0.650765
CNS/Brain	-0.651559	7.49849
Lung	-0.240779	6.14486
Bone	-0.20543	6.40156
Liver	-0.786084	5.87946
Lung	-0.460177	5.23573
Bladder/Urinary Tract	-0.694356	6.56468
Uterus	-0.391495	4.93216
Lymphoid	-0.335708	0.495695
Skin	0.0552665	9.46612
Lymphoid	-0.358634	0.495695
Bowel	-0.72245	6.15563
Skin	-0.353648	6.8716
Lymphoid	-0.12808	4.44956
Myeloid	-0.130771	1.88753
Uterus	-1.44317	6.56758
Esophagus/Stomach	-0.00328591	4.56438
Bone	-0.445001	7.84994
Kidney	-0.512522	6.26585
Lung	-0.155499	4.45549
Head and Neck	-0.152333	4.88557
Lung	-0.941092	5.0635
Pancreas	-0.468741	7.46262
Liver	-0.973997	7.01581
Bowel	-0.516772	6.36229
Liver	-0.432222	7.82337
Bone	-0.250373	2.75489
Skin	-0.371322	7.61648
Esophagus/Stomach	-0.3656	6.0813
Ovary/Fallopian Tube	-0.320935	4.30597
Lung	-0.232889	1.87184
Kidney	-0.181445	6.0766
Lung	-1.19498	4.56438
Uterus	-0.376155	5.85997
Lymphoid	-0.0716488	3.45943
CNS/Brain	-0.402095	6.61839
Lung	-0.192266	6.31868
Skin	-0.332614	8.38102
Lung	-0.182155	7.87012
Lung	-0.32347	4.01167
CNS/Brain	-0.590742	8.10434
Lung	-0.256009	5.66931
Skin	-0.102835	7.14476
Esophagus/Stomach	-0.218146	5.63691
Lung	-0.351563	5.18468
CNS/Brain	-0.381654	6.64126
Thyroid	-0.691866	6.58736
Skin	-0.504645	7.51254
Kidney	-1.02564	6.75569
Ovary/Fallopian Tube	-0.323733	6.46989
Biliary Tract	-0.289991	6.57137
Lung	-0.203046	6.48816
CNS/Brain	-0.895877	6.96648
Esophagus/Stomach	-0.236283	7.36229
Bowel	-0.221466	6.15178
Pancreas	-2.1742	7.5539
CNS/Brain	-1.11576	7.15512
Bowel	-0.866897	5.00764
Liver	-1.20894	7.36107
Head and Neck	-0.307795	4.94111
Bladder/Urinary Tract	0.161708	7.72846
Liver	-0.337783	6.29866
Liver	-0.726606	7.22545
Skin	-0.438851	7.08353
Liver	-0.405264	8.78849
CNS/Brain	-0.629227	7.49025
Liver	-0.250381	6.62425
Lung	-0.342245	5.11187
Liver	-0.720264	7.12298
Kidney	-0.455973	7.7926
Esophagus/Stomach	-0.248446	6.2538
Bladder/Urinary Tract	-0.181536	7.73424
Myeloid	0.0220986	1.60881
Esophagus/Stomach	-0.0975663	6.17453
Bowel	-0.266169	5.74093
Cervix	-0.333594	3.90977
Bowel	-0.147494	4.17233
Liver	-1.19904	7.37199
Kidney	-0.617444	7.34722
Lung	-0.70825	6.89651
Bone	-0.401574	6.20633
Head and Neck	-0.481312	4.72247
Bowel	-0.275683	6.76752
Pancreas	-0.505159	6.88777
Head and Neck	-0.367822	6.27575
CNS/Brain	-0.759513	8.801
Soft Tissue	-0.438334	5.43929
Esophagus/Stomach	-0.336172	5.45286
Lung	-0.697599	5.67723
Lung	-1.35107	6.62249
Lymphoid	-0.0695925	0.250962
Lung	-0.271457	0.641546
Bone	-1.65177	7.80729
Pancreas	-1.54327	6.02967
Head and Neck	-0.298129	6.34607
Ovary/Fallopian Tube	-0.256195	5.8268
Lung	-1.53452	8.67976
Bladder/Urinary Tract	-0.983613	6.16852
Ovary/Fallopian Tube	-0.503086	7.30049
Lung	-0.0908159	1.8679
Ovary/Fallopian Tube	-0.0859492	6.31089
Lung	-0.279108	5.04701
Bowel	-0.420799	5.26228
Kidney	-0.268402	4.89385
Pancreas	-0.296493	6.32679
Liver	-0.74076	7.52935
Lymphoid	-0.119573	1.97453
Ovary/Fallopian Tube	-0.364195	5.07938
Esophagus/Stomach	-0.0675663	4.62234
Bladder/Urinary Tract	-0.235321	5.30561
Head and Neck	-0.174372	4.73931
Bladder/Urinary Tract	-0.153166	6.42995
Head and Neck	-0.25593	5.30561
Head and Neck	-0.121316	4.58195
Skin	-0.69335	8.68011
Myeloid	-0.119463	3.36457
Bowel	-0.503003	6.87504
Breast	-0.703407	7.08598
Cervix	-0.796673	6.43263
Myeloid	-0.324119	0.910733
CNS/Brain	-1.36302	7.262
Lung	-0.0558305	2.1635
Esophagus/Stomach	-0.247357	6.32966
Lung	-0.368499	5.83946
Lung	-0.33786	7.42526
Bowel	-0.770674	6.47816
Lymphoid	-0.0540052	1.45943
CNS/Brain	-1.37393	7.7412
CNS/Brain	-0.745959	6.75489
Breast	-0.375349	4.91217
Lymphoid	-0.192001	1.9855
Liver	-1.14143	8.27822
Skin	-0.106758	6.30031
Skin	-0.198994	7.75716
Esophagus/Stomach	0.0634553	5.26153
Ovary/Fallopian Tube	-0.391265	5.14649
Lung	-0.248816	4.87135
Lung	-0.264146	6.44741
Lymphoid	0.131659	3.47379
Lung	-0.35248	7.51341
CNS/Brain	-0.968534	6.50398
CNS/Brain	-1.84995	7.85219
Bladder/Urinary Tract	-1.94693	7.78771
CNS/Brain	-0.191046	7.29122
Lung	-0.273291	6.76818
CNS/Brain	-0.02548	4.05745
Pancreas	-0.187795	5.1639
Kidney	-0.788327	7.68018
Pancreas	-0.503786	4.76765
Myeloid	-0.110125	0.516015
Myeloid	-0.227032	1.75275
Esophagus/Stomach	-0.348851	6.25323
Head and Neck	0.147461	5.41414
Soft Tissue	-0.198619	1.74846
Ovary/Fallopian Tube	-0.179006	6.99435
CNS/Brain	-0.668925	7.9607
Skin	-0.385273	6.53107
Esophagus/Stomach	-0.910078	7.18438
Head and Neck	-0.106235	6.75942
Head and Neck	-0.188101	6.54381
Liver	-0.359828	4.92458
Breast	-0.617701	5.23343
CNS/Brain	-0.956483	6.73444
CNS/Brain	-0.58793	8.47383
Breast	-0.141535	4.46074
Lung	-0.473602	6.3302
Head and Neck	-0.851441	6.011
Skin	-0.274062	8.3298
Esophagus/Stomach	-0.739814	7.13996
CNS/Brain	-0.0319544	6.05961
Esophagus/Stomach	-0.221575	4.82426
Lung	-0.175615	6.75889
Lung	-0.0955202	4.85449
Pleura	-1.17884	6.393
Ovary/Fallopian Tube	-0.401835	3.37016
Esophagus/Stomach	-0.306543	5.18031
Pleura	-0.244867	6.70625
Kidney	-0.328826	6.96255
Bowel	-0.382436	5.75702
Pancreas	-0.726192	7.39172
Lymphoid	-0.247185	7.12784
Lymphoid	-0.0873677	0.713696
CNS/Brain	-0.43362	7.44344
Lymphoid	0.0118484	0.565597
Ovary/Fallopian Tube	-0.270063	4.72247
Lymphoid	0.120606	2.65306
Skin	0.0665417	7.72826
Lung	-0.149548	6.48704
Ovary/Fallopian Tube	-0.184429	5.07125
Lymphoid	-0.16409	3.19219
Lung	-0.759964	7.67652
Lung	-0.610541	8.67105
Lung	-0.705982	6.07831
Breast	-0.180037	7.16902
Liver	-0.778655	6.95803
CNS/Brain	-1.22327	7.15987
CNS/Brain	-0.302467	7.45072
Lung	-2.03355	7.79623
Bowel	-0.590977	5.43363
Lung	-0.905257	7.55129
Head and Neck	-0.185107	5.47962
Bowel	-0.365071	5.54102
Kidney	-0.351892	6.70943
Pancreas	-0.336662	4.92979
Ovary/Fallopian Tube	-1.27655	8.76852
Esophagus/Stomach	-0.117163	6.49793
Esophagus/Stomach	-0.161351	5.12805
Lung	-0.725711	2.30743
Ovary/Fallopian Tube	-0.399142	5.50398
Lymphoid	0.0210345	1.05658
Lung	-0.2174	5.09043
Breast	-0.211329	6.51995
Lung	-0.820807	6.53045
Ovary/Fallopian Tube	-0.672545	8.05132
Lymphoid	-0.155968	0.678072
Ovary/Fallopian Tube	-0.338859	6.23113
Lung	-0.727619	6.76487
Kidney	-0.35127	8.11364
Breast	-0.251243	7.50962
Ovary/Fallopian Tube	-0.494184	7.74665
Lymphoid	-0.363739	7.79714
Thyroid	-0.405891	5.48253
Esophagus/Stomach	-0.035938	5.06264
Lung	-0.776822	7.99283
Ovary/Fallopian Tube	-0.185919	1.73552
Bladder/Urinary Tract	-0.589779	6.9535
Breast	-0.413765	3.9607
Bowel	-0.138527	5.72465
Bladder/Urinary Tract	-0.533783	5.15178
Breast	-1.04011	6.82273
Head and Neck	-0.249418	4.63459
Liver	-0.251591	6.33378
Head and Neck	-0.43044	5.79312
Esophagus/Stomach	-0.147511	7.852
CNS/Brain	-0.283929	5.82375
Liver	-0.754325	6.5509
Head and Neck	-0.13905	5.38405
Bladder/Urinary Tract	-0.334518	6.56849
Esophagus/Stomach	-0.104354	4.92362
Lung	-0.997791	6.11666
Bone	-0.217605	6.53045
Bladder/Urinary Tract	-0.165194	3.44626
Lymphoid	-0.18074	1.05658
CNS/Brain	-0.489997	7.08725
Lung	-0.628169	5.87725
Esophagus/Stomach	-0.568605	7.91636
CNS/Brain	-0.34613	5.18507
Head and Neck	-0.025877	4.44956
Lymphoid	-0.268228	6.28429
Esophagus/Stomach	-0.937797	6.95303
Skin	-0.294036	7.25475
Lung	-0.714713	6.42928
Lung	-0.417895	2.13422
Breast	-0.750269	6.98504
Lung	-0.319913	4.04002
Myeloid	-0.115755	0.411426
Head and Neck	-0.294035	4.50398
Lymphoid	-0.112149	1.39506
Lung	-0.634846	5.97361
Lung	-0.0879892	6.74779
CNS/Brain	-0.400713	7.54512
Esophagus/Stomach	-0.307751	5.38024
Head and Neck	-0.00811049	4.85748
Lung	-0.506823	7.93091
Lymphoid	-0.307598	6.3672
Breast	-0.732054	7.21111
Esophagus/Stomach	-0.574428	6.39455
Lung	-0.521546	8.28327
Lung	-0.738998	6.66021
Skin	-0.299635	7.23218
Lung	-0.211275	2.95233
Lung	-0.347713	7.55727
Kidney	-0.246739	7.20565
Esophagus/Stomach	-0.251299	6.52497
Head and Neck	-0.070195	4.33557
Ovary/Fallopian Tube	-0.418647	5.88338
Skin	-0.559668	10.5409
Lung	-0.465954	4.92125
Skin	-0.529609	6.07682
Bladder/Urinary Tract	-0.233885	5.54689
Peripheral Nervous System	-0.118686	2.3505
Skin	-0.162095	7.19505
CNS/Brain	-0.66238	7.26997
Esophagus/Stomach	-0.272096	6.31179
Skin	-0.232417	7.47541
Ovary/Fallopian Tube	-0.311946	7.48398
Lymphoid	-0.0415805	6.03496
CNS/Brain	-0.718925	6.99503
Bowel	-0.4057	5.98277
Lymphoid	-0.0642735	5.81301
Skin	-0.307174	8.76095
Esophagus/Stomach	-0.0421128	6.64645
Esophagus/Stomach	-0.26145	4.22342
Lung	-0.130894	6.79986
Skin	-0.174723	7.16209
Lymphoid	-0.101857	1
Uterus	-0.319215	6.47849
Head and Neck	-0.110345	3.14568
Soft Tissue	-0.350857	5.97177
Bladder/Urinary Tract	-0.22106	5.91719
Soft Tissue	-0.871068	6.81263
Head and Neck	-0.0896015	4.09845
Lung	-0.348665	7.55743
Lymphoid	-0.142403	2.0036
Bladder/Urinary Tract	-0.378702	5.98254
Lung	-0.468906	6.74241
Lung	-0.437194	6.52497
Lung	-0.188865	5.46663
Lung	-0.419818	6.83731
Head and Neck	-0.272534	3.43296
Esophagus/Stomach	-0.3034	4.52419
Liver	-0.399411	6.00697
Breast	-1.17019	6.93015
Lung	-0.320009	6.0332
Lung	-0.590064	5.95861
Lymphoid	-0.0760282	3.60881
Esophagus/Stomach	-0.260351	6.06867
Breast	-0.255414	5.39197
Lung	-0.172839	6.0018
Breast	-0.676928	6.94767
Lung	-0.258085	6.56499
Lung	-0.77528	6.5529
Bladder/Urinary Tract	-0.53555	4.89579
CNS/Brain	-1.45077	7.6125
Uterus	-0.149946	3.67129
Esophagus/Stomach	-0.241591	3.88264
Lung	-0.287937	6.37034
Lung	-0.499114	7.74153
Lung	-0.37674	6.7174
Lung	-0.438508	5.78607
Esophagus/Stomach	-0.172051	6.36107
Breast	-0.476282	6.79701
Lung	-0.78291	7.99678
Uterus	-0.335934	5.19849
Esophagus/Stomach	-0.287823	7.23907
Skin	-0.135828	7.90593
Skin	-0.247252	6.88472
Skin	-0.445366	7.94357
Ovary/Fallopian Tube	-0.26331	6.82693
Lung	-0.209802	6.49601
CNS/Brain	-0.231978	7.11572
Lung	-0.491471	6.68285
Lymphoid	-0.146885	0.275007
Lung	-1.24781	7.93746
Lung	-0.328469	3.45549
Bladder/Urinary Tract	-0.574785	6.67878
Esophagus/Stomach	-0.24259	7.08151
Skin	-0.359992	6.33199
Lung	-0.0705724	4.94345
Lung	-0.590747	5.48607
Thyroid	-0.723452	8.95771
Bladder/Urinary Tract	-0.335523	6.66121
Ovary/Fallopian Tube	-0.276897	6.69293
Kidney	-0.854588	9.01237
Breast	-0.212849	4.75435
Esophagus/Stomach	-0.124124	6.19869
Lung	-0.452089	6.44029
Uterus	-0.885481	6.33056
Lymphoid	-0.177812	1.20789
Skin	-0.25972	6.34127
Lung	0.0676281	6.80491
Esophagus/Stomach	-0.129562	7.15127
Esophagus/Stomach	-0.378094	5.93334
Myeloid	-0.309307	0.443607
Lung	-0.476994	6.04549
Lymphoid	-0.0454835	0.526069
Lung	-0.997002	7.03155
Bowel	-0.215788	6.17772
Uterus	-0.0656613	4.29499
Lung	-0.646279	7.72704
Esophagus/Stomach	-0.129596	1.42223
Breast	-0.956936	6.54334
Bowel	-0.836196	7.07724
Ovary/Fallopian Tube	-0.113699	6.35085
Lymphoid	-0.113501	1.852
Lymphoid	-0.243601	0.443607
Uterus	-0.510977	5.60229
Uterus	-0.665341	6.40786
Bowel	-0.462936	3.24945
Lymphoid	-0.0453401	0.879706
Lung	-0.995652	6.12081
Uterus	-0.235664	7.60689
Ovary/Fallopian Tube	-0.301368	6.19613
Esophagus/Stomach	-0.24069	6.59604
Bowel	-0.255441	5.22997
Lymphoid	-0.165277	1.52105
Prostate	-0.341845	6.29333
Bowel	-0.254503	5.60229
Bowel	-0.532465	5.32481
Bowel	-0.218927	5.30561
Lymphoid	-0.200104	0.704872
Uterus	-0.156052	6.43979
Ovary/Fallopian Tube	-0.320702	6.12019
Bowel	-0.0861726	4.79338
Uterus	-0.294835	6.2426
Ovary/Fallopian Tube	-0.531193	6.02569
Skin	-0.732686	8.16927
Bowel	-0.241136	5.22959
Bowel	-0.277807	5.83592
Bowel	-0.466069	6.52544
Bladder/Urinary Tract	-0.631506	6.43863
Uterus	-0.280755	5.42794
Lung	-0.392516	5.52951
Biliary Tract	-0.28428	5.08108
Prostate	-0.235099	4.72465
Uterus	-0.523445	5.55796
Lung	-0.198174	2.30451
Myeloid	0.0324434	4.18269
Uterus	-0.775365	6.53496
Bowel	-0.567504	5.03738
Bowel	-0.440077	4.88313
Uterus	-0.449736	6.36475
Bowel	-0.558378	6.03738
Uterus	-0.345117	4.99005
Uterus	-0.277889	5.91073
Lymphoid	-0.0959486	0.678072
Uterus	-0.0204475	5.82094
Bowel	-0.258026	5.84348
Bone	-0.288996	5.63575
CNS/Brain	-0.384194	6.01681
CNS/Brain	-0.249099	4.7126
CNS/Brain	-0.154662	2.26604
Bone	-0.153068	5.34483
CNS/Brain	-0.329724	4.57046
CNS/Brain	-0.437048	2.15704
Myeloid	0.010188	0.713696
Bone	-0.155104	4.23113
Skin	-0.877597	4.57592
Ovary/Fallopian Tube	-0.79161	6.5435
Soft Tissue	-0.922363	4.65707
CNS/Brain	-0.287287	4.23496
CNS/Brain	0.0776999	3.80735
Bowel	-0.407541	6.61383
CNS/Brain	-0.54834	4.44824
Lung	-0.218666	6.76885
Soft Tissue	-0.405504	4.84499
Pancreas	-0.184564	5.90617
CNS/Brain	-0.491964	4.82324
Lymphoid	-0.109211	0.0565835
CNS/Brain	0.164497	2.97085
Myeloid	-0.115863	1.5008
Lymphoid	-0.0329294	0.263034
Ovary/Fallopian Tube	-0.272956	5.72028
Ovary/Fallopian Tube	-1.04667	6.18428
Kidney	-0.778225	2.53356
Soft Tissue	-0.243075	3.48027
CNS/Brain	-0.803923	5.03914
Bladder/Urinary Tract	-0.261279	6.40105
Soft Tissue	-0.255534	2.09761
Peripheral Nervous System	-0.0583319	3.36036
Skin	-0.760885	7.35667
Bone	-0.227088	4.37573
Bone	-0.288345	4.8268
Kidney	-0.559908	7.04723
Soft Tissue	-0.218466	3.65191
Lymphoid	-0.336683	0.0426443
CNS/Brain	-0.0752942	4.44824
Head and Neck	-0.600983	5.57984
Head and Neck	-0.250717	1.11103
CNS/Brain	-0.697419	7.12153
Skin	-0.187824	8.26992
Soft Tissue	-0.46136	4.87676
Soft Tissue	-0.560857	6.91755
Soft Tissue	-0.190654	6.72028
Soft Tissue	-0.282645	2.46205
Ovary/Fallopian Tube	-0.540366	6.37138
Ovary/Fallopian Tube	-0.200557	2.46728
Soft Tissue	-0.306779	5.6014
Bone	-0.145881	3.73877
CNS/Brain	-0.0823061	2.97636
Eye	-0.219617	3.83996
Peripheral Nervous System	-0.203832	0.189034
Peripheral Nervous System	-0.438314	6.59783
Peripheral Nervous System	0.0819331	1.1177
Peripheral Nervous System	-0.242775	3.07895
Thyroid	-0.350382	8.09545
Thyroid	-1.21251	6.6605
Kidney	-0.316146	6.62688
Liver	-0.566867	7.93404
Soft Tissue	-0.341364	4.8674
Skin	-0.187228	5.0036
CNS/Brain	-0.352085	7.19731
Head and Neck	-0.343623	4.04177
Cervix	-0.791617	4.02237
Cervix	-0.107999	5.1823
Cervix	-0.269964	6.62191
Cervix	-0.109177	4.04439
Peripheral Nervous System	0.0916533	0.286881
Ovary/Fallopian Tube	-0.107652	5.4793
Cervix	-0.294646	5.32085
Peripheral Nervous System	-0.703733	6.44361
Bowel	-0.22064	4.21645
Head and Neck	-0.0519	5.04483
Head and Neck	-0.316602	4.72356
Pancreas	-0.270234	5.60229
Peripheral Nervous System	-0.501969	2.32193
Thyroid	-0.692958	7.0649
Cervix	-0.493766	6.16148
Peripheral Nervous System	-0.373962	3.66448
Peripheral Nervous System	-0.243221	4.93829
Esophagus/Stomach	-0.49504	4.10685
Ovary/Fallopian Tube	-0.252048	4.6865
Ovary/Fallopian Tube	-0.734333	4.39917
Pancreas	-0.384211	6.34323
Pancreas	-0.256151	6.32373
Pancreas	-0.133802	6.12412
Pancreas	-0.837323	6.2294
Pancreas	-0.368178	6.03848
Head and Neck	-0.306511	3.4019
Lung	-0.271217	1.53107
Breast	-0.223206	1.5509
Breast	-0.825153	6.6014
Breast	-0.28077	5.20945
Breast	-0.860888	4.87332
Breast	-1.01969	3.02326
Breast	-0.411653	4.62059
Breast	-0.224132	5.6241
Breast	-0.896068	5.72955
Kidney	-0.704392	6.21781
Bowel	-1.30717	6.17313
Vulva/Vagina	-0.240076	1.80735
Cervix	-0.671437	5.24793
Ovary/Fallopian Tube	-0.315022	7.17373
Bladder/Urinary Tract	-1.89994	5.02503
Bladder/Urinary Tract	-0.202775	4.91934
Bladder/Urinary Tract	-0.357409	6.03034
Bladder/Urinary Tract	-0.335097	6.17333
Bladder/Urinary Tract	-0.332302	6.67596
Bladder/Urinary Tract	-0.848593	5.34589
Bladder/Urinary Tract	-0.164355	4.28318
Bladder/Urinary Tract	-0.422917	5.68846
Bladder/Urinary Tract	-0.561878	6.77992
Ovary/Fallopian Tube	-0.0971222	5.76421
Breast	-0.674681	6.20281
Eye	-0.251257	2.95977
Prostate	-0.161886	5.10014
Bone	-0.236369	2.62761
Bone	-0.223065	3.28688
Soft Tissue	-0.158816	4.80012
Skin	-0.287991	4.80374
Thyroid	-0.285027	5.66789
Lymphoid	-0.243885	0.0565835
Cervix	-0.446743	5.11228
Prostate	-0.418085	4.57833
Bowel	-0.841013	5.22728
Bowel	-0.359953	4.34979
Bowel	-0.327673	4.40667
Bowel	-0.168976	4.16591
Bowel	-0.567168	4.19849
Biliary Tract	-0.12248	5.44956
Uterus	-0.392807	5.88947
Esophagus/Stomach	-0.330474	4.37921
Esophagus/Stomach	-0.199965	5.23993
Lymphoid	-0.194165	0.454176
Esophagus/Stomach	-0.913246	7.00798
Head and Neck	-0.456672	3.28836
Head and Neck	-0.251717	3.59694
Head and Neck	-0.371437	4.96901
Cervix	-0.216896	4.95373
Cervix	-0.260733	5.98982
Uterus	-0.416618	3.94111
Uterus	-0.337716	6.13525
Lymphoid	-0.0766884	0.925999
Skin	-0.346282	4.35685
Skin	-0.506901	5.83542
Skin	-0.383162	4.20789
Skin	-0.335675	4.79961
Cervix	-0.295561	2.96717
Bone	-0.314491	8.43742
Thyroid	-0.780802	5.84046
Uterus	-0.335132	6.46287
Uterus	-0.369014	5.37851
Kidney	-0.0969537	4.93923
Lymphoid	-0.0487841	0
Biliary Tract	-0.915998	6.41481
Biliary Tract	-0.213531	4.40122
Lymphoid	-0.189439	0.659925
Head and Neck	-0.0686172	3.9982
Head and Neck	-0.266443	4.46074
Pleura	-0.868154	3.12267
Peripheral Nervous System	-0.129477	3.3505
Lung	-0.201484	0.176323
Skin	-0.460374	7.88142
Skin	-0.554417	5.06566
Skin	-0.889253	6.13258
Eye	-0.539681	5.63459
Pleura	-1.00527	5.33271
Pleura	-0.164345	4.38405
Pleura	-0.921904	6.31016
Pleura	-0.440571	5.35297
Pleura	-0.568157	4.78293
Pleura	-1.3162	6.30195
Pleura	-0.787063	4.52982
Skin	-1.57818	7.19466
Skin	-0.242645	6.06329
Skin	-0.262507	6.05311
Skin	-0.425556	5.41954
Skin	-0.204942	5.76818
Myeloid	-0.239729	1.52607
Myeloid	-0.0776748	0.0143553
Peripheral Nervous System	-0.212378	1.54597
CNS/Brain	-0.579461	8.15558
Biliary Tract	-1.09792	6.39438
CNS/Brain	-0.484337	6.88056
CNS/Brain	-0.295907	6.29278
CNS/Brain	-0.423229	8.78937
CNS/Brain	-0.589124	7.77531
Lymphoid	-0.0390405	0.641546
Myeloid	-0.22501	4.39094
Biliary Tract	-0.219945	4.83289
CNS/Brain	-1.50994	5.93428
CNS/Brain	-0.604372	7.46548
CNS/Brain	-0.74355	6.24679
Head and Neck	-0.31555	3.488
Head and Neck	-0.300869	6.0706
Prostate	-0.0216068	5.18666
Ovary/Fallopian Tube	-0.1832	5.81404
Ovary/Fallopian Tube	-0.2447	6.79636
Ovary/Fallopian Tube	-0.484283	5.70736
Lymphoid	-0.102929	0.238787
Head and Neck	-0.160564	4.10434
Skin	-0.114227	7.33727
Myeloid	0.0419505	0.214125
Prostate	-0.0741309	5.4591
Prostate	-0.370882	6.28983
Cervix	-0.798518	5.79155
Cervix	-0.412539	5.46303
Cervix	-0.249215	4.80012
Esophagus/Stomach	-0.196508	4.41346
Esophagus/Stomach	-0.259947	5.87234
Uterus	-0.565426	4.78764
Myeloid	0.0253192	0.432959
Esophagus/Stomach	-0.745099	4.99955
Testis	-0.466714	3.49953
Lymphoid	-0.0329887	0.250962
CNS/Brain	-0.258314	5.32553
Biliary Tract	-0.421287	6.22824
Peripheral Nervous System	-0.149894	0.62293
Lymphoid	-0.112201	0.526069
Lymphoid	-0.226221	1.0635
Kidney	-0.216829	5.54844
Kidney	-0.639103	4.53605
Head and Neck	-0.0631163	3.34341
Head and Neck	-0.140966	4.48414
Head and Neck	-0.079173	4.36317
Head and Neck	-0.297383	4.09255
Head and Neck	-0.0987788	3.33771
Head and Neck	-0.203869	3.82069
Head and Neck	-0.0799009	3.27947
Soft Tissue	-0.484229	7.51861
Lymphoid	-0.0334874	3.34056
Lymphoid	-0.0726596	0.454176
CNS/Brain	-0.622443	4.46793
Bone	-0.389738	7.92202
Ovary/Fallopian Tube	-0.300966	5.57198
Lymphoid	-0.206897	5.4522
Lymphoid	-0.120339	4.15866
Lymphoid	-0.151981	0.298658
Soft Tissue	-0.27736	4.57289
Soft Tissue	-0.0935568	3.82985
Soft Tissue	-0.276981	4.69655
Soft Tissue	-0.134035	4.93734
Bowel	-0.291982	4.13175
Soft Tissue	-0.387741	4.5404
Soft Tissue	-0.380108	6.57999
Soft Tissue	-1.60015	7.17901
Soft Tissue	-0.875856	6.16269
Soft Tissue	-0.540881	5.2407
Soft Tissue	-0.675484	6.46499
Soft Tissue	-0.668157	7.55574
Soft Tissue	-0.548699	7.66832
Bone	-0.29513	7.51389
Breast	-0.369718	5.852
Breast	-0.965883	3.48929
Biliary Tract	-0.159074	5.61058
Biliary Tract	-0.276837	6.38024
Biliary Tract	-0.293484	5.12846
Biliary Tract	-0.259	5.80813
Biliary Tract	-0.500245	5.24146
Biliary Tract	-0.211688	4.61765
Biliary Tract	-0.353562	4.2854
Biliary Tract	-0.401648	6.41498
Biliary Tract	-0.495249	7.04898
Biliary Tract	-0.259104	5.40837
Biliary Tract	-0.294343	5.20124
Biliary Tract	-1.01508	5.30816
Biliary Tract	-0.232589	4.74416
Liver	-0.426969	4.22419
Biliary Tract	-0.837653	6.07895
Biliary Tract	-0.729862	5.20203
Biliary Tract	-0.374546	6.28096
Biliary Tract	-0.095857	5.0955
Ampulla of Vater	-0.993768	7.11291
Biliary Tract	-0.146997	6.92861
Biliary Tract	-0.329419	6.61883
Biliary Tract	-0.481351	6.01391
Biliary Tract	-0.245696	4.48736
Biliary Tract	-0.28157	5.06307
Skin	-0.229733	4.59634
Skin	-0.0363891	6.05355
Pleura	-0.667173	6.46303
Skin	-0.351073	5.68678
Ovary/Fallopian Tube	-0.109289	0.879706
Pleura	-1.37719	5.23879
Lymphoid	-0.18261	0.189034
Biliary Tract	-0.631593	4.83794
Pancreas	-0.0392218	5.31216
Skin	-0.250245	5.94251
Skin	-0.356892	5.76686
Skin	-0.472819	6.0365
Skin	-0.553283	6.05615
Eye	-0.372339	6.56316
Eye	-1.36336	6.10497
Eye	-1.22318	7.50978
Eye	-0.403684	4.66278
Eye	-0.749143	5.84373
Cervix	-0.19342	5.17792
Uterus	-0.169649	5.19298
Ampulla of Vater	-0.102948	5.47897
Bowel	-0.428004	3.98823
Bowel	-0.512219	5.33842
Uterus	-0.117558	4.46401
Uterus	-0.399929	3.73877
Head and Neck	-0.0598138	4.02148
Pancreas	-0.0688395	5.24375
Thyroid	-0.796499	6.7241
Head and Neck	-0.320418	5.44394
Head and Neck	-0.155626	4.77558
Head and Neck	0.016482	4.18031
Uterus	-0.58762	5.92576
Soft Tissue	-0.156336	4.06264
Lymphoid	-0.0653019	0.214125
Myeloid	-0.0130978	2.81147
Lymphoid	0.230619	3.88947
Peripheral Nervous System	-0.564779	6.23783
Bone	-0.366227	6.44394
Bone	-0.480093	7.24688
Peripheral Nervous System	-0.0938269	3.35755
Skin	-0.151309	5.40939
Esophagus/Stomach	-0.596922	4.88606
Skin	-0.261103	7.55474
Skin	-0.384819	8.62968
Skin	-0.117017	7.80587
Skin	-1.38202	7.32048
Eye	-0.886636	8.33101
Eye	-1.1427	8.431
Eye	-1.9567	8.72581
Eye	-0.766451	8.9191
Eye	-0.951016	7.90171
Bone	-0.150927	4.95373
Skin	-0.353589	4.61648
Skin	-0.18578	5.22689
Skin	-0.0320821	5.77321
Skin	-0.171245	5.9782
Biliary Tract	-0.0740624	5.51444
Bowel	0.0605033	5.11728
Bowel	-0.423091	6.72778
Bowel	-0.119666	6.1152
Pancreas	-0.154643	7.21383
CNS/Brain	-0.470341	8.38042
Eye	0.0706158	6.03738
Peripheral Nervous System	-0.231757	4.2426
Peripheral Nervous System	-0.813618	5.75836
Soft Tissue	-0.436981	7.56742
Peripheral Nervous System	-0.48714	6.77294
Bone	-0.17645	6.98993
Skin	-0.691516	7.24878
Eye	-0.547016	6.84134
