# Supplementary material for: A novel class of inhibitors that disrupts the stability of integrin heterodimers identified by CRISPR-tiling-instructed genetic screens
Source: Nat Struct Mol Biol. 2024 Feb 5;31(3):465–75. doi: 10.1038/s41594-024-01211-y (PMC10948361; doi:10.1038/s41594-024-01211-y)
Supplement: Supplementary file 7 — Supplementary Data 3. [file 41594_2024_1211_MOESM7_ESM.xlsx]

## Sheet: Suppl Fig 3A
Integrin aVb5 flow cytometry median intensity
Cpd_AV2 (µM)	Clone P1F76 AF-488
0	1216	1258	1342	1365
0.49	1315	1312	1374	1395
1.48	1358	1390	1381	1373
4.44	1353	1227	1127	1122
13.33	1055	825	817	836
40	898	795	693	727

## Sheet: Suppl Fig3B
Integrin aVb5 flow cytometry median intensity
Cpd_AV2 (µM)	Clone P1F6 AF-647
0	4309	4593	4344	4856	4923	4913	4807	4833
0.49	5098	5253	5134	5053	4916	4607	4472	5050
1.48	5959	5544	5471	5481	4940	5032	4990	4962
4.44	5352	4706	4601	4766	3914	4004	3793	4117
13.33	3426	3347	3411	3350	2792	2615	2622	2842
40	3174	3282	2798	2392	2896	3006	2465	1998

## Sheet: Suppl Fig3C
Relative aVb5 flow cytometry median intensity (%)
Time (min)	DMSO			Cpd_AV2
0.5	101.4	109.7	100.3	71.8	105.3	81.5
1	108.3	106.5	100.8	80.5	115.3	112.5
2	121.8	113.8	108.5	98.1	133.9	132.7
4	117.7	114.8	103.2	65	93	100.9
8	102	78.2	86.5	71.8	108.4	96.4
16	93.2	102.7	100.3	42.3	64.3	72
32	115.9	95.9	98.4	27.5	27.9	36.1
64	100.4	84.5	101.7	15.1	25.5	36.4

## Sheet: Suppl Fig3D
NanoBRET (%)							Two-sided Student’s t-test
	DMSO			Apd_AV2			P value
NanoBRET (%)	116.7	95.8	87.5	18.1	26.5	11	0.00113228
