# Supplementary material for: A novel class of inhibitors that disrupts the stability of integrin heterodimers identified by CRISPR-tiling-instructed genetic screens
Source: Nat Struct Mol Biol. 2024 Feb 5;31(3):465–75. doi: 10.1038/s41594-024-01211-y (PMC10948361; doi:10.1038/s41594-024-01211-y)
Supplement: Supplementary file 8 — Statistical source data. [file 41594_2024_1211_MOESM8_ESM.xlsx]

## Sheet: Fig1B
MAGeCK analysis of Cell surface proteome CRISPR library screen in 5 cancer cell models
MDA231				PANC1				U251				SW620				H661
Gene ID	Gene ranking	Log2FC		Gene ID	Gene ranking	Log2FC		Gene ID	Gene ranking	Log2FC		Gene ID	Gene ranking	Log2FC		Gene ID	Gene ranking	Log2FC
TFRC	1	-1.4096		ITGAV	1	-5.199		hRPS20	1	-6.5332		TFRC	1	-3.4553		hMYC	1	-4.072
ATP6AP2	2	-1.2773		hMYC	2	-5.0373		PCNA	2	-5.4188		hRPS20	2	-2.9265		hRPS20	2	-3.5073
EIF4G1	3	-1.0643		hRPS20	3	-3.8332		hMYC	3	-5.3383		hMYC	3	-2.9026		ADGRL2	3	-2.9233
ITGAV	4	-0.88474		PRL9	4	-3.2472		CDK1	4	-5.1376		PCNA	4	-2.8666		HMMR	4	-2.3157
CD320	5	-0.87709		TFRC	5	-3.1691		POLR2A	5	-5.0509		POLR2A	5	-2.8097		ITGB1	5	-2.2153
ART4	6	-0.85967		ATP6AP2	6	-2.8762		POLR2D	6	-4.6597		EIF4G1	6	-2.8097		RPA3	6	-2.0564
EVI2B	7	-0.84349		EIF4G1	7	-2.0814		PRL9	7	-4.5376		PRL9	7	-2.6562		ERBB2	7	-1.9147
ADGRL2	8	-0.83065		CDK1	8	-1.9859		RPL23A	8	-3.8718		RPA3	8	-2.6514		POLR2D	8	-1.699
PRL9	9	-0.82569		POLR2D	9	-1.8403		ITGAV	9	-3.7725		CDK9	9	-2.0769		CDK1	9	-1.6117
WNT5A	10	-0.81145		PCNA	10	-1.8037		CDK9	10	-2.9629		ATP6AP2	10	-2.0487		ATP1B3	10	-1.5961
PCNA	11	-0.77496		hBRD4	11	-1.7279		ATP6AP2	11	-2.8517		POLR2D	11	-1.7938		CD164	11	-1.4561
TRHR	12	-0.73629		ITGB5	12	-1.6898		hBRD4	12	-2.754		CDK1	12	-1.6351		MFAP3	12	-1.456
ITGB5	13	-0.73559		RPA3	13	-1.5332		RPA3	13	-2.656		ULBP2	13	-1.199		EIF4G1	13	-1.4145
POLR2A	14	-0.73028		SLC7A5	14	-1.4288		EIF4G1	14	-2.3507		CDH1	14	-1.1879		ATP6AP2	14	-1.2796
SLC7A5	15	-0.68207		LDLR	15	-1.4147		ITGB5	15	-1.8863		GGT1	15	-1.1819		ITGAV	15	-1.2733
INSR	16	-0.65581		POLR2A	16	-1.4046		SLC4A7	16	-1.7459		LDLR	16	-1.1053		TRHR	16	-1.1289
VWF	17	-0.64678		RPL23A	17	-1.3985		LDLR	17	-1.496		RPL23A	17	-1.058		EPHA5	17	-1.0932
CNTN3	18	-0.63946		SLC12A9	18	-1.3099		TGFBR2	18	-1.2604		BSG	18	-0.87913		LRP1	18	-1.072
CELSR3	19	-0.62516		BMPR1A	19	-1.2305		TFRC	19	-1.2342		ATRN	19	-0.85368		SLC46A1	19	-1.0622
CCR8	20	-0.6187		KIAA1324L	20	-1.1716		EMB	20	-1.2268		ITGB5	20	-0.8145		GGT1	20	-1.0521
TMEM87B	21	-0.60477		HMMR	21	-0.85544		PTPRJ	21	-1.0646		ITGAV	21	-0.75414		ROBO1	21	-1.0153
CDH10	22	-0.57262		ATRN	22	-0.79255		LEPR	22	-1.0646		PTPRJ	22	-0.74787		UNC5C	22	-0.99964
LIFR	23	-0.57067		ART4	23	-0.75795		GGT1	23	-1.0552		LEPR	23	-0.74787		ITGB3	23	-0.96765
CRLF1	24	-0.56011		SLC46A1	24	-0.74966		TMEM87B	24	-1.046		PCDH9	24	-0.74787		PCNA	24	-0.9521
EFNA4	25	-0.54735		COL1A1	25	-0.73909		ADGRL4	25	-0.86792		ADGRL2	25	-0.74787		PTPRJ	25	-0.94374
IL6ST	26	-0.52026		EMB	26	-0.65517		CD58	26	-0.80201		ART4	26	-0.74787		LEPR	26	-0.94374
PCDHB10	27	-0.5179		SEMA6B	27	-0.65509		HAPLN4	27	-0.77826		SLC38A1	27	-0.74787		ART4	27	-0.94374
P2RX7	28	-0.51605		BSG	28	-0.65095		SORCS1	28	-0.76063		ITGA5	28	-0.74787		SLC38A1	28	-0.94374
KIAA1324L	29	-0.51503		ANO9	29	-0.63974		ITGA1	29	-0.73026		SLITRK6	29	-0.74787		SLITRK6	29	-0.94374
CNNM3	30	-0.51336		SLC38A1	30	-0.61351		PCDH9	30	-0.71909		ITGA7	30	-0.69764		CD58	30	-0.94374
PLVAP	31	-0.51148		EFNB3	31	-0.60937		TM2D1	31	-0.70765		LRP1	31	-0.69373		PCDHB4	31	-0.94374
BSG	32	-0.50556		LTB4R	32	-0.59852		IL6ST	32	-0.68199		CD151	32	-0.67597		NCAM2	32	-0.94374
CD302	33	-0.50037		DGCR2	33	-0.59787		IL17RB	33	-0.64242		GJC3	33	-0.66044		SORT1	33	-0.94374
CDK9	34	-0.49841		GJC3	34	-0.58965		ADGRL2	34	-0.60943		TM2D1	34	-0.65811		BMPR1A	34	-0.94374
ATRN	35	-0.48431		TNFRSF12A	35	-0.57852		SCARB1	35	-0.57587		LRRC15	35	-0.61413		ITGA2B	35	-0.94374
ACVR2A	36	-0.46903		LRP1	36	-0.56693		CD47	36	-0.56772		PCDHB15	36	-0.60545		CADM2	36	-0.94374
ADGRE3	37	-0.46839		GGT1	37	-0.56131		ENPEP	37	-0.5602		CD177	37	-0.59653		NLGN1	37	-0.94374
TXNDC15	38	-0.45844		PLVAP	38	-0.55889		CNTNAP1	38	-0.5582		CD47	38	-0.59029		DSC2	38	-0.94374
EPHA5	39	-0.4561		NGFR	39	-0.55632		CD44	39	-0.54923		CALCRL	39	-0.57923		EMB	39	-0.90249
LAMA4	40	-0.45087		IFITM1	40	-0.54693		RHD	40	-0.53334		TM2D3	40	-0.57542		CELSR2	40	-0.89804
EMB	41	-0.44914		CELSR3	41	-0.54229		PLA2R1	41	-0.53147		GJA8	41	-0.55313		TMEM87B	41	-0.8758
HMMR	42	-0.44469		TMEM132E	42	-0.52521		WNT5A	42	-0.51177		SDK2	42	-0.55108		PRL9	42	-0.8734
CDH19	43	-0.44418		TMEM8A	43	-0.51166		ATP1B3	43	-0.50271		CD320	43	-0.54728		CNTNAP1	43	-0.85644
UNC5B	44	-0.4399		CCR8	44	-0.50851		IFITM1	44	-0.50063		HFE2	44	-0.53847		DLL4	44	-0.85066
TMEM25	45	-0.43962		SDK2	45	-0.50535		CNTN3	45	-0.48009		CLEC4A	45	-0.53576		COL1A1	45	-0.83676
GGT1	46	-0.42897		ESYT2	46	-0.49588		EVI2B	46	-0.47472		MICB	46	-0.51191		IL17RB	46	-0.82956
FZD9	47	-0.42679		CDHR5	47	-0.49544		CELSR2	47	-0.47272		DGCR2	47	-0.46563		MYOF	47	-0.82805
PCDHA6	48	-0.42639		CD72	48	-0.48785		CALR	48	-0.4716		SEMA6B	48	-0.45326		TNFSF8	48	-0.81566
CD109	49	-0.4224		CD151	49	-0.47305		CELSR3	49	-0.46669		LTBR	49	-0.4498		GJC1	49	-0.78977
ERBB3	50	-0.42003		CD47	50	-0.47023		CNNM3	50	-0.46623		ITGB7	50	-0.4481		PCDHA6	50	-0.78176
CD4	51	-0.41754		BMPR2	51	-0.46309		GJB6	51	-0.46352		P2RY10	51	-0.44413		TFRC	51	-0.77454
CDK1	52	-0.41304		ART1	52	-0.46285		ROBO1	52	-0.4595		CELSR3	52	-0.44185		EVI2B	52	-0.75632
BCAN	53	-0.4102		RAMP3	53	-0.45596		SEMA6B	53	-0.45914		ITGA9	53	-0.4373		EFNB3	53	-0.74893
GJA8	54	-0.40878		CNTNAP1	54	-0.44482		ADGRG6	54	-0.45702		ADGRG6	54	-0.43587		CX3CL1	54	-0.74451
SCARB1	55	-0.40625		CDK9	55	-0.44428		BMPR2	55	-0.44556		PLAU	55	-0.43536		ERBB3	55	-0.73906
TNFSF8	56	-0.40525		TXNDC15	56	-0.43841		BMPR1B	56	-0.43785		COL1A1	56	-0.42051		FGA	56	-0.73829
HLA-G	57	-0.39902		HFE2	57	-0.4346		CRLF1	57	-0.4341		TTYH2	57	-0.4201		SLC7A5	57	-0.73155
PTPRJ	58	-0.39731		CALCRL	58	-0.4265		HFE2	58	-0.4306		CNTNAP1	58	-0.41919		FAS	58	-0.71782
BMPR1A	59	-0.39731		TTYH2	59	-0.41773		IL27RA	59	-0.42817		ADGRL4	59	-0.41335		GJB5	59	-0.71005
LEPR	60	-0.39731		ITGA7	60	-0.41764		PCDHB15	60	-0.42811		HLA-DRA	60	-0.40942		SLC12A9	60	-0.70842
CD47	61	-0.39731		ITGB3	61	-0.41321		MYOF	61	-0.42378		MEGF8	61	-0.40767		DGCR2	61	-0.69336
CD58	62	-0.39731		VIPR1	62	-0.40264		CDH19	62	-0.42137		TNFSF13B	62	-0.40667		F3	62	-0.68554
GJC3	63	-0.39731		ITGA9	63	-0.40108		ATRN	63	-0.41275		HAPLN4	63	-0.4031		ACVR2A	63	-0.67508
PCDH9	64	-0.39731		UNC5B	64	-0.38064		SERPINE2	64	-0.41226		TMEM87B	64	-0.40174		GJC3	64	-0.64694
IL17RB	65	-0.39731		TLR9	65	-0.37667		F3	65	-0.40963		UNC5B	65	-0.39517		RTN4R	65	-0.64055
SORCS1	66	-0.39731		SEZ6L2	66	-0.37569		TMIGD2	66	-0.40377		ITGA10	66	-0.39424		IL17RA	66	-0.61565
ITGA5	67	-0.39731		CD164	67	-0.37433		TTYH3	67	-0.40115		CMKLR1	67	-0.39389		TREML1	67	-0.6131
ADGRL4	68	-0.39731		HAPLN4	68	-0.37429		PCDH18	68	-0.39852		ICAM2	68	-0.39105		BST2	68	-0.61214
PCDHB4	69	-0.39731		CALR	69	-0.37215		CD177	69	-0.39825		SLC46A1	69	-0.38807		CD47	69	-0.59562
NCAM2	70	-0.39731		PTPRJ	70	-0.3707		ACVR2A	70	-0.39423		IFITM1	70	-0.38602		CNNM3	70	-0.58788
PCDHB15	71	-0.39731		ACHE	71	-0.36999		MFAP3	71	-0.39011		CD58	71	-0.38547		ITGA9	71	-0.58759
CADM2	72	-0.39731		ADAM9	72	-0.36754		GJA8	72	-0.387		PI16	72	-0.38369		VNN2	72	-0.57053
MICB	73	-0.39731		BGN	73	-0.36377		CLEC17A	73	-0.38592		CRLF1	73	-0.38273		NEGR1	73	-0.55632
SORT1	74	-0.39731		FNDC5	74	-0.36326		PTPRF	74	-0.38462		SORCS1	74	-0.38168		LAMA4	74	-0.53618
NLGN1	75	-0.39731		CELSR1	75	-0.34937		ICAM1	75	-0.38253		KDR	75	-0.37965		PCDH9	75	-0.5291
KLRC1	76	-0.39731		P2RY11	76	-0.34565		CD320	76	-0.37685		MELTF	76	-0.37543		AMIGO2	76	-0.52839
FGA	77	-0.39731		TNFRSF14	77	-0.34313		SDK1	77	-0.37379		FAS	77	-0.36471		PTPRK	77	-0.51153
DSC2	78	-0.39731		SORCS1	78	-0.33818		CEACAM6	78	-0.37359		TREML1	78	-0.36289		NPY1R	78	-0.50848
PTAFR	79	-0.39731		SCARF2	79	-0.32641		ADGRE5	79	-0.36831		PCDHB4	79	-0.36252		KDR	79	-0.5056
SLITRK3	80	-0.39731		PILRA	80	-0.32231		SLITRK3	80	-0.3674		IGSF3	80	-0.35372		PLXDC1	80	-0.50518
NOTCH2	81	-0.39731		CEACAM6	81	-0.31346		ADGRE1	81	-0.36289		CLCA2	81	-0.34519		ADGRF1	81	-0.49996
HLA-DRB1	82	-0.39731		CNNM2	82	-0.31027		KDR	82	-0.36211		ELFN2	82	-0.34361		KLRC1	82	-0.49829
IFNGR1	83	-0.39018		EFNA5	83	-0.30962		PCDH7	83	-0.35692		CCR8	83	-0.3435		PTAFR	83	-0.49765
SLC44A1	84	-0.38773		CNNM3	84	-0.30678		TM2D3	84	-0.35536		MPZL1	84	-0.34292		ADGRG1	84	-0.49755
SLC4A7	85	-0.3837		CELSR2	85	-0.3041		ITGA6	85	-0.35142		ANO6	85	-0.33371		GJD3	85	-0.49559
TIGIT	86	-0.37917		ICAM5	86	-0.30338		ULBP2	86	-0.34955		PCDH20	86	-0.33244		CD68	86	-0.49498
BST2	87	-0.37839		ICAM1	87	-0.30301		POSTN	87	-0.34809		EMB	87	-0.33194		CDH1	87	-0.49224
PLXDC1	88	-0.37236		VSIR	88	-0.2984		CDH6	88	-0.34517		CLDN12	88	-0.32542		IFNGR1	88	-0.47702
NGFR	89	-0.37145		LAMA4	89	-0.29536		MRGPRF	89	-0.3448		DCHS1	89	-0.3155		P2RX7	89	-0.47295
DGCR2	90	-0.37131		CNTFR	90	-0.29311		CD160	90	-0.34358		PTPRF	90	-0.31463		SEMA4D	90	-0.47138
DCBLD2	91	-0.37118		DLL4	91	-0.29284		PDCD1LG2	91	-0.34193		VIPR1	91	-0.31038		FNDC5	91	-0.46626
ATP1B2	92	-0.36843		KDR	92	-0.29277		ART4	92	-0.33056		BACE1	92	-0.30946		PEAR1	92	-0.45648
PTGFRN	93	-0.36342		ITGA2B	93	-0.29056		LAMA3	93	-0.33021		ACKR1	93	-0.30931		CRLF1	93	-0.45463
LAMA2	94	-0.36105		ITGA5	94	-0.28832		TLR9	94	-0.33008		NCAM2	94	-0.30406		ITGA7	94	-0.45427
PKD1L3	95	-0.35996		OSCAR	95	-0.28414		P2RY11	95	-0.3289		IL27RA	95	-0.30114		NGFR	95	-0.45329
CNTNAP5	96	-0.35913		PTPRF	96	-0.27428		GPR174	96	-0.32823		ITGA6	96	-0.30027		LTB4R	96	-0.44342
CEACAM5	97	-0.35613		ITGA10	97	-0.27151		IL1RL1	97	-0.3238		ADGRE3	97	-0.29647		SEMA7A	97	-0.44305
SLC46A1	98	-0.35551		ITGB4	98	-0.26769		PLAU	98	-0.32337		VNN2	98	-0.29377		CEACAM6	98	-0.44293
PI16	99	-0.35507		ITGB7	99	-0.26244		SLCO4A1	99	-0.32326		MRGPRF	99	-0.29313		THSD1	99	-0.44058
MRGPRF	100	-0.35293		ERBB2	100	-0.26155		FLRT1	100	-0.32033		JAG1	100	-0.29196		CELSR3	100	-0.44013
EPDR1	101	-0.35185		PCDH19	101	-0.25846		MME	101	-0.32019		SLCO4A1	101	-0.29116		AMIGO1	101	-0.43684
ICAM1	102	-0.35064		RHD	102	-0.25839		PROM2	102	-0.31725		ENPEP	102	-0.28819		KITLG	102	-0.43057
POLR2D	103	-0.34773		ERBB3	103	-0.2573		LRP1	103	-0.30629		IGDCC4	103	-0.2875		TMIGD2	103	-0.42761
TLR9	104	-0.34742		HYAL2	104	-0.25618		ERBB3	104	-0.29817		KLRG1	104	-0.28644		PLAU	104	-0.42749
ROBO1	105	-0.34738		SDK1	105	-0.25484		AMIGO2	105	-0.29518		MICA	105	-0.28466		CEACAM5	105	-0.42056
PODXL2	106	-0.34307		CRLF1	106	-0.25207		CALCRL	106	-0.29066		SEMA4D	106	-0.28422		LAMA2	106	-0.41734
M6PR	107	-0.34168		CD68	107	-0.24957		ADGRE3	107	-0.28962		FLRT1	107	-0.28377		ADGRA3	107	-0.41721
GJD2	108	-0.34123		GJC1	108	-0.2432		IGSF3	108	-0.28962		ADGRF5	108	-0.27984		GJB7	108	-0.41524
TREML1	109	-0.3394		CD160	109	-0.24068		MXRA8	109	-0.28831		TNFSF8	109	-0.27923		SLC4A1	109	-0.4138
GJB5	110	-0.33872		IL17RB	110	-0.23955		CLCA2	110	-0.28255		LIFR	110	-0.26928		ADGRE5	110	-0.41088
BACE1	111	-0.33726		KIRREL2	111	-0.23931		PCDH15	111	-0.28198		NTRK2	111	-0.26436		ADGRE3	111	-0.40982
GJC1	112	-0.33601		FGFR3	112	-0.23715		CD63	112	-0.28173		LRRC25	112	-0.25968		SEMA4C	112	-0.40977
SEMA4C	113	-0.3357		SLCO4A1	113	-0.23655		ADGRA3	113	-0.27264		THBD	113	-0.25964		TLR9	113	-0.40626
CDH8	114	-0.33548		MSLN	114	-0.2318		SIGLEC11	114	-0.27043		NFASC	114	-0.25912		TM2D1	114	-0.40355
CD24	115	-0.33241		PCDH7	115	-0.22492		LRRC15	115	-0.26871		LAMA4	115	-0.25338		PARM1	115	-0.4026
HAPLN4	116	-0.32745		CLEC17A	116	-0.22446		BSG	116	-0.26808		ART1	116	-0.24883		APOH	116	-0.40163
TNFSF18	117	-0.32678		BST2	117	-0.22261		ANO6	117	-0.26746		CD72	117	-0.24872		ITGA5	117	-0.40089
RPA3	118	-0.32113		PLAU	118	-0.22135		HMMR	118	-0.26471		SLC23A2	118	-0.24771		S1PR1	118	-0.39978
PCDHB3	119	-0.31803		RTN4R	119	-0.22072		BMPR1A	119	-0.25984		TMCO3	119	-0.24613		CD63	119	-0.3957
CLEC17A	120	-0.31699		IL12RB1	120	-0.21814		LRFN3	120	-0.25961		CDH8	120	-0.24553		ADGRG6	120	-0.39072
CDH17	121	-0.30521		CD81	121	-0.21726		LAMA2	121	-0.25701		DLL4	121	-0.24513		BTN3A2	121	-0.39031
COL1A1	122	-0.30421		FGFR1	122	-0.21449		NINJ2	122	-0.25686		CEACAM6	122	-0.24506		SDK2	122	-0.38772
SLC23A2	123	-0.29748		GJB3	123	-0.21261		M6PR	123	-0.25472		HEG1	123	-0.24401		hBRD4	123	-0.37997
NLGN2	124	-0.29562		ITGA3	124	-0.21241		ROSA26	124	-0.25317		CD22	124	-0.24357		ITGB8	124	-0.37714
TMX4	125	-0.29462		EPDR1	125	-0.20762		SLC29A4	125	-0.24589		SCARF2	125	-0.24273		UNC5B	125	-0.37452
CDH1	126	-0.29131		MXRA8	126	-0.20341		MICB	126	-0.24038		ADGRE5	126	-0.24264		TNFRSF10C	126	-0.36257
F2RL3	127	-0.28775		P2RX7	127	-0.20233		KIAA1324L	127	-0.23971		RTN4R	127	-0.24176		OSCAR	127	-0.36214
CD160	128	-0.28359		TM2D1	128	-0.20106		NECTIN2	128	-0.23921		CELSR2	128	-0.24124		ADGRA2	128	-0.34723
TM2D1	129	-0.27987		FLRT1	129	-0.20017		EPCAM	129	-0.23796		FZD9	129	-0.24028		FGFR3	129	-0.34537
ITGA1	130	-0.27921		DCHS1	130	-0.19907		AQP4	130	-0.23397		ATP1B2	130	-0.23915		POLR2A	130	-0.34468
LRRC15	131	-0.27845		SLC4A7	131	-0.19559		ICAM5	131	-0.23205		ICAM1	131	-0.23789		MUC1	131	-0.34336
TMIGD2	132	-0.27783		TMIGD2	132	-0.19328		S1PR1	132	-0.23112		TMX4	132	-0.23674		SCARF2	132	-0.34234
F3	133	-0.27152		ADGRE3	133	-0.18876		FREM2	133	-0.23069		F3	133	-0.23654		ADGRE2	133	-0.34125
CCR2	134	-0.26358		MRC2	134	-0.18635		ATP1B2	134	-0.23046		TNFRSF17	134	-0.23394		AXL	134	-0.33273
BCAM	135	-0.26254		AMIGO2	135	-0.18605		GJD3	135	-0.2289		TNFRSF10C	135	-0.23387		PCDH15	135	-0.33228
ANO9	136	-0.26163		ITGA8	136	-0.17983		KIRREL2	136	-0.22783		TLR9	136	-0.23173		CLEC4D	136	-0.33218
MELTF	137	-0.25758		ULBP2	137	-0.17846		PLVAP	137	-0.22779		BCAM	137	-0.22915		TTYH2	137	-0.33184
LRRC32	138	-0.25598		F11R	138	-0.17661		CLEC7A	138	-0.22278		LAMA2	138	-0.22761		SEMA6B	138	-0.32821
SCARF2	139	-0.25039		IL17RA	139	-0.17259		FAT4	139	-0.21744		RHBDF2	139	-0.2272		SLIT2	139	-0.32775
ANO6	140	-0.25001		ACVR2A	140	-0.17121		SLC38A1	140	-0.21685		NINJ2	140	-0.22583		PLXNC1	140	-0.31767
MME	141	-0.24945		CMKLR1	141	-0.16933		LIFR	141	-0.21502		KLRC1	141	-0.22378		NLGN4X	141	-0.31161
TTYH2	142	-0.24871		FCRL6	142	-0.16863		NECTIN3	142	-0.21356		DCBLD1	142	-0.2219		CLDN12	142	-0.30217
MPZ	143	-0.24817		MPZ	143	-0.16812		TNFSF13B	143	-0.21272		CELSR1	143	-0.22157		IL5RA	143	-0.29735
DDR1	144	-0.2474		EFNA4	144	-0.16717		CSPG4	144	-0.20821		HLA-G	144	-0.22104		ADGRE1	144	-0.29672
HLA-DPB1	145	-0.24631		CD177	145	-0.16557		LSAMP	145	-0.20763		CDH10	145	-0.22088		FZD10	145	-0.29464
ITGA7	146	-0.24626		PLA2R1	146	-0.16371		CD109	146	-0.20444		ESYT2	146	-0.21984		CNNM2	146	-0.29394
PODXL	147	-0.24625		RHBDF2	147	-0.16183		HBEGF	147	-0.20428		CDCP1	147	-0.21958		TNFSF13	147	-0.29354
MUC1	148	-0.24537		MEGF8	148	-0.16035		ITGA2B	148	-0.1995		TMIGD2	148	-0.21752		SDK1	148	-0.29219
JAML	149	-0.24422		IL27RA	149	-0.15932		PCDHA10	149	-0.19735		SDK1	149	-0.21688		PTGFRN	149	-0.28804
CLEC4A	150	-0.24394		LILRB1	150	-0.15889		HHIP	150	-0.19419		NECTIN2	150	-0.21444		IGF2R	150	-0.28579
VSIR	151	-0.2426		SLC29A4	151	-0.15851		ITGA9	151	-0.19415		IL6ST	151	-0.21397		CDH15	151	-0.27943
ADGRE5	152	-0.23617		GJB5	152	-0.15457		FNDC5	152	-0.19378		IL12RB1	152	-0.21283		NINJ1	152	-0.27564
HLA-A	153	-0.23337		CD9	153	-0.15376		ALCAM	153	-0.19318		WNT5B	153	-0.20709		CD9	153	-0.27547
PTPRK	154	-0.23291		GJA4	154	-0.15317		SLC46A1	154	-0.19039		PRNP	154	-0.20709		AREG	154	-0.27348
ITGA9	155	-0.22729		GJA8	155	-0.15241		ITGB6	155	-0.19036		TMEM132E	155	-0.20636		PROM1	155	-0.27276
CEACAM6	156	-0.22671		LAMA3	156	-0.15084		CD164	156	-0.18931		SCARB1	156	-0.20449		TNFSF12	156	-0.27075
POSTN	157	-0.21875		PROM2	157	-0.1493		EFNB3	157	-0.18845		SEMA4C	157	-0.2036		PLA2R1	157	-0.25632
SLC6A6	158	-0.21828		CD63	158	-0.14899		VIPR1	158	-0.1875		CD9	158	-0.20317		CD274	158	-0.25439
CLCA2	159	-0.21705		LRRC25	159	-0.14698		TMEM132E	159	-0.18585		TNFSF12	159	-0.20314		TMEFF1	159	-0.25433
CD247	160	-0.21676		PARM1	160	-0.14678		CD302	160	-0.1848		TRHR	160	-0.20252		CELSR1	160	-0.25323
CNTNAP1	161	-0.21669		BMPR1B	161	-0.14642		SEMA4C	161	-0.18348		TTYH3	161	-0.20044		CD160	161	-0.25061
HYAL2	162	-0.21587		MST1R	162	-0.14582		MELTF	162	-0.18311		PCDHA11	162	-0.19823		BST1	162	-0.24581
ENPEP	163	-0.21293		ATP1B2	163	-0.14337		ITGA7	163	-0.1821		P2RY11	163	-0.19584		MICA	163	-0.24511
CD70	164	-0.2116		THY1	164	-0.1424		CD151	164	-0.17246		EFNA4	164	-0.19524		DCBLD2	164	-0.24231
CDHR5	165	-0.2088		WNT5A	165	-0.14111		ITGB7	165	-0.17118		CLEC17A	165	-0.18829		CLCA2	165	-0.24192
ALCAM	166	-0.20757		LRRC32	166	-0.13919		ITGB1	166	-0.1709		SDC2	166	-0.18563		VSIR	166	-0.24113
CCR4	167	-0.20753		FUT3	167	-0.13636		IGF2R	167	-0.16995		TMEM25	167	-0.18532		GJA10	167	-0.24
SIGLEC9	168	-0.20749		CD320	168	-0.13634		GFRA3	168	-0.16931		CD302	168	-0.18482		TMCO3	168	-0.23269
NOTCH4	169	-0.20727		FZD10	169	-0.13612		TTYH2	169	-0.16824		SORT1	169	-0.18468		CDH17	169	-0.227
CLEC7A	170	-0.20522		SLC46A2	170	-0.1352		CD24	170	-0.16564		CD63	170	-0.18416		CLEC4A	170	-0.2261
CD82	171	-0.20367		CDH15	171	-0.13384		EPHA5	171	-0.16533		KIAA1324L	171	-0.18277		MSLN	171	-0.22516
ADGRE1	172	-0.20319		BACE1	172	-0.13291		TXNDC15	172	-0.16482		ITGA3	172	-0.17893		FAT4	172	-0.22183
THY1	173	-0.20203		NECTIN2	173	-0.1321		GJB3	173	-0.16363		SEZ6L2	173	-0.17836		FGB	173	-0.21959
IL1RL1	174	-0.20127		BCAM	174	-0.12745		OSCAR	174	-0.15931		PLA2R1	174	-0.17815		GJB3	174	-0.21894
ITGB3	175	-0.19817		TMEM25	175	-0.12185		UNC5B	175	-0.15797		SIGLEC9	175	-0.17703		BTN3A3	175	-0.21829
TPBG	176	-0.19684		ITGA11	176	-0.12185		PTTG1IP	176	-0.15731		BMPR1A	176	-0.17591		BGN	176	-0.21705
GFRA3	177	-0.19468		CRHR2	177	-0.12118		TIGIT	177	-0.15698		CX3CR1	177	-0.17579		GPR174	177	-0.21562
GPR39	178	-0.1939		BCAN	178	-0.11916		S1PR5	178	-0.15435		CDHR5	178	-0.17479		ADGRL4	178	-0.21357
GJB4	179	-0.19149		NINJ1	179	-0.11828		TNFRSF18	179	-0.15283		ATP1B1	179	-0.17474		SORCS1	179	-0.21217
CMKLR1	180	-0.19064		LRRC15	180	-0.11817		NMUR1	180	-0.15078		IL2RG	180	-0.17242		TNXB	180	-0.21085
SLC38A1	181	-0.18977		TTYH3	181	-0.11786		SORCS2	181	-0.14803		ITGA11	181	-0.17238		DDR1	181	-0.2041
GREM1	182	-0.18625		IL5RA	182	-0.11319		ADGRE2	182	-0.14727		PCDHB2	182	-0.17226		ITFG1	182	-0.203
MFAP3L	183	-0.18418		S1PR1	183	-0.11097		EVI2A	183	-0.14722		NGFR	183	-0.17139		MFGE8	183	-0.19989
CDH6	184	-0.18092		FZD9	184	-0.11089		ITGA5	184	-0.14633		TNFRSF21	184	-0.1678		IL1RL2	184	-0.19709
CLEC4M	185	-0.17797		MME	185	-0.1104		PCDHAC2	185	-0.14556		SDC1	185	-0.16585		LRRC4B	185	-0.19
ADGRG6	186	-0.17718		GJB4	186	-0.10977		CCR8	186	-0.14532		EVI2B	186	-0.16477		CD276	186	-0.18897
CD63	187	-0.176		NLGN2	187	-0.1079		DGCR2	187	-0.14341		TREML2	187	-0.16398		NRXN1	187	-0.1858
ART1	188	-0.17412		LY6D	188	-0.10732		DSG2	188	-0.143		BMPR2	188	-0.16267		ITGA4	188	-0.18313
TMEFF1	189	-0.17291		M6PR	189	-0.10689		CD70	189	-0.1417		NOTCH4	189	-0.16247		TGFBR3	189	-0.18302
PROM2	190	-0.1727		CD248	190	-0.10388		CLDN1	190	-0.13254		PTGFRN	190	-0.1621		S1PR5	190	-0.18231
KITLG	191	-0.17171		NFASC	191	-0.10333		GPR39	191	-0.13238		THSD4	191	-0.16063		GREM1	191	-0.18202
CD151	192	-0.17002		TGFBR2	192	-0.10167		TMCO3	192	-0.13127		GJC1	192	-0.16016		SLC22A16	192	-0.18176
TNXB	193	-0.16763		SORCS2	193	-0.10147		TNFRSF10C	193	-0.12919		CRHR2	193	-0.15829		CALR	193	-0.18149
IL12RB1	194	-0.16661		CDH1	194	-0.10145		FGFR2	194	-0.12891		BCAN	194	-0.15762		ICAM2	194	-0.18129
CALR	195	-0.16609		FUT4	195	-0.10144		TNFSF4	195	-0.12886		PCDH7	195	-0.15599		SIGLEC11	195	-0.18055
PDCD1LG2	196	-0.16254		CCR4	196	-0.098832		CNTFR	196	-0.12881		MRC2	196	-0.15571		IL1RL1	196	-0.18005
LDLR	197	-0.16253		CLDN12	197	-0.095272		SDK2	197	-0.12826		CNTNAP5	197	-0.15535		PTPRF	197	-0.17914
LRRC25	198	-0.1619		ADGRE1	198	-0.094466		EFNA5	198	-0.12615		PODXL2	198	-0.15172		POSTN	198	-0.17537
CLDN12	199	-0.16018		DCBLD1	199	-0.094449		FGFR3	199	-0.12525		EPCAM	199	-0.15161		TNFRSF21	199	-0.17404
PCDHB2	200	-0.16018		FGFR2	200	-0.094281		CNTNAP5	200	-0.12434		SLC29A4	200	-0.1504		SLCO4A1	200	-0.17309
CLEC5A	201	-0.1577		SERPINE2	201	-0.094226		ADGRF5	201	-0.12369		MYOF	201	-0.14801		NLGN2	201	-0.17278
EFNB3	202	-0.15686		TNFSF8	202	-0.0939		THSD7A	202	-0.12035		AMIGO2	202	-0.14591		TYRO3	202	-0.17186
ERBB2	203	-0.15482		ELFN1	203	-0.093028		WNT5B	203	-0.11779		GPR176	203	-0.14426		SEMA4B	203	-0.17016
TNFRSF17	204	-0.1511		ICAM2	204	-0.092207		HLA-A	204	-0.11386		HBEGF	204	-0.14193		RHCE	204	-0.17001
ADGRF1	205	-0.14821		SLITRK6	205	-0.090228		CD55	205	-0.11126		TNFRSF10B	205	-0.14042		CLEC5A	205	-0.16997
MPZL1	206	-0.14805		SLC4A1	206	-0.089177		PROCR	206	-0.11057		TYRO3	206	-0.13947		EVI2A	206	-0.16932
PROCR	207	-0.14578		PDPN	207	-0.08583		HYAL2	207	-0.11046		PLXDC1	207	-0.13746		CDH19	207	-0.16862
VIPR1	208	-0.14191		PODXL2	208	-0.083309		GJA4	208	-0.10952		MME	208	-0.13516		CXCR4	208	-0.16548
hRPS20	209	-0.14026		AXL	209	-0.082299		GJC3	209	-0.1088		CD109	209	-0.13343		CNTNAP5	209	-0.16506
RHBDF2	210	-0.14014		CASD1	210	-0.080953		ITGA10	210	-0.10802		VWF	210	-0.13223		KISS1R	210	-0.16485
THBD	211	-0.13931		ADGRG1	211	-0.08003		CXCR4	211	-0.10711		IL17RA	211	-0.13209		TNFRSF14	211	-0.1647
ICAM2	212	-0.13916		TMEFF1	212	-0.079256		VNN2	212	-0.10695		FCRL6	212	-0.13038		ITGA11	212	-0.16357
ADGRG1	213	-0.13663		IFNGR1	213	-0.07896		TMEFF1	213	-0.10649		FAT1	213	-0.1273		LTBR	213	-0.1635
CLEC4D	214	-0.13658		IL6ST	214	-0.078082		SLC4A1	214	-0.10595		THY1	214	-0.12707		CLEC2D	214	-0.16021
CD164	215	-0.13405		ADGRA3	215	-0.077923		PCDHB3	215	-0.10496		VSIR	215	-0.1223		HLA-G	215	-0.15888
GGT7	216	-0.13156		PCDHA6	216	-0.076144		FAS	216	-0.10415		FNDC5	216	-0.12195		PROM2	216	-0.15728
TM2D3	217	-0.13116		TNFRSF18	217	-0.074139		ELFN1	217	-0.10186		CNNM2	217	-0.12178		MXRA8	217	-0.15643
TYRO3	218	-0.13028		PDCD1LG2	218	-0.073798		CCR4	218	-0.10121		TNXB	218	-0.12126		TNFRSF12A	218	-0.15581
ITGA2B	219	-0.12943		IGDCC4	219	-0.072723		DSC1	219	-0.10121		CD81	219	-0.12062		SERPINE2	219	-0.15531
EFNA5	220	-0.12916		ITFG1	220	-0.07223		CD82	220	-0.099954		CD276	220	-0.12		ADGRF5	220	-0.15399
SEMA6B	221	-0.12858		PLXDC1	221	-0.072126		ICAM4	221	-0.099545		IL17RB	221	-0.11813		CDCP1	221	-0.15327
IL17RA	222	-0.12798		KIRREL3	222	-0.07037		KLRC1	222	-0.097843		ITGB3	222	-0.11684		PROCR	222	-0.1513
SDK1	223	-0.12776		UNC5A	223	-0.068433		NCAM2	223	-0.097104		ADGRG2	223	-0.1166		RHBDF2	223	-0.15068
PLAU	224	-0.12606		F3	224	-0.067969		INSR	224	-0.095471		JAML	224	-0.11632		NLGN3	224	-0.15004
KLRG1	225	-0.12518		KISS1R	225	-0.067498		PARM1	225	-0.094812		PLVAP	225	-0.11564		VWF	225	-0.14802
CNNM2	226	-0.12455		ANO6	226	-0.06659		PCDHA11	226	-0.093375		INSR	226	-0.11316		VIPR1	226	-0.14713
GJB6	227	-0.11972		SEMA4D	227	-0.065969		PTAFR	227	-0.092557		SIDT2	227	-0.11286		MICB	227	-0.14659
NLGN4X	228	-0.11839		LRFN3	228	-0.06282		MST1R	228	-0.091428		PCDHB11	228	-0.11212		ATRN	228	-0.14606
NCAM1	229	-0.11832		AMIGO1	229	-0.062818		IL2RG	229	-0.090452		TIGIT	229	-0.10758		PCDH18	229	-0.14455
FNDC5	230	-0.11815		ZDHHC5	230	-0.061036		CD274	230	-0.090377		GJB4	230	-0.099026		TMEM132E	230	-0.14143
ULBP2	231	-0.11708		PRNP	231	-0.060583		ACVR2B	231	-0.090031		EPHB4	231	-0.098712		SLC2A4	231	-0.1407
AMIGO1	232	-0.11569		SIDT2	232	-0.059654		GJC1	232	-0.088983		EVI2A	232	-0.098486		WNT5A	232	-0.14
GJD3	233	-0.11449		ENPEP	233	-0.055027		VSIR	233	-0.088634		APOH	233	-0.096502		ECE1	233	-0.13522
FCRL3	234	-0.11415		ADAM10	234	-0.054929		FAM174A	234	-0.088033		ITGB6	234	-0.095779		CDH8	234	-0.1349
F11R	235	-0.11408		PCDHB2	235	-0.052078		CASD1	235	-0.087522		LAMP1	235	-0.095613		TTYH3	235	-0.13426
IL5RA	236	-0.11327		AQP4	236	-0.051845		PCDH19	236	-0.085732		SIGLEC12	236	-0.094554		PCDHB10	236	-0.13157
DCHS1	237	-0.11173		TM2D3	237	-0.051446		TREML1	237	-0.082684		CALR	237	-0.092584		PLVAP	237	-0.1285
LRP1	238	-0.11009		MICA	238	-0.04917		PCDHB6	238	-0.080054		AMIGO1	238	-0.089102		ENPEP	238	-0.12795
PTTG1IP	239	-0.1098		TNFSF12	239	-0.04833		NOTCH2	239	-0.079419		CLDN10	239	-0.08742		IGF1R	239	-0.12746
ITGB1	240	-0.10883		NINJ2	240	-0.046898		BCAM	240	-0.076998		CD4	240	-0.085675		IGSF3	240	-0.12687
IGSF3	241	-0.10878		SDC2	241	-0.044485		FAM171A1	241	-0.074138		PDCD1LG2	241	-0.084838		UNC5A	241	-0.12643
EPHB4	242	-0.10239		IGF1R	242	-0.044074		LAMA4	242	-0.072932		P2RX7	242	-0.084507		LY6D	242	-0.12478
UNC5A	243	-0.10232		CLCA2	243	-0.044051		SLC7A5	243	-0.072149		BST2	243	-0.08354		QSOX2	243	-0.12221
CDSN	244	-0.10059		IGF2R	244	-0.042081		EGFR	244	-0.071538		GJB5	244	-0.083522		FREM2	244	-0.12192
SEMA4B	245	-0.10056		SLAMF8	245	-0.041766		LRRC32	245	-0.070411		SLC4A1	245	-0.083269		ITGA6	245	-0.12125
ADGRG2	246	-0.096938		VSTM1	246	-0.040393		IL12RB1	246	-0.067749		ITGB4	246	-0.08244		LYPD3	246	-0.12041
TMCO3	247	-0.094611		CDH10	247	-0.039713		DSC2	247	-0.066589		PTPRK	247	-0.077391		DCHS1	247	-0.11883
APOH	248	-0.09232		PODXL	248	-0.039584		PCDHB11	248	-0.06535		ADGRA2	248	-0.075551		CALCRL	248	-0.11872
MYOF	249	-0.088289		TGFB1	249	-0.039454		SLC6A6	249	-0.06529		LRRC32	249	-0.074953		GPR39	249	-0.11813
CD40	250	-0.088132		TIGIT	250	-0.038199		COL1A1	250	-0.064158		ITGA1	250	-0.074008		TLR1	250	-0.11643
JAG1	251	-0.087317		EPHA5	251	-0.0379		CLEC12A	251	-0.06296		ADGRF1	251	-0.073862		BSG	251	-0.11598
PRNP	252	-0.086435		MELTF	252	-0.036269		ANO9	252	-0.060817		LTB4R	252	-0.072958		CLEC7A	252	-0.11447
CNTFR	253	-0.084207		F2RL3	253	-0.034246		PRNP	253	-0.060618		THSD1	253	-0.072673		MST1R	253	-0.11236
RTN4R	254	-0.083867		EPHB4	254	-0.031057		KIRREL3	254	-0.059398		FGFR2	254	-0.071648		PCDHB11	254	-0.11172
MCAM	255	-0.083746		ADGRE2	255	-0.027946		CD22	255	-0.059131		MPZ	255	-0.071177		TNFRSF18	255	-0.10973
GJA4	256	-0.08183		CCR2	256	-0.027333		TMX4	256	-0.058627		NEGR1	256	-0.068118		SLC29A4	256	-0.10291
CD248	257	-0.080515		MCAM	257	-0.02578		CADM2	257	-0.057969		MCAM	257	-0.066327		KIRREL2	257	-0.098399
MRC2	258	-0.079822		CDH6	258	-0.025731		CDHR2	258	-0.057631		ITGB1	258	-0.065371		CLEC17A	258	-0.097368
SLAMF8	259	-0.078399		HHIP	259	-0.024428		NLGN1	259	-0.056179		IGSF1	259	-0.063431		ITGB4	259	-0.094405
FLRT1	260	-0.077669		PVR	260	-0.02442		CLEC4A	260	-0.054729		LAG3	260	-0.063216		SPN	260	-0.093698
ADGRF5	261	-0.077053		SEMA4B	261	-0.024131		CD46	261	-0.054709		ICAM5	261	-0.06267		GJB4	261	-0.09267
FZD4	262	-0.076781		CXCR6	262	-0.023435		CD81	262	-0.054687		ANO9	262	-0.06195		NMUR1	262	-0.088617
FUT4	263	-0.075518		NLGN3	263	-0.018609		TNFRSF10B	263	-0.053185		TMEFF1	263	-0.060812		THSD4	263	-0.087313
CX3CL1	264	-0.075368		NPTN	264	-0.017995		GGT7	264	-0.051075		PVR	264	-0.059807		CD109	264	-0.086252
CD276	265	-0.075245		FAS	265	-0.016671		GREM1	265	-0.050925		BMPR1B	265	-0.059688		PCDH20	265	-0.084543
GPR65	266	-0.074556		GPR65	266	-0.015875		PCDHB2	266	-0.048789		MFGE8	266	-0.059091		SCARB1	266	-0.082534
AXL	267	-0.074357		EGFR	267	-0.015189		TMEM25	267	-0.048621		CEACAM5	267	-0.057665		HFE2	267	-0.077291
CEACAM1	268	-0.073934		MRGPRF	268	-0.012402		TLR8	268	-0.046639		RAMP3	268	-0.057458		PKD1L3	268	-0.073826
LSAMP	269	-0.070492		SLC2A4	269	-0.011905		PCDHB4	269	-0.04444		FAM171A1	269	-0.057398		CLEC14A	269	-0.073786
NFASC	270	-0.069979		TNFRSF1B	270	-0.011573		FZD9	270	-0.042952		FGFR1	270	-0.056801		NECTIN3	270	-0.0737
hMYC	271	-0.067824		PCDH18	271	-0.010824		AREG	271	-0.042237		HLA-DPB1	271	-0.055897		ELFN1	271	-0.073375
HFE2	272	-0.067512		ICOSLG	272	-0.0092438		ERBB2	272	-0.040419		F11R	272	-0.055235		ITGA3	272	-0.072607
SLCO4C1	273	-0.065924		NMUR1	273	-0.007785		KISS1R	273	-0.040185		AXL	273	-0.053333		EGFR	273	-0.071018
GJD4	274	-0.063049		TACSTD2	274	-0.0069027		TNFRSF11A	274	-0.040126		NCAM1	274	-0.052155		SUSD5	274	-0.069389
FAT4	275	-0.061773		IGSF1	275	-0.004908		VWF	275	-0.039763		ITGA2B	275	-0.050799		BCAM	275	-0.069304
CD22	276	-0.060115		CD22	276	-0.0040586		GJD4	276	-0.039192		TGFBR2	276	-0.048574		GJA4	276	-0.068381
LTBR	277	-0.05997		CD82	277	-0.0028623		PROM1	277	-0.039059		RHAG	277	-0.04646		NOTCH2	277	-0.067756
VASN	278	-0.059767		CNTN3	278	-0.0011656		CDH9	278	-0.038129		PROCR	278	-0.04534		TIGIT	278	-0.067267
TGFB1	279	-0.057121		CLSTN1	279	-0.00083308		P2RY10	279	-0.034765		GJB6	279	-0.041707		PCDH7	279	-0.064847
ITGB7	280	-0.056649		NTRK1	280	-0.00082493		IGDCC4	280	-0.032906		FGFR3	280	-0.041368		IGSF5	280	-0.063991
CD81	281	-0.056185		VWF	281	-0.00039484		BST2	281	-0.030403		GJA4	281	-0.036922		GJB6	281	-0.063843
NRXN1	282	-0.055375		PCDHA11	282	-0.00028131		PEAR1	282	-0.029042		CNNM3	282	-0.036249		TPBG	282	-0.061488
ALPP	283	-0.054225		MUC1	283	0.0016478		NGFR	283	-0.028628		VASN	283	-0.033617		HLA-DRA	283	-0.057329
NRCAM	284	-0.051282		PTGFRN	284	0.0046448		CD9	284	-0.028484		TNFSF18	284	-0.03357		PDPN	284	-0.056165
CELSR1	285	-0.051196		CD109	285	0.0049082		IL1RL2	285	-0.027723		ITFG1	285	-0.032879		ULBP2	285	-0.055543
CLDN1	286	-0.050749		CXCR4	286	0.0059597		PCDH20	286	-0.023035		S1PR1	286	-0.029803		ESAM	286	-0.054355
ACHE	287	-0.050478		P2RY10	287	0.0061171		CD99	287	-0.021537		LYPD3	287	-0.026194		BMPR2	287	-0.052286
TREML2	288	-0.050215		ITGA6	288	0.0065241		NEGR1	288	-0.020045		PTAFR	288	-0.025753		PLAT	288	-0.050874
BMPR1B	289	-0.04967		CDH19	289	0.0065622		SLITRK6	289	-0.019764		NLGN3	289	-0.025131		HEG1	289	-0.049118
NTRK1	290	-0.04932		CDHR2	290	0.0072094		PCDHB10	290	-0.016478		SERPINE2	290	-0.024908		VASN	290	-0.048329
CD177	291	-0.049284		GFRA3	291	0.0075968		ESYT2	291	-0.015145		LAMA3	291	-0.021903		GPM6A	291	-0.045376
RTP2	292	-0.047265		FZD5	292	0.0085708		SIGLEC9	292	-0.013893		TMEM8A	292	-0.02182		RHAG	292	-0.044298
FGFR3	293	-0.046883		ICAM4	293	0.0099738		F2RL3	293	-0.013793		SEMA7A	293	-0.021707		IGDCC4	293	-0.040205
CD72	294	-0.046234		IGSF3	294	0.011469		BACE1	294	-0.01305		DDR1	294	-0.02111		MRC2	294	-0.038506
GJA10	295	-0.045838		PCDHAC2	295	0.012844		CNNM2	295	-0.012276		PCDHB6	295	-0.020907		RAET1G	295	-0.033135
SLITRK6	296	-0.045626		INSR	296	0.01491		LRRC25	296	-0.011949		CNTFR	296	-0.020347		CD37	296	-0.031272
NECTIN2	297	-0.045355		CD70	297	0.016447		FGFR1	297	-0.010876		GPC4	297	-0.01994		P2RY11	297	-0.029351
TNFRSF12A	298	-0.040634		THSD7A	298	0.016483		CD59	298	-0.010128		EFNB3	298	-0.018694		PCDHB15	298	-0.025671
PCDH15	299	-0.03954		JAML	299	0.01726		RELL1	299	-0.0087366		POSTN	299	-0.017774		FZD5	299	-0.024553
SIDT2	300	-0.039192		L1CAM	300	0.019777		LTB4R	300	-0.0078336		SLC46A2	300	-0.017111		LRRC25	300	-0.023545
PEAR1	301	-0.039144		GPR39	301	0.020165		CDH15	301	-0.0075495		CD59	301	-0.016601		SLITRK3	301	-0.023214
THSD7A	302	-0.038728		PLAT	302	0.021078		SCARF2	302	-0.0072146		UNC5D	302	-0.015601		ANO9	302	-0.022934
PCDHB6	303	-0.038726		ADGRA2	303	0.022015		ITGB8	303	-0.0068125		CD160	303	-0.014781		MME	303	-0.022235
EPCAM	304	-0.03852		CLEC14A	304	0.023181		ART1	304	-0.0064334		EFNA5	304	-0.013531		PCDHA10	304	-0.021679
GYPC	305	-0.038394		S1PR5	305	0.023364		CD68	305	-0.0059451		SLC6A6	305	-0.012743		INSR	305	-0.020947
B2M	306	-0.037086		POSTN	306	0.023952		SIGLEC12	306	-0.0023208		FGA	306	-0.011168		CNTNAP2	306	-0.020811
HEG1	307	-0.03705		MICB	307	0.024244		CD40	307	-0.0016568		EPHA5	307	-0.011162		KEL	307	-0.018791
CLEC2D	308	-0.036108		RELL1	308	0.027832		IL15RA	308	-0.0016253		FREM2	308	-0.010033		THY1	308	-0.018424
GJC2	309	-0.035018		TREML1	309	0.028548		CD276	309	-0.00051342		CLEC2D	309	-0.009414		HLA-DPA1	309	-0.015874
DSC1	310	-0.03449		NOTCH2	310	0.028555		SDC1	310	0.00052912		VSTM1	310	-0.0086056		ITGB7	310	-0.015465
ADGRE2	311	-0.034256		TNFSF4	311	0.028754		MEGF8	311	0.00073356		TACSTD2	311	-0.007004		ACHE	311	-0.015087
TGFBR3	312	-0.034145		EVI2A	312	0.0294		GPC4	312	0.0069087		PCDH15	312	-0.0063356		SLC44A1	312	-0.012394
IL27RA	313	-0.032744		LRRN1	313	0.030558		CNTNAP2	313	0.011446		QSOX2	313	-0.0047828		CD151	313	-0.011661
CD59	314	-0.030969		CD40	314	0.03072		ADGRA2	314	0.011837		PARM1	314	-0.0046518		SLC4A7	314	-0.0071061
CRHR2	315	-0.029753		CD58	315	0.031177		SLC14A1	315	0.014264		TNFRSF18	315	-0.004328		MRGPRF	315	-0.006926
DSG2	316	-0.029722		FAM174A	316	0.031264		MICA	316	0.014324		NLGN2	316	-0.0040967		TMEM8A	316	-0.0048012
ITFG1	317	-0.029357		NRCAM	317	0.031265		GJB7	317	0.01579		M6PR	317	-0.0038613		DSC1	317	-0.0043326
CASD1	318	-0.027608		THSD4	318	0.031453		CD248	318	0.016103		PTTG1IP	318	-0.00038262		CD72	318	-0.0039466
IGSF8	319	-0.026824		LAIR2	319	0.031711		PTPRK	319	0.018115		SLIT2	319	0.0010078		FGFR1	319	-0.0034738
ACVR2B	320	-0.022753		CADM2	320	0.03248		BCAN	320	0.018339		ACVR2A	320	0.0016524		CD22	320	-0.0022968
PCDHAC2	321	-0.022528		THBD	321	0.03267		EFNA4	321	0.019031		CD82	321	0.0016971		TNFRSF10D	321	-0.0014942
ITGA10	322	-0.021032		HBEGF	322	0.033544		AXL	322	0.02056		HYAL2	322	0.002634		FCRL6	322	-0.00013116
FCRL6	323	-0.020979		ADGRF5	323	0.03413		CRHR2	323	0.020734		SLAMF7	323	0.0046936		GGT7	323	0.0009031
FGFR2	324	-0.020571		AJAP1	324	0.036351		APCDD1	324	0.020799		CLEC12A	324	0.0056038		PCDHB3	324	0.0025949
SDC2	325	-0.018271		NOTCH1	325	0.038733		COL25A1	325	0.023997		GJA10	325	0.0082276		CNTFR	325	0.0038797
MST1R	326	-0.015134		NTRK2	326	0.041807		SUSD5	326	0.025193		CDHR2	326	0.011644		SELPLG	326	0.0056767
LRRC4B	327	-0.01475		PKD1L3	327	0.042801		CD37	327	0.025467		PKD1L3	327	0.01236		GJA8	327	0.0078038
SLITRK4	328	-0.013537		SUSD5	328	0.04281		GJB4	328	0.02575		CXCR4	328	0.012455		PECAM1	328	0.0097225
LYPD3	329	-0.0099809		PECAM1	329	0.042864		CDCP1	329	0.027926		LSAMP	329	0.013034		FAM171A1	329	0.010615
IGF2R	330	-0.0084639		HEG1	330	0.042991		PVR	330	0.028168		PECAM1	330	0.013609		CD59	330	0.01422
LAIR1	331	-0.0082215		SORT1	331	0.044458		CDHR5	331	0.031		NINJ1	331	0.014665		IFITM1	331	0.014868
S1PR5	332	-0.0050583		SCARB1	332	0.045474		TGFBR3	332	0.031333		MUC1	332	0.015029		PI16	332	0.016971
GJB3	333	-0.0048645		SLC22A16	333	0.045774		AMIGO1	333	0.031373		FCRL3	333	0.01524		RAMP3	333	0.018367
S1PR1	334	0.000527		CD46	334	0.046242		CCR2	334	0.03247		IL1RL1	334	0.016615		B2M	334	0.024028
PTPRF	335	0.0014653		TMX4	335	0.046648		CCR9	335	0.033931		CD70	335	0.020458		ATP1B1	335	0.02971
MICA	336	0.0028259		DCBLD2	336	0.047056		GJA10	336	0.034442		PCDHB3	336	0.02195		ROSA26	336	0.029811
LRFN3	337	0.0033762		ACKR1	337	0.047716		NTRK2	337	0.034927		ICAM4	337	0.022275		L1CAM	337	0.031804
TLR8	338	0.003598		ITGB6	338	0.049773		LPAR5	338	0.035196		CCR4	338	0.023843		IL2RG	338	0.034816
RAMP3	339	0.0041814		CX3CL1	339	0.050494		MPZ	339	0.035285		HMMR	339	0.025683		FLRT1	339	0.035952
FAS	340	0.0042315		PROCR	340	0.051288		CACNA1E	340	0.035324		CLEC4D	340	0.02697		GPR176	340	0.036676
FAM171A1	341	0.0055096		DLK1	341	0.051833		ZDHHC5	341	0.03593		PCDHB10	341	0.027821		CXCR5	341	0.037242
PECAM1	342	0.0071185		CEACAM5	342	0.052587		TACSTD2	342	0.036697		ADAM9	342	0.029138		NINJ2	342	0.04136
TMEM132E	343	0.0094376		CD274	343	0.054805		FZD5	343	0.036848		SLC44A1	343	0.02969		KLRG1	343	0.041825
SEMA4D	344	0.010068		TNFSF13	344	0.05501		MUC1	344	0.038884		ADGRE1	344	0.030039		SLC46A2	344	0.042714
ALK	345	0.010759		NEGR1	345	0.05519		ADAM10	345	0.040647		RHD	345	0.033385		FZD9	345	0.04451
PLA2R1	346	0.010834		FAT1	346	0.057993		FCRL6	346	0.041524		HHLA2	346	0.035157		NT5E	346	0.049406
VNN2	347	0.0118		TMCO3	347	0.060047		TMEM8A	347	0.042849		TGFBR3	347	0.03856		CD177	347	0.050031
CD68	348	0.011819		KEL	348	0.060909		UNC5C	348	0.043075		TNFRSF1A	348	0.03911		FAM174B	348	0.050077
P2RY11	349	0.011832		SUSD1	349	0.061414		CLDN10	349	0.043196		PROM2	349	0.040175		CD247	349	0.0516
KISS1R	350	0.012985		EVI2B	350	0.06161		IFNGR1	350	0.043438		GFRA3	350	0.043222		PVR	350	0.052115
VSTM1	351	0.013672		MYOF	351	0.065402		FCRL3	351	0.043678		CX3CL1	351	0.044155		FAM174A	351	0.053238
GJB7	352	0.013919		NCAM1	352	0.066775		TNXB	352	0.049403		PILRA	352	0.044156		CMKLR1	352	0.053239
PLAT	353	0.015082		PEAR1	353	0.067399		GJB5	353	0.051451		CD68	353	0.045089		HAPLN4	353	0.054203
SLC2A4	354	0.015562		HLA-DPB1	354	0.067405		ALPP	354	0.05165		TNFRSF10A	354	0.046249		ICAM5	354	0.054589
CSF2RA	355	0.017567		TMEM87B	355	0.068062		BTN3A2	355	0.052221		LRRN2	355	0.047594		CCR4	355	0.054645
HLA-DPA1	356	0.017919		AREG	356	0.068103		FGA	356	0.053117		SEMA5A	356	0.048704		ANTXR1	356	0.057242
SLCO3A1	357	0.017971		CDH8	357	0.068559		SLIT2	357	0.053796		NMUR1	357	0.04989		PILRA	357	0.057608
QSOX2	358	0.020339		JAG1	358	0.069375		TNFRSF10D	358	0.055396		CD247	358	0.05066		FZD4	358	0.058769
TNFSF13B	359	0.025404		NLGN1	359	0.069719		MCAM	359	0.055655		CDH17	359	0.052309		MSC	359	0.062195
BGN	360	0.025849		PCDHB15	360	0.070147		MPZL1	360	0.05569		FZD4	360	0.056781		RELL1	360	0.062422
SLC12A9	361	0.027665		APCDD1	361	0.070663		IL5RA	361	0.055895		FGB	361	0.056794		NFASC	361	0.0638
NINJ1	362	0.028069		GPC4	362	0.071495		FZD4	362	0.057032		ACVR2B	362	0.056821		BMPR1B	362	0.065435
HBEGF	363	0.028848		SLC23A2	363	0.071903		F11R	363	0.05801		CD40	363	0.058873		MSR1	363	0.066578
MXRA8	364	0.029212		KLRC1	364	0.073153		KLRC2	364	0.058688		LRRC4B	364	0.060116		TGFB1	364	0.069825
SDK2	365	0.029814		FAT4	365	0.074838		SLCO4C1	365	0.059313		SLAMF6	365	0.064093		TGFBR2	365	0.072181
ITGB6	366	0.0306		GJD3	366	0.07519		FUT3	366	0.060256		SIGLEC5	366	0.065108		IGSF1	366	0.073174
BTN3A3	367	0.031082		CSPG4	367	0.076513		JAM2	367	0.061568		TNFRSF12A	367	0.065163		MELTF	367	0.073356
KCNA3	368	0.031086		LAMA2	368	0.077056		ACKR1	368	0.061715		ACHE	368	0.067286		RPL23A	368	0.075345
CD46	369	0.031092		PTTG1IP	369	0.078847		HLA-G	369	0.062133		ERBB3	369	0.067921		DLK1	369	0.077002
CCR9	370	0.031373		CDCP1	370	0.079568		CD72	370	0.067056		SLAMF8	370	0.068577		ISLR	370	0.077062
PCDH20	371	0.033235		HLA-E	371	0.081659		LRRC4B	371	0.068451		KIRREL1	371	0.06908		SLCO4C1	371	0.07719
SERPINE2	372	0.033844		TYRO3	372	0.082312		NOTCH4	372	0.068479		SLC12A9	372	0.071184		CRHR2	372	0.077665
LAG3	373	0.035304		SLITRK3	373	0.082783		TNFSF18	373	0.06979		CADM2	373	0.073836		GJC2	373	0.077927
HLA-E	374	0.036357		PCDHGC5	374	0.083136		GJC2	374	0.069813		CNTN3	374	0.073976		FGFR2	374	0.083234
ATP1B3	375	0.036483		CD276	375	0.084041		ENPP1	375	0.070491		F2RL3	375	0.07417		TM2D3	375	0.083971
TNFRSF10C	376	0.037346		HLA-DPA1	376	0.084133		RHAG	376	0.070649		L1CAM	376	0.075378		LRFN3	376	0.084278
SLCO4A1	377	0.037946		FCRL3	377	0.084687		RHBDF2	377	0.071106		OSCAR	377	0.076519		SEZ6L2	377	0.089703
NMUR1	378	0.038257		MUC4	378	0.084735		LAIR2	378	0.071984		CLEC7A	378	0.077336		CD82	378	0.099679
ITGA11	379	0.03875		ITGA4	379	0.085096		THSD4	379	0.073694		ROBO1	379	0.07787		ITGB6	379	0.10025
EGFR	380	0.039594		IL15RA	380	0.085157		PODXL	380	0.075883		CDH9	380	0.079757		HHLA2	380	0.10151
CDHR2	381	0.042925		VASN	381	0.085863		PLXDC1	381	0.0766		SORCS2	381	0.080401		SLITRK4	381	0.10184
CD9	382	0.043096		PCDH20	382	0.08592		SEMA5A	382	0.077121		RAET1G	382	0.08185		CDH10	382	0.10592
PCDH19	383	0.045037		CADM3	383	0.086765		TLR3	383	0.07759		SEMA4B	383	0.081856		GJD2	383	0.10767
CLEC12A	384	0.045855		TLR8	384	0.086852		PTGFRN	384	0.07996		PCDHAC2	384	0.083811		ADAM10	384	0.11421
MUC4	385	0.046449		KIRREL1	385	0.088157		ICOSLG	385	0.080064		CXCR5	385	0.083968		NECTIN2	385	0.11719
RHAG	386	0.047354		CLDN1	386	0.089462		TYRO3	386	0.080731		EGFR	386	0.084853		ENPP1	386	0.11761
CLEC14A	387	0.048858		TRHR	387	0.089667		CEACAM1	387	0.082023		MFAP3L	387	0.084943		LAIR1	387	0.11767
TTYH3	388	0.049301		IL1RL2	388	0.090622		CDH17	388	0.082873		IL15RA	388	0.085159		ITGB5	388	0.12069
ICAM5	389	0.049916		BTN3A2	389	0.090655		NRXN1	389	0.08368		CEACAM1	389	0.088404		ESYT2	389	0.12272
AMIGO2	390	0.050156		FAM174B	390	0.092285		CDH8	390	0.084213		KISS1R	390	0.089477		SDC2	390	0.12343
PARM1	391	0.050921		TNFSF13B	391	0.093983		ACHE	391	0.084328		MST1R	391	0.089682		CEACAM1	391	0.12359
ITGA4	392	0.051287		PCDH9	392	0.09584		FUT4	392	0.087968		PCDH19	392	0.090592		MPZL1	392	0.12361
HEPACAM2	393	0.057739		PCDHB4	393	0.099294		LRRN4CL	393	0.088219		OPCML	393	0.092279		MEGF8	393	0.12513
LRRN4CL	394	0.057952		CDH9	394	0.10076		LTBR	394	0.090058		GJB3	394	0.092533		AJAP1	394	0.12884
SIGLEC6	395	0.058998		IL2RG	395	0.10112		PI16	395	0.09017		ERBB2	395	0.092762		BACE1	395	0.12929
SIGLEC12	396	0.059097		FZD4	396	0.10206		SIGLEC10	396	0.090514		IGF2R	396	0.093462		TNFSF4	396	0.12982
KIRREL3	397	0.060044		UNC5C	397	0.10257		RAMP3	397	0.09225		SIGLEC10	397	0.096175		ITGA1	397	0.131
SEMA5A	398	0.060542		LAMP3	398	0.10348		NLGN3	398	0.092917		CD37	398	0.096679		EPHB4	398	0.13172
ITGA6	399	0.062827		PCDHB3	399	0.10475		TREML2	399	0.093234		SPN	399	0.096919		LRRN2	399	0.133
CXCR4	400	0.064047		SIGLEC11	400	0.10481		KCNA3	400	0.093572		PROM1	400	0.097165		CD40	400	0.13351
SLC4A1	401	0.067015		GPM6A	401	0.10547		PECAM1	401	0.093706		GPR39	401	0.097238		ALPP	401	0.13543
IFITM1	402	0.068571		CDH17	402	0.10715		CLSTN1	402	0.094783		ICOSLG	402	0.09732		SIGLEC5	402	0.1363
GPR176	403	0.068594		COL25A1	403	0.10785		ITGB3	403	0.095916		CSPG4	403	0.098109		IL12RB1	403	0.13642
NTRK2	404	0.068822		CDON	404	0.10806		NCAM1	404	0.096369		ALCAM	404	0.098301		CCR1	404	0.13685
L1CAM	405	0.069224		HLA-G	405	0.10866		CD247	405	0.099226		GJC2	405	0.099716		OPCML	405	0.13686
CDON	406	0.071037		CD59	406	0.10914		HLA-DPB1	406	0.099576		BST1	406	0.099791		PDCD1LG2	406	0.13731
ROBO4	407	0.071946		WNT5B	407	0.10932		JAML	407	0.10059		GPR174	407	0.1003		CD248	407	0.13779
PCDHA11	408	0.074081		SEMA4C	408	0.10943		MRC2	408	0.10065		CD44	408	0.10154		LAIR2	408	0.13845
SEZ6L2	409	0.075672		ROBO4	409	0.11076		BST1	409	0.10158		HLA-DRB1	409	0.10171		TMEM25	409	0.13919
CCR1	410	0.077242		ITGB8	410	0.11131		DCHS1	410	0.10239		TNFSF13	410	0.10207		LRRC15	410	0.14109
EVI2A	411	0.077668		CXCR5	411	0.11202		ICAM2	411	0.10395		ALK	411	0.10331		KCNA3	411	0.14505
TMEM8A	412	0.07868		LRRN2	412	0.11243		ANTXR1	412	0.10445		FUT4	412	0.10528		SIGLEC9	412	0.14573
ICOSLG	413	0.079611		STEAP4	413	0.11327		NFASC	413	0.10498		CCR9	413	0.10539		CDH9	413	0.14617
KDR	414	0.079924		EPCAM	414	0.1147		CCR1	414	0.10574		UNC5A	414	0.10688		LDLR	414	0.14639
LAMA3	415	0.081328		ATP1B1	415	0.1151		CX3CR1	415	0.10661		ITGA4	415	0.10809		HHIP	415	0.14842
BST1	416	0.082016		TNFRSF10D	416	0.11593		GPM6B	416	0.10769		RELL1	416	0.10951		TREML2	416	0.14972
MEGF8	417	0.082078		VNN2	417	0.11673		TNFRSF12A	417	0.10879		ELFN1	417	0.111		RHD	417	0.15186
DCBLD1	418	0.082918		GGT7	418	0.11964		SIGLEC5	418	0.109		TNFRSF10D	418	0.11159		PCDHA11	418	0.15666
TNFRSF1A	419	0.08406		TNFRSF10B	419	0.11978		KLRG1	419	0.10913		SLITRK3	419	0.11162		TNFRSF1B	419	0.15841
FZD5	420	0.088094		LAIR1	420	0.12003		ITFG1	420	0.10916		SCARA5	420	0.11194		TXNDC15	420	0.16072
PILRA	421	0.090475		TNFRSF10C	421	0.12143		CLEC2D	421	0.11197		WNT5A	421	0.11263		PCDHAC2	421	0.16177
NPTN	422	0.093679		MSC	422	0.12167		SDC2	422	0.11205		GREM1	422	0.11308		SLC23A2	422	0.16261
KIRREL2	423	0.09493		SLC6A6	423	0.1228		PCDHB12	423	0.11339		PCDHA10	423	0.11352		HLA-E	423	0.16439
PVR	424	0.099965		LTBR	424	0.12449		DLL4	424	0.11521		PCDHA6	424	0.11451		SEMA5A	424	0.16766
CELSR2	425	0.10101		HLA-A	425	0.12509		SEMA7A	425	0.11552		TPBG	425	0.11627		ADAM9	425	0.1686
PCDH7	426	0.10117		SLC14A1	426	0.1261		SUSD1	426	0.11554		TGFB1	426	0.11656		CCR2	426	0.17073
LRRN1	427	0.10188		GJC2	427	0.12775		SLC22A16	427	0.11747		ATP1B3	427	0.11705		HLA-DRB1	427	0.17357
LILRB1	428	0.10239		PCDH15	428	0.12894		IGSF1	428	0.11768		TNFRSF14	428	0.11868		JAG1	428	0.17665
TNFRSF18	429	0.1051		ALCAM	429	0.12902		PCDHGC5	429	0.11804		FZD10	429	0.11875		COL25A1	429	0.17721
NPY1R	430	0.10665		CX3CR1	430	0.13085		THY1	430	0.11902		SLITRK4	430	0.1199		HLA-A	430	0.17958
NINJ2	431	0.10865		DSG2	431	0.1319		LYPD3	431	0.11932		HLA-C	431	0.11998		SIGLEC12	431	0.18306
ADAM9	432	0.10988		ATP1B3	432	0.13252		ESAM	432	0.11976		AREG	432	0.12164		NTRK2	432	0.18616
ECE1	433	0.11138		TNFRSF1A	433	0.13262		TNFSF8	433	0.12096		MSLN	433	0.12165		PCDHB12	433	0.18645
HHIP	434	0.11206		PCDHB11	434	0.13358		CMKLR1	434	0.12394		GJD2	434	0.1243		DSG2	434	0.18696
CALCRL	435	0.11395		HLA-DRA	435	0.1363		SLITRK4	435	0.12971		NPTN	435	0.12575		IL6ST	435	0.19046
TNFRSF21	436	0.11554		LRRC4B	436	0.13715		IL1RAP	436	0.13134		ANTXR1	436	0.12759		HBEGF	436	0.19239
SEMA7A	437	0.11604		GJD4	437	0.1397		SLC44A1	437	0.13172		IGSF8	437	0.12819		CNTN3	437	0.19496
CXCR5	438	0.11705		ITGA1	438	0.14058		SEMA4D	438	0.13185		GGT7	438	0.12892		LAMP1	438	0.19503
SLC22A16	439	0.1206		NOTCH4	439	0.14189		RAET1G	439	0.1325		JAM2	439	0.12984		CLSTN1	439	0.19519
NT5E	440	0.12143		CD302	440	0.14446		RHCE	440	0.13325		NTRK1	440	0.13132		ALK	440	0.19555
NECTIN3	441	0.12196		LYPD3	441	0.1456		MSC	441	0.13409		AQP4	441	0.13262		TNFRSF17	441	0.19601
CLDN10	442	0.12209		TLR1	442	0.14565		SIDT2	442	0.13455		SUSD5	442	0.13285		TNFRSF10A	442	0.19867
LAMP1	443	0.12357		CLEC4D	443	0.14583		PILRA	443	0.1358		HLA-DPA1	443	0.13532		IL27RA	443	0.19896
BMPR2	444	0.12385		SCARA5	444	0.14605		NPTN	444	0.13908		NRCAM	444	0.13569		CDSN	444	0.20161
AQP4	445	0.12392		OPCML	445	0.14687		RTN4R	445	0.13971		RHCE	445	0.1372		CXCR6	445	0.20193
FREM2	446	0.12443		RAET1G	446	0.1485		THBD	446	0.14003		PDPN	446	0.14245		ANO6	446	0.20234
WNT5B	447	0.12758		SLC44A1	447	0.14892		NRP1	447	0.14134		IL1RAP	447	0.14371		CLEC4M	447	0.20274
ACKR1	448	0.12887		ADGRL2	448	0.14906		LILRB1	448	0.14258		AJAP1	448	0.14413		JAM2	448	0.20282
PDPN	449	0.12896		CEACAM1	449	0.15044		NOTCH1	449	0.14281		LILRB1	449	0.14505		VSTM1	449	0.20391
SIGLEC11	450	0.13094		LSAMP	450	0.15064		ITGA4	450	0.14408		MXRA8	450	0.14775		NOTCH4	450	0.20687
TNFRSF1B	451	0.1336		CD4	451	0.152		SLC12A9	451	0.14539		CD248	451	0.14914		C11orf24	451	0.20811
FAT1	452	0.13602		PI16	452	0.15251		PCDHA6	452	0.14558		APCDD1	452	0.14963		ICAM1	452	0.20862
PCDHB11	453	0.13671		SDC1	453	0.15453		BGN	453	0.14579		HEPACAM2	453	0.15161		ART1	453	0.21358
SLC29A4	454	0.13697		RHCE	454	0.15502		MUC4	454	0.1476		LY6D	454	0.15274		CASD1	454	0.21382
LRRN2	455	0.13944		PCDHA10	455	0.1555		VSTM1	455	0.14995		ALPP	455	0.15407		LIFR	455	0.21529
FZD10	456	0.14019		ENPP1	456	0.15636		ITGA11	456	0.14998		NRXN1	456	0.15464		MFAP3L	456	0.2183
THSD4	457	0.14173		CNTNAP2	457	0.15665		ADGRF1	457	0.1525		HLA-A	457	0.15475		SLAMF7	457	0.22149
LY6D	458	0.14262		CLEC7A	458	0.15681		TNFSF12	458	0.15315		IGLON5	458	0.15702		IL15RA	458	0.22729
PCDH18	459	0.14365		KLRC2	459	0.15819		GYPC	459	0.15373		SLCO3A1	459	0.15727		CD4	459	0.22736
SPN	460	0.14394		MFAP3	460	0.16051		NTRK1	460	0.15391		HLA-E	460	0.15841		CLEC12A	460	0.22897
TNFRSF10D	461	0.14533		CD24	461	0.16181		PODXL2	461	0.15438		ESAM	461	0.15883		TNFRSF1A	461	0.23206
MSR1	462	0.14646		GREM1	462	0.16236		SLC46A2	462	0.15445		DCBLD2	462	0.15896		CD81	462	0.23343
IGDCC4	463	0.14707		TGFBR3	463	0.1633		HLA-DPA1	463	0.15547		PLAT	463	0.15935		PODXL	463	0.23578
CX3CR1	464	0.14731		NPY1R	464	0.16401		ALK	464	0.15612		KITLG	464	0.16114		SIGLEC6	464	0.23915
TNFRSF10B	465	0.14899		DSC2	465	0.16505		QSOX2	465	0.15614		CLEC14A	465	0.16116		GPR65	465	0.24685
SLC46A2	466	0.15193		SLCO3A1	466	0.16675		FAM174B	466	0.15726		ADGRA3	466	0.16331		MPZ	466	0.24896
TNFSF12	467	0.15242		ROBO1	467	0.17251		ITGB4	467	0.15731		NT5E	467	0.16442		SDC1	467	0.24902
P2RY10	468	0.15541		CD55	468	0.17288		SLAMF7	468	0.15793		KIRREL3	468	0.16514		LRRC32	468	0.24967
B3GAT1	469	0.15702		PTAFR	469	0.17333		LAMP3	469	0.15903		CLSTN1	469	0.16561		NLGN4Y	469	0.25256
IL1RAP	470	0.15835		ALK	470	0.17482		JAM3	470	0.15957		GJB7	470	0.16763		ZP4	470	0.25365
APCDD1	471	0.15836		CLEC4M	471	0.17541		APOH	471	0.16071		JAM3	471	0.16975		SLC14A1	471	0.25554
LTB4R	472	0.1609		PCDHB6	472	0.17598		PDPN	472	0.16078		CASD1	472	0.17173		TNFSF18	472	0.2575
TLR3	473	0.16215		ADGRG6	473	0.17617		NLGN2	473	0.16086		FAT4	473	0.17404		GPC4	473	0.25845
CDH15	474	0.1631		PTPRK	474	0.1774		SLC23A2	474	0.16197		DLK1	474	0.17514		EPCAM	474	0.2596
ADGRA2	475	0.16371		NLGN4X	475	0.17769		CELSR1	475	0.16413		CD164	475	0.17564		F11R	475	0.26164
OSCAR	476	0.1638		GJB6	476	0.17861		IGSF8	476	0.1644		CDSN	476	0.17591		GYPC	476	0.2628
TNFRSF14	477	0.16402		DSC1	477	0.17866		CXCR6	477	0.16756		SUSD1	477	0.17639		CRLF2	477	0.26283
PCDHGC5	478	0.16711		TLR3	478	0.18103		TGFB1	478	0.16784		CACNA1E	478	0.17693		F2RL3	478	0.26329
SLAMF6	479	0.17182		ROSA26	479	0.18268		ADGRG1	479	0.16861		MSR1	479	0.17783		UNC5D	479	0.26471
TNFSF4	480	0.17662		KCNA3	480	0.18339		ARSF	480	0.16873		ADGRG1	480	0.17837		HLA-C	480	0.26484
GPM6B	481	0.1781		ESAM	481	0.18363		SLC2A4	481	0.17014		PCDHGC5	481	0.17944		FCRL3	481	0.2671
PROM1	482	0.17827		ADGRG2	482	0.1842		CSF2RA	482	0.17049		NLGN1	482	0.17983		HLA-B	482	0.26781
RHD	483	0.17875		TNFRSF21	483	0.1844		MSR1	483	0.17193		CD46	483	0.18002		PCDHB6	483	0.26925
ITGA8	484	0.17942		ANTXR1	484	0.18845		TNFRSF21	484	0.17253		LAIR2	484	0.18139		ACVR2B	484	0.27044
PLXNC1	485	0.18103		FREM2	485	0.18932		UNC5A	485	0.17434		KIRREL2	485	0.18211		THSD7A	485	0.27062
AREG	486	0.1853		MSR1	486	0.18979		GPM6A	486	0.17664		IFNGR1	486	0.18278		ICAM4	486	0.27104
MFGE8	487	0.18545		MFGE8	487	0.19		TNFRSF1A	487	0.17678		CD99	487	0.18464		CLDN10	487	0.27364
IL1RL2	488	0.18585		CD44	488	0.1902		PLAT	488	0.18411		S1PR5	488	0.18488		CSPG4	488	0.27395
ENPP1	489	0.18725		NCAM2	489	0.1903		LAIR1	489	0.1887		NOTCH2	489	0.18534		HYAL2	489	0.27546
SUSD1	490	0.18905		SELPLG	490	0.19178		IGLON5	490	0.18959		ADGRE2	490	0.18631		NRCAM	490	0.27612
ZP4	491	0.19027		GPM6B	491	0.19204		LRRN2	491	0.19002		IL5RA	491	0.18757		CD320	491	0.27637
TNFSF13	492	0.19206		LRRN4CL	492	0.1924		TNFSF13	492	0.19341		FAM174A	492	0.18872		SIDT2	492	0.28368
CD44	493	0.1929		CCR9	493	0.19247		OPCML	493	0.19344		PEAR1	493	0.18975		PCDH19	493	0.28455
HLA-DRA	494	0.19431		IL1RL1	494	0.19375		L1CAM	494	0.19478		CD274	494	0.19014		NPTN	494	0.2856
SUSD5	495	0.19446		ZP4	495	0.19453		CLEC14A	495	0.19684		ITGB8	495	0.19089		NCAM1	495	0.28631
SLC14A1	496	0.19475		FGA	496	0.19537		HEPACAM2	496	0.19701		P2RY8	496	0.19174		EPDR1	496	0.28725
SCARA5	497	0.19477		CD247	497	0.19561		CDH1	497	0.19946		IL1RL2	497	0.1927		BCAN	497	0.29131
ADGRA3	498	0.19504		RHAG	498	0.19725		GPR176	498	0.20423		LRRN1	498	0.19898		TNFRSF11A	498	0.29192
OPCML	499	0.1972		KITLG	499	0.19887		SLAMF6	499	0.20439		PODXL	499	0.20146		FUT4	499	0.29392
ANTXR1	500	0.19852		SIGLEC10	500	0.199		NRCAM	500	0.20694		GPR65	500	0.20346		SLC6A6	500	0.29623
NECTIN1	501	0.19943		TNXB	501	0.19969		CLEC4D	501	0.21043		NECTIN3	501	0.20457		CDON	501	0.29742
BTN3A2	502	0.20406		NRXN1	502	0.19994		ITGA8	502	0.21064		PCDHB12	502	0.20532		WNT5B	502	0.29818
CXCR6	503	0.20786		GJA10	503	0.20268		CDH10	503	0.21335		GJD3	503	0.20942		ALCAM	503	0.30056
LAMP3	504	0.21		TNFSF18	504	0.20337		IL17RA	504	0.21397		ZP4	504	0.2115		EFNA4	504	0.30184
THSD1	505	0.21623		HLA-C	505	0.205		ADAM9	505	0.21472		CLEC5A	505	0.21436		ELFN2	505	0.30264
CSPG4	506	0.21938		ACVR2B	506	0.20638		CD4	506	0.21513		LPAR5	506	0.2178		PCDHB2	506	0.30424
ITGB4	507	0.21955		UNC5D	507	0.20789		HLA-E	507	0.21704		CCR2	507	0.21873		CCR9	507	0.30511
COL25A1	508	0.22648		TNFRSF11A	508	0.20797		P2RX7	508	0.21998		ECE1	508	0.21918		TLR8	508	0.30905
STEAP4	509	0.23127		CLEC5A	509	0.20798		SEZ6L2	509	0.22026		FAM174B	509	0.21986		Luc	509	0.30943
CNTNAP2	510	0.23246		IGSF5	510	0.20826		CDSN	510	0.22267		SLC7A5	510	0.22152		HLA-DPB1	510	0.30991
SIGLEC5	511	0.23422		CLDN10	511	0.20897		TRHR	511	0.2242		HHIP	511	0.22226		P2RY10	511	0.31288
NEGR1	512	0.23733		CRLF2	512	0.20908		IGF1R	512	0.22498		KEL	512	0.22439		CDHR2	512	0.31511
CDH9	513	0.23928		SEMA7A	513	0.20982		FZD10	513	0.22562		CLEC4M	513	0.22442		DCBLD1	513	0.31756
JAM3	514	0.24263		CNTNAP5	514	0.20985		FGB	514	0.22617		BTN3A2	514	0.22471		KLRC2	514	0.32018
PCDHA10	515	0.24294		NECTIN1	515	0.21126		PLXNC1	515	0.22919		GYPC	515	0.22912		CD44	515	0.32087
CADM3	516	0.24897		ECE1	516	0.21326		ECE1	516	0.23055		NLGN4X	516	0.23116		SORCS2	516	0.32186
TGFBR2	517	0.24932		PCDHB10	517	0.21327		EPDR1	517	0.23224		CSF2RA	517	0.23192		PTTG1IP	517	0.32423
CACNA1E	518	0.25035		MFAP3L	518	0.21389		LAG3	518	0.23433		COL25A1	518	0.23314		CACNA1E	518	0.32464
AJAP1	519	0.25096		JAM3	519	0.2158		P2RY8	519	0.23444		STEAP4	519	0.23318		IGSF8	519	0.32579
SIGLEC10	520	0.2536		ADGRL4	520	0.21703		ISLR	520	0.23895		ENPP1	520	0.23401		EFNA5	520	0.33405
FGB	521	0.25767		FAM171A1	521	0.21923		GPR65	521	0.23951		ARSF	521	0.237		SUSD1	521	0.33698
NLGN3	522	0.25896		GPR176	522	0.22054		SORT1	522	0.24167		CLDN1	522	0.23739		CADM3	522	0.33729
MFAP3	523	0.26494		CLEC12A	523	0.2217		NTM	523	0.24324		TXNDC15	523	0.24152		CSF2RA	523	0.3379
IGSF1	524	0.27398		CD99	524	0.22277		NPY1R	524	0.24405		CNTNAP2	524	0.24166		CD24	524	0.33874
MSLN	525	0.27549		ELFN2	525	0.22352		FAT1	525	0.24603		BGN	525	0.24407		M6PR	525	0.3419
ELFN2	526	0.27585		B3GAT1	526	0.22516		AJAP1	526	0.24611		ITGA8	526	0.24652		FAT1	526	0.34364
TLR1	527	0.27673		C11orf24	527	0.2269		CX3CL1	527	0.24624		CXCR6	527	0.251		GFRA3	527	0.34419
CD37	528	0.27767		SEMA5A	528	0.23058		NINJ1	528	0.24693		DSC1	528	0.25262		FUT3	528	0.34462
CD55	529	0.27851		TNFRSF10A	529	0.2314		ZP4	529	0.25187		PCDH18	529	0.25293		TACSTD2	529	0.34734
ESAM	530	0.27876		NT5E	530	0.23482		SEMA4B	530	0.25605		KCNA3	530	0.26119		ATP1B2	530	0.34826
SLIT2	531	0.28057		HLA-DRB1	531	0.23532		TPBG	531	0.26153		EPDR1	531	0.26119		Neg	531	0.35553
SDC1	532	0.2948		BTN3A3	532	0.23599		CLEC4M	532	0.26282		LAIR1	532	0.26717		NTM	532	0.3571
C11orf24	533	0.29641		IGSF8	533	0.24167		DCBLD1	533	0.26317		MUC4	533	0.26789		ITGA8	533	0.36307
SORCS2	534	0.30213		QSOX2	534	0.24218		UNC5D	534	0.26509		MFAP3	534	0.26958		LAMA3	534	0.36576
FAM174A	535	0.30228		LAG3	535	0.24268		BTN3A3	535	0.26574		B3GAT1	535	0.26979		ICOSLG	535	0.36865
CLSTN1	536	0.30493		DDR1	536	0.2449		DDR1	536	0.27711		BTN3A3	536	0.27365		SIRPA	536	0.37386
ELFN1	537	0.30964		PCDHB12	537	0.24573		STEAP4	537	0.2772		CDON	537	0.27392		SLCO3A1	537	0.37555
CD274	538	0.31028		CLEC4A	538	0.24634		DLK1	538	0.27879		CDH19	538	0.27451		PCDHGC5	538	0.37855
NOTCH1	539	0.31316		NTM	539	0.24699		TNFRSF14	539	0.28141		CCR1	539	0.27497		NRP1	539	0.37856
PCDHB12	540	0.31579		ADGRF1	540	0.2471		TLR1	540	0.28332		PLXNC1	540	0.27717		NOTCH1	540	0.37977
RELL1	541	0.31777		CSF2RA	541	0.24825		NLGN4Y	541	0.28444		LRFN3	541	0.27784		KIRREL3	541	0.37992
DLK1	542	0.31933		SPN	542	0.24944		CRLF2	542	0.28516		SLC4A7	542	0.28386		PRNP	542	0.38259
ESYT2	543	0.32085		TPBG	543	0.24977		TNFRSF10A	543	0.28633		NPY1R	543	0.28755		Ren	543	0.38539
LAIR2	544	0.32142		GJD2	544	0.25042		MSLN	544	0.28679		SLC14A1	544	0.28814		LPAR5	544	0.39051
IGLON5	545	0.32317		KLRG1	545	0.2513		HEG1	545	0.29179		SIGLEC6	545	0.29181		CLDN1	545	0.39091
KEL	546	0.32363		TREML2	546	0.25168		NLGN4X	546	0.29186		CADM3	546	0.29369		ZDHHC5	546	0.39264
ARSF	547	0.32521		FGB	547	0.25688		SIGLEC6	547	0.29341		TLR8	547	0.29596		ITGA10	547	0.39393
IGF1R	548	0.33416		CACNA1E	548	0.26002		CXCR5	548	0.29779		GPM6A	548	0.30233		SIGLEC10	548	0.39596
SLAMF7	549	0.33861		PLXNC1	549	0.26696		TNFRSF1B	549	0.29797		TNFSF4	549	0.30732		CCR8	549	0.39836
GPM6A	550	0.3422		LEPR	550	0.26734		KITLG	550	0.30255		LRRN4CL	550	0.31159		JAML	550	0.40282
HLA-C	551	0.34716		GPR174	551	0.26808		SLAMF8	551	0.30274		GJD4	551	0.31447		GPM6B	551	0.40427
LPAR5	552	0.3484		APOH	552	0.26812		EPHB4	552	0.31088		FUT3	552	0.3155		TLR3	552	0.40608
IL2RG	553	0.35362		SIGLEC9	553	0.26901		SCARA5	553	0.31424		NECTIN1	553	0.31804		TNFRSF10B	553	0.40805
P2RY8	554	0.36694		HLA-DRB5	554	0.2775		MFAP3L	554	0.31805		SLC22A16	554	0.32689		SCARA5	554	0.41164
UNC5D	555	0.37232		THSD1	555	0.27968		NT5E	555	0.32225		THSD7A	555	0.32841		CD55	555	0.41421
SIRPA	556	0.37408		TNFRSF17	556	0.28314		JAG1	556	0.32348		CDH6	556	0.33014		THBD	556	0.41562
IGSF5	557	0.37792		ALPP	557	0.28493		LAMP1	557	0.32392		ROBO4	557	0.33381		LAMP3	557	0.41731
GPC4	558	0.3787		SLAMF7	558	0.2857		GJD2	558	0.32449		CRLF2	558	0.33385		PODXL2	558	0.4187
TACSTD2	559	0.37911		P2RY8	559	0.28627		KEL	559	0.3276		TNFRSF11A	559	0.34186		ROBO4	559	0.41882
GPR174	560	0.38892		MPZL1	560	0.28755		B2M	560	0.32775		RTP2	560	0.35291		NTRK1	560	0.42053
FAM174B	561	0.38943		HEPACAM2	561	0.28841		CEACAM5	561	0.32843		KLRC2	561	0.35804		IGLON5	561	0.42513
KIRREL1	562	0.39355		B2M	562	0.28885		IGSF5	562	0.33174		SLCO4C1	562	0.35873		HEPACAM2	562	0.42716
RHCE	563	0.39783		SLIT2	563	0.29388		CADM3	563	0.33205		UNC5C	563	0.35991		ACKR1	563	0.42869
ATP1B1	564	0.40217		SIGLEC5	564	0.29532		CDON	564	0.33494		SIRPA	564	0.36332		LAG3	564	0.43137
ITGB8	565	0.40271		Ren	565	0.30414		NECTIN1	565	0.33579		IGSF5	565	0.36583		MCAM	565	0.43468
TNFRSF11A	566	0.40891		BST1	566	0.30716		RTP2	566	0.33659		DSC2	566	0.36646		CDK9	566	0.43585
UNC5C	567	0.41824		LAMP1	567	0.31026		SELPLG	567	0.33823		CD24	567	0.37071		LRRN4CL	567	0.43742
ICAM4	568	0.42111		ITGB1	568	0.31051		HLA-DRA	568	0.34074		GPM6B	568	0.37916		CD70	568	0.43862
FGFR1	569	0.42892		ARSF	569	0.31351		CLDN12	569	0.34176		SLC2A4	569	0.3804		CD302	569	0.44195
NRP1	570	0.4316		CD37	570	0.31517		ADGRG2	570	0.34416		MSC	570	0.3928		CDHR5	570	0.44455
KLRC2	571	0.44324		RTP2	571	0.31762		VASN	571	0.35669		FZD5	571	0.39799		LSAMP	571	0.44664
ISLR	572	0.44463		GYPC	572	0.32209		SLCO3A1	572	0.35921		ISLR	572	0.40436		RTP2	572	0.45691
ADAM10	573	0.44531		SIRPA	573	0.32389		MFGE8	573	0.35988		hBRD4	573	0.40605		LRRN1	573	0.4694
CRLF2	574	0.44755		NECTIN3	574	0.32987		THSD1	574	0.3615		NOTCH1	574	0.41056		IL1RAP	574	0.4745
ITGA3	575	0.45402		CDSN	575	0.33064		B3GAT1	575	0.36185		IGF1R	575	0.41921		TNFSF13B	575	0.47663
CD99	576	0.46289		LPAR5	576	0.34365		SIRPA	576	0.37523		TNFRSF1B	576	0.42029		LILRB1	576	0.47752
NTM	577	0.4649		CCR1	577	0.34632		ATP1B1	577	0.37731		CDH15	577	0.42185		SLAMF6	577	0.48001
JAM2	578	0.49315		ADGRE5	578	0.34671		PKD1L3	578	0.37935		NRP1	578	0.42472		STEAP4	578	0.48319
ZDHHC5	579	0.49416		IGLON5	579	0.34815		Ren	579	0.37975		DSG2	579	0.42986		NECTIN1	579	0.48382
NLGN4Y	580	0.5302		NLGN4Y	580	0.3486		LY6D	580	0.38108		TLR1	580	0.43187		AQP4	580	0.48708
DLL4	581	0.55326		PROM1	581	0.34892		CLEC5A	581	0.38986		B2M	581	0.43245		TMX4	581	0.49291
TNFRSF10A	582	0.55927		LacZ	582	0.34912		HLA-B	582	0.40292		NTM	582	0.44338		HLA-DRB5	582	0.5069
SELPLG	583	0.58026		IL1RAP	583	0.35196		ELFN2	583	0.40806		ADAM10	583	0.46177		APCDD1	583	0.5383
IL15RA	584	0.59153		NRP1	584	0.35343		ITGA3	584	0.41192		LAMP3	584	0.46655		B3GAT1	584	0.54609
CDCP1	585	0.60045		ISLR	585	0.35647		HLA-DRB1	585	0.42301		TLR3	585	0.4804		ADGRG2	585	0.5568
FUT3	586	0.60179		JAM2	586	0.35786		HHLA2	586	0.42584		SELPLG	586	0.51434		LacZ	586	0.56313
MSC	587	0.60215		SLCO4C1	587	0.36601		HLA-C	587	0.43168		HLA-B	587	0.52736		CD46	587	0.57668
RAET1G	588	0.63079		SLAMF6	588	0.37069		Neg	588	0.43813		SIGLEC11	588	0.55602		P2RY8	588	0.59834
HLA-B	589	0.63154		CLEC2D	589	0.37864		C11orf24	589	0.45401		CD55	589	0.56884		SLAMF8	589	0.61419
HLA-DRB5	590	0.67724		GJB7	590	0.38344		Luc	590	0.45604		NLGN4Y	590	0.57687		MUC4	590	0.62849
RPL23A	591	0.75317		SIGLEC12	591	0.39514		ROBO4	591	0.4605		HLA-DRB5	591	0.63538		JAM3	591	0.67991
HHLA2	592	0.78651		HHLA2	592	0.39586		DCBLD2	592	0.47591		C11orf24	592	0.64972		CD99	592	0.71707
hBRD4	593	3.1649		Luc	593	0.41057		TNFRSF17	593	0.48443		ZDHHC5	593	0.79885		GJD4	593	0.74478
ROSA26	594	3.2161		Neg	594	0.41173		LRRN1	594	0.49394		ROSA26	594	0.87594		KIAA1324L	594	0.8599
Ren	595	3.5327		SIGLEC6	595	0.42056		HLA-DRB5	595	0.49466		LacZ	595	1.0072		KIRREL1	595	0.86437
LacZ	596	3.7064		SLITRK4	596	0.42622		LacZ	596	0.49474		Luc	596	1.0214		CX3CR1	596	0.86623
Neg	597	3.79		HLA-B	597	0.43956		KIRREL1	597	0.61724		Ren	597	1.0785		ARSF	597	0.97083
Luc	598	4.1592		LIFR	598	0.56006		SPN	598	0.62182		Neg	598	1.1837		CDH6	598	1.3341

## Sheet: Fig1C
MAGeCK analysis of Cell surface proteome CRISPR library screen in 5 cancer cell models - combined
Combine (5 cancer cell models)
Gene ID	Gene ranking	Log2FC
hMYC	1	-3.4836
hRPS20	2	-3.38809
PRL9	3	-2.42802
ITGAV	4	-2.37674
PCNA	5	-2.36323
CDK1	6	-2.15667
POLR2D	7	-2.06811
POLR2A	8	-2.06803
ATP6AP2	9	-2.0667
TFRC	10	-2.00855
EIF4G1	11	-1.94412
RPA3	12	-1.84363
CDK9	13	-1.10933
RPL23A	14	-1.09996
ITGB5	15	-1.0011
ADGRL2	16	-0.992438
GGT1	17	-0.855896
LDLR	18	-0.806428
HMMR	19	-0.770971
ART4	20	-0.727958
EMB	21	-0.713108
PTPRJ	22	-0.704844
BMPR1A	23	-0.60146
LEPR	24	-0.577236
TMEM87B	25	-0.57205
LRP1	26	-0.549808
SLC46A1	27	-0.549166
SLC38A1	28	-0.542348
SLC7A5	29	-0.53861
ATRN	30	-0.53787
CD47	31	-0.524234
CELSR3	32	-0.503224
CD58	33	-0.499471
CNTNAP1	34	-0.499068
BSG	35	-0.48394
GJC3	36	-0.480628
COL1A1	37	-0.472946
PCDH9	38	-0.459506
ERBB2	39	-0.455745
DGCR2	40	-0.454316
TM2D1	41	-0.450048
ITGB1	42	-0.449978
IL17RB	43	-0.445394
EVI2B	44	-0.435538
SORCS1	45	-0.417994
CRLF1	46	-0.416728
SLC4A7	47	-0.409687
SEMA6B	48	-0.404856
ITGA7	49	-0.399582
ITGA5	50	-0.396144
CD164	51	-0.39563
CNNM3	52	-0.3821
ULBP2	53	-0.379927
CDH1	54	-0.374688
ITGA9	55	-0.369482
SLITRK6	56	-0.369446
HAPLN4	57	-0.365779
CELSR2	58	-0.363018
ATP1B3	59	-0.362551
SLC12A9	60	-0.354816
EPHA5	61	-0.352738
TRHR	62	-0.350769
UNC5B	63	-0.34964
EFNB3	64	-0.344461
ACVR2A	65	-0.34158
TLR9	66	-0.338432
ADGRL4	67	-0.335024
F3	68	-0.33424
CD320	69	-0.332238
ADGRE3	70	-0.330612
PCDHB4	71	-0.329743
ERBB3	72	-0.329328
GJC1	73	-0.323625
ITGA2B	74	-0.322806
LAMA4	75	-0.321744
CEACAM6	76	-0.32035
ITGB3	77	-0.319991
TTYH2	78	-0.317324
NGFR	79	-0.316216
ROBO1	80	-0.31436
NCAM2	81	-0.310383
HFE2	82	-0.309695
SDK2	83	-0.308519
PLVAP	84	-0.30846
PLAU	85	-0.306726
TMIGD2	86	-0.304002
CD151	87	-0.300632
GJA8	88	-0.298703
WNT5A	89	-0.29834
TNFSF8	90	-0.294616
KDR	91	-0.292041
MYOF	92	-0.284545
PCDHB15	93	-0.277279
TREML1	94	-0.273905
IFITM1	95	-0.270028
BST2	96	-0.265417
IL6ST	97	-0.260768
CALCRL	98	-0.260232
CADM2	99	-0.258541
hBRD4	100	-0.258184
ADGRG6	101	-0.256924
CALR	102	-0.256783
MICB	103	-0.254389
SDK1	104	-0.253092
FNDC5	105	-0.25268
KIAA1324L	106	-0.249842
ENPEP	107	-0.248859
SORT1	108	-0.24792
GJB5	109	-0.247082
SCARB1	110	-0.244734
CCR8	111	-0.243534
CLEC17A	112	-0.242606
FAS	113	-0.239824
VIPR1	114	-0.237912
CD63	115	-0.237316
LAMA2	116	-0.237191
SCARF2	117	-0.233817
CD177	118	-0.231921
PTPRF	119	-0.230241
MFAP3	120	-0.230216
NLGN1	121	-0.229536
KLRC1	122	-0.228814
LRRC15	123	-0.227674
CD160	124	-0.226648
CLCA2	125	-0.226152
PLA2R1	126	-0.223763
AMIGO2	127	-0.221075
TGFBR2	128	-0.217829
ICAM1	129	-0.21309
P2RX7	130	-0.211171
TMEM132E	131	-0.209882
RTN4R	132	-0.209437
ANO9	133	-0.209414
TM2D3	134	-0.205883
PCDHA6	135	-0.204841
SEMA4C	136	-0.204624
PLXDC1	137	-0.202105
MRGPRF	138	-0.202038
BMPR2	139	-0.199951
VSIR	140	-0.198613
SLCO4A1	141	-0.197223
VWF	142	-0.193438
LTB4R	143	-0.192366
ITGB7	144	-0.190767
ADGRE1	145	-0.185445
ADGRE5	146	-0.182258
FGA	147	-0.179656
P2RY11	148	-0.177582
DSC2	149	-0.175226
INSR	150	-0.174096
IGSF3	151	-0.173504
CNNM2	152	-0.172563
CNTN3	153	-0.170356
FLRT1	154	-0.169197
VNN2	155	-0.168544
CD109	156	-0.168323
PTAFR	157	-0.167988
MME	158	-0.167487
IL17RA	159	-0.166868
CLEC4A	160	-0.162838
ITGA1	161	-0.16238
TTYH3	162	-0.160882
FGFR3	163	-0.159204
MELTF	164	-0.155807
FZD9	165	-0.15528
S1PR1	166	-0.154229
BCAM	167	-0.153088
PROM2	168	-0.151271
CDH19	169	-0.15062
TIGIT	170	-0.149839
POSTN	171	-0.147206
PTGFRN	172	-0.145791
IL27RA	173	-0.144483
DLL4	174	-0.144032
IFNGR1	175	-0.143988
CD72	176	-0.143939
ANO6	177	-0.143086
CELSR1	178	-0.142247
ITGA6	179	-0.140718
PCDH7	180	-0.140301
ICAM2	181	-0.139951
CD68	182	-0.138717
SEMA4D	183	-0.13593
ART1	184	-0.135731
TMEFF1	185	-0.13476
AMIGO1	186	-0.134615
BACE1	187	-0.132678
TXNDC15	188	-0.131886
TMEM25	189	-0.131244
SERPINE2	190	-0.130572
TMCO3	191	-0.128931
DCHS1	192	-0.128548
ATP1B2	193	-0.12663
BMPR1B	194	-0.125639
PTPRK	195	-0.125263
SLC4A1	196	-0.125036
CD9	197	-0.123558
RHBDF2	198	-0.121749
HLA-G	199	-0.121629
LRRC25	200	-0.120811
TNFRSF12A	201	-0.120202
ADGRF5	202	-0.120089
PARM1	203	-0.119585
CNTNAP5	204	-0.118806
SLITRK3	205	-0.118704
EFNA4	206	-0.117778
CMKLR1	207	-0.115336
TNFRSF10C	208	-0.113371
OSCAR	209	-0.113054
CDH8	210	-0.112628
MICA	211	-0.112358
GJD3	212	-0.110874
CLDN12	213	-0.108256
MUC1	214	-0.106634
PCDH15	215	-0.106239
IL12RB1	216	-0.105782
PDCD1LG2	217	-0.105159
CNTFR	218	-0.104519
AXL	219	-0.104432
SLC29A4	220	-0.104148
CDH10	221	-0.102789
NECTIN2	222	-0.102783
GJB6	223	-0.102036
GJB3	224	-0.101502
IL1RL1	225	-0.098951
ICAM5	226	-0.098719
PI16	227	-0.0958218
CX3CL1	228	-0.0957978
MXRA8	229	-0.0942376
GJB4	230	-0.0934412
LTBR	231	-0.0917444
CEACAM5	232	-0.0906676
GJA4	233	-0.0899646
RHD	234	-0.085547
PCDHB10	235	-0.0849714
NLGN2	236	-0.0839073
TMEM8A	237	-0.0833504
IGF2R	238	-0.0825646
ADGRA3	239	-0.0818846
CDHR5	240	-0.080696
PROCR	241	-0.0803404
ITGA10	242	-0.0801744
RAMP3	243	-0.0797239
NINJ2	244	-0.0759156
BCAN	245	-0.0754662
THY1	246	-0.0741808
CD22	247	-0.0738343
ADGRG1	248	-0.073446
M6PR	249	-0.0730503
ADGRE2	250	-0.0728824
MEGF8	251	-0.0720157
MRC2	252	-0.0719476
NEGR1	253	-0.0703926
NOTCH2	254	-0.066118
CCR4	255	-0.0658168
GPR39	256	-0.0654014
ADGRF1	257	-0.0644864
PCDH20	258	-0.0641726
CLEC7A	259	-0.0616648
EVI2A	260	-0.0615916
HYAL2	261	-0.0608832
CD276	262	-0.0601375
PCDHB3	263	-0.058739
LRRC32	264	-0.0581728
CDH17	265	-0.0579756
KIRREL2	266	-0.0576998
ESYT2	267	-0.057459
IGDCC4	268	-0.0572528
ACHE	269	-0.0567882
CD302	270	-0.056716
IL5RA	271	-0.056069
LIFR	272	-0.055924
FCRL6	273	-0.0557192
TYRO3	274	-0.0557134
MST1R	275	-0.055012
ITGA11	276	-0.053814
PEAR1	277	-0.0535034
NFASC	278	-0.0527298
FAT4	279	-0.050433
TNXB	280	-0.0501294
EFNA5	281	-0.0488822
TNFRSF18	282	-0.0471854
FGFR2	283	-0.0464352
ITFG1	284	-0.0456612
ADGRA2	285	-0.0450438
TNFSF12	286	-0.04333
CD81	287	-0.0430644
CRHR2	288	-0.0421648
CD82	289	-0.041022
MPZ	290	-0.0406444
CXCR4	291	-0.0380257
KISS1R	292	-0.0340142
SEZ6L2	293	-0.033683
BGN	294	-0.0330222
APOH	295	-0.0323244
NMUR1	296	-0.031807
PCDH18	297	-0.0314628
SLC23A2	298	-0.0297414
GREM1	299	-0.028751
S1PR5	300	-0.0266949
PCDHB2	301	-0.0258134
ITGB6	302	-0.0211032
NINJ1	303	-0.0208512
HBEGF	304	-0.0182856
SLC44A1	305	-0.0179588
CLEC4D	306	-0.017106
UNC5C	307	-0.015169
ITGB4	308	-0.013535
PCDHA11	309	-0.0122291
LAMA3	310	-0.011173
EPCAM	311	-0.010758
TMX4	312	-0.0100858
FREM2	313	-0.0097786
GJA10	314	-0.00809768
EGFR	315	-0.0066596
PRNP	316	-0.0064272
F11R	317	-0.005255
MPZL1	318	-0.004824
SEMA7A	319	-0.0046754
TNFSF13B	320	-0.0046746
PCDHB11	321	-0.00378
UNC5A	322	-0.0031926
SDC2	323	-0.0025812
KLRG1	324	-0.001873
PODXL2	325	-0.0010038
P2RY10	326	-0.00089758
THSD4	327	-0.0002132
PKD1L3	328	0.000145
F2RL3	329	0.0003342
HEG1	330	0.0009206
PILRA	331	0.0011458
TGFBR3	332	0.0032056
SIGLEC9	333	0.0032654
GFRA3	334	0.00620376
SEMA4B	335	0.008611
LRFN3	336	0.00861284
NOTCH4	337	0.0094998
DDR1	338	0.00988
FZD10	339	0.01076
TNFRSF14	340	0.011256
AREG	341	0.0118652
KITLG	342	0.012056
LRRC4B	343	0.0121934
CD59	344	0.0131324
GGT7	345	0.0133656
NTRK2	346	0.0134712
DCBLD2	347	0.0136872
PCDH19	348	0.0151974
PCDHAC2	349	0.0180674
CD4	350	0.018255
PVR	351	0.0192042
FAM171A1	352	0.0207637
LYPD3	353	0.021667
HLA-A	354	0.022438
CD248	355	0.0237276
CD70	356	0.024445
SLC6A6	357	0.0245434
ALCAM	358	0.0254262
TNFRSF21	359	0.026126
CCR2	360	0.0262034
CD40	361	0.0266628
PTTG1IP	362	0.0271169
FGFR1	363	0.0286558
ELFN1	364	0.0304754
ADAM9	365	0.0309596
NLGN3	366	0.0316194
JAML	367	0.032026
CDH15	368	0.0328261
GJB7	369	0.0331078
PECAM1	370	0.033404
TNFSF18	371	0.034062
HLA-DPB1	372	0.0349368
CD247	373	0.0360672
BTN3A2	374	0.0362672
THBD	375	0.037874
CASD1	376	0.0378934
JAG1	377	0.0380456
SLC46A2	378	0.0393566
NRXN1	379	0.039417
FZD4	380	0.0395722
HLA-DRA	381	0.0409202
ITGA4	382	0.0410846
SIDT2	383	0.0413048
WNT5B	384	0.04204
EPHB4	385	0.0420882
CD274	386	0.0420916
GPR174	387	0.04269
EPDR1	388	0.044242
RHAG	389	0.044899
IL2RG	390	0.0453368
MSLN	391	0.045394
PODXL	392	0.0454578
IL1RL2	393	0.0488718
TNFSF13	394	0.049802
CD44	395	0.051256
TGFB1	396	0.05153
HHIP	397	0.0528244
NLGN4X	398	0.054142
NCAM1	399	0.0557958
TREML2	400	0.0560878
CLEC2D	401	0.0569756
PDPN	402	0.058039
DSC1	403	0.0582495
QSOX2	404	0.0583332
PCDHA10	405	0.0585862
NPY1R	406	0.058756
FCRL3	407	0.059311
VASN	408	0.060168
SLIT2	409	0.0603008
PCDHB6	410	0.0611086
FUT4	411	0.062042
PROM1	412	0.0625072
MCAM	413	0.0628964
VSTM1	414	0.0637067
CDHR2	415	0.0638515
ITGB8	416	0.0641915
SUSD5	417	0.0651848
PLAT	418	0.0657492
LSAMP	419	0.0664384
CDCP1	420	0.0670188
GJC2	421	0.0680376
SIGLEC11	422	0.068158
THSD1	423	0.0688314
BST1	424	0.0689474
DCBLD1	425	0.0694598
CLEC14A	426	0.0712506
ACKR1	427	0.0715362
NECTIN3	428	0.073828
TPBG	429	0.0738484
CEACAM1	430	0.0741046
CD24	431	0.074642
HLA-DPA1	432	0.0753936
GPR176	433	0.077156
L1CAM	434	0.0781926
IGSF1	435	0.079299
ITGA3	436	0.0803986
SLC2A4	437	0.0826994
ACVR2B	438	0.0841714
TNFRSF10D	439	0.0853504
SLC22A16	440	0.0857948
CLEC12A	441	0.0878338
LY6D	442	0.088868
SORCS2	443	0.0909782
THSD7A	444	0.091287
AQP4	445	0.091561
CSPG4	446	0.0919484
GJD2	447	0.09313
KIRREL3	448	0.0950672
MFGE8	449	0.0952698
TNFRSF10B	450	0.096643
CLEC5A	451	0.096906
FAM174A	452	0.0974938
FZD5	453	0.10139
RELL1	454	0.101759
TNFSF4	455	0.102731
CDH9	456	0.105568
SDC1	457	0.106606
CLDN1	458	0.106895
HLA-DRB1	459	0.10726
SIGLEC12	460	0.108084
CLDN10	461	0.112095
ALPP	462	0.114371
DSG2	463	0.1152
FGB	464	0.115585
TNFRSF17	465	0.115708
SEMA5A	466	0.116921
BTN3A3	467	0.117634
NRCAM	468	0.119747
GPR65	469	0.119878
ICOSLG	470	0.12328
CNTNAP2	471	0.124281
LRRN2	472	0.124497
ICAM4	473	0.124971
NPTN	474	0.125223
PLXNC1	475	0.127336
ECE1	476	0.12783
ALK	477	0.128112
CXCR5	478	0.129614
TLR8	479	0.129764
MFAP3L	480	0.130201
RHCE	481	0.130658
NTRK1	482	0.131123
FAT1	483	0.131277
HLA-E	484	0.131571
TNFRSF1A	485	0.132926
CCR9	486	0.133655
ANTXR1	487	0.13525
CD37	488	0.136743
LAIR1	489	0.13707
ESAM	490	0.137325
CLEC4M	491	0.137484
GPC4	492	0.139123
LILRB1	493	0.14173
KCNA3	494	0.142858
LAIR2	495	0.148991
TACSTD2	496	0.149848
ATP1B1	497	0.14991
MSR1	498	0.150518
CLSTN1	499	0.151936
SLITRK4	500	0.152827
ENPP1	501	0.153144
OPCML	502	0.15333
COL25A1	503	0.153735
CD46	504	0.155865
SLCO4C1	505	0.159064
CXCR6	506	0.160983
AJAP1	507	0.161278
IGF1R	508	0.161363
ITGA8	509	0.163964
CDSN	510	0.166048
IGSF8	511	0.166645
SIGLEC5	512	0.16799
LAMP1	513	0.171433
SLAMF8	514	0.173068
ELFN2	515	0.173292
ADGRG2	516	0.174324
SLC14A1	517	0.175759
SUSD1	518	0.175875
LAG3	519	0.176094
GPM6A	520	0.176253
NT5E	521	0.178465
DLK1	522	0.180419
FAM174B	523	0.181782
KEL	524	0.183548
PCDHGC5	525	0.185255
GYPC	526	0.185869
APCDD1	527	0.18755
CCR1	528	0.188224
RAET1G	529	0.192101
IL15RA	530	0.197502
TNFRSF1B	531	0.199739
CSF2RA	532	0.201225
ADAM10	533	0.201402
SLAMF7	534	0.201685
SPN	535	0.203684
TLR1	536	0.204228
SIGLEC10	537	0.20705
B2M	538	0.207198
CACNA1E	539	0.209453
PCDHB12	540	0.213336
CX3CR1	541	0.215042
SLCO3A1	542	0.21535
CDON	543	0.217075
LRRN4CL	544	0.217516
UNC5D	545	0.218882
GJD4	546	0.219342
ZP4	547	0.220364
CDH6	548	0.222484
HEPACAM2	549	0.224386
MUC4	550	0.235033
SCARA5	551	0.235728
FUT3	552	0.237161
TNFRSF11A	553	0.242107
IGSF5	554	0.243952
JAM2	555	0.249048
IL1RAP	556	0.251972
GPM6B	557	0.252252
NOTCH1	558	0.257007
SLAMF6	559	0.258201
LRRN1	560	0.258952
CADM3	561	0.259753
SIGLEC6	562	0.260786
TLR3	563	0.26145
MSC	564	0.262581
TNFRSF10A	565	0.264384
CD55	566	0.264636
LPAR5	567	0.267111
STEAP4	568	0.267622
KLRC2	569	0.267668
LAMP3	570	0.271274
HLA-C	571	0.273732
ROBO4	572	0.279167
RTP2	573	0.283353
IGLON5	574	0.288612
JAM3	575	0.293532
ISLR	576	0.304294
CRLF2	577	0.307694
NECTIN1	578	0.309668
B3GAT1	579	0.311982
CD99	580	0.313167
SELPLG	581	0.326057
ZDHHC5	582	0.332109
P2RY8	583	0.335546
NRP1	584	0.34593
HHLA2	585	0.348975
NTM	586	0.351122
SIRPA	587	0.362076
C11orf24	588	0.36703
NLGN4Y	589	0.398534
ARSF	590	0.403056
KIRREL1	591	0.406479
HLA-B	592	0.453838
HLA-DRB5	593	0.518336
Rosa26	594	0.810272
Ren	595	1.1361
LacZ	596	1.22412
Scramnle	597	1.23582
Luc	598	1.27133

## Sheet: Fig1E
Relative RFP% - MDA231																						Two-sided Student’s t-test
Days	sgCtrl#1				sgCtrl#2				sgITGAV#1				sgITGAV#2				sgITGAV#3						sgITGAV#1		sgITGAV#2		sgITGAV#3
0	100	100	100		100	100	100		100	100	100		100	100	100		100	100	100			Days	sgCtrl#1	sgCtrl#2	sgCtrl#1	sgCtrl#2	sgCtrl#1	sgCtrl#2
3	134.9	133.8	123.3		131.8	114	110.7		42.8	45.3	47.5		39.5	41.9	44		54	65	58.7			3	2.66764e-05	0.00038776	2.23997e-05	0.000323031	0.000126799	0.00121674	*
6	138.8	131.1	135.2		137.7	117.2	116.6		16.4	15	15.3		12.6	12.2	11.9		27.3	28.5	25.9			6	7.72985e-07	9.90636e-05	6.55252e-07	8.73851e-05	1.34573e-06	0.000157665	*
9	151.8	147.1	147.1		137.3	123.3	119.8		3.8	4.1	0		2.1	2.3	2.9		13.1	16.1	14.2			9	2.31928e-07	2.2911e-05	8.2745e-08	2.03223e-05	1.91838e-07	3.1964e-05	*
12	112.5	129	136.3		122.2	166.2	132.4		1.5	1.4	2		0.7	1.2	1.4		7.4	10.2	9			12	6.05062e-05	0.00047825	5.95106e-05	0.00047122	7.86145e-05	0.000592644	*
Relative RFP% - PANC1																						Two-sided Student’s t-test
Days	sgCtrl#1				sgCtrl#2				sgITGAV#1				sgITGAV#2				sgITGAV#3						sgITGAV#1		sgITGAV#2		sgITGAV#3
0	100	100	100		100	100	100		100	100	100		100	100	100		100	100	100			Days	sgCtrl#1	sgCtrl#2	sgCtrl#1	sgCtrl#2	sgCtrl#1	sgCtrl#2
3	125.7	136.5	130.2		120.9	125.7	114.7		75.9	58.9	71.8		70.9	53.5	48.9		78.2	71.3	101.7			3	0.000498197	0.0010271	0.000589974	0.00107539	0.00838629	0.019618
6	121.7	119.8	116.2		109.4	123.7	135.7		46	47.7	54		13.9	15	16.6		43.5	34.4	30.3			6	1.7941e-05	0.00076465	5.27907e-07	0.000146775	3.9132e-05	0.000527117	*
9	106.8	110	139		97.9	120.8	131.9		36.9	40.3	38.9		17.3	11.4	12.1		28.2	32.9	21			9	0.00148229	0.00147816	0.000543466	0.000532031	0.00107977	0.00107438	*
12	80.5	87.9	95.4		97.5	89.9	113		31.3	30.5	38.4		8.3	5.9	10.4		23.3	24.4	18.7			12	0.000395176	0.000772299	5.92614e-05	0.000185583	0.000143821	0.000372808	*

## Sheet: Fig1F
Apoptosis %
	sgCtrl#1			sgCtrl#2			sgITGAV#1			sgITGAV#2
Apoptosis %	7.27	7.89	2.96	5.1	8.05	3.96	17.5	30.6	22.9	19.3	22.2	20.2
Two-sided Student’s t-test
	sgCtrl#1	sgCtrl#2	sgITGAV#1	sgITGAV#2
sgCtrl#1		0.872727	0.0127068	0.00120487
sgCtrl#2	0.872727		0.0108201	0.000567071

## Sheet: Fig1G
G1 phase %
	sgCtrl#1			sgCtrl#2			sgITGAV#1			sgITGAV#2
G1 phase %	44.794	44.764	43.922	44.966	44.31	42.172	52.418	56.668	55.101	60.501	58.941	61.684
Two-sided Student’s t-test
	sgCtrl#1	sgCtrl#2	sgITGAV#1	sgITGAV#2
sgCtrl#1		0.489312	0.00130011	4.7003e-05
sgCtrl#2	0.489312		0.00189853	0.00013924
