# Supplementary material for: A novel class of inhibitors that disrupts the stability of integrin heterodimers identified by CRISPR-tiling-instructed genetic screens
Source: Nat Struct Mol Biol. 2024 Feb 5;31(3):465–75. doi: 10.1038/s41594-024-01211-y (PMC10948361; doi:10.1038/s41594-024-01211-y)
Supplement: Supplementary file 9 — Statistical source data. [file 41594_2024_1211_MOESM9_ESM.xlsx]

## Sheet: Fig2A
Correlation to ITGAV CERES score
Rank#	Gene	Pearson coefficient
1	ITGAV	1
2	ITGB5	0.685836
3	FERMT2	0.642672
4	PTK2	0.637485
5	ELMO2	0.591739
6	VCL	0.501745
7	RAC1	0.48152
8	BCAR1	0.446969
9	CDH2	0.420605
10	ILK	0.413066
11	CRK	0.411708
12	RAPH1	0.408833
13	TRIO	0.379654
14	NCKAP1	0.366684
15	ATRN	0.363706
16	TLN1	0.363578
17	CRKL	0.358351
18	MGRN1	0.352733
19	CDC42	0.350949
20	WWTR1	0.345248
21	DOCK7	0.343069
22	PXN	0.336806
23	RIC8A	0.33452
24	PKN2	0.331492
25	MARK3	0.327181
26	RAPGEF6	0.326175
27	FNDC3B	0.325691
28	ITGB3	0.313194
29	LIMS1	0.300663
30	C3orf38	0.299006
31	RHOG	0.293511
32	TP53BP2	0.293176
33	LPAR1	0.293024
34	PDCL	0.292973
35	ARHGEF12	0.291104
36	ZYX	0.287431
37	AFDN	0.286579
38	CDS2	0.286071
39	BTBD3	0.283664
40	SRF	0.28341
41	BICDL2	0.282925
42	UBIAD1	0.277208
43	FGFR1	0.275184
44	LMNA	0.273598
45	RAPGEF1	0.270523
46	PDIA3	0.261219
47	ARPC4	0.259151
48	RAPGEF2	0.258744
49	PRDX1	0.256473
50	JUN	0.256399
51	TEAD1	0.250699
52	SEC62	0.248113
53	MDM2	0.246556
54	RSU1	0.244037
55	ERP44	0.243942
56	TSPAN4	0.243862
57	MYO1C	0.243615
58	LASP1	0.243174
59	PIK3CB	0.243027
60	ACTR3	0.24105
61	PRKAR1A	0.240982
62	CHD1	0.2405
63	APEX2	0.239474
64	CCNT2	0.239243
65	HCFC1R1	0.238202
66	ARPC2	0.238
67	ARL4C	0.235003
68	UBALD1	0.233546
69	MESD	0.233156
70	SACS	0.232258
71	ZEB1	0.231031
72	MOB4	0.230364
73	ARPC3	0.228747
74	HS2ST1	0.228082
75	TULP4	0.227752
76	XYLT2	0.225554
77	PDS5B	0.22551
78	KDSR	0.224953
79	SQSTM1	0.222702
80	YES1	0.221924
81	SRRM2	0.221455
82	WDR89	0.220269
83	HSP90B1	0.218827
84	PGAP2	0.218806
85	SMPD4	0.218374
86	NCL	0.218301
87	BRK1	0.218166
88	BCL10	0.217896
89	DLG5	0.21743
90	DCLRE1B	0.215956
91	TIMM9	0.215916
92	MYO10	0.214989
93	PIGU	0.214599
94	ARHGAP11A	0.211912
95	PANK3	0.211044
96	SMIM1	0.209536
97	AP1M1	0.208916
98	INPP5A	0.208877
99	SERF2	0.208417
100	NUBP2	0.208394
101	CHMP4B	0.208001
102	LPA	0.20759
103	PHACTR4	0.206909
104	DSCC1	0.206393
105	ARMC5	0.205663
106	PPM1D	0.204754
107	STK11	0.204218
108	PTPN1	0.20417
109	C2orf49	0.203215
110	ALG6	0.202802
111	SLC39A7	0.202657
112	SKA3	0.201711
113	PAK4	0.201599
114	GNB1	0.201202
115	PAPOLA	0.200992
116	TBC1D10B	0.199231
117	ZFP36L1	0.198712
118	ERCC6L	0.198443
119	AKAP13	0.198422
120	NAP1L1	0.197709
121	CLDND1	0.197579
122	ZNF213	0.196871
123	DOCK10	0.196614
124	ARL6IP1	0.195223
125	CHTF18	0.194822
126	TAF4	0.194662
127	TNKS	0.194475
128	C2orf69	0.19348
129	TEAD4	0.193429
130	PPP1CC	0.19277
131	PHF23	0.192109
132	NDOR1	0.192085
133	NHLRC2	0.192026
134	GNA13	0.191917
135	EFNA5	0.191828
136	STT3B	0.191464
137	FAM171B	0.191215
138	ANKRD11	0.19066
139	MAP2K4	0.190172
140	ARFRP1	0.189881
141	TUBA1C	0.189294
142	ACSF2	0.189122
143	SHOC2	0.188979
144	USP1	0.187739
145	NCAPH2	0.187645
146	GLCE	0.187554
147	DOCK5	0.187517
148	DDX31	0.187468
149	TNS3	0.187324
150	GOLT1B	0.187158
151	MMS19	0.186724
152	ACTR1A	0.186113
153	TRAPPC13	0.184844
154	GALNTL5	0.18377
155	KIF2C	0.183512
156	GNB2	0.183314
157	FAAP20	0.182788
158	SEPSECS	0.182598
159	METAP2	0.182357
160	VRK1	0.182099
161	RAP1B	0.182044
162	FRS2	0.181883
163	EOMES	0.181121
164	PSMB7	0.181017
165	ZSCAN10	0.180102
166	PDS5A	0.179708
167	MRGPRX1	0.179526
168	TERF1	0.179449
169	MAGEA6	0.179037
170	SRC	0.178975
171	CANX	0.178816
172	ARF4	0.178239
173	CLEC18C	0.178238
174	KDELR2	0.17769
175	EXOC5	0.176756
176	MGAT1	0.176683
177	ACTR2	0.176149
178	ESCO2	0.176002
179	FNTA	0.175956
180	PINX1	0.174813
181	CHD2	0.174729
182	MTOR	0.174621
183	SETD5	0.174357
184	TIMM29	0.174319
185	PDCL3	0.174282
186	LRCH3	0.174064
187	AXL	0.174032
188	PAQR4	0.173746
189	RPL18A	0.17373
190	EVA1B	0.173187
191	KCTD6	0.172819
192	SPEN	0.172066
193	ANKRD13C	0.171995
194	FGFR1OP2	0.171965
195	GPS2	0.171746
196	SUCO	0.171688
197	NOLC1	0.17014
198	TCFL5	0.169924
199	CENPE	0.169859
200	WDR62	0.169739
201	CIAPIN1	0.169688
202	RHOT2	0.169022
203	HNRNPU	0.16901
204	DDX11	0.168873
205	NR2C2AP	0.168501
206	UNC50	0.168314
207	NCAPD3	0.168131
208	ELP2	0.167977
209	ERGIC2	0.167886
210	CDIPT	0.167845
211	TTF1	0.167813
212	HERC4	0.167532
213	ALG1	0.167445
214	SCIMP	0.166694
215	RSAD1	0.16649
216	GZF1	0.166185
217	HBQ1	0.166018
218	ZNHIT3	0.165991
219	NME1	0.165976
220	PARD3	0.165844
221	AUNIP	0.165833
222	CASKIN1	0.165616
223	TBL3	0.165306
224	SETD3	0.165238
225	PIGK	0.164865
226	AGRN	0.164722
227	NFAT5	0.164552
228	GNG13	0.164377
229	RAP1GDS1	0.164352
230	TXNDC17	0.164268
231	EIF3J	0.164096
232	PTPRK	0.163835
233	TGFBR3	0.163653
234	ELAVL1	0.162727
235	ADRM1	0.162507
236	CARD10	0.162144
237	UBXN7	0.162074
238	ALG8	0.162056
239	CIAO1	0.162005
240	PIGX	0.161675
241	SENP7	0.161463
242	VPS35	0.161461
243	LIN7C	0.161007
244	AMY2B	0.160734
245	PARD6B	0.160638
246	SGO2	0.160541
247	CORO7	0.160357
248	EXO1	0.16033
249	ZBTB7A	0.160158
250	MXD3	0.160037
251	RPL35A	0.159943
252	DNTTIP1	0.159123
253	TRPC4AP	0.158864
254	ZFAND6	0.158472
255	TCP1	0.158355
256	PPIP5K2	0.15828
257	GLRX3	0.158154
258	RNF8	0.157958
259	MEMO1	0.157906
260	PRKAG2	0.157739
261	RHEB	0.157533
262	INPP5K	0.157491
263	MRTO4	0.157057
264	C16orf74	0.157057
265	TPD52L2	0.157017
266	TRMT5	0.156968
267	ZFR2	0.156897
268	PTPRA	0.156479
269	MLST8	0.156228
270	SLC35F5	0.156165
271	PMEL	0.156156
272	PRSS27	0.156131
273	KIF18B	0.15586
274	PDPR	0.155523
275	PDE6G	0.15547
276	GLG1	0.155458
277	NUP155	0.155418
278	TRAM2	0.155139
279	MAPRE1	0.154964
280	PAK2	0.154906
281	GPAA1	0.154398
282	ALG14	0.154219
283	SPTSSA	0.153848
284	TNRC18	0.153842
285	APEH	0.153816
286	C17orf67	0.153599
287	P2RX2	0.153338
288	RAD51B	0.153198
289	SCFD1	0.153007
290	HSDL1	0.152915
291	WNT10A	0.152882
292	TAB2	0.152842
293	RPL39	0.152729
294	NOXO1	0.15264
295	ALKBH6	0.152571
296	ALG10	0.152372
297	C19orf25	0.152333
298	SPCS1	0.152105
299	MOB3C	0.152033
300	KLF16	0.152
301	PRMT3	0.151666
302	SEC63	0.151543
303	FKBP3	0.151312
304	HMOX2	0.151299
305	SLC40A1	0.150937
306	NKX2.5	0.150727
307	TRMT2A	0.150689
308	KCTD10	0.150617
309	MCTS1	0.150422
310	PRKCI	0.150403
311	ARMT1	0.150142
312	NAV2	0.149956
313	SRP68	0.149832
314	EIF3M	0.149787
315	ADNP2	0.149777
316	DDX21	0.149624
317	SERPINF1	0.149339
318	LEMD2	0.149266
319	BTBD7	0.149245
320	PIGT	0.149204
321	SNUPN	0.148826
322	TRIP10	0.148725
323	MSL1	0.148226
324	TMEM52	0.147841
325	KLHL9	0.147675
326	PPP2R1A	0.147622
327	CLDN9	0.147467
328	RTRAF	0.147337
329	B3GAT3	0.147292
330	CMTM3	0.147276
331	PRMT1	0.147111
332	F2R	0.14702
333	PLG	0.146943
334	EEF1AKMT3	0.146781
335	GPX4	0.14677
336	CSH2	0.146689
337	MDM4	0.146658
338	PPP2R5C	0.146554
339	DDX55	0.146522
340	MBTD1	0.145848
341	NAA80	0.145835
342	PXMP2	0.145814
343	TUBA4A	0.14579
344	PSMC3	0.145689
345	PLEKHG2	0.145519
346	RASA4B	0.145425
347	PIGW	0.145378
348	B4GALT7	0.145274
349	CES2	0.145244
350	CLIC2	0.145161
351	BRAT1	0.145011
352	MOCS3	0.144897
353	MIB2	0.144769
354	KHDRBS1	0.144529
355	POLE4	0.144441
356	EEF1D	0.144399
357	ZBTB9	0.14415
358	UBE2D2	0.143883
359	MSTO1	0.143876
360	GIMAP6	0.143493
361	RBBP8	0.143379
362	SPSB3	0.143317
363	CFAP299	0.14283
364	CALCRL	0.14281
365	LIG4	0.142645
366	NAT10	0.142196
367	CREBRF	0.142064
368	ZNF622	0.141797
369	DIAPH3	0.141691
370	TM9SF3	0.141542
371	FSIP2	0.141183
372	KIF18A	0.140989
373	PUM3	0.140952
374	HP	0.140641
375	KIAA0753	0.140547
376	CALML6	0.140543
377	SLC31A1	0.140276
378	PCNP	0.139928
379	BRCA1	0.1397
380	RFX2	0.13964
381	PPRC1	0.139444
382	ERBB4	0.139441
383	DNAJC5	0.139234
384	PATJ	0.139086
385	CTAGE1	0.13904
386	LGALS3BP	0.138813
387	EEFSEC	0.138695
388	B4GALNT4	0.138625
389	DCTN5	0.138554
390	CLK4	0.13854
391	ZNF511	0.138402
392	ARMC6	0.138397
393	SPECC1L	0.138359
394	MT1HL1	0.138316
395	TIGD5	0.138264
396	LIMD2	0.13819
397	DNM1L	0.137932
398	FLYWCH2	0.137782
399	DENND2C	0.137713
400	RAP1A	0.137604
401	PES1	0.137565
402	OR2L2	0.137509
403	ASF1A	0.137411
404	VDAC1	0.137392
405	CTU2	0.137375
406	SUGT1	0.137362
407	ZNFX1	0.136836
408	RHOA	0.136822
409	ZNF226	0.136795
410	ANKRD65	0.136656
411	FXYD1	0.136647
412	PNPLA2	0.136558
413	TRIM23	0.136484
414	YAP1	0.136158
415	USP33	0.136116
416	KIF1A	0.136088
417	C19orf53	0.135909
418	RAB40A	0.135819
419	PDE6D	0.13559
420	RUFY1	0.13559
421	MCM4	0.135552
422	ASS1	0.135381
423	HNRNPA0	0.135366
424	TNFRSF12A	0.135357
425	GATAD2A	0.135231
426	IRF5	0.135183
427	ACAP1	0.135048
428	NAA50	0.13503
429	GTF2H5	0.134971
430	RNF25	0.134819
431	SLC25A37	0.134512
432	CENPF	0.134386
433	ATP2A3	0.134354
434	PDGFRB	0.134323
435	ZFR	0.134309
436	RASSF8	0.134304
437	BHLHE41	0.134213
438	SNX9	0.134146
439	FRMD4A	0.134138
440	UCHL3	0.134137
441	ARHGEF28	0.134118
442	IPO9	0.134043
443	EPM2AIP1	0.134016
444	NPM1	0.134004
445	UBTF	0.133994
446	ST14	0.133965
447	DHX57	0.133848
448	EIF3CL	0.133848
449	ZNF205	0.133833
450	NHLRC4	0.133748
451	GLIS3	0.133738
452	CPNE9	0.133702
453	OPA1	0.133679
454	ANKRD40	0.13362
455	NUP35	0.133553
456	EIF3H	0.13352
457	MSL3	0.133474
458	COG8	0.133217
459	AKIRIN1	0.133158
460	SEC61B	0.133155
461	DDX52	0.133048
462	EIF2B5	0.132989
463	NEDD9	0.132812
464	ZNF850	0.132802
465	RICTOR	0.132663
466	ARPC5	0.132647
467	RPS3	0.132558
468	RPL24	0.132555
469	POLE3	0.132422
470	TMEM177	0.132326
471	TRAP1	0.132275
472	BAP1	0.132222
473	NDST1	0.132175
474	TSN	0.132108
475	RPL39L	0.13208
476	OR2L5	0.132029
477	CD200R1L	0.131921
478	EIF2B1	0.131848
479	SYS1	0.13178
480	OR51I1	0.131735
481	CBR4	0.131714
482	REST	0.13165
483	PAGE2	0.131644
484	MLYCD	0.131602
485	ELF2	0.13159
486	SLC35E2B	0.131355
487	CTDNEP1	0.131303
488	KCNH7	0.131156
489	CCDC137	0.13114
490	SLC25A28	0.131126
491	SP5	0.131096
492	DDX50	0.131086
493	SYNE4	0.131011
494	SYNGR3	0.130834
495	OR2L3	0.130822
496	ARG1	0.13061
497	TRAF7	0.130568
498	PHLDA2	0.13054
499	HIRA	0.1305
500	ARTN	0.130414
501	XAF1	0.130291
502	CREB3	0.130268
503	MARCO	0.130222
504	OSTF1	0.130151
505	XRCC4	0.130122
506	SIKE1	0.129995
507	MLKL	0.129936
508	OR2L13	0.129919
509	PSME3	0.129828
510	UIMC1	0.129779
511	ZNF26	0.129755
512	LYRM4	0.129726
513	AACS	0.129689
514	CDIP1	0.12967
515	C4orf33	0.129562
516	TMEM256	0.12955
517	RTN4RL1	0.129545
518	SYCE3	0.129512
519	PALMD	0.129313
520	FAM98A	0.129203
521	PIGA	0.129135
522	TRAF6	0.129072
523	DKK3	0.129053
524	GDF1	0.129038
525	CCND1	0.128923
526	MAN1A2	0.128737
527	PHLDA1	0.12869
528	VAMP2	0.128666
529	CREB3L2	0.128555
530	FBXL4	0.128547
531	GLOD4	0.128466
532	GANAB	0.128456
533	CCNT1	0.128389
534	SECISBP2	0.128261
535	RBBP8NL	0.128102
536	SEC61G	0.128071
537	HASPIN	0.12807
538	CAPS	0.128009
539	MAP9	0.127696
540	RTCB	0.127693
541	EAF1	0.127689
542	FXN	0.127626
543	MAPKAP1	0.12752
544	PIGO	0.127463
545	ERVV.2	0.127338
546	PTPMT1	0.127267
547	GAGE12J	0.127227
548	UGT3A2	0.127221
549	FFAR3	0.127205
550	RHBDL1	0.127173
551	AHCYL1	0.127157
552	GNL1	0.127145
553	NUDT16L1	0.127058
554	TIMM22	0.1269
555	PPM1G	0.12669
556	TM9SF2	0.126689
557	LTA4H	0.126679
558	TMEM140	0.126535
559	RABL3	0.126511
560	TIRAP	0.126236
561	PRSS33	0.126196
562	KIAA0895L	0.12609
563	HMMR	0.126088
564	PPIL3	0.126055
565	LYAR	0.125953
566	THAP5	0.125934
567	CXCR2	0.125896
568	SMIM9	0.125892
569	RPL34	0.125882
570	TUBGCP3	0.125732
571	SUPT16H	0.125656
572	ASNSD1	0.125605
573	NME2	0.125491
574	SAMHD1	0.125382
575	MMP25	0.125262
576	SETMAR	0.125137
577	EVA1A	0.125106
578	PITPNM3	0.125101
579	SLITRK4	0.124919
580	CELA3A	0.124771
581	DENND1C	0.124741
582	BORCS5	0.124651
583	RHPN1	0.124632
584	MARCKS	0.124612
585	NONO	0.124578
586	DMBT1	0.124493
587	PARP1	0.124459
588	CYP3A7	0.124415
589	PCDHA7	0.124249
590	MINDY3	0.124232
591	ZNF84	0.124124
592	DDX5	0.124092
593	TBC1D22A	0.123983
594	SPANXB1	0.123915
595	PYROXD1	0.123822
596	RPL30	0.123612
597	GPC1	0.123565
598	ADCK2	0.12353
599	ANKAR	0.123502
600	NMRAL1	0.123501
601	CDK5	0.123484
602	CALHM5	0.123473
603	RPS5	0.123371
604	ERO1A	0.123205
605	TAPT1	0.123131
606	RBM44	0.122975
607	DNAJC21	0.122924
608	ASAP1	0.122759
609	DCTN6	0.122741
610	HCN1	0.12273
611	SFT2D1	0.122617
612	NEMP1	0.122502
613	PPDPF	0.1225
614	KRTAP1.5	0.122458
615	TK2	0.122449
616	FANCM	0.12239
617	SOCS3	0.122343
618	OSGEP	0.122277
619	CDK4	0.122234
620	TGFB1	0.122171
621	DTWD2	0.122154
622	OR2M5	0.122129
623	IL17RE	0.122074
624	CNTNAP2	0.122031
625	SLC19A3	0.121925
626	GLUD1	0.121899
627	ST3GAL6	0.121884
628	ZNF699	0.121868
629	WDR44	0.121811
630	FOXQ1	0.121756
631	STRADA	0.12158
632	ZC3H10	0.121567
633	WEE2	0.121522
634	RASSF7	0.12147
635	EN2	0.121434
636	AMMECR1	0.121323
637	ARL1	0.121285
638	KRTAP4.2	0.121235
639	KLHL42	0.121134
640	ANGPTL3	0.121094
641	SELENOP	0.121035
642	WHAMM	0.120978
643	ADGRG7	0.120897
644	ENKD1	0.120896
645	EIF3E	0.120685
646	PDE4D	0.120667
647	MTDH	0.120597
648	GMEB2	0.120529
649	NMD3	0.12051
650	CSHL1	0.120386
651	OR5P2	0.120219
652	TLK2	0.12016
653	TMEM258	0.120149
654	RHOQ	0.120028
655	PIGQ	0.119922
656	DNAJC13	0.119916
657	SLC43A2	0.119759
658	PSTK	0.11974
659	PIGF	0.119512
660	ARHGEF5	0.119479
661	DIS3L2	0.119473
662	RASGEF1C	0.119459
663	ORC6	0.119416
664	CRYGD	0.119385
665	FZR1	0.119373
666	TUBA3D	0.119254
667	ADAT2	0.119222
668	AAK1	0.119152
669	SLX4	0.11914
670	CIAO2B	0.119125
671	SUSD6	0.119125
672	GLIPR1L1	0.119059
673	CCT5	0.119029
674	CRTAP	0.118957
675	BIN1	0.118533
676	CD68	0.118517
677	DCTN2	0.118507
678	PRKCZ	0.118449
679	MZT2A	0.118419
680	PRKCE	0.118401
681	GABARAP	0.118302
682	CT47B1	0.118253
683	TXNDC2	0.118086
684	OR5H6	0.118065
685	PGAP1	0.118049
686	ZNF593	0.118026
687	CEBPZ	0.118009
688	DYNLT1	0.117999
689	VEZT	0.117977
690	CDH12	0.117973
691	CCDC74B	0.117942
692	ZNF304	0.117862
693	TMA7	0.117774
694	FNDC10	0.117622
695	TPRG1L	0.11762
696	RPTOR	0.11761
697	TUSC2	0.117539
698	ZNF669	0.117497
699	NREP	0.117474
700	DIDO1	0.117362
701	TPRKB	0.117291
702	CYB5R4	0.117259
703	TRIM41	0.117072
704	KLHL20	0.117021
705	WASL	0.117019
706	C9orf16	0.116959
707	GATD1	0.116901
708	CD96	0.116879
709	PCSK7	0.116879
710	PNKP	0.116784
711	CLUAP1	0.11673
712	PRKCA	0.116455
713	MYO1B	0.116401
714	IGSF21	0.116398
715	DDX23	0.116377
716	MFF	0.116351
717	LDHD	0.116317
718	PRSS22	0.116314
719	OPRM1	0.116232
720	NOP58	0.11611
721	LRRC39	0.116075
722	KIAA1143	0.115941
723	SLC16A13	0.115927
724	ADAM11	0.11592
725	UBQLN2	0.115888
726	OR56A1	0.115873
727	KCTD11	0.115848
728	STARD7	0.115781
729	KLHDC10	0.115766
730	LUC7L2	0.115755
731	TMA16	0.115694
732	RPS27L	0.115658
733	B9D1	0.115619
734	FAM135A	0.115615
735	CENPU	0.115548
736	THOP1	0.115484
737	IPO5	0.115445
738	SPATA33	0.11543
739	ARHGDIA	0.11543
740	SOX10	0.115419
741	DNTTIP2	0.115395
742	LILRA1	0.115274
743	CDH11	0.115268
744	UBN2	0.115247
745	ACD	0.115202
746	HS6ST1	0.115162
747	GPBAR1	0.115125
748	EGLN1	0.11503
749	DCUN1D2	0.115007
750	DBI	0.115003
751	TMEM201	0.114922
752	CELA3B	0.114785
753	POU5F2	0.114778
754	ZG16B	0.114778
755	RANBP3	0.114676
756	CABIN1	0.114628
757	USP38	0.114625
758	PRKAR2A	0.114494
759	TMED7	0.114462
760	PRRC2B	0.114414
761	GGNBP2	0.114294
762	VKORC1L1	0.114261
763	SPOUT1	0.114211
764	C17orf75	0.114207
765	RHBDD1	0.11411
766	PRRC2C	0.114037
767	PRB4	0.114018
768	SLC9A8	0.113907
769	CASP10	0.113767
770	BZW1	0.113732
771	CIP2A	0.113712
772	OTOP2	0.11361
773	PLSCR4	0.113534
774	PARN	0.113503
775	MYDGF	0.113488
776	ZSCAN22	0.113452
777	NTMT1	0.11345
778	CAMSAP1	0.113449
779	RTL8B	0.113439
780	PRR23A	0.11342
781	PEX11G	0.113394
782	USP43	0.113315
783	COIL	0.113273
784	MYCBPAP	0.113224
785	GRID2IP	0.113071
786	GTF3C2	0.11306
787	ARHGEF18	0.113003
788	EFNA2	0.112997
789	ZSWIM2	0.112976
790	OXSM	0.112933
791	CUL4B	0.112831
792	USP42	0.11274
793	ZFAND5	0.112695
794	IFIH1	0.112598
795	PROS1	0.11259
796	RRS1	0.112547
797	COP1	0.112539
798	NAB1	0.112498
799	RPS6KA3	0.11246
800	STK25	0.112441
801	NELFA	0.11217
802	DNAJB9	0.11207
803	SSR3	0.112064
804	ARF5	0.111925
805	POF1B	0.111901
806	S1PR4	0.11184
807	DOK3	0.11178
808	COPG1	0.111739
809	UBOX5	0.111683
810	WDHD1	0.111617
811	KMT2E	0.111561
812	AEN	0.111539
813	TGFBR2	0.111536
814	HBZ	0.111502
815	FBXL3	0.111491
816	HMGA2	0.111469
817	AGO3	0.111461
818	PSMC6	0.11145
819	NCAPG2	0.111443
820	SAR1A	0.111438
821	NTN3	0.111435
822	UVRAG	0.111431
823	CADM4	0.111428
824	ANKRD9	0.111425
825	RAB37	0.111412
826	ZNF124	0.111391
827	SLX4IP	0.111366
828	DHRS9	0.111313
829	PILRB	0.111275
830	OR2T3	0.111271
831	CCDC43	0.111257
832	ARL14EP	0.11125
833	NUBP1	0.111134
834	C12orf29	0.111111
835	ETFB	0.111084
836	GAPDHS	0.111061
837	SAAL1	0.11104
838	PDIA2	0.110992
839	ZWILCH	0.110891
840	ALKBH8	0.110867
841	OR2W1	0.110863
842	RASA4	0.110834
843	ATG16L1	0.110813
844	ST8SIA6	0.110743
845	ALKBH4	0.110726
846	PHF8	0.110709
847	EMC8	0.110704
848	LPP	0.110693
849	METTL6	0.110686
850	CRB3	0.110615
851	DAPP1	0.110432
852	OSBPL8	0.110415
853	NEU4	0.110272
854	POMP	0.110227
855	PLAUR	0.110194
856	ODF3	0.110145
857	RNF130	0.110124
858	ASIP	0.110031
859	PHLDB2	0.110021
860	MBIP	0.11
861	SOD1	0.109934
862	ARRDC4	0.10991
863	TRAT1	0.10981
864	ATP4B	0.109604
865	LZTS2	0.109594
866	FAHD2A	0.109582
867	RFPL4A	0.109473
868	FAM117B	0.109412
869	SOX3	0.109311
870	CEMP1	0.109294
871	PPEF1	0.109265
872	ABHD16B	0.109261
873	ZNF140	0.109258
874	PDCD2	0.10924
875	IPO4	0.109211
876	GNAT3	0.10921
877	PPP1R12A	0.109175
878	OLIG3	0.109017
879	IFNA8	0.108959
880	ZNF235	0.108946
881	NELFCD	0.108906
882	MYO19	0.108848
883	AAAS	0.108838
884	ITM2C	0.108823
885	COMMD2	0.10879
886	ANO7	0.10873
887	QKI	0.108703
888	COPS9	0.108529
889	GRWD1	0.108469
890	FNBP4	0.108415
891	RGMB	0.108409
892	PSG11	0.108365
893	MXRA7	0.10834
894	PLAA	0.108324
895	SLC26A4	0.108324
896	SLAIN2	0.108283
897	CHKB	0.108272
898	TRIP11	0.108263
899	CLDN6	0.108258
900	MORF4L2	0.108256
901	FEM1C	0.10824
902	RHCE	0.10824
903	PFKFB4	0.108218
904	FAM160B1	0.108181
905	MMD	0.108108
906	TRMT6	0.108091
907	BRD2	0.108063
908	PIGV	0.108021
909	HOMER3	0.108009
910	QRICH1	0.108006
911	RGS14	0.10798
912	FOXC2	0.107968
913	PDE6B	0.107958
914	NUP160	0.107899
915	ALG2	0.107895
916	FAM98B	0.10787
917	LSG1	0.107839
918	NME3	0.107832
919	UBE2O	0.107819
920	FGD1	0.107806
921	INIP	0.107797
922	COL9A3	0.107776
923	ZC3HAV1	0.10777
924	GYPA	0.107718
925	CAST	0.107703
926	ZNF432	0.107572
927	TMEM88B	0.107563
928	OVCA2	0.107441
929	KMT2B	0.107427
930	VIL1	0.107416
931	OR2Y1	0.107404
932	CLEC4D	0.107401
933	HSD17B12	0.107379
934	SENP2	0.107344
935	ACTN4	0.107303
936	SSR4	0.107292
937	ZNF891	0.107288
938	PKP3	0.107286
939	MUC12	0.107284
940	DENND1B	0.107273
941	IL12A	0.107233
942	TEX28	0.107216
943	C17orf107	0.107151
944	VASP	0.107025
945	CAPN10	0.106993
946	TUBA1B	0.106986
947	FLT4	0.106955
948	ZNF77	0.106949
949	SOX18	0.106926
950	MUC15	0.106916
951	BICC1	0.106896
952	ELP3	0.106896
953	VWA1	0.106862
954	MGAT4A	0.106857
955	SNX7	0.106789
956	TPD52L1	0.106788
957	TRIM52	0.106727
958	CTSO	0.10671
959	PGM5	0.10653
960	SDF4	0.106522
961	CFHR1	0.1064
962	SSB	0.106245
963	KCNJ13	0.106239
964	BID	0.106196
965	OR2A2	0.10617
966	RABGAP1	0.106169
967	HPRT1	0.106165
968	FAP	0.106107
969	CSGALNACT2	0.106071
970	ARHGAP11B	0.106029
971	TRIM37	0.105981
972	TRAPPC12	0.105979
973	ASNS	0.105899
974	IPO8	0.105873
975	SLC25A31	0.105866
976	SIRT3	0.105786
977	MSI2	0.105781
978	SLC25A22	0.105767
979	CYTIP	0.105755
980	COG6	0.105743
981	SEPHS1	0.105655
982	JAG2	0.105637
983	PSD	0.10556
984	PTK2B	0.105476
985	RHOT1	0.105472
986	XPNPEP1	0.105435
987	WFDC1	0.105381
988	OTUD4	0.105264
989	GPATCH11	0.105139
990	ARHGEF16	0.105107
991	NFE2L2	0.105096
992	TNKS2	0.10506
993	NUDT12	0.105059
994	GMFB	0.105053
995	CLCNKB	0.104979
996	PPTC7	0.104978
997	TEKT1	0.104971
998	SPTLC1	0.104936
999	ZZEF1	0.104871
1000	MDFIC	0.104835
1001	CD200R1	0.104823
1002	PRAP1	0.104815
1003	GHDC	0.104746
1004	PTGES3L	0.104715
1005	HSCB	0.104664
1006	LMF2	0.104573
1007	LCE2D	0.104475
1008	DEK	0.104423
1009	PPAN	0.104384
1010	SNAP29	0.104366
1011	FARSA	0.104354
1012	TM2D2	0.104349
1013	TBPL1	0.104237
1014	IL1F10	0.104105
1015	EIF4E3	0.104103
1016	RAB26	0.104012
1017	SRSF11	0.103971
1018	TPGS1	0.10395
1019	TAX1BP3	0.103934
1020	REPS1	0.103892
1021	ACTN1	0.103844
1022	GGT6	0.103843
1023	RAB42	0.103817
1024	PCDH18	0.103782
1025	ATP6V0A4	0.103756
1026	KDM1B	0.103696
1027	PIK3C3	0.103636
1028	KLRD1	0.103616
1029	HM13	0.103615
1030	DYRK2	0.103607
1031	ACTR5	0.103599
1032	MST1R	0.103544
1033	GGN	0.103501
1034	NOMO1	0.103455
1035	ZNF121	0.103446
1036	ATAD3A	0.103444
1037	YTHDF1	0.103439
1038	TMEM185B	0.103328
1039	PTH	0.103328
1040	DYNC1LI1	0.103316
1041	ELP6	0.103297
1042	NHEJ1	0.103288
1043	SPATA17	0.103231
1044	PPP2R2A	0.103213
1045	NOP2	0.103178
1046	ALDH8A1	0.103146
1047	RNF41	0.103027
1048	SLC4A10	0.102993
1049	GPAT2	0.102992
1050	CCP110	0.102977
1051	YAF2	0.102976
1052	LRFN1	0.102911
1053	PAX8	0.102862
1054	CATSPERD	0.102825
1055	UBR4	0.102816
1056	ORAI3	0.102807
1057	TSSK3	0.102739
1058	GALNT9	0.102707
1059	TRPM8	0.102703
1060	PDPK1	0.102686
1061	RBMS1	0.102665
1062	KCNIP3	0.102655
1063	SELENOS	0.102649
1064	ZRANB3	0.102638
1065	ABCB6	0.102628
1066	PRKCD	0.102567
1067	TUBD1	0.102457
1068	MRFAP1L1	0.102431
1069	ESCO1	0.102396
1070	ARPP21	0.102304
1071	ASIC5	0.102284
1072	SLCO1C1	0.102216
1073	ATP6V1A	0.10216
1074	PABPC1L	0.102123
1075	VNN2	0.102043
1076	AGMAT	0.102008
1077	SLCO4C1	0.101989
1078	KIAA0825	0.101984
1079	KIAA0100	0.101924
1080	NKTR	0.10189
1081	ARID1B	0.10188
1082	KRT14	0.101873
1083	HCK	0.101817
1084	GPX8	0.101767
1085	ALG5	0.101718
1086	TNFRSF25	0.101689
1087	PPP1R14C	0.101688
1088	OXNAD1	0.101624
1089	ASB18	0.101606
1090	ICE2	0.101584
1091	DPP9	0.101508
1092	ETAA1	0.101429
1093	IRF7	0.10139
1094	MNX1	0.101282
1095	PDE6C	0.101262
1096	C6orf163	0.101258
1097	WDR43	0.101222
1098	WDFY1	0.101147
1099	ZNF283	0.101138
1100	LONRF1	0.101084
1101	CACNB4	0.101055
1102	INTS12	0.101038
1103	CIDEA	0.101034
1104	TCF25	0.101026
1105	FAAP24	0.101007
1106	NME5	0.100993
1107	USP40	0.10097
1108	TMEM263	0.100911
1109	MELK	0.100855
1110	SMIM22	0.100814
1111	ZNF805	0.100799
1112	GRM7	0.100791
1113	ARPC5L	0.100778
1114	DET1	0.100744
1115	KLF8	0.10072
1116	TSSK6	0.100681
1117	SAMD4A	0.100657
1118	HDAC3	0.100578
1119	SLC11A1	0.10054
1120	RNF222	0.100503
1121	RAD23B	0.10047
1122	FBXO3	0.100444
1123	RNF166	0.10043
1124	TAS1R3	0.10043
1125	TTC34	0.100376
1126	ZNF502	0.100371
1127	PPFIBP1	0.100337
1128	PPP1R7	0.100317
1129	NUDCD2	0.100292
1130	ATAD3C	0.100188
1131	TIPARP	0.100186
1132	MVK	0.10014
1133	CYTH2	0.10013
1134	ERCC6L2	0.100126
1135	LIN28A	0.100089
1136	MSRB1	0.100022
1137	LSM14A	0.100012
1138	GRM6	0.100007
1139	SFTPD	0.100006
1140	TRIOBP	0.0999836
1141	ELP4	0.0999418
1142	ZFP62	0.0999373
1143	VGLL3	0.0998991
1144	PLIN4	0.0998979
1145	C12orf71	0.0998377
1146	FAM193B	0.0997903
1147	GJA10	0.0997775
1148	SLC2A3	0.0996512
1149	RBBP7	0.0996133
1150	TRAPPC2L	0.099604
1151	OR1F1	0.0995952
1152	UFM1	0.0995688
1153	CYREN	0.0995518
1154	UGP2	0.0995405
1155	ATG4B	0.0994296
1156	TEX22	0.0993659
1157	RPP25L	0.0993542
1158	BHLHE40	0.0993408
1159	CCDC172	0.0992741
1160	TBC1D24	0.0992602
1161	TENT5A	0.099226
1162	ATP5MC3	0.0992145
1163	AGRP	0.0991855
1164	CPO	0.0991318
1165	RNF150	0.0988815
1166	DNASE1L2	0.098878
1167	MYL1	0.0988712
1168	CHMP7	0.0988649
1169	ZNF594	0.0988162
1170	STX7	0.0988104
1171	OR6B3	0.098777
1172	ELP1	0.0987729
1173	OR1A2	0.0987591
1174	HNMT	0.0987244
1175	HHATL	0.0986532
1176	PLEKHM1	0.0986504
1177	PDLIM5	0.0986442
1178	CHRFAM7A	0.0985829
1179	CMTM1	0.0985469
1180	UFSP2	0.0985379
1181	UGGT1	0.0985172
1182	KRTAP12.1	0.0984599
1183	OR10G4	0.0984397
1184	PKD1	0.0983566
1185	NPW	0.098344
1186	CCDC179	0.0983163
1187	CYP3A4	0.0982949
1188	ACOXL	0.0982807
1189	CLEC18A	0.0982634
1190	HACL1	0.0982298
1191	ISOC1	0.0982213
1192	USP19	0.0982123
1193	CFC1B	0.0981975
1194	SPATA31D1	0.098143
1195	B3GALT6	0.0981168
1196	CHMP3	0.0981063
1197	TTC14	0.0981031
1198	ZNF461	0.0980766
1199	RNF224	0.0980319
1200	RPL22L1	0.0980046
1201	WFDC2	0.0979952
1202	SLC25A18	0.0979686
1203	PER2	0.0978872
1204	ZNF776	0.0978812
1205	PHGDH	0.0977558
1206	EME1	0.0977518
1207	SLC35B2	0.0977435
1208	NAP1L4	0.0977355
1209	UNKL	0.0977312
1210	TGFBR1	0.0976816
1211	LUC7L	0.0976707
1212	OTULIN	0.09761
1213	PUS3	0.0975489
1214	HNRNPAB	0.097489
1215	NCOA6	0.0973508
1216	MAK16	0.0972933
1217	ACTA1	0.0972874
1218	TMEM19	0.0972659
1219	MYO1D	0.0972412
1220	TRIM7	0.0972396
1221	ZNF214	0.0971958
1222	CEP120	0.0971917
1223	BRICD5	0.097073
1224	SGK1	0.0970707
1225	CLEC18B	0.0969566
1226	MAPK1	0.0969565
1227	CFAP97	0.0969505
1228	SHPRH	0.0969142
1229	WDR27	0.0968672
1230	RABGGTB	0.0968609
1231	STMND1	0.0968389
1232	OR6B2	0.0968319
1233	AKAP10	0.0967987
1234	VWA2	0.0967753
1235	ANXA7	0.0967621
1236	CLCC1	0.0967474
1237	OR5H1	0.096667
1238	B4GALNT2	0.0965992
1239	TMEM82	0.0965697
1240	PLSCR3	0.0965647
1241	PMVK	0.0965447
1242	PTPRN2	0.0965442
1243	WNT7A	0.096527
1244	WDR73	0.096479
1245	NSUN3	0.0964693
1246	AKIP1	0.0964622
1247	TIMM10	0.0964497
1248	DCAF4	0.0964048
1249	KIAA0513	0.0963948
1250	DGKB	0.09639
1251	ZNF777	0.0963769
1252	DNASE1	0.0962875
1253	PGGT1B	0.096268
1254	RILPL1	0.0962058
1255	TMEM187	0.0961665
1256	MRNIP	0.0959937
1257	NOB1	0.0959922
1258	TOP1	0.0959783
1259	PPP1R16A	0.0959443
1260	ETFBKMT	0.0959211
1261	TNFRSF14	0.0959007
1262	MIS18BP1	0.0958745
1263	MTMR3	0.095779
1264	PYCARD	0.0957576
1265	TAS2R3	0.0957527
1266	FRG2B	0.0956794
1267	ABCC5	0.0956528
1268	DUXA	0.0956377
1269	SAR1B	0.0956178
1270	PCF11	0.0956069
1271	ZNF567	0.0955742
1272	ALG11	0.0955306
1273	TCAF2	0.0955214
1274	STX19	0.0955211
1275	EXOC3L1	0.0955108
1276	TMEM186	0.0954552
1277	ZNF169	0.0954402
1278	CDC42EP5	0.0954062
1279	BNC2	0.0954045
1280	LACTB	0.0952653
1281	SKA1	0.0952325
1282	GAS8	0.0951802
1283	CYP11B1	0.0951472
1284	ANXA8L1	0.095116
1285	ACSL3	0.0951123
1286	C17orf58	0.0951058
1287	GLIPR1	0.095079
1288	MARCKSL1	0.0950656
1289	ARFGEF1	0.0950197
1290	F2RL1	0.0949935
1291	TOP1MT	0.0949914
1292	MGAT5	0.0949846
1293	RNASEH2A	0.0948861
1294	CXorf21	0.0948688
1295	TES	0.0947105
1296	BOD1	0.0947073
1297	SNX24	0.0946737
1298	SRP54	0.0946127
1299	EXOC3	0.0945638
1300	SUSD4	0.0945535
1301	MIF4GD	0.0945356
1302	RILP	0.09453
1303	G6PD	0.0945046
1304	IFT22	0.0944213
1305	METTL2B	0.0944158
1306	TTC32	0.0944128
1307	LANCL1	0.0943953
1308	ZNF672	0.0943587
1309	ALKAL2	0.0943481
1310	NOL8	0.094344
1311	SLC25A4	0.0942702
1312	GOLGA8M	0.0942378
1313	SAFB	0.0942189
1314	KIF13A	0.094213
1315	IGFLR1	0.094184
1316	RFC3	0.0941806
1317	ACVR2A	0.0941751
1318	FAM81B	0.0941679
1319	MAP2K7	0.0941576
1320	CEP78	0.0941436
1321	MT1E	0.0940912
1322	PLCZ1	0.0940844
1323	CCAR1	0.0940684
1324	RPSA	0.0940202
1325	FAM209A	0.0940159
1326	EVI5	0.0940041
1327	FAAP100	0.0939517
1328	CELA2A	0.0939357
1329	RANBP17	0.0939075
1330	EXOC8	0.0938884
1331	TM7SF3	0.093875
1332	TMEM178A	0.0938206
1333	GH2	0.0938137
1334	CIR1	0.0938028
1335	ZFYVE1	0.0938012
1336	SLC9A2	0.0937783
1337	VN1R4	0.0937205
1338	HSBP1	0.0937175
1339	SEC23IP	0.093707
1340	PDXDC1	0.0936794
1341	TPPP3	0.09362
1342	FANCA	0.0936008
1343	DDX43	0.093597
1344	FBRSL1	0.0934658
1345	IFNA17	0.093463
1346	SMYD3	0.0934346
1347	GPR61	0.0934008
1348	ZNF879	0.0933559
1349	SELENOK	0.093283
1350	ACTR10	0.0931142
1351	DCUN1D5	0.0930829
1352	METTL26	0.093064
1353	DPH3	0.0930597
1354	CCNL2	0.0930455
1355	KCNK10	0.0930324
1356	BOD1L1	0.0929964
1357	APTX	0.0929557
1358	UBP1	0.0929482
1359	ACADM	0.0929441
1360	TAAR6	0.0929015
1361	USP37	0.0928604
1362	ZNF212	0.0928305
1363	SUMO1	0.0928132
1364	EXTL3	0.0927926
1365	TMEM102	0.0927439
1366	CHSY3	0.0927081
1367	POC5	0.0927041
1368	NMUR1	0.0926131
1369	PRKG1	0.0925958
1370	PDLIM4	0.0925286
1371	SEPHS2	0.0924683
1372	USP20	0.0924666
1373	CCNI	0.0924318
1374	CPTP	0.0924288
1375	KCMF1	0.0924062
1376	MRC1	0.0923744
1377	CCT8L2	0.0923619
1378	TMEFF1	0.0923174
1379	ATAD3B	0.0923001
1380	MALT1	0.092257
1381	SOWAHC	0.0922116
1382	OSBPL2	0.092193
1383	TAS2R4	0.0921903
1384	SAMD13	0.0921594
1385	WDR6	0.0921527
1386	RPF2	0.0920854
1387	PDE8B	0.092039
1388	FAAH	0.0920001
1389	RUFY2	0.091883
1390	TBC1D8	0.0918219
1391	ARVCF	0.091785
1392	ANKRD26	0.0917724
1393	NUTM2B	0.0917067
1394	CTH	0.0916966
1395	UBB	0.0916878
1396	ZNF232	0.0916017
1397	LCE1A	0.0915709
1398	UBA5	0.0915124
1399	HSD3B1	0.0915068
1400	PIN4	0.091498
1401	WBP2	0.0914512
1402	BMPR1B	0.0914322
1403	OR2T1	0.0913778
1404	SRD5A3	0.0913396
1405	KIAA1586	0.0913293
1406	CEP70	0.0912871
1407	FUT2	0.0912799
1408	TM4SF4	0.0912561
1409	PI4KB	0.0911024
1410	ROPN1B	0.0910987
1411	EYA4	0.0910708
1412	TM2D3	0.0910686
1413	FAM83E	0.0910169
1414	FAM169A	0.0910053
1415	KIF2A	0.0909871
1416	FZD7	0.090983
1417	TMEM196	0.0909168
1418	RBM46	0.0908943
1419	PRSS21	0.0908519
1420	CLTB	0.0908481
1421	HNF1B	0.0908155
1422	ZNF264	0.0907967
1423	UBQLNL	0.0907709
1424	TBK1	0.0907408
1425	CCL20	0.0907374
1426	NEB	0.0907095
1427	HOXD11	0.0906813
1428	PIGP	0.0906413
1429	KTI12	0.0906023
1430	TDRD12	0.0904483
1431	SRP72	0.0903725
1432	ENO3	0.0902889
1433	ROR1	0.090284
1434	SP4	0.090277
1435	APOBEC3F	0.0902763
1436	ZNF497	0.0902092
1437	PCDHA4	0.0901577
1438	POLR3D	0.0900104
1439	HSF2	0.0899852
1440	TUBB6	0.0899474
1441	ACMSD	0.0899255
1442	KIAA1328	0.0898659
1443	DNER	0.0898248
1444	RC3H2	0.0898088
1445	CAMTA1	0.0898
1446	TRAPPC11	0.0897767
1447	RYR1	0.0897547
1448	KCNS1	0.0897042
1449	FUT8	0.0896986
1450	SAMD10	0.0896003
1451	SLC25A6	0.0895015
1452	GORAB	0.0894978
1453	FUCA2	0.0894911
1454	OR4C3	0.0894832
1455	KLF14	0.0894788
1456	GPD1L	0.089414
1457	RSL24D1	0.0893783
1458	HSF5	0.0893443
1459	TJP2	0.0893207
1460	EN1	0.089271
1461	LPAR2	0.0892535
1462	TAF1D	0.0892006
1463	YIF1B	0.0891648
1464	PIGM	0.0891472
1465	POLR1E	0.0891311
1466	LYVE1	0.0891309
1467	NAP1L5	0.0890851
1468	ZNF439	0.0890848
1469	DESI2	0.0890487
1470	LCAT	0.0890076
1471	FAM120A	0.0890049
1472	PABPN1L	0.0889917
1473	CORT	0.0889377
1474	PTPN18	0.0889286
1475	NFRKB	0.0889243
1476	PRKN	0.0888903
1477	IDH3A	0.0888387
1478	FANCD2OS	0.0888296
1479	CELA2B	0.0888063
1480	FXYD3	0.0887236
1481	UGT1A10	0.0887026
1482	SSX2IP	0.0886974
1483	BTBD1	0.0886942
1484	OR2V1	0.0886798
1485	LXN	0.0886624
1486	TNFRSF4	0.0885323
1487	IFNA16	0.0885056
1488	GABRA6	0.0884897
1489	IFNA21	0.0884804
1490	BTNL9	0.0884024
1491	HOXD4	0.0883877
1492	CYP4V2	0.0883312
1493	KCNQ1	0.0882197
1494	SCPEP1	0.0881853
1495	OFD1	0.0881819
1496	CHD9	0.0881805
1497	MEGF9	0.0881459
1498	SLC39A1	0.0881353
1499	C1QTNF8	0.0881173
1500	KCNE4	0.0881161
1501	KIR2DL3	0.0880802
1502	OR2V2	0.0880705
1503	CDKN2AIP	0.0880629
1504	UQCR11	0.0880535
1505	SLC1A3	0.0880469
1506	LSMEM1	0.0880255
1507	ABCA3	0.0880089
1508	SH3PXD2B	0.0879833
1509	PPP4R1	0.0879747
1510	KRTAP5.8	0.0879456
1511	SUDS3	0.087901
1512	WFDC5	0.0878873
1513	PHYHIPL	0.087877
1514	DDX17	0.087875
1515	OR52D1	0.0878571
1516	ZNF483	0.0878569
1517	UBE2I	0.0878359
1518	MOB3A	0.0877944
1519	COX6B2	0.0877906
1520	CHCHD5	0.0877671
1521	LSM1	0.0877075
1522	FAM153B	0.0876984
1523	XRCC1	0.0876501
1524	GAL3ST2	0.0876389
1525	KLRF2	0.0876281
1526	RAB22A	0.0876019
1527	ACTL6A	0.0875897
1528	COMMD3	0.0875854
1529	TMEM14B	0.087532
1530	NSFL1C	0.0875286
1531	DIO2	0.0875126
1532	ADAT1	0.0874708
1533	LPAR5	0.0873789
1534	PNRC1	0.0873594
1535	RNF145	0.0873015
1536	CATSPER2	0.0872722
1537	PMCH	0.0872671
1538	TRAK2	0.0872063
1539	GALNT5	0.0871979
1540	LNP1	0.0871784
1541	FAM47A	0.0871626
1542	WIF1	0.0871128
1543	OR51S1	0.0870826
1544	SHCBP1	0.0870785
1545	OR8S1	0.087059
1546	SRR	0.0870367
1547	KRT76	0.0870198
1548	MMP17	0.0869871
1549	CCDC121	0.0869628
1550	IZUMO2	0.0869523
1551	IQCE	0.0869165
1552	SULT1A1	0.0869112
1553	DKC1	0.0869053
1554	HPF1	0.0868559
1555	RPEL1	0.0868418
1556	ZC2HC1B	0.0868292
1557	CBFA2T2	0.0867692
1558	TMED9	0.0867409
1559	RPL41	0.0867096
1560	SFT2D3	0.0866815
1561	LMCD1	0.0866412
1562	BLOC1S2	0.0866289
1563	AKT3	0.0865955
1564	TTLL3	0.0865903
1565	C1orf74	0.0865102
1566	TNFSF14	0.086472
1567	XIRP2	0.0864531
1568	RTEL1	0.086432
1569	RAB2A	0.086376
1570	SLMAP	0.0863683
1571	EPN1	0.0863656
1572	RAD54L	0.0863233
1573	TM4SF5	0.0863132
1574	SLC30A7	0.0863021
1575	TIAM2	0.0862847
1576	OPN1LW	0.0862448
1577	DTNB	0.0861548
1578	ANKRD7	0.0861548
1579	MLH1	0.0861465
1580	SMARCD3	0.0860514
1581	RPL36AL	0.0859834
1582	EEF1A2	0.0859643
1583	PPP4R2	0.0859595
1584	ITGB3BP	0.0859502
1585	FMR1NB	0.0859476
1586	SPCS3	0.0858508
1587	FJX1	0.0858129
1588	PSMD4	0.0858048
1589	ABI2	0.0857987
1590	PLEKHA7	0.0857945
1591	ZAP70	0.0857682
1592	HRAS	0.0857613
1593	IL2	0.0857479
1594	DYNLRB1	0.085744
1595	C19orf12	0.0857333
1596	MAP3K19	0.0857332
1597	DCAF4L1	0.0856398
1598	BECN1	0.0856
1599	GPT2	0.0855868
1600	NMI	0.0855686
1601	CNNM4	0.0855628
1602	DNAAF1	0.0855531
1603	INTS6	0.0855482
1604	CNNM3	0.085542
1605	ACE	0.085507
1606	SLC35B1	0.0854269
1607	MGAT4B	0.0854175
1608	GJB4	0.0853957
1609	GABRQ	0.0853863
1610	TSPAN9	0.0853718
1611	CHRNB1	0.085349
1612	ZNF148	0.085301
1613	LRRC56	0.0852978
1614	GPI	0.0852903
1615	IL5RA	0.0852887
1616	NEMF	0.0852886
1617	RAB24	0.0852599
1618	PTPRD	0.0852481
1619	OR13D1	0.0852384
1620	SAMD11	0.0852091
1621	CELF5	0.0851811
1622	PIKFYVE	0.085178
1623	SGTA	0.0851042
1624	SOX6	0.0850689
1625	UNC45A	0.0849705
1626	SPTLC2	0.0849639
1627	ILF3	0.0849367
1628	ZNF695	0.0849281
1629	ZC3HC1	0.0848885
1630	SHBG	0.0848624
1631	RPL13A	0.0848601
1632	SLPI	0.0848331
1633	DOHH	0.0848112
1634	METTL15	0.0847972
1635	RPS21	0.0847625
1636	STRA8	0.0847396
1637	ABCA8	0.0847334
1638	TMUB2	0.0846931
1639	ZNF551	0.0846553
1640	WSCD1	0.0845533
1641	SMIM3	0.084528
1642	R3HDML	0.0844992
1643	OR52I1	0.0844977
1644	SOX13	0.0844903
1645	RCE1	0.0844528
1646	POLR1C	0.0844251
1647	ZNF571	0.0843482
1648	C6orf47	0.0843359
1649	LIX1	0.0843306
1650	CDCA3	0.0842358
1651	PODXL	0.0842341
1652	LIMK2	0.0842235
1653	PPFIA1	0.0842165
1654	ZNF354B	0.0841669
1655	PSMD12	0.0840558
1656	MBD6	0.0840306
1657	ANAPC1	0.0840143
1658	EFL1	0.0839162
1659	SEC11A	0.0838665
1660	D2HGDH	0.0838501
1661	KATNB1	0.0838394
1662	C1QTNF5	0.0837862
1663	NAF1	0.083719
1664	NDUFA5	0.0837126
1665	CRYGN	0.0836889
1666	SLC6A11	0.0836786
1667	HYAL2	0.0836698
1668	RTL4	0.083662
1669	PAIP2	0.0836613
1670	PRRG4	0.0836264
1671	MRGPRX3	0.0836235
1672	SLC35F1	0.0836099
1673	CHL1	0.0836038
1674	FAM126A	0.0835848
1675	PHACTR2	0.0835201
1676	POLE2	0.0834622
1677	CLK1	0.0834531
1678	MAOB	0.0834511
1679	UBL4B	0.083446
1680	UBE3C	0.0834041
1681	ATPAF1	0.0833747
1682	STUB1	0.0833516
1683	EXT1	0.0833378
1684	ELP5	0.0833298
1685	RDH16	0.0833096
1686	VN1R2	0.0833052
1687	MED26	0.0832945
1688	BMS1	0.083293
1689	CDC25B	0.0832811
1690	SUN2	0.0832638
1691	SGMS1	0.0832592
1692	IGFALS	0.0832576
1693	ARHGEF11	0.0832537
1694	DYNC1LI2	0.0832334
1695	PIDD1	0.0832226
1696	TRIM71	0.0831959
1697	CYBC1	0.0831876
1698	FBXO30	0.0831683
1699	MUSTN1	0.0831672
1700	PREP	0.0831663
1701	SMAD4	0.0831404
1702	DGKE	0.0831254
1703	DRD4	0.0830951
1704	UBN1	0.0830658
1705	IFI27L1	0.0830443
1706	NUP58	0.0830012
1707	THEMIS	0.0829986
1708	FAM151B	0.0829973
1709	FOXH1	0.0829818
1710	BEX1	0.0829806
1711	RPL28	0.0829609
1712	ADGRF3	0.0829464
1713	OR52B2	0.0829265
1714	DOLPP1	0.0829195
1715	FMC1	0.0829131
1716	PTRH1	0.0828588
1717	PSMB5	0.0828346
1718	TMEM18	0.0828127
1719	FANCG	0.0827954
1720	IFNA10	0.0827795
1721	ZBTB4	0.0827525
1722	ZC3H7A	0.0827171
1723	ARNTL2	0.0827053
1724	CATSPER3	0.0826823
1725	ZKSCAN4	0.0826688
1726	SLC18B1	0.0826436
1727	GPANK1	0.0826304
1728	HSPA14	0.0826283
1729	LMF1	0.0826238
1730	OR52M1	0.0825986
1731	POLQ	0.0825945
1732	CDK5R2	0.0825856
1733	SIRPB2	0.0825609
1734	FUCA1	0.0825253
1735	MITF	0.0824957
1736	ZNF569	0.0824837
1737	FIBIN	0.0824819
1738	GPR162	0.0824523
1739	BRWD3	0.0824514
1740	RRAGD	0.0823987
1741	GUSB	0.0823673
1742	LILRA4	0.0823653
1743	RSL1D1	0.0823474
1744	ASGR2	0.0823423
1745	SEC23A	0.0823108
1746	MPHOSPH10	0.0822712
1747	USP7	0.0822661
1748	GRM1	0.0822456
1749	SLC44A1	0.0822308
1750	PLEKHG3	0.0821992
1751	JPT2	0.0821881
1752	ZNF292	0.0821457
1753	TXNDC9	0.0821369
1754	NTS	0.0820811
1755	AZI2	0.0820353
1756	ZNF419	0.081972
1757	P2RY11	0.0819537
1758	ABCA12	0.0819517
1759	SIGIRR	0.0818892
1760	G2E3	0.0818698
1761	SLC49A3	0.0818696
1762	FN3KRP	0.0818377
1763	RXFP1	0.0818053
1764	C16orf71	0.0818051
1765	TBC1D30	0.0818019
1766	HBP1	0.0817704
1767	RBFOX3	0.0817067
1768	OR2D2	0.0817011
1769	NECAP1	0.0816933
1770	ZNF346	0.0816932
1771	SAFB2	0.0816676
1772	PSG9	0.0816557
1773	GK	0.0816238
1774	SLC9A4	0.081561
1775	NAGPA	0.0815586
1776	MSL2	0.08155
1777	EFCAB2	0.0815477
1778	CCDC113	0.0815421
1779	VWA8	0.0815296
1780	HYAL1	0.0814885
1781	SLC47A2	0.0814576
1782	PLEKHG5	0.0814459
1783	ZNF611	0.0814392
1784	TOLLIP	0.0813983
1785	GALK1	0.0813974
1786	TPH1	0.0813758
1787	SLC17A2	0.0813746
1788	OR51G2	0.0813556
1789	FAM210B	0.0813428
1790	IRAK1	0.0813423
1791	PTPN20	0.0813014
1792	DNAJC10	0.0812736
1793	OR5K3	0.0812725
1794	ZNRF1	0.0812722
1795	NCCRP1	0.0811533
1796	ANKRD34B	0.0811409
1797	C1orf131	0.0811403
1798	APEX1	0.0811348
1799	RALGPS2	0.0811033
1800	BAG2	0.0810821
1801	FAM180A	0.0810103
1802	ERGIC3	0.0810031
1803	FKBP4	0.0809872
1804	RNF185	0.0809688
1805	CAPN6	0.080962
1806	FBXL8	0.0809457
1807	EXT2	0.0809306
1808	ATP6V1C1	0.0809056
1809	ZFAND3	0.0808472
1810	GATA6	0.0808356
1811	MPND	0.0808129
1812	SIGLEC5	0.0808084
1813	GOLGA6D	0.0808
1814	A1BG	0.0807726
1815	ERO1B	0.0807529
1816	JOSD1	0.0807423
1817	RPL23A	0.0807366
1818	ACOT12	0.0807299
1819	DPM1	0.0807238
1820	POLR3F	0.080715
1821	COL6A3	0.0806562
1822	CGB7	0.0806287
1823	OR2AG1	0.0806128
1824	SMTNL2	0.0806037
1825	CCR8	0.0805935
1826	CEP19	0.0805918
1827	C20orf144	0.0805739
1828	CAPG	0.080573
1829	ZNF37A	0.080527
1830	PXDN	0.0805265
1831	IGF2BP2	0.0805224
1832	ALDOA	0.0805174
1833	IFNE	0.0804804
1834	CYB561	0.0804707
1835	NR6A1	0.0804384
1836	KCNK15	0.0804272
1837	PNLIPRP3	0.0804217
1838	RNF167	0.0803579
1839	STARD4	0.0803497
1840	PLPP5	0.0803364
1841	XPOT	0.0803078
1842	ABHD3	0.0802972
1843	POP7	0.0802474
1844	CRYZ	0.0802474
1845	MYL9	0.0802313
1846	PDE4DIP	0.0802058
1847	ENO2	0.0801602
1848	GLI1	0.0801573
1849	RABL2A	0.0800938
1850	PILRA	0.0800779
1851	OR2J3	0.0800442
1852	DDX10	0.0799991
1853	MEI4	0.0799991
1854	KLRC4	0.0799975
1855	FBXO36	0.079997
1856	RETREG1	0.0799952
1857	TMEM204	0.0799594
1858	KIFC1	0.0799348
1859	RETREG3	0.079913
1860	ACADL	0.0798472
1861	CPM	0.079817
1862	PRB2	0.0798073
1863	CCNG1	0.0797897
1864	PRAMEF4	0.0797891
1865	ATP23	0.0797789
1866	MEFV	0.0797761
1867	TMEM42	0.0797383
1868	PPIC	0.0796944
1869	ARHGEF38	0.0796818
1870	GLUD2	0.0796694
1871	MMP23B	0.0796458
1872	COL24A1	0.0796448
1873	ZNF654	0.0796024
1874	RPS12	0.0795818
1875	PDGFB	0.0795759
1876	BET1L	0.0795702
1877	R3HDM1	0.0795594
1878	ADGRG6	0.0795078
1879	IFNA4	0.0794628
1880	FAM114A2	0.0794557
1881	ANKRD23	0.0794527
1882	GABRP	0.0794256
1883	GUCA1C	0.0794049
1884	TRIM16	0.0793696
1885	FUT3	0.0793616
1886	IL1RAP	0.0793318
1887	AMZ2	0.0793238
1888	IRAK4	0.0793163
1889	MET	0.0792984
1890	OR3A1	0.0792934
1891	LMOD3	0.0792559
1892	C1QTNF12	0.0792554
1893	DYNLL1	0.0792392
1894	MAP3K1	0.0792305
1895	JMY	0.0792156
1896	TPGS2	0.0791717
1897	FMNL2	0.0791499
1898	TAF3	0.0791284
1899	OGG1	0.0791063
1900	FANCF	0.0791046
1901	WASHC2A	0.0790912
1902	FEZF2	0.079081
1903	KPNA4	0.0790583
1904	ID2	0.0790401
1905	OR3A2	0.0789951
1906	ZCCHC10	0.0789889
1907	HCAR2	0.0789776
1908	TGIF2	0.0789551
1909	EWSR1	0.0789512
1910	LCK	0.0788942
1911	B3GAT2	0.0788668
1912	DES	0.0788405
1913	ZNF701	0.0788393
1914	NKAIN2	0.0787918
1915	SLC2A7	0.0787897
1916	U2SURP	0.0787753
1917	HSD11B2	0.0787745
1918	TRIM32	0.0787394
1919	C1orf87	0.0787363
1920	MAPKBP1	0.0787096
1921	USP39	0.0787045
1922	ATRX	0.0786648
1923	PCDHA11	0.0786646
1924	PAK3	0.0786601
1925	ZNF337	0.0786273
1926	RABEP1	0.0786137
1927	FAM209B	0.0785609
1928	DNAJA3	0.0785597
1929	DUSP8	0.0785593
1930	LACRT	0.0785554
1931	CEP112	0.0785475
1932	OGFOD1	0.0785416
1933	EID2	0.0785168
1934	PPP1R15A	0.0784992
1935	UTP6	0.0784384
1936	STMP1	0.0784098
1937	KIR2DL1	0.0784096
1938	CCDC58	0.0783907
1939	APPBP2	0.0782982
1940	SLC5A12	0.0782707
1941	CAVIN3	0.0782524
1942	VPS29	0.0782403
1943	FA2H	0.0782355
1944	CLUL1	0.078226
1945	ADCK5	0.0782202
1946	COL11A1	0.0782192
1947	ZDHHC12	0.0781906
1948	OCRL	0.0781873
1949	FANCE	0.0781797
1950	KCTD15	0.0781694
1951	IFT140	0.0781176
1952	TCEAL4	0.0781056
1953	TRPS1	0.0780878
1954	FBXO6	0.0780632
1955	MMD2	0.0780301
1956	AKAP5	0.0780218
1957	GFRA3	0.0779954
1958	ANO3	0.0779582
1959	IMPACT	0.0779535
1960	ZNF454	0.0779528
1961	FOXI1	0.0779514
1962	GJA1	0.0779313
1963	PPP2R3B	0.0778899
1964	ZNF302	0.0778884
1965	AIMP1	0.0778701
1966	AKR7A3	0.0778555
1967	METAP1	0.0778379
1968	CHMP1A	0.0778163
1969	MTMR9	0.0778093
1970	ARL5A	0.07777
1971	UBALD2	0.077769
1972	ZBTB10	0.0777314
1973	OR6C4	0.0777309
1974	ALG13	0.077717
1975	WWP2	0.0777136
1976	EXOSC10	0.0777123
1977	NDUFAF6	0.0776767
1978	SESN1	0.0776732
1979	PRR7	0.0776522
1980	RPL26L1	0.0776454
1981	ESR1	0.0776219
1982	PAN2	0.0776217
1983	YEATS2	0.0776133
1984	NOP56	0.077603
1985	TAS2R46	0.077599
1986	UFL1	0.0775457
1987	LTO1	0.077521
1988	ZNF443	0.0775142
1989	TMPO	0.0775022
1990	CRYGB	0.0774879
1991	VPS33A	0.0774642
1992	SUMO4	0.0774514
1993	KBTBD7	0.0774408
1994	FXYD5	0.0773829
1995	SLC35A2	0.0773251
1996	TMED10	0.0773087
1997	APPL1	0.0772907
1998	ZNF579	0.0772661
[truncated: 15,711 more rows]

## Sheet: Fig2B
GSEA: REACTOME_RAC1_GTPASE_CYCLE		RNAseq read counts
https://www.gsea-msigdb.org/gsea/msigdb/human/geneset/REACTOME_RAC1_GTPASE_CYCLE		Gene ID	sgCtrl#1	sgCtrl#2	sgCtrl#3	sgITGAV#1	sgITGAV#2	sgITGAV#3
ABI1		A1BG	45	54	66	62	36	41
ABI2		A1CF	0	0	0	0	0	2
ABL2		A2M	0	4	4	3	3	1
ABR		A2ML1	0	0	0	0	0	0
ALS2		A3GALT2	0	0	0	0	1	1
AMIGO2		A4GALT	136	90	81	98	126	140
ARAP1		A4GNT	0	0	0	0	1	0
ARAP2		AAAS	800	1002	663	719	638	781
ARAP3		AACS	339	412	308	279	288	306
ARHGAP1		AADAC	76	74	38	66	36	51
ARHGAP10		AADACL2	0	0	0	0	0	0
ARHGAP12		AADACL3	0	0	0	0	0	0
ARHGAP15		AADACL4	0	0	0	0	0	0
ARHGAP17		AADAT	282	290	203	199	188	259
ARHGAP20		AAED1	374	394	326	283	331	308
ARHGAP21		AAGAB	1408	1508	1226	1195	1284	1386
ARHGAP22		AAK1	690	697	521	426	505	640
ARHGAP23		AAMDC	287	281	212	330	277	226
ARHGAP24		AAMP	2726	2986	2497	2410	2321	2460
ARHGAP25		AANAT	2	3	1	1	0	1
ARHGAP26		AAR2	1301	1552	1213	1048	1183	1291
ARHGAP27		AARD	109	80	96	47	55	60
ARHGAP29		AARS	2332	2649	2090	2035	2041	2367
ARHGAP30		AARS2	484	633	503	484	455	582
ARHGAP31		AARSD1	7	6	2	6	5	6
ARHGAP32		AASDH	211	220	206	192	231	184
ARHGAP33		AASDHPPT	2860	2815	2193	2050	2431	2403
ARHGAP35		AASS	332	431	303	259	325	308
ARHGAP39		AATF	3566	3943	2973	2887	2657	3024
ARHGAP4		AATK	1	2	10	10	7	9
ARHGAP42		AATK-AS1	0	0	0	0	0	0
ARHGAP44		ABAT	17	24	9	25	41	32
ARHGAP45		ABC13-47488600E17.1	15	13	30	3	16	4
ARHGAP5		ABC7-42404400C24.1	0	0	0	2	0	1
ARHGAP9		ABCA1	132	141	73	97	92	129
ARHGDIA		ABCA10	29	12	4	10	18	19
ARHGDIB		ABCA12	0	1	0	0	2	1
ARHGEF10		ABCA13	45	39	18	30	33	52
ARHGEF11		ABCA2	329	313	285	349	297	400
ARHGEF15		ABCA3	351	352	305	337	346	442
ARHGEF18		ABCA4	22	20	19	5	7	7
ARHGEF19		ABCA5	164	142	91	104	106	161
ARHGEF25		ABCA6	1	0	1	1	0	6
ARHGEF39		ABCA7	174	174	135	205	180	230
ARHGEF4		ABCA8	0	0	1	0	0	2
ARHGEF5		ABCA9	3	0	2	1	0	0
ARHGEF6		ABCB1	20	22	14	32	21	51
ARHGEF7		ABCB10	561	603	470	525	657	628
BAIAP2		ABCB11	0	1	0	0	0	0
BAIAP2L1		ABCB4	1	4	0	6	1	0
BCR		ABCB5	0	0	1	0	1	1
BRK1		ABCB6	1	7	0	3	0	0
CAV1		ABCB7	631	688	563	583	595	606
CDC42		ABCB8	280	400	247	330	335	339
CDC42BPA		ABCB9	606	627	570	613	574	617
CDC42EP1		ABCC1	1516	1542	1337	1053	1128	1345
CDC42EP4		ABCC10	423	433	332	374	364	463
CHN1		ABCC11	17	11	9	8	19	9
CHN2		ABCC12	4	3	1	3	1	2
CIT		ABCC2	37	51	37	21	24	52
CYBA		ABCC3	55	28	20	40	39	56
CYBB		ABCC4	797	781	715	481	676	728
CYFIP1		ABCC5	659	717	532	562	612	708
CYFIP2		ABCC6	11	12	12	12	11	9
DEF6		ABCC8	0	0	3	4	1	5
DEPDC1B		ABCC9	2	0	1	0	11	10
DIAPH3		ABCD1	200	215	221	229	192	265
DLC1		ABCD2	1	2	1	1	1	4
DOCK1		ABCD3	2265	1986	1726	1414	1618	1837
DOCK10		ABCD4	1202	1506	1172	1071	1055	1210
DOCK11		ABCE1	5399	5610	4360	3412	4334	4444
DOCK2		ABCF1	3754	4590	3474	3343	3063	3717
DOCK3		ABCF2	1901	2341	1840	1796	1871	2000
DOCK4		ABCF3	1184	1372	1029	1026	1079	1141
DOCK5		ABCG1	0	5	0	7	5	1
DOCK6		ABCG2	150	150	94	131	149	127
DOCK7		ABCG4	19	19	21	17	18	36
DOCK8		ABCG5	2	0	0	0	0	0
DOCK9		ABCG8	0	0	0	0	0	0
ECT2		ABHD1	2	1	15	10	1	6
EMD		ABHD10	1020	1247	862	907	1068	916
EPHA2		ABHD11	267	369	261	275	242	251
ERBIN		ABHD12	1412	1350	1217	1024	997	1150
ESYT1		ABHD12B	2	0	2	0	1	0
FAM13A		ABHD13	553	575	420	395	455	521
FAM13B		ABHD14A	67	106	76	90	62	78
FARP1		ABHD14A-ACY1	0	1	0	2	0	1
FARP2		ABHD14B	646	652	636	526	534	678
FERMT2		ABHD15	333	324	292	266	241	309
FGD5		ABHD16A	8	5	6	8	9	8
FMNL1		ABHD16B	22	41	31	22	22	34
GARRE1		ABHD17A	1333	1300	1304	1339	1197	1321
GIT1		ABHD17B	372	438	329	351	442	437
GIT2		ABHD17C	1102	1204	919	802	798	908
GMIP		ABHD18	246	260	156	173	218	236
GNA13		ABHD2	1456	1412	1162	1098	1326	1559
IQGAP1		ABHD3	688	596	514	479	531	574
IQGAP2		ABHD4	929	886	818	834	910	1148
IQGAP3		ABHD5	1364	1343	1053	621	958	972
ITGB1		ABHD6	303	335	283	291	354	400
JAG1		ABHD8	1118	1095	1046	1002	976	1107
KALRN		ABI1	1702	1686	1365	1250	1425	1539
KTN1		ABI2	980	1160	950	682	862	999
LAMTOR1		ABI3	56	78	68	56	36	59
LBR		ABI3BP	220	236	169	172	204	232
LEMD3		ABL1	1614	1582	1503	1113	1356	1478
MCAM		ABL2	1724	1929	1478	842	1346	1576
MCF2		ABLIM1	1696	1787	1646	776	1253	1241
MCF2L		ABLIM2	7	6	1	8	7	4
MPP7		ABLIM3	1109	1198	1021	999	1097	1189
MYO9B		ABO	0	0	0	0	0	0
NCF1		ABR	1831	2000	1659	1754	1791	1960
NCF2		ABRA	0	0	0	0	0	0
NCF4		ABRACL	978	941	784	721	814	779
NCKAP1		ABT1	1588	1645	1381	1350	1392	1573
NCKAP1L		ABTB1	442	405	328	448	368	393
NGEF		ABTB2	356	388	351	261	291	371
NHS		AC002310.11	0	0	0	0	0	0
NISCH		AC002310.13	0	0	0	0	0	0
NOX1		AC002398.9	0	0	0	0	0	0
NOX3		AC002429.5	0	0	0	0	0	0
NOXA1		AC002985.3	0	0	0	0	0	0
NOXO1		AC003002.4	0	0	0	0	0	0
OPHN1		AC003002.6	1	0	0	0	0	0
PAK1		AC003005.4	0	0	0	0	0	0
PAK2		AC003006.7	0	0	0	0	0	0
PAK3		AC004076.7	0	0	0	0	0	0
PAK4		AC004076.9	0	0	0	0	0	0
PAK5		AC004381.6	118	86	97	134	103	120
PAK6		AC004556.1	4	1	1	3	1	2
PARD6A		AC004754.3	0	0	0	0	0	0
PIK3CA		AC005281.1	0	1	0	1	6	0
PIK3R1		AC005324.8	0	0	0	0	0	0
PIK3R2		AC005779.2	0	0	0	0	0	0
PIK3R3		AC005943.2	0	0	0	0	0	0
PKN1		AC006116.20	0	0	0	0	0	0
PKN2		AC006486.9	0	0	0	0	0	0
PLD1		AC006538.4	0	0	0	0	0	0
PLD2		AC006994.2	0	0	0	0	0	0
PLEKHG1		AC007040.11	135	121	114	73	73	77
PLEKHG2		AC007192.4	0	0	0	0	0	0
PLEKHG3		AC007325.1	0	0	0	0	0	0
PLEKHG4		AC007325.2	0	1	0	5	4	4
PLEKHG6		AC007325.4	1	5	2	12	10	4
PREX1		AC007326.11	0	0	0	0	0	0
PREX2		AC007326.13	0	0	0	0	0	0
RAB7A		AC009014.3	0	0	0	0	0	0
RAC1		AC009133.22	0	0	0	0	0	0
RACGAP1		AC009133.23	0	0	0	0	0	0
RALBP1		AC009336.19	0	0	0	0	3	0
RASGRF2		AC009477.8	0	0	0	0	0	0
SH3BP1		AC010547.9	0	0	0	0	0	0
SLC1A5		AC010642.1	21	20	10	4	20	12
SNAP23		AC010646.3	0	0	0	0	0	0
SOS1		AC010731.4	0	0	0	0	0	0
SOS2		AC011043.1	167	206	116	97	145	134
SPATA13		AC011043.2	0	0	0	0	0	0
SRGAP1		AC011513.3	0	0	0	0	0	0
SRGAP2		AC011530.4	0	0	0	0	0	0
SRGAP3		AC011841.1	0	0	0	0	1	1
SWAP70		AC013269.5	0	0	0	0	0	0
SYDE2		AC013271.7	0	0	0	0	0	0
TAGAP		AC015688.3	0	0	0	0	0	0
TAOK3		AC018755.18	0	0	0	0	0	0
TFRC		AC023491.2	0	0	0	0	0	0
TIAM1		AC024592.12	0	0	0	0	0	0
TIAM2		AC025263.3	0	0	0	0	0	0
TMPO		AC025335.1	129	135	78	123	128	138
TRIO		AC037459.4	0	0	0	0	0	0
VAMP3		AC068533.7	0	0	0	0	0	0
VANGL1		AC069368.3	0	0	0	0	0	0
VAV1		AC073610.5	0	0	0	0	0	0
VAV2		AC084219.2	0	0	0	0	0	0
VAV3		AC092835.2	3	1	7	1	6	2
VRK2		AC104304.4	0	0	0	0	0	0
WAS		AC104532.2	0	0	0	0	0	0
WASF1		AC104534.3	0	0	0	0	0	0
WASF2		AC108938.5	0	0	0	0	0	0
WASF3		AC113404.1	5	14	11	8	15	20
WASL		AC114783.1	0	0	0	0	0	0
WIPF1		AC116366.7	0	0	0	0	0	0
WIPF2		AC131097.4	0	0	0	0	0	0
WIPF3		AC133551.1	0	0	0	0	0	0
YKT6		AC136352.1	0	0	0	0	0	0
		AC136352.2	0	0	0	0	0	0
		AC136612.1	0	0	0	0	0	0
		AC136616.1	0	0	0	0	0	0
		AC136616.2	0	0	0	0	0	0
		AC136616.3	0	0	0	0	0	0
		AC138517.6	0	0	0	0	0	0
		AC138647.1	0	0	0	0	0	0
		AC138969.4	248	197	205	194	257	217
		AC141272.1	0	0	0	0	0	0
		AC142391.3	0	0	0	0	0	0
		AC145212.1	0	0	0	0	0	0
		AC145212.2	0	2	0	2	1	0
		AC171558.1	0	0	0	0	0	0
		AC171558.2	0	0	0	0	0	0
		AC213203.1	1	0	0	0	0	1
		AC233755.1	0	0	0	0	0	0
		AC233755.2	0	0	0	0	0	0
		AC240274.1	326	307	266	201	271	281
		ACAA1	821	887	612	671	674	790
		ACAA2	769	741	555	559	588	660
		ACACA	1223	1376	1218	809	1017	1256
		ACACB	81	120	106	80	91	113
		ACAD10	160	217	129	181	180	235
		ACAD11	19	22	44	18	43	34
		ACAD8	1227	1199	966	911	896	912
		ACAD9	962	1099	964	805	934	825
		ACADL	7	20	11	15	19	10
		ACADM	2607	2410	2096	1689	2046	2024
		ACADS	136	134	100	154	144	117
		ACADSB	604	713	551	467	625	681
		ACADVL	3984	4392	3240	3896	3661	3809
		ACAN	0	1	0	0	0	0
		ACAP1	51	24	28	9	17	19
		ACAP2	1217	1122	877	739	1020	1068
		ACAP3	739	839	619	731	703	781
		ACAT1	2321	2510	2093	1713	1830	1900
		ACAT2	3012	3371	2860	1777	1958	2092
		ACBD3	1022	1003	861	942	1103	1082
		ACBD4	214	198	167	194	164	181
		ACBD5	1563	1390	1104	874	1148	1149
		ACBD6	956	985	884	806	835	829
		ACBD7	194	174	142	113	139	170
		ACCS	40	47	26	63	32	46
		ACCSL	0	0	0	0	0	0
		ACD	584	676	543	501	436	536
		ACE	0	7	0	2	0	2
		ACE2	1	4	3	5	0	2
		ACER1	4	0	0	1	1	2
		ACER2	7	17	10	13	15	12
		ACER3	884	784	653	638	915	849
		ACHE	1	3	7	3	1	2
		ACIN1	4007	4709	3678	3685	3759	4111
		ACKR1	0	0	0	0	0	0
		ACKR2	0	0	0	2	1	2
		ACKR3	1	0	0	1	0	0
		ACKR4	4	6	0	0	0	0
		ACLY	8555	9348	7896	5672	6736	7499
		ACMSD	0	0	0	0	0	0
		ACO1	2705	2747	2151	1275	1530	1923
		ACO2	1560	1821	1420	1517	1537	1718
		ACOD1	0	2	0	0	3	1
		ACOT1	12	42	9	30	24	29
		ACOT11	4	5	0	6	2	7
		ACOT12	0	0	0	0	0	0
		ACOT13	798	889	869	684	819	760
		ACOT2	479	592	492	360	438	450
		ACOT4	140	94	85	59	63	90
		ACOT6	0	0	1	0	1	0
		ACOT7	2445	2611	2150	2362	2109	2424
		ACOT8	519	557	530	559	536	556
		ACOT9	928	1000	731	672	761	764
		ACOX1	661	629	556	501	508	563
		ACOX2	151	178	138	135	123	149
		ACOX3	200	219	187	154	177	200
		ACOXL	0	7	1	0	0	0
		ACP1	3210	2980	2577	2321	2533	2576
		ACP2	356	382	252	414	303	468
		ACP5	17	5	1	4	4	4
		ACP6	612	676	476	589	540	503
		ACP7	138	153	129	93	96	102
		ACPP	1	0	4	1	4	0
		ACPT	0	0	0	0	0	0
		ACR	0	0	0	0	0	0
		ACRBP	3	2	3	7	3	10
		ACRV1	2	0	1	0	1	0
		ACSBG1	38	56	67	31	45	38
		ACSBG2	0	0	0	0	0	0
		ACSF2	510	433	348	403	368	533
		ACSF3	350	375	309	353	305	375
		ACSL1	466	470	399	296	398	420
		ACSL3	2994	2818	2289	1667	2006	2261
		ACSL4	4313	4275	3526	2231	2919	3286
		ACSL5	3277	3246	2537	2740	2797	3248
		ACSL6	6	2	4	5	7	4
		ACSM1	0	0	0	0	0	0
		ACSM2A	0	0	0	0	0	0
		ACSM2B	0	0	0	0	0	0
		ACSM3	40	44	31	27	24	33
		ACSM4	0	0	0	2	0	0
		ACSM5	0	0	0	0	0	0
		ACSM6	0	0	0	0	0	0
		ACSS1	176	181	154	171	188	179
		ACSS2	382	413	336	364	394	425
		ACSS3	597	533	445	468	478	639
		ACTA1	5	0	2	2	1	3
		ACTA2	15	33	17	32	23	33
		ACTB	68744	79146	57249	55250	53641	64157
		ACTBL2	5	3	2	2	2	2
		ACTC1	1	3	0	0	1	0
		ACTG1	69121	74532	56369	52229	51444	59474
		ACTG2	1	8	3	4	4	6
		ACTL10	11	27	8	4	6	21
		ACTL6A	3394	3567	2871	2170	2788	2682
		ACTL6B	0	0	0	1	2	2
		ACTL7A	0	0	0	0	0	0
		ACTL7B	0	0	0	3	0	0
		ACTL8	0	0	1	1	0	0
		ACTL9	0	0	0	0	0	0
		ACTN1	10624	12393	9538	5726	6877	8922
		ACTN2	9	8	5	14	21	20
		ACTN3	0	0	1	1	0	0
		ACTN4	23867	27856	20511	16614	18486	22964
		ACTR10	2495	2270	1850	1861	1860	1850
		ACTR1A	4272	4603	3631	3351	3267	3682
		ACTR1B	1564	1714	1431	1210	1382	1432
		ACTR2	11359	10988	8645	7315	9219	9695
		ACTR3	7844	7384	6401	5235	6252	6334
		ACTR3B	295	300	237	264	316	271
		ACTR3C	11	10	27	10	9	20
		ACTR5	412	432	421	335	360	346
		ACTR6	1163	990	752	798	895	819
		ACTR8	1078	1069	853	759	960	1003
		ACTRT1	0	0	0	0	0	0
		ACTRT2	0	0	0	0	0	0
		ACTRT3	5	4	5	8	22	8
		ACVR1	363	411	270	307	287	321
		ACVR1B	340	383	301	265	299	343
		ACVR1C	11	6	8	10	20	19
		ACVR2A	161	164	126	170	160	149
		ACVR2B	341	369	276	341	355	442
		ACVRL1	5	6	3	6	9	2
		ACY1	21	25	20	23	19	5
		ACY3	0	0	0	0	0	0
		ACYP1	534	490	500	366	374	345
		ACYP2	430	405	329	375	414	365
		AD000671.6	0	0	0	0	0	0
		ADA	86	115	118	77	81	106
		ADAD1	0	0	0	0	0	0
		ADAD2	0	0	0	0	0	0
		ADAL	362	393	277	265	283	306
		ADAM10	1954	1809	1389	1091	1392	1495
		ADAM11	27	33	34	63	50	67
		ADAM12	8	9	8	2	17	9
		ADAM15	2545	2848	2295	2217	2141	2392
		ADAM17	1478	1442	1118	892	1064	1289
		ADAM18	0	0	0	0	0	0
		ADAM19	1285	1146	1146	916	1079	1275
		ADAM2	0	0	0	0	0	0
		ADAM20	0	0	0	0	0	0
		ADAM21	9	7	4	2	4	4
		ADAM22	107	140	105	82	94	130
		ADAM23	56	61	39	65	85	94
		ADAM28	5	1	4	2	1	2
		ADAM29	3	0	0	2	0	2
		ADAM30	0	0	0	0	0	1
		ADAM32	4	0	3	4	9	1
		ADAM33	0	0	0	0	0	0
		ADAM7	0	0	0	0	0	0
		ADAM8	1300	1594	1239	1791	1396	1910
		ADAM9	3111	2997	2329	2003	2312	2689
		ADAMDEC1	1	0	0	0	0	0
		ADAMTS1	3616	3159	2336	1747	2043	2660
		ADAMTS10	6	0	0	9	0	8
		ADAMTS12	962	909	675	448	679	793
		ADAMTS13	7	21	8	29	20	16
		ADAMTS14	12	5	12	6	8	16
		ADAMTS15	582	485	376	373	440	507
		ADAMTS16	93	146	114	61	78	90
		ADAMTS17	83	140	76	106	115	127
		ADAMTS18	0	0	0	0	1	3
		ADAMTS19	3	7	1	10	21	21
		ADAMTS2	2	3	2	19	13	6
		ADAMTS20	5	1	0	10	7	8
		ADAMTS3	26	29	35	43	34	52
		ADAMTS4	1	0	1	0	4	1
		ADAMTS5	0	2	0	1	5	0
		ADAMTS6	197	263	197	86	105	167
		ADAMTS7	27	53	23	31	24	31
		ADAMTS8	8	7	0	4	4	5
		ADAMTS9	94	83	76	84	109	87
		ADAMTSL1	814	960	693	420	545	711
		ADAMTSL2	0	0	0	0	0	1
		ADAMTSL3	75	80	56	36	49	57
		ADAMTSL4	100	97	81	43	39	79
		ADAMTSL5	169	204	174	173	189	178
		ADAP1	20	16	30	32	12	29
		ADAP2	20	17	21	56	54	52
		ADAR	2494	2762	2265	1969	2585	2894
		ADARB1	261	297	252	260	258	286
		ADARB2	0	0	0	0	0	0
		ADAT1	357	474	309	237	365	412
		ADAT2	138	173	134	164	157	223
		ADAT3	85	76	75	73	69	84
		ADCK1	75	88	55	112	94	104
		ADCK2	360	371	344	321	347	410
		ADCK5	192	196	121	188	126	157
		ADCY1	32	20	30	59	63	59
		ADCY10	0	7	0	0	1	7
		ADCY2	0	0	0	0	0	0
		ADCY3	743	987	816	478	562	612
		ADCY4	0	0	0	0	1	0
		ADCY5	1	9	4	5	1	2
		ADCY6	608	620	515	489	478	543
		ADCY7	188	226	202	159	178	218
		ADCY8	0	0	0	1	0	1
		ADCY9	421	340	380	264	313	416
		ADCYAP1	0	0	0	0	0	0
		ADCYAP1R1	3	14	7	6	4	7
		ADD1	3942	4195	3448	2888	3127	3593
		ADD2	164	169	150	171	254	183
		ADD3	1480	1490	1265	987	1438	1332
		ADGB	0	0	0	0	0	0
		ADGRA1	0	0	0	0	0	0
		ADGRA2	23	34	36	63	46	69
		ADGRA3	1445	1395	1240	1035	1193	1208
		ADGRB1	1	0	0	0	1	0
		ADGRB2	33	33	49	44	48	64
		ADGRB3	12	20	19	13	28	27
		ADGRD1	209	183	167	115	128	138
		ADGRD2	0	0	0	0	0	0
		ADGRE1	34	21	25	20	7	17
		ADGRE2	0	1	2	0	2	3
		ADGRE3	0	1	0	0	0	0
		ADGRE5	5819	6524	4408	4803	4090	5237
		ADGRF1	12	6	3	6	9	12
		ADGRF2	0	0	0	0	0	0
		ADGRF3	6	7	11	8	24	4
		ADGRF4	12	4	4	1	6	16
		ADGRF5	3047	2817	2437	2304	2935	3315
		ADGRG1	611	713	642	724	640	933
		ADGRG2	31	40	26	55	36	39
		ADGRG3	0	0	0	0	1	0
		ADGRG4	3	1	1	0	3	1
		ADGRG5	2	2	0	4	0	5
		ADGRG6	913	912	618	290	507	597
		ADGRG7	0	0	0	1	0	0
		ADGRL1	678	686	607	617	593	736
		ADGRL2	941	935	769	707	933	994
		ADGRL3	23	44	22	29	53	69
		ADGRL4	0	0	0	0	0	0
		ADGRV1	127	161	122	74	109	118
		ADH1A	0	0	0	0	0	0
		ADH1B	0	0	0	0	0	0
		ADH1C	3	2	2	6	6	1
		ADH4	0	0	0	0	0	0
		ADH5	2835	2893	2506	2154	2331	2538
		ADH6	0	0	0	0	0	0
		ADH7	0	0	0	0	0	0
		ADHFE1	10	8	4	8	12	7
		ADI1	5080	5362	4228	4282	4350	4446
		ADIG	0	0	0	0	0	0
		ADIPOQ	0	0	2	0	0	0
		ADIPOR1	1981	1981	1717	1701	1970	2029
		ADIPOR2	2159	2456	2074	1552	1719	2008
		ADIRF	5	7	6	12	25	15
		ADK	3004	3091	2366	2080	2338	2268
		ADM	1593	1422	1111	811	824	1116
		ADM2	10	18	8	21	16	20
		ADM5	61	49	30	40	67	32
		ADNP	1579	1677	1318	1131	1351	1597
		ADNP2	780	638	549	457	508	670
		ADO	1278	1147	1024	889	965	1015
		ADORA1	1	6	2	4	5	3
		ADORA2A	4	0	0	0	0	5
		ADORA2B	2988	2781	2599	1869	2037	2332
		ADORA3	0	0	0	0	0	1
		ADPGK	1430	1383	1147	1106	1188	1270
		ADPRH	21	18	14	15	16	11
		ADPRHL1	242	220	186	175	184	230
		ADPRHL2	1296	1360	1299	1047	1002	1144
		ADPRM	292	264	205	184	206	226
		ADRA1A	0	0	0	0	0	0
		ADRA1B	280	287	262	334	329	327
		ADRA1D	0	0	0	3	0	0
		ADRA2A	0	0	0	4	0	0
		ADRA2B	0	0	0	0	0	1
		ADRA2C	12	18	18	30	30	25
		ADRB1	16	23	20	6	10	15
		ADRB2	1209	1289	948	771	889	1038
		ADRB3	0	0	0	0	0	0
		ADRM1	5133	6364	5034	4836	4500	5542
		ADSL	221	217	147	142	144	147
		ADSS	2245	2237	1750	1797	1916	1915
		ADSSL1	8	0	1	8	4	6
		ADTRP	272	216	175	161	146	141
		AEBP1	1	0	0	0	0	0
		AEBP2	632	757	600	523	554	598
		AEN	1423	1801	1415	1137	1293	1363
		AES	6196	6118	5992	5235	5169	5579
		AF011889.5	10	8	10	25	15	8
		AF165138.7	0	0	0	0	0	0
		AFAP1	1794	1874	1575	767	1090	1328
		AFAP1L1	1201	1436	1331	716	867	976
		AFAP1L2	110	54	55	36	28	47
		AFDN	1746	1845	1639	1322	1641	1833
		AFF1	1018	922	951	634	928	968
		AFF2	5	1	0	6	16	3
		AFF3	982	1080	894	582	836	871
		AFF4	2602	2655	2076	1481	2241	2482
		AFG3L2	2585	3010	2410	1893	2119	2187
		AFM	0	0	0	0	0	0
		AFMID	643	749	547	503	507	538
		AFP	11	14	5	15	7	5
		AFTPH	1025	1089	875	684	788	965
		AGA	315	310	255	320	293	286
		AGAP1	969	1095	921	604	799	820
		AGAP2	85	133	72	78	72	84
		AGAP3	953	1195	947	1152	1027	1108
		AGAP4	139	192	134	76	114	133
		AGAP5	57	96	42	47	38	59
		AGAP6	272	262	201	211	210	201
		AGAP9	156	194	108	168	136	177
		AGBL1	1	0	0	1	0	0
		AGBL2	12	13	6	12	4	14
		AGBL3	74	83	84	66	73	69
		AGBL4	20	16	13	9	6	12
		AGBL5	821	913	840	756	823	928
		AGER	31	22	28	31	31	18
		AGFG1	1686	1775	1358	1135	1282	1433
		AGFG2	532	508	470	508	480	542
		AGGF1	998	930	780	642	785	852
		AGK	753	906	688	697	780	791
		AGL	664	694	570	510	687	692
		AGMAT	174	221	182	84	133	126
		AGMO	0	0	0	0	0	0
		AGO1	751	803	679	544	617	636
		AGO2	3282	3858	3097	2404	3193	3625
		AGO3	449	452	329	300	373	416
		AGO4	332	306	272	226	286	332
		AGPAT1	3269	3541	3064	2834	2966	3356
		AGPAT2	709	787	630	689	539	735
		AGPAT3	1259	1375	1228	913	1117	1331
		AGPAT4	231	252	233	228	213	306
		AGPAT5	839	743	715	555	712	648
		AGPS	2308	2202	1694	1405	1834	2027
		AGR2	381	309	236	544	450	403
		AGR3	0	0	0	0	0	0
		AGRN	2307	2236	1941	1548	1699	1965
		AGRP	0	0	0	0	0	0
		AGT	32	7	0	11	5	3
		AGTPBP1	1154	1089	885	803	908	990
		AGTR1	0	0	1	3	10	5
		AGTR2	0	0	0	0	0	0
		AGTRAP	554	549	446	410	409	465
		AGXT	0	0	0	0	0	0
		AGXT2	0	0	0	0	0	0
		AHCTF1	1496	1674	1320	822	1119	1373
		AHCY	5627	6199	5196	4447	4849	5244
		AHCYL1	1889	2189	1787	1405	1876	1901
		AHCYL2	270	238	211	193	250	318
		AHDC1	325	386	339	246	268	389
		AHI1	380	386	279	278	347	332
		AHNAK	9019	11592	8107	6589	7599	9254
		AHNAK2	343	391	260	236	256	359
		AHR	1167	962	703	844	862	880
		AHRR	42	33	33	71	56	60
		AHSA1	4429	5201	3930	3660	3867	4226
		AHSA2	305	334	196	249	242	262
		AHSG	3	1	4	0	1	0
		AHSP	0	0	0	0	0	0
		AICDA	0	0	0	0	0	0
		AIDA	1620	1600	1300	1046	1427	1389
		AIF1	1	0	0	0	0	0
		AIF1L	214	225	198	255	257	292
		AIFM1	1611	1747	1405	1536	1446	1538
		AIFM2	1002	1091	807	807	888	943
		AIFM3	0	0	0	0	0	0
		AIG1	435	425	297	457	419	460
		AIM1	973	886	713	682	823	833
		AIM1L	0	6	2	3	9	6
		AIM2	180	115	109	126	131	186
		AIMP1	1474	1593	1209	1031	1125	1210
		AIMP2	1019	1072	899	951	858	947
		AIP	1814	1942	1773	1737	1700	1795
		AIPL1	0	0	0	0	0	0
		AIRE	0	0	0	0	0	0
		AJAP1	0	0	0	0	0	0
		AJUBA	4445	3717	3306	1739	2370	2656
		AK1	820	840	765	812	753	733
		AK2	6912	6816	6326	5250	5869	5696
		AK3	1001	987	845	895	961	939
		AK4	2203	2096	1712	1689	1950	2056
		AK5	188	164	112	91	101	128
		AK6	867	806	666	525	563	564
		AK7	6	6	6	5	12	11
		AK8	0	4	5	5	5	1
		AK9	217	174	157	136	155	237
		AKAIN1	0	1	0	0	0	0
		AKAP1	1773	1960	1632	1361	1506	1685
		AKAP10	821	805	661	540	727	755
		AKAP11	950	1017	754	605	863	917
		AKAP12	1992	2292	1780	1338	1524	1880
		AKAP13	853	1119	896	731	944	1058
		AKAP14	3	0	0	0	0	0
		AKAP17A	468	528	487	458	482	513
		AKAP2	3	2	2	0	0	0
		AKAP3	9	6	2	15	12	13
		AKAP4	0	0	0	0	0	0
		AKAP5	97	79	68	59	95	99
		AKAP6	66	74	22	46	65	62
		AKAP7	112	100	82	84	90	109
		AKAP8	1348	1579	1202	1112	1125	1330
		AKAP8L	1706	2121	1516	1691	1538	1806
		AKAP9	403	365	312	352	370	492
		AKIP1	524	527	539	457	420	425
		AKIRIN1	2553	2513	2093	1968	2327	2479
		AKIRIN2	1075	1151	990	1052	1023	1222
		AKNA	184	207	152	174	165	182
		AKNAD1	25	13	17	29	16	17
		AKR1A1	1065	1244	961	866	879	863
		AKR1B1	3516	3381	2682	3893	3633	3899
		AKR1B10	23	5	2	22	19	17
		AKR1B15	0	2	0	1	0	0
		AKR1C1	95	67	47	179	155	127
		AKR1C2	13	6	10	24	17	28
		AKR1C3	555	487	396	704	705	629
		AKR1C4	0	0	0	0	1	0
		AKR1D1	0	0	0	0	1	0
		AKR1E2	89	49	79	35	49	45
		AKR7A2	1526	1718	1485	1352	1293	1390
		AKR7A3	3	12	9	0	7	18
		AKR7L	4	4	3	7	5	10
		AKT1	3720	3910	3379	2764	3253	3116
		AKT1S1	3390	3666	3379	3176	3167	3480
		AKT2	2674	3038	2680	2331	2560	2668
		AKT3	1057	1301	963	628	722	906
		AKTIP	512	498	413	351	366	359
		AL021546.6	0	0	0	0	0	0
		AL354822.1	2	3	1	3	2	2
		AL359736.1	0	0	0	0	0	0
		AL513523.2	39	50	35	32	32	45
		AL592183.1	18	9	1	13	15	6
		AL928654.7	0	0	0	0	0	0
		ALAD	589	690	552	405	563	616
		ALAS1	2021	2324	1800	1581	1612	1946
		ALAS2	0	0	0	0	1	0
		ALB	1	0	0	0	0	0
		ALCAM	4732	4849	3643	2490	3293	3759
		ALDH16A1	671	693	525	616	564	570
		ALDH18A1	2362	2780	2141	1751	2002	2301
		ALDH1A1	0	5	0	0	1	0
		ALDH1A2	117	223	173	310	348	351
		ALDH1A3	27	62	62	27	29	36
		ALDH1B1	1109	1238	1056	821	1000	1043
		ALDH1L1	23	19	15	10	9	19
		ALDH1L2	43	58	38	61	87	106
		ALDH2	476	468	398	601	503	561
		ALDH3A1	5	6	12	10	21	33
		ALDH3A2	1424	1346	1121	1424	1408	1369
		ALDH3B1	432	411	355	287	337	361
		ALDH3B2	0	0	0	0	0	0
		ALDH4A1	166	221	124	149	142	126
		ALDH5A1	365	479	372	346	444	469
		ALDH6A1	408	340	327	302	304	387
		ALDH7A1	2696	2771	2404	1911	2085	2163
		ALDH8A1	5	1	5	3	7	3
		ALDH9A1	2016	2221	1765	1600	1656	1929
		ALDOA	18047	22548	15868	20954	16827	21404
		ALDOB	0	0	0	0	0	0
		ALDOC	147	118	92	110	101	120
		ALG1	782	917	681	586	618	635
		ALG10	138	166	135	80	109	115
		ALG10B	228	193	152	206	217	235
		ALG11	96	91	114	89	93	70
		ALG12	422	525	391	445	420	546
		ALG13	1030	1001	931	813	903	924
		ALG14	227	249	182	260	242	252
		ALG1L	4	4	2	5	4	11
		ALG1L2	0	2	0	0	1	0
		ALG2	737	671	615	613	610	680
		ALG3	1122	1259	964	1069	1072	1169
		ALG5	1133	1065	1023	945	943	911
		ALG6	647	620	482	548	581	559
		ALG8	1944	2037	1423	1256	1331	1649
		ALG9	292	243	157	162	184	178
		ALK	0	0	0	0	0	0
		ALKAL1	0	1	0	0	2	2
		ALKAL2	1	0	0	3	0	1
		ALKBH1	405	407	240	311	323	335
		ALKBH2	640	593	504	436	415	465
		ALKBH3	478	535	508	421	418	411
		ALKBH4	284	318	245	282	282	300
		ALKBH5	3262	3180	2823	2613	2816	3020
		ALKBH6	537	453	434	499	457	531
		ALKBH7	724	848	702	747	629	722
		ALKBH8	727	765	579	428	596	665
		ALLC	0	1	1	0	0	0
		ALMS1	555	570	457	306	416	555
		ALOX12	1	4	0	0	2	3
		ALOX12B	7	4	4	5	6	2
		ALOX15	0	1	2	2	0	0
		ALOX15B	0	2	0	1	0	1
		ALOX5	0	0	0	0	0	1
		ALOX5AP	1	2	0	11	7	3
		ALOXE3	9	5	4	1	8	10
		ALPI	0	0	0	0	0	0
		ALPK1	73	76	91	63	73	85
		ALPK2	4	0	0	2	0	3
		ALPK3	11	7	9	13	7	5
		ALPL	2	3	10	11	8	9
		ALPP	131	96	92	17	34	56
		ALPPL2	0	0	0	0	0	0
		ALS2	551	521	423	313	408	437
		ALS2CL	140	128	111	51	45	91
		ALS2CR11	80	100	75	37	47	65
		ALS2CR12	0	1	0	0	1	2
		ALX1	6	7	16	39	24	31
		ALX3	12	7	1	3	2	3
		ALX4	24	24	13	37	43	42
		ALYREF	4430	5480	4355	3725	3595	4017
		AMACR	5	7	10	4	10	9
		AMBN	1	0	1	7	2	4
		AMBP	1	1	0	0	0	3
		AMBRA1	256	323	267	260	317	400
		AMD1	3085	3137	2506	2554	2796	3141
		AMDHD1	44	36	27	42	40	31
		AMDHD2	148	161	142	193	194	178
		AMELX	0	0	0	0	0	0
		AMELY	0	0	0	0	0	0
		AMER1	159	227	178	138	179	193
		AMER2	0	2	0	0	0	0
		AMER3	0	0	0	0	0	0
		AMFR	1298	1423	1161	1127	1201	1296
		AMH	57	76	40	121	69	100
		AMHR2	1	0	0	2	1	4
		AMIGO1	243	280	250	182	242	296
		AMIGO2	1013	886	751	335	389	573
		AMIGO3	0	0	0	0	0	0
		AMMECR1	539	653	480	472	627	674
		AMMECR1L	722	709	589	469	595	582
		AMN	54	88	48	42	23	27
		AMN1	115	78	99	91	93	102
		AMOT	761	1026	775	1318	1406	1569
		AMOTL1	2555	2706	2247	1529	2081	2317
		AMOTL2	2954	3518	2641	1651	2042	2573
		AMPD1	0	2	0	0	0	4
		AMPD2	786	919	766	825	812	967
		AMPD3	82	80	89	120	104	148
		AMPH	264	288	193	106	146	221
		AMT	0	1	0	0	0	2
		AMTN	0	0	0	0	0	0
		AMY1A	0	0	0	0	0	0
		AMY1B	0	0	0	0	0	0
		AMY1C	0	0	0	0	0	0
		AMY2A	0	2	0	0	0	0
		AMY2B	22	42	8	33	27	13
		AMZ1	0	0	0	0	0	1
		AMZ2	2332	2221	1951	1693	1946	1966
		ANAPC1	764	818	708	501	779	751
		ANAPC10	554	504	450	443	464	426
		ANAPC11	1626	1711	1647	1808	1496	1579
		ANAPC13	1283	1224	1045	978	1032	1031
		ANAPC15	814	894	766	756	736	749
		ANAPC16	2368	2226	2002	2032	2250	2104
		ANAPC2	553	633	578	719	613	629
		ANAPC4	931	866	729	546	642	663
		ANAPC5	3790	4238	3400	3029	3374	3630
		ANAPC7	2222	2466	1867	1649	1770	1798
		ANG	17	23	17	24	10	23
		ANGEL1	191	233	178	230	270	271
		ANGEL2	731	670	590	572	683	711
		ANGPT1	94	85	90	74	88	120
		ANGPT2	2	7	2	2	2	4
		ANGPT4	5	4	1	3	2	0
		ANGPTL1	0	0	0	0	0	0
		ANGPTL2	203	109	102	134	121	190
		ANGPTL3	0	0	0	0	0	0
		ANGPTL4	229	174	121	199	131	224
		ANGPTL5	2	0	0	0	0	1
		ANGPTL6	21	20	20	26	9	13
		ANGPTL7	0	0	0	0	0	0
		ANGPTL8	3	9	3	5	4	7
		ANHX	0	0	0	0	0	0
		ANK1	101	114	69	73	64	107
		ANK2	152	188	139	93	170	183
		ANK3	149	164	134	114	116	149
		ANKAR	54	49	52	41	43	40
		ANKDD1A	40	31	22	21	27	29
		ANKDD1B	4	1	2	2	7	5
		ANKEF1	163	186	144	130	154	175
		ANKFN1	4	11	3	1	10	10
		ANKFY1	1030	1122	840	807	961	1039
		ANKH	1054	1133	913	1283	1342	1462
		ANKHD1	20	18	2	10	8	14
		ANKHD1-EIF4EBP3	1	4	0	15	1	5
		ANKIB1	1205	1135	1033	680	1022	978
		ANKK1	0	0	0	1	0	0
		ANKLE1	33	33	21	37	28	29
		ANKLE2	1146	1252	909	1093	1080	1159
		ANKMY1	196	216	179	149	153	192
		ANKMY2	491	472	417	367	417	454
		ANKRA2	242	201	170	180	277	195
		ANKRD1	8694	7562	6375	2431	3485	4680
		ANKRD10	599	548	415	469	459	483
		ANKRD11	2203	2780	2354	1856	2230	2843
		ANKRD12	613	712	450	396	566	616
		ANKRD13A	1724	1729	1282	919	1166	1306
		ANKRD13B	539	719	498	487	421	495
		ANKRD13C	1459	1297	1114	866	1205	1308
		ANKRD13D	654	640	572	632	542	655
		ANKRD16	181	206	201	159	144	170
		ANKRD17	1173	1225	1165	796	1113	1332
		ANKRD18A	107	151	124	86	73	108
		ANKRD18B	17	16	10	19	32	20
		ANKRD2	0	2	2	0	1	0
		ANKRD20A1	6	3	4	1	0	1
		ANKRD20A2	0	0	0	2	2	0
		ANKRD20A3	0	0	0	0	3	1
		ANKRD20A4	9	2	2	6	4	8
		ANKRD22	24	29	16	20	23	38
		ANKRD23	20	40	20	14	10	16
		ANKRD24	15	9	9	4	9	15
		ANKRD26	361	399	330	252	338	418
		ANKRD27	1080	1208	1076	726	824	950
		ANKRD28	2505	2701	2146	1323	1888	2043
		ANKRD29	398	320	298	322	359	467
		ANKRD30A	0	0	0	0	0	0
		ANKRD30B	0	4	4	0	0	3
		ANKRD30BL	0	0	0	0	0	0
		ANKRD31	7	15	6	3	7	6
		ANKRD33	0	0	0	0	0	0
		ANKRD33B	514	535	534	178	351	355
		ANKRD34A	68	77	44	72	47	53
		ANKRD34B	6	8	8	4	9	3
		ANKRD34C	0	0	0	0	1	0
		ANKRD35	2	4	0	4	1	5
		ANKRD36	116	98	58	54	84	88
		ANKRD36B	80	86	79	58	63	89
		ANKRD36C	134	146	114	103	179	133
		ANKRD37	149	130	123	91	106	126
		ANKRD39	31	79	57	34	36	57
		ANKRD40	1399	1492	1200	997	1203	1335
		ANKRD42	360	340	272	291	312	334
		ANKRD44	187	215	207	132	235	214
		ANKRD45	0	2	0	0	1	0
		ANKRD46	509	562	468	427	511	472
		ANKRD49	447	386	420	355	443	378
		ANKRD50	606	699	596	393	541	660
		ANKRD52	1251	1358	1134	895	1110	1279
		ANKRD53	9	5	1	7	8	16
		ANKRD54	465	496	447	458	462	532
		ANKRD55	0	3	0	2	0	3
		ANKRD6	109	147	100	73	126	156
		ANKRD60	0	0	0	0	0	0
		ANKRD61	4	0	4	4	3	1
		ANKRD62	0	0	0	0	0	1
		ANKRD63	0	1	0	0	0	1
		ANKRD65	7	7	6	6	12	10
		ANKRD66	0	0	0	0	0	0
		ANKRD7	4	2	0	2	4	0
		ANKRD9	538	459	502	496	552	410
		ANKS1A	835	929	809	632	754	955
		ANKS1B	8	14	10	10	2	1
		ANKS3	301	353	278	266	245	293
		ANKS4B	1	0	0	0	0	0
		ANKS6	770	833	779	572	674	742
		ANKUB1	6	13	10	5	14	5
		ANKZF1	511	480	373	427	372	427
		ANLN	6098	5887	4097	3259	4251	4415
		ANO1	10	3	5	8	14	10
		ANO10	1548	1641	1229	1060	1070	1184
		ANO2	220	285	180	32	51	135
		ANO3	44	42	11	11	30	38
		ANO4	7	1	7	11	3	8
		ANO5	89	83	44	100	78	89
		ANO6	911	856	772	524	770	800
		ANO7	30	46	32	28	42	30
		ANO8	504	592	479	468	459	559
		ANO9	0	0	0	0	1	1
		ANOS1	544	603	442	273	390	536
		ANP32A	9062	9071	7303	7652	7352	7740
		ANP32B	9196	9015	7501	7201	6839	7473
		ANP32D	0	0	0	0	0	0
		ANP32E	5330	5490	4321	3539	4453	4296
		ANPEP	0	6	1	5	1	0
		ANTXR1	2051	1949	1387	1149	1498	1702
		ANTXR2	6636	6706	5311	5307	5860	6266
		ANTXRL	0	0	3	0	0	1
		ANXA1	16018	14683	11962	10688	11662	12007
		ANXA10	47	40	34	81	74	65
		ANXA11	3920	4279	3687	3839	3859	4311
		ANXA13	0	0	0	1	0	0
		ANXA2	23741	25505	18904	14363	14689	17006
		ANXA2R	10	9	6	9	11	6
		ANXA3	5748	5131	4171	2096	2644	3141
		ANXA4	723	698	555	507	648	677
		ANXA5	12192	11604	9096	8849	9189	9887
		ANXA6	9084	9504	7654	6460	6823	8035
		ANXA7	3343	3369	2643	2380	2899	3008
		ANXA8	13	15	4	0	1	6
		ANXA8L1	21	41	20	13	9	20
		ANXA9	8	3	11	4	0	2
		AOAH	0	1	1	7	3	1
		AOC1	0	0	0	0	0	0
		AOC2	81	83	64	101	70	76
		AOC3	57	67	42	50	55	41
		AOX1	4094	4507	3773	1952	2637	2824
		AP000275.65	0	0	0	0	0	0
		AP000295.9	0	0	0	0	0	0
		AP000304.12	0	0	0	0	0	0
		AP000322.53	0	0	0	0	0	0
		AP000350.10	0	0	0	0	0	0
		AP000721.4	0	0	0	0	0	0
		AP003419.11	0	0	0	0	0	0
		AP1AR	974	893	772	573	844	808
		AP1B1	1576	1876	1479	1665	1617	1845
		AP1G1	1210	1280	1045	971	1097	1243
		AP1G2	831	872	775	689	550	725
		AP1M1	5403	5614	4608	3876	4138	4605
		AP1M2	944	902	827	304	388	445
		AP1S1	2337	2369	2111	2001	2015	2202
		AP1S2	2033	1883	1619	1826	1994	1900
		AP1S3	422	399	356	188	283	307
		AP2A1	2741	2818	2321	2300	2402	2527
		AP2A2	1128	1307	1076	1075	996	1155
		AP2B1	10586	12046	9774	6848	9176	9749
		AP2M1	6061	6890	5523	5561	5548	6247
		AP2S1	6883	7197	6505	5716	5652	5796
		AP3B1	2199	2119	1859	1403	1599	1793
		AP3B2	6	8	12	18	9	12
		AP3D1	3048	3793	2949	2780	2776	3238
		AP3M1	1518	1535	1209	1027	1469	1419
		AP3M2	322	301	236	312	287	339
		AP3S1	3005	2937	2326	2133	2402	2353
		AP3S2	196	217	150	172	202	201
		AP4B1	426	539	415	435	363	402
		AP4E1	393	338	291	225	306	341
		AP4M1	320	478	373	334	319	403
		AP4S1	318	251	270	187	205	203
		AP5B1	289	273	289	212	290	356
		AP5M1	1422	1233	1117	834	1117	1196
		AP5S1	567	587	398	477	467	433
		AP5Z1	439	413	374	454	390	434
		APAF1	836	821	632	450	652	698
		APBA1	40	37	30	18	22	32
		APBA2	642	653	605	462	611	634
		APBA3	358	312	349	280	315	337
		APBB1	565	694	535	638	556	670
		APBB1IP	2828	3493	2815	1980	2145	2668
		APBB2	2090	2018	1883	1141	1596	1853
		APBB3	221	209	144	179	144	201
		APC	752	886	635	453	712	744
		APC2	58	62	66	43	50	60
		APCDD1	7	2	1	8	4	4
		APCDD1L	164	173	128	147	182	163
		APCS	0	0	0	0	0	0
		APEH	1951	2173	1997	1444	1611	1829
		APELA	0	0	0	0	0	0
		APEX1	6045	6426	5312	4515	4751	5190
		APEX2	1482	1934	1484	1137	1230	1338
		APH1A	2844	2816	2642	2354	2493	2636
		APH1B	251	274	207	246	231	239
		API5	2844	2962	2370	2183	2627	2790
		APIP	1129	1112	898	803	834	830
		APITD1-CORT	0	0	0	0	0	0
		APLF	79	81	60	63	85	80
		APLN	206	238	255	133	144	141
		APLNR	0	0	0	0	0	0
		APLP1	56	61	81	88	57	83
		APLP2	27882	28152	20732	21879	22510	25114
		APMAP	3799	3846	3121	2677	2732	2981
		APOA1	42	58	53	164	151	121
		APOA2	0	0	0	0	0	0
		APOA4	0	0	0	0	0	0
		APOA5	1	3	0	0	1	0
		APOB	0	0	0	1	2	0
		APOBEC1	0	0	0	0	0	0
		APOBEC2	0	0	0	2	0	0
		APOBEC3A	0	0	0	0	0	0
		APOBEC3B	602	718	583	461	539	465
		APOBEC3C	480	458	394	371	389	556
		APOBEC3D	1	4	0	0	3	2
		APOBEC3F	32	18	22	16	20	16
		APOBEC3G	2	7	1	1	4	1
		APOBEC3H	0	0	0	0	1	1
		APOBEC4	0	0	0	0	0	0
		APOBR	2	1	0	0	0	0
		APOC1	246	228	191	297	230	219
		APOC2	0	0	0	0	0	0
		APOC3	0	0	0	0	0	2
		APOC4	0	0	0	0	0	0
		APOC4-APOC2	0	0	0	0	0	0
		APOD	0	0	0	2	2	1
		APOE	289	184	168	377	278	283
		APOF	0	0	0	0	0	0
		APOH	0	0	0	0	1	0
		APOL1	206	179	130	174	137	203
		APOL2	287	263	226	289	255	273
		APOL3	173	111	104	143	171	162
		APOL4	0	1	0	0	0	0
		APOL5	0	0	0	0	0	0
		APOL6	319	262	113	198	214	244
		APOLD1	158	142	109	97	117	121
		APOM	60	90	87	45	75	58
		APOO	462	454	396	337	327	388
		APOOL	589	665	415	426	451	580
		APOPT1	346	385	250	240	226	246
		APP	11485	11565	8587	8435	9200	10449
		APPBP2	1045	991	752	756	878	917
		APPL1	1994	2129	1637	1200	1726	1751
		APPL2	797	901	697	614	700	748
		APRT	1690	2078	1837	1972	1836	1980
		APTX	1206	1244	1018	799	903	936
		AQP1	4	8	2	6	17	13
		AQP10	0	0	0	0	0	0
		AQP11	5	15	2	8	9	14
		AQP12A	0	0	0	0	0	0
		AQP12B	0	0	0	0	0	0
		AQP2	0	0	0	0	0	0
		AQP3	68	69	35	83	71	112
		AQP4	0	0	4	3	2	2
		AQP5	31	21	20	36	38	42
		AQP6	2	4	0	0	0	0
		AQP7	0	0	1	0	0	1
		AQP8	0	0	3	0	0	4
		AQP9	0	0	0	0	0	0
		AQR	1003	1118	862	652	839	1001
		AR	353	330	288	227	261	392
		ARAF	825	1015	832	885	907	992
		ARAP1	1535	2039	1771	1264	1330	1505
		ARAP2	245	333	257	137	245	250
		ARAP3	788	898	711	626	602	743
		ARC	58	36	54	57	37	69
		ARCN1	6898	7226	5397	4742	6059	6737
		AREG	344	285	232	402	268	375
		AREL1	1259	1394	1109	864	1100	1172
		ARF1	8608	9830	8216	8394	8641	9360
		ARF3	2519	2451	1960	1862	2244	2217
		ARF4	8320	8411	6949	5998	7004	7322
		ARF5	1053	1133	898	1113	1049	1056
		ARF6	8149	8148	7013	5783	6608	6639
		ARFGAP1	1721	1752	1395	1579	1362	1541
		ARFGAP2	818	935	694	718	735	722
		ARFGAP3	970	799	562	711	757	817
		ARFGEF1	890	882	770	499	743	785
		ARFGEF2	1793	1834	1605	1012	1449	1637
		ARFGEF3	393	409	349	234	364	372
		ARFIP1	965	914	692	707	819	840
		ARFIP2	1128	1496	1204	1225	1240	1413
		ARFRP1	725	819	729	535	601	593
		ARG1	0	0	0	0	0	0
		ARG2	844	960	805	672	720	695
		ARGFX	0	0	0	0	0	0
		ARGLU1	1230	1241	990	1026	1073	1057
		ARHGAP1	647	760	578	621	606	676
		ARHGAP10	515	483	410	304	345	392
		ARHGAP11A	3248	3332	2534	1768	2363	2528
		ARHGAP11B	499	620	404	316	393	419
		ARHGAP12	1094	1100	881	788	935	977
		ARHGAP15	0	0	0	0	0	0
		ARHGAP17	1199	1536	1113	964	994	1263
		ARHGAP18	1853	1931	1444	1084	1542	1552
		ARHGAP19	752	691	551	547	600	690
		ARHGAP19-SLIT1	0	0	0	0	0	0
		ARHGAP20	49	30	29	23	24	36
		ARHGAP21	3206	3565	2885	2052	2932	3372
		ARHGAP22	899	1096	966	757	788	833
		ARHGAP23	2596	2663	2359	1697	2058	2424
		ARHGAP24	312	267	245	143	209	221
		ARHGAP25	28	32	16	21	16	12
		ARHGAP26	727	703	586	468	589	649
		ARHGAP27	272	307	244	263	287	337
		ARHGAP28	63	57	45	48	68	39
		ARHGAP29	13430	12513	10652	7256	10306	10334
		ARHGAP30	109	49	64	45	44	59
		ARHGAP31	449	453	454	247	324	361
		ARHGAP32	515	558	476	341	485	581
		ARHGAP33	198	214	141	142	134	160
		ARHGAP35	1945	2143	1880	1317	1691	1835
		ARHGAP36	0	0	0	0	0	0
		ARHGAP39	504	579	507	375	372	506
		ARHGAP4	12	3	8	12	17	6
		ARHGAP40	117	201	101	128	99	136
		ARHGAP42	654	556	453	357	530	600
		ARHGAP44	17	39	17	63	41	57
		ARHGAP45	626	637	587	376	424	549
		ARHGAP5	2687	2427	2230	1996	2911	2979
		ARHGAP6	16	26	9	22	19	21
		ARHGAP8	1	0	5	5	3	2
		ARHGAP9	69	48	46	18	23	34
		ARHGDIA	11536	13924	11161	9812	9383	11422
		ARHGDIB	6181	6946	6084	5213	5686	5619
		ARHGDIG	27	19	23	60	34	65
		ARHGEF1	3249	3766	2905	2431	2247	2873
		ARHGEF10	5	2	0	1	3	2
		ARHGEF10L	8	7	5	20	12	14
		ARHGEF11	761	1018	778	525	677	867
		ARHGEF12	4068	4267	3732	2671	3754	4077
		ARHGEF15	0	0	0	0	0	0
		ARHGEF16	6	5	7	14	13	16
		ARHGEF17	530	477	448	313	327	448
		ARHGEF18	152	157	121	82	95	103
		ARHGEF19	197	200	172	179	172	175
		ARHGEF2	2027	2222	1721	2018	2035	2330
		ARHGEF25	29	45	44	90	78	90
		ARHGEF26	653	757	637	308	438	549
		ARHGEF28	2444	2701	2186	1449	1693	2023
		ARHGEF3	291	250	211	196	244	305
		ARHGEF33	1	1	3	0	6	3
		ARHGEF35	26	15	22	20	14	15
		ARHGEF37	15	9	3	10	16	14
		ARHGEF38	25	14	39	18	12	20
		ARHGEF39	440	525	455	449	380	405
		ARHGEF4	89	84	64	92	98	109
		ARHGEF40	355	413	413	292	319	397
		ARHGEF5	42	48	47	34	25	33
		ARHGEF6	107	138	74	102	125	139
		ARHGEF7	744	862	617	624	698	832
		ARHGEF9	679	712	520	395	461	634
		ARID1A	1512	1631	1569	951	1255	1533
		ARID1B	596	648	568	511	623	690
		ARID2	367	415	316	259	351	363
		ARID3A	135	193	174	166	135	161
		ARID3B	296	334	300	337	412	421
		ARID3C	4	1	1	3	0	0
		ARID4A	556	594	426	341	477	501
		ARID4B	730	625	532	528	668	805
		ARID5A	212	203	221	214	153	234
		ARID5B	356	352	294	220	254	361
		ARIH1	1588	1563	1436	1269	1553	1620
		ARIH2	2730	2974	2352	2159	2438	2551
		ARIH2OS	29	58	49	23	33	41
		ARL1	3510	3136	2686	2533	2943	3043
		ARL10	220	315	290	189	223	250
		ARL11	0	0	1	1	0	0
		ARL13A	0	2	3	0	1	0
		ARL13B	620	664	450	380	479	486
		ARL14	105	56	54	65	70	60
		ARL14EP	598	534	436	424	528	463
		ARL14EPL	30	12	24	27	26	22
		ARL15	390	429	376	298	373	392
		ARL16	1092	1079	854	857	906	733
		ARL17A	38	46	27	38	35	36
		ARL17B	15	23	4	22	13	19
		ARL2	934	1084	878	973	863	954
		ARL2-SNX15	1	0	0	0	0	1
		ARL2BP	1314	1235	1031	1062	1224	1209
		ARL3	925	887	825	715	771	746
		ARL4A	1147	1072	825	741	838	750
		ARL4C	3670	3247	2939	2946	3247	3241
		ARL4D	444	401	405	328	329	381
		ARL5A	793	724	595	485	675	655
		ARL5B	1293	1198	912	808	1261	1203
		ARL5C	2	0	0	0	0	0
		ARL6	331	302	251	232	300	322
		ARL6IP1	6350	5752	3940	4454	4548	4494
		ARL6IP4	3281	3703	3188	3151	3148	3104
		ARL6IP5	2531	2393	1881	2357	2347	2445
		ARL6IP6	1035	1022	697	648	668	711
		ARL8A	444	426	315	422	374	373
		ARL8B	2248	2224	1778	1568	1962	1933
		ARL9	1	1	0	3	0	2
		ARMC1	1550	1384	1186	928	1173	1195
		ARMC10	944	859	786	684	815	825
		ARMC12	10	2	6	12	10	20
		ARMC2	35	43	27	35	40	53
		ARMC3	0	0	0	3	2	0
		ARMC4	105	149	96	61	105	93
		ARMC5	359	416	310	341	348	378
		ARMC6	2193	2496	2225	1440	1652	1878
		ARMC7	452	475	421	379	369	520
		ARMC8	675	798	555	549	699	694
		ARMC9	245	216	156	165	218	209
		ARMCX1	1463	1366	1048	1041	1102	1195
		ARMCX2	2156	2146	1690	1405	1406	1751
		ARMCX3	1210	966	915	904	983	1062
		ARMCX4	167	197	143	90	124	123
		ARMCX5	904	907	736	630	813	840
		ARMCX6	831	763	663	548	594	653
		ARMS2	0	0	0	0	0	0
		ARMT1	976	933	747	713	746	812
		ARNT	596	593	549	464	510	662
		ARNT2	436	436	353	173	247	287
		ARNTL	250	233	162	128	192	232
		ARNTL2	1499	1538	1381	947	1345	1216
		ARPC1A	292	330	254	307	238	233
		ARPC1B	23	25	7	19	24	20
		ARPC2	9261	9275	8370	6516	7272	7684
		ARPC3	7750	7669	6569	6080	6298	6485
		ARPC4	2733	2649	2363	2236	2212	2128
		ARPC4-TTLL3	0	0	0	0	0	0
		ARPC5	6822	5619	4644	5094	5210	4997
		ARPC5L	1948	2170	1704	1433	1474	1605
		ARPIN	670	598	518	394	535	510
		ARPP19	4485	3887	3153	2717	3532	3595
		ARPP21	12	4	1	3	4	6
		ARR3	0	0	0	0	0	1
		ARRB1	740	691	655	791	897	843
		ARRB2	1389	1265	1190	1010	1065	1076
		ARRDC1	477	503	454	479	428	462
		ARRDC2	806	960	846	752	844	991
		ARRDC3	774	611	441	472	680	771
		ARRDC4	456	473	315	245	257	416
		ARRDC5	0	0	0	0	0	0
		ARSA	49	57	22	104	89	101
		ARSB	489	512	361	417	466	476
		ARSD	22	24	17	18	25	41
		ARSE	24	24	33	35	59	44
		ARSF	0	0	0	0	0	0
		ARSG	108	121	104	97	90	135
		ARSH	0	0	0	0	0	0
		ARSI	1	3	5	1	0	3
		ARSJ	1014	1038	908	536	653	783
		ARSK	264	270	202	158	244	262
		ART1	0	0	0	0	0	0
		ART3	0	0	0	2	0	0
		ART4	0	0	0	0	0	0
		ART5	2	5	0	10	5	21
		ARTN	92	98	109	48	49	77
		ARV1	364	401	290	394	381	414
		ARVCF	78	89	87	104	84	114
		ARX	0	0	0	0	3	2
		AS3MT	0	0	0	0	0	0
		ASAH1	615	581	453	543	584	564
		ASAH2	96	68	56	47	80	66
		ASAH2B	278	271	218	181	269	223
		ASAP1	1931	2409	1965	1150	1657	2003
		ASAP2	2440	2364	1973	1559	2154	2379
		ASAP3	479	435	426	297	405	422
		ASB1	1367	1444	1252	866	970	1106
		ASB10	0	0	0	0	0	0
		ASB11	0	0	0	1	0	0
		ASB12	7	5	2	4	5	3
		ASB13	521	635	549	492	517	586
		ASB14	5	7	16	2	8	4
		ASB15	0	0	0	0	0	0
		ASB16	15	13	15	8	15	12
		ASB17	0	0	0	0	0	0
		ASB18	0	0	0	0	0	0
		ASB2	11	18	14	32	45	30
		ASB3	11	12	7	3	9	3
		ASB4	3	0	1	0	1	3
		ASB5	0	0	0	1	1	1
		ASB6	744	906	733	684	695	792
		ASB7	578	563	506	378	480	543
		ASB8	461	463	339	363	454	455
		ASB9	201	193	185	193	185	199
		ASCC1	1004	951	805	662	823	795
		ASCC2	951	1099	899	852	926	971
		ASCC3	912	927	758	650	807	832
		ASCL1	2	2	5	1	4	3
		ASCL2	0	0	0	0	1	0
		ASCL3	0	0	0	0	0	0
		ASCL4	0	0	0	0	0	0
		ASCL5	0	0	0	0	1	0
		ASF1A	1427	1392	1159	1142	1304	1291
		ASF1B	3293	3346	2823	2376	2615	2480
		ASGR1	30	44	42	32	43	36
		ASGR2	0	0	0	0	0	0
		ASH1L	667	772	576	475	714	759
		ASH2L	647	680	575	511	601	548
		ASIC1	172	181	146	178	170	168
		ASIC2	0	0	3	1	0	0
		ASIC3	25	44	25	42	19	39
		ASIC4	0	1	1	0	0	0
		ASIC5	0	0	0	0	0	0
		ASIP	0	0	0	0	0	0
		ASL	150	163	163	124	98	124
		ASMT	0	0	0	0	0	0
		ASMTL	237	300	253	242	222	238
		ASNA1	3500	3717	3250	2948	3142	3252
		ASNS	1429	1487	1173	1740	1507	1774
		ASNSD1	1768	1930	1518	1218	1476	1593
		ASPA	0	0	0	0	0	0
		ASPDH	0	0	0	0	0	0
		ASPG	0	0	0	0	0	0
		ASPH	6520	6627	5362	3535	4476	4980
		ASPHD1	123	95	79	90	74	104
		ASPHD2	45	64	50	45	39	43
		ASPM	1549	1858	1282	1080	1341	1292
		ASPN	0	0	0	0	0	0
		ASPRV1	17	12	14	7	10	10
		ASPSCR1	738	914	680	806	710	768
		ASRGL1	159	150	150	189	186	145
		ASS1	58	100	90	195	136	153
		ASTE1	111	156	124	124	145	139
		ASTL	0	0	0	0	0	0
		ASTN1	21	22	22	9	26	9
		ASTN2	48	46	40	42	43	51
		ASXL1	3590	3661	2799	2198	2623	2816
		ASXL2	961	1018	893	561	907	958
		ASXL3	4	9	7	10	7	13
		ASZ1	0	0	0	0	0	0
		ATAD1	1710	1690	1139	1101	1304	1519
		ATAD2	4609	4645	3632	2371	3326	3838
		ATAD2B	213	227	149	133	198	260
		ATAD3A	2746	3334	2706	2117	2146	2397
		ATAD3B	1397	1669	1357	1089	1189	1226
		ATAD3C	2	5	0	4	4	0
		ATAD5	455	459	438	249	377	422
		ATAT1	241	308	254	252	209	292
		ATCAY	0	0	0	0	0	0
		ATE1	1274	1230	1017	802	1068	1156
		ATF1	1136	1108	913	739	875	1024
		ATF2	1029	1002	800	626	838	938
		ATF3	421	280	247	362	359	366
		ATF4	10036	11753	9917	9684	9690	10885
		ATF5	976	1261	923	886	920	1129
		ATF6	1431	1361	1121	929	1064	1211
		ATF6B	2400	2782	2170	2286	2072	2611
		ATF7	345	398	289	288	340	450
		ATF7IP	1103	1348	975	810	1116	1308
		ATF7IP2	14	13	18	37	38	23
		ATG10	1549	2140	1786	1224	1219	1090
		ATG101	1040	1090	908	806	797	818
		ATG12	1276	1192	1043	909	1083	1121
		ATG13	993	1117	929	978	1018	1156
		ATG14	528	419	387	320	456	458
		ATG16L1	522	544	405	419	410	511
		ATG16L2	298	356	242	340	264	331
		ATG2A	1001	1081	961	854	876	1123
		ATG2B	462	495	426	312	409	478
		ATG3	2510	2191	2176	1721	1939	1972
		ATG4A	486	428	359	360	385	442
		ATG4B	762	1044	812	818	749	826
		ATG4C	689	765	583	486	579	589
		ATG4D	958	1014	924	817	833	961
		ATG5	1273	1212	1023	844	976	973
		ATG7	534	622	463	437	532	482
		ATG9A	1610	1698	1375	1181	1267	1515
		ATG9B	1	0	3	2	4	1
		ATIC	3061	3306	2580	2212	2186	2554
		ATL1	231	183	167	125	181	164
		ATL2	1723	1737	1333	1220	1523	1568
		ATL3	4143	4064	2878	2842	3207	3384
		ATM	1555	1540	1319	879	1364	1540
		ATMIN	866	907	785	672	812	840
		ATN1	1766	2471	1713	1701	1831	2325
		ATOH1	3	10	1	1	0	5
		ATOH7	1	1	2	7	2	1
		ATOH8	53	23	13	34	26	24
		ATOX1	1051	1548	1059	937	908	951
		ATP10A	224	234	207	104	114	148
		ATP10B	0	0	0	0	0	0
		ATP10D	662	612	549	406	647	702
		ATP11A	372	428	404	258	421	435
		ATP11B	1798	1787	1485	1016	1551	1647
		ATP11C	1430	1369	1153	890	1186	1272
		ATP12A	2	5	4	0	0	0
		ATP13A1	1557	1943	1419	1478	1358	1721
		ATP13A2	2026	2141	1905	1449	1414	1763
		ATP13A3	3891	3719	3032	1807	3077	3212
		ATP13A4	2	4	0	4	1	2
		ATP13A5	1	5	0	3	3	0
		ATP1A1	29761	30605	24134	27120	27488	30709
		ATP1A2	0	2	0	0	0	1
		ATP1A3	229	323	188	136	142	187
		ATP1A4	0	0	0	0	0	0
		ATP1B1	3586	2880	2188	2142	2323	2735
		ATP1B2	6	6	0	11	1	5
		ATP1B3	3858	4043	3169	3121	3123	3280
		ATP1B4	0	0	0	0	0	0
		ATP23	136	104	106	117	98	131
		ATP2A1	31	50	40	47	34	24
		ATP2A2	8057	8443	6671	5168	6130	7391
		ATP2A3	7	20	7	14	17	20
		ATP2B1	2368	2425	1697	1317	1617	1950
		ATP2B2	1	0	0	0	0	3
		ATP2B3	0	3	6	0	0	0
		ATP2B4	466	440	402	384	433	462
		ATP2C1	2457	2662	2025	1651	1944	2152
		ATP2C2	2	3	0	3	2	4
		ATP4A	0	0	0	0	1	0
		ATP4B	0	0	0	0	0	0
		ATP5A1	12780	13092	10642	10064	10510	10756
		ATP5B	16575	18444	15210	12997	14136	15199
		ATP5C1	5150	5419	4273	3799	3990	4124
		ATP5D	1342	1437	1192	1388	1221	1335
		ATP5E	5501	5010	4167	4314	3728	3826
		ATP5EP2	2	1	0	0	1	1
		ATP5F1	6591	6732	5790	4932	5368	5228
		ATP5G1	2316	2432	1914	2007	1708	1915
		ATP5G2	3284	3426	2916	3278	2753	3100
		ATP5G3	3510	3946	3220	2946	3141	2862
		ATP5H	2313	2635	1854	2134	1841	1880
		ATP5I	764	720	741	805	692	676
		ATP5J	2046	1974	1750	1830	1900	1808
		ATP5J2	407	374	292	377	311	295
		ATP5J2-PTCD1	20	42	57	16	32	35
		ATP5L	4899	5313	4482	3969	4173	3954
		ATP5L2	0	0	0	0	0	0
		ATP5O	174	153	129	166	143	128
		ATP5S	604	556	474	392	490	472
		ATP5SL	1361	1458	1277	1061	1188	1292
		ATP6AP1	2390	2401	1716	2280	1939	2443
		ATP6AP1L	97	94	57	76	81	80
		ATP6AP2	1991	2003	1401	1622	1634	1806
		ATP6V0A1	982	1046	745	822	836	1081
		ATP6V0A2	859	905	696	727	802	815
		ATP6V0A4	78	94	46	64	77	61
		ATP6V0B	4078	3594	3376	3592	3233	3297
		ATP6V0C	6	5	4	8	6	6
		ATP6V0D1	1378	1558	1256	1423	1260	1384
		ATP6V0D2	51	14	12	30	44	30
		ATP6V0E1	2398	2168	1979	1978	1902	2037
		ATP6V0E2	1125	1232	1181	1228	1125	1180
		ATP6V1A	934	791	617	750	814	948
		ATP6V1B1	9	6	5	19	2	8
		ATP6V1B2	1211	1231	1064	883	958	985
		ATP6V1C1	3364	3293	2637	2142	2676	2914
		ATP6V1C2	159	291	172	66	131	114
		ATP6V1D	2300	2410	1935	1959	2129	2043
		ATP6V1E1	2468	2321	1900	2187	2129	2164
		ATP6V1E2	148	138	115	122	126	143
		ATP6V1F	1172	1207	1196	1211	1143	1293
		ATP6V1G1	1928	1713	1536	1644	1809	1685
		ATP6V1G2	55	38	54	56	59	47
		ATP6V1G2-DDX39B	0	0	0	0	0	0
		ATP6V1G3	0	2	1	0	0	0
		ATP6V1H	879	906	655	756	652	778
		ATP7A	251	220	189	157	198	230
		ATP7B	102	116	109	107	118	165
		ATP8A1	284	196	173	331	328	390
		ATP8A2	99	97	68	62	72	106
		ATP8B1	909	904	695	249	372	516
		ATP8B2	583	667	665	644	720	819
		ATP8B3	130	171	77	125	97	119
		ATP8B4	2	4	0	0	3	5
		ATP9A	92	94	90	154	133	171
		ATP9B	178	167	154	98	164	209
		ATPAF1	1015	1003	860	1167	1218	1170
		ATPAF2	279	321	226	286	274	261
		ATPIF1	2860	2192	2197	2443	2144	2035
		ATR	525	564	396	362	449	476
		ATRAID	1971	2075	1922	1622	1815	1804
		ATRIP	0	2	7	1	4	3
		ATRN	1065	1048	772	719	896	959
		ATRNL1	153	181	156	83	117	117
		ATRX	1552	1759	1329	1165	1506	1854
		ATXN1	485	456	352	341	428	436
		ATXN10	2585	2746	2194	1989	2100	2276
		ATXN1L	676	794	586	361	635	719
		ATXN2	758	859	618	603	667	845
		ATXN2L	2793	3398	2753	2326	2575	3358
		ATXN3	811	743	576	587	609	608
		ATXN3L	0	0	0	0	0	0
		ATXN7	560	582	457	459	520	619
		ATXN7L1	96	115	106	64	96	106
		ATXN7L2	186	296	195	272	237	257
		ATXN7L3	2192	2180	1823	1663	1920	1889
		ATXN7L3B	1283	1343	1039	1071	1336	1390
		AUH	141	130	153	168	186	194
		AUNIP	383	418	297	250	256	337
		AUP1	3410	3811	3091	3070	2827	3350
		AURKA	6716	7124	5291	4100	4538	4918
		AURKAIP1	2805	3411	3162	2543	2475	2565
		AURKB	2821	3327	2531	2183	2175	2190
		AURKC	3	6	11	0	4	6
		AUTS2	29	89	56	154	121	127
		AVEN	303	314	227	252	333	247
		AVIL	15	19	16	18	21	11
		AVL9	689	801	685	467	669	700
		AVP	0	0	0	0	0	0
		AVPI1	424	434	343	272	245	330
		AVPR1A	0	0	0	0	7	0
		AVPR1B	0	0	0	0	0	0
		AVPR2	0	0	0	0	0	0
		AWAT1	0	0	0	0	0	0
		AWAT2	8	11	12	3	6	4
		AXDND1	3	1	2	5	2	3
		AXIN1	959	1076	980	766	850	964
		AXIN2	94	70	55	67	64	80
		AXL	18560	18589	15762	7866	10255	11443
		AZGP1	5	2	5	9	8	6
		AZI2	2003	1832	1748	1502	1617	1723
		AZIN1	6708	6395	5012	3891	5275	5377
		AZIN2	291	277	218	193	216	286
		AZU1	0	0	0	0	0	0
		B2M	16360	15285	12325	13908	14093	14311
		B3GALNT1	1003	835	684	561	721	734
		B3GALNT2	365	370	342	186	344	348
		B3GALT1	16	17	18	37	28	13
		B3GALT2	0	0	0	0	0	0
		B3GALT4	42	36	32	43	37	32
		B3GALT5	89	97	105	59	102	80
		B3GALT6	847	859	760	803	745	786
		B3GAT1	2	0	0	0	0	0
		B3GAT2	99	102	111	57	87	119
		B3GAT3	870	867	786	851	726	842
		B3GLCT	450	370	358	353	410	392
		B3GNT2	690	690	586	452	589	604
		B3GNT3	78	110	98	141	129	128
		B3GNT4	81	106	109	121	73	78
		B3GNT5	657	618	485	525	626	652
		B3GNT6	0	0	0	0	2	0
		B3GNT7	11	29	19	29	29	17
		B3GNT8	17	6	11	6	13	5
		B3GNT9	103	85	84	96	84	118
		B3GNTL1	502	557	502	351	342	397
		B4GALNT1	65	72	76	91	88	97
		B4GALNT2	0	0	5	1	0	0
		B4GALNT3	38	59	30	113	87	125
		B4GALNT4	174	134	88	123	103	114
		B4GALT1	2450	2266	1866	2153	2221	2673
		B4GALT2	1811	1929	1816	1507	1486	1605
		B4GALT3	835	955	730	859	762	827
		B4GALT4	287	271	203	250	219	237
		B4GALT5	2207	2309	1981	1532	1924	2239
		B4GALT6	973	898	725	696	948	948
		B4GALT7	475	564	508	437	446	478
		B4GAT1	755	786	670	924	806	938
		B9D1	174	171	138	210	200	211
		B9D2	134	152	121	136	110	134
		BAALC	2	0	0	1	1	0
		BAAT	2	5	4	2	0	4
		BABAM1	628	621	552	518	464	531
		BACE1	608	590	486	461	481	523
		BACE2	973	1180	902	738	805	893
		BACH1	1120	1181	847	717	979	1009
		BACH2	110	90	67	93	81	132
		BAD	1732	1605	1677	1483	1383	1468
		BAG1	1971	1979	1795	1656	1624	1705
		BAG2	2173	2245	1902	1372	1600	1629
		BAG3	2928	3652	2581	3143	3044	3910
		BAG4	356	372	274	353	328	347
		BAG5	1471	1612	1271	1083	1366	1385
		BAG6	9203	10898	8760	7576	7672	9603
		BAHCC1	203	273	246	176	224	226
		BAHD1	672	767	648	531	601	642
		BAIAP2	709	822	626	650	516	667
		BAIAP2L1	297	311	274	280	297	325
		BAIAP2L2	0	3	1	6	0	13
		BAIAP3	64	99	85	122	82	82
		BAK1	1453	1398	1201	1099	1146	1243
		BAMBI	172	166	141	134	137	164
		BANF1	7026	6863	5255	5262	4966	5250
		BANF2	0	0	0	0	0	0
		BANK1	76	131	96	47	63	56
		BANP	339	436	398	304	335	380
		BAP1	3332	3307	3051	2660	2985	3163
		BARD1	490	497	378	314	339	400
		BARHL1	0	0	0	0	0	0
		BARHL2	4	10	7	17	11	15
		BARX1	6	4	6	6	10	9
		BARX2	20	11	20	27	26	19
		BASP1	1996	1884	1587	972	1050	1230
		BATF	55	56	52	35	52	67
		BATF2	36	20	32	14	21	30
		BATF3	220	221	266	164	168	170
		BAX	3079	2842	2811	2779	2560	2511
		BAZ1A	1918	1953	1519	1293	1741	1869
		BAZ1B	2543	2900	2349	1644	2127	2567
		BAZ2A	1254	1453	1174	932	1312	1492
		BAZ2B	190	179	177	168	228	217
		BBC3	152	126	174	175	179	172
		BBIP1	451	357	321	289	341	333
		BBOF1	148	96	119	88	100	98
		BBOX1	0	0	0	0	2	0
		BBS1	4	9	0	6	3	1
		BBS10	530	479	352	286	413	392
		BBS12	81	72	63	35	87	77
		BBS2	477	445	461	365	415	439
		BBS4	288	295	268	245	306	321
		BBS5	66	96	76	76	66	73
		BBS7	456	406	395	348	456	403
		BBS9	163	125	161	152	183	170
		BBX	1561	1595	1273	1035	1453	1609
		BCAM	434	465	420	643	500	631
		BCAN	0	2	1	5	7	1
		BCAP29	1542	1551	1152	986	1152	1202
		BCAP31	7094	7262	5530	6068	5442	6250
		BCAR1	1703	1878	1823	1527	1564	2024
		BCAR3	4669	5509	4382	4315	4386	5148
		BCAS1	0	0	0	2	4	3
		BCAS2	2290	2288	1796	1785	1929	1994
		BCAS3	283	270	171	283	296	273
		BCAS4	146	122	113	112	97	106
		BCAT1	2295	2513	2084	1624	1943	2040
		BCAT2	796	948	771	707	697	908
		BCCIP	4047	4672	3966	2772	3078	3309
		BCDIN3D	59	89	51	67	72	68
		BCHE	7	6	10	15	10	10
		BCKDHA	0	3	5	0	0	0
		BCKDHB	295	288	187	222	265	279
		BCKDK	1215	1383	1222	1177	1097	1187
		BCL10	966	875	673	708	759	773
		BCL11A	193	210	164	163	131	178
		BCL11B	0	3	2	5	2	4
		BCL2	354	345	337	160	252	255
		BCL2A1	542	589	485	409	428	414
		BCL2L1	10003	11604	9519	7805	8769	9360
		BCL2L10	0	0	0	1	0	0
		BCL2L11	286	316	251	286	302	357
		BCL2L12	1520	1651	1335	1367	1147	1425
		BCL2L13	675	768	628	687	716	683
		BCL2L14	0	0	0	0	0	0
		BCL2L15	6	12	11	4	4	2
		BCL2L2	647	724	566	508	518	559
		BCL2L2-PABPN1	0	1	2	0	1	2
		BCL3	208	184	122	207	189	180
		BCL6	507	487	365	329	416	559
		BCL6B	4	14	6	24	12	22
		BCL7A	498	531	438	411	481	553
		BCL7B	1464	1511	1456	1271	1254	1437
		BCL7C	1291	1289	1237	1122	1121	1167
		BCL9	288	284	252	245	283	321
		BCL9L	2740	3140	2925	1738	2160	2839
		BCLAF1	2867	2997	2308	2633	2962	3116
		BCO1	0	3	2	3	2	0
		BCO2	15	9	7	6	6	17
		BCOR	643	926	690	737	822	959
		BCORL1	365	411	353	309	353	426
		BCR	1269	1380	1366	1239	1306	1513
		BCS1L	583	711	494	581	505	537
		BDH1	1078	1189	1016	628	822	845
		BDH2	226	165	150	186	156	176
		BDKRB1	0	0	0	0	0	0
		BDKRB2	0	0	0	2	1	0
		BDNF	522	465	388	192	264	308
		BDP1	950	909	834	649	1073	1077
		BEAN1	0	0	3	0	1	2
		BECN1	1936	1983	1486	1505	1597	1665
		BECN2	0	0	0	0	0	0
		BEGAIN	0	0	2	7	1	4
		BEND2	0	0	0	0	0	0
		BEND3	222	278	261	159	211	197
		BEND4	19	37	21	49	54	75
		BEND5	2	10	3	2	12	10
		BEND6	30	24	31	20	23	43
		BEND7	851	922	733	456	692	796
		BEST1	733	940	788	786	752	687
		BEST2	2	4	1	5	1	3
		BEST3	54	37	31	29	37	45
		BEST4	2	10	1	6	0	1
		BET1	593	582	512	444	546	486
		BET1L	771	887	783	649	803	889
		BEX1	18	19	19	62	33	44
		BEX2	308	304	293	305	262	270
		BEX3	4909	5309	4617	4402	4110	4204
		BEX4	138	136	162	358	359	312
		BEX5	106	117	110	78	99	82
		BFAR	1335	1467	1221	1098	1151	1262
		BFSP1	227	210	160	214	218	207
		BFSP2	0	0	0	0	0	0
		BGLAP	0	0	0	4	0	0
		BGN	0	0	0	0	0	0
		BHLHA15	0	0	0	0	0	0
		BHLHA9	0	0	0	0	0	0
		BHLHB9	328	330	257	234	278	353
		BHLHE22	0	0	0	3	4	1
		BHLHE23	0	0	0	0	0	0
		BHLHE40	494	392	346	322	286	447
		BHLHE41	141	114	104	174	177	168
		BHMG1	3	8	2	2	0	2
		BHMT	0	0	0	0	0	0
		BHMT2	0	0	0	0	0	0
		BICC1	460	473	382	264	264	334
		BICD1	340	331	207	251	249	300
		BICD2	1633	1707	1391	1100	1323	1517
		BICDL1	30	25	31	32	40	23
		BICDL2	2	9	10	5	4	11
		BID	668	724	539	647	628	701
		BIK	6	3	1	12	4	5
		BIN1	502	542	482	580	488	502
		BIN2	0	1	1	0	0	0
		BIN3	159	189	154	119	126	179
		BIRC2	2972	2904	2381	1707	2277	2355
		BIRC3	412	308	250	227	300	315
		BIRC5	5104	5301	4263	4037	4135	3779
		BIRC6	997	1294	1007	718	1004	1108
		BIRC7	4	0	0	0	0	0
		BIRC8	0	0	0	0	0	0
		BIVM	256	217	151	196	168	194
		BIVM-ERCC5	0	0	0	0	0	0
		BLACE	0	0	0	0	0	0
		BLCAP	1901	1806	1535	1388	1319	1593
		BLID	10	1	17	7	9	14
		BLK	4	3	4	0	5	2
		BLM	684	776	602	549	605	737
		BLMH	1718	1748	1265	1325	1263	1374
		BLNK	0	2	3	0	1	0
		BLOC1S1	9	12	9	6	13	23
		BLOC1S2	1208	1157	968	1002	1129	1073
		BLOC1S3	208	210	166	220	199	201
		BLOC1S4	509	553	499	496	513	574
		BLOC1S5	671	710	523	503	580	573
		BLOC1S5-TXNDC5	0	0	0	0	0	0
		BLOC1S6	1464	1398	1186	962	1263	1266
		BLVRA	578	591	487	593	541	515
		BLVRB	317	301	259	308	251	299
		BLZF1	555	569	471	398	593	550
		BMF	37	59	29	46	46	65
		BMI1	2448	2207	1701	1609	1776	1887
		BMP1	234	186	161	206	209	217
		BMP10	0	0	0	0	0	0
		BMP15	0	0	0	0	0	0
		BMP2	203	181	163	216	233	225
		BMP2K	1687	1800	1458	831	1113	1245
		BMP3	11	9	18	13	23	13
		BMP4	2500	2161	1858	1343	1632	1891
		BMP5	0	0	0	0	1	0
		BMP6	91	66	73	77	71	95
		BMP7	59	93	83	212	127	174
		BMP8A	0	1	0	1	0	3
		BMP8B	99	88	104	63	88	98
		BMPER	53	74	41	38	44	44
		BMPR1A	974	920	718	619	773	757
		BMPR1B	58	45	43	57	79	60
		BMPR2	883	902	672	494	748	837
		BMS1	2627	2970	2481	2049	2205	2534
		BMT2	297	263	221	217	331	291
		BMX	0	0	0	1	0	0
		BNC1	1	3	1	11	2	8
		BNC2	9	3	3	13	12	17
		BNIP1	565	621	524	455	454	498
		BNIP2	2149	1902	1594	1451	1769	1747
		BNIP3	7149	7234	6297	6970	7456	6821
		BNIP3L	1888	1685	1537	1457	1680	1725
		BNIPL	0	2	2	4	7	4
		BOC	80	95	100	85	86	73
		BOD1	2146	2126	2223	1646	1806	1969
		BOD1L1	1267	1393	1134	696	1213	1220
		BOD1L2	0	0	0	0	0	0
		BOK	714	800	774	444	505	526
		BOLA1	21	9	10	58	21	38
		BOLA2	0	2	1	2	2	5
		BOLA2B	0	1	0	0	0	1
		BOLA3	1018	812	877	809	813	723
		BOLL	0	0	0	0	0	0
		BOP1	4023	4884	4329	3214	3010	3421
		BORA	607	733	503	474	486	499
		BORCS5	174	172	176	176	190	201
		BORCS6	306	247	278	203	266	279
		BORCS7	293	268	207	348	271	311
		BORCS7-ASMT	0	0	0	0	0	0
		BORCS8	84	118	72	87	79	69
		BORCS8-MEF2B	0	2	0	0	0	0
		BPGM	486	462	388	450	435	456
		BPHL	213	211	225	251	217	245
		BPI	1	1	0	1	2	1
		BPIFA1	0	0	0	0	0	0
		BPIFA2	0	0	0	0	0	0
		BPIFA3	0	0	0	0	0	0
		BPIFB1	0	0	0	0	0	0
		BPIFB2	0	0	0	0	0	0
		BPIFB3	0	0	0	0	0	0
		BPIFB4	0	0	0	0	0	0
		BPIFB6	0	0	0	0	0	0
		BPIFC	0	0	0	0	0	0
		BPNT1	1006	917	971	778	886	873
		BPTF	868	1092	901	714	931	1191
		BPY2	0	0	0	0	0	0
		BPY2B	0	0	0	0	0	0
		BPY2C	0	0	0	0	0	0
		BRAF	381	437	314	285	404	392
		BRAP	890	966	770	577	746	832
		BRAT1	651	822	637	654	650	653
		BRCA1	901	1021	847	678	727	850
		BRCA2	430	495	362	271	394	405
		BRCC3	1753	1783	1356	1097	1394	1512
		BRD1	488	531	452	460	500	518
		BRD2	7929	8133	6719	7096	7755	8505
		BRD3	768	756	652	577	682	736
		BRD4	2885	3727	2886	2318	2720	3653
		BRD7	1687	1971	1492	1527	1630	1601
		BRD8	1979	2296	1742	1726	1855	2051
		BRD9	903	1174	870	729	840	887
		BRDT	0	0	0	0	0	0
		BRE	939	1054	789	776	746	787
		BRF1	953	1009	861	790	786	934
		BRF2	163	171	148	176	134	140
		BRI3	1775	1806	1806	1597	1446	1814
		BRI3BP	912	1045	955	648	871	881
		BRICD5	18	42	32	25	28	25
		BRINP1	0	0	0	0	0	0
		BRINP2	26	6	18	23	27	17
		BRINP3	7	14	10	12	16	26
		BRIP1	874	934	641	468	691	760
		BRIX1	1960	2338	1819	1570	1655	1600
		BRK1	3974	3899	3106	3267	3201	3169
		BRMS1	1563	1865	1569	1485	1365	1492
		BRMS1L	1092	1002	832	750	942	959
		BROX	1162	1199	806	913	925	996
		BRPF1	665	792	706	609	584	746
		BRPF3	2044	2377	2005	1715	2341	2629
		BRS3	0	0	0	0	1	0
		BRSK1	347	355	269	249	253	306
		BRSK2	43	69	87	176	153	150
		BRWD1	762	729	591	516	626	660
		BRWD3	962	917	763	465	818	900
		BSCL2	34	20	11	12	19	23
		BSDC1	856	840	763	897	960	977
		BSG	12167	13945	10163	11740	10462	12040
		BSN	11	21	15	15	19	41
		BSND	4	0	0	0	0	0
		BSPH1	0	0	0	0	0	0
		BSPRY	5	15	8	11	6	10
		BST1	62	50	47	62	52	49
		BST2	531	391	313	431	387	395
		BSX	0	0	0	0	3	0
		BTAF1	801	929	741	531	807	834
		BTBD1	4333	4257	3500	3106	3804	3842
		BTBD10	1191	1094	1009	592	819	875
		BTBD11	8	14	16	24	21	24
		BTBD16	1	1	1	0	1	1
		BTBD17	0	0	0	0	0	0
		BTBD18	0	0	0	0	0	0
		BTBD19	64	56	57	81	76	75
		BTBD2	655	815	787	1039	917	1161
		BTBD3	1242	1389	1015	923	1254	1218
		BTBD6	1117	1282	1087	997	1015	1050
		BTBD7	802	958	784	530	764	900
		BTBD8	4	5	6	4	4	16
		BTBD9	385	453	339	295	430	489
		BTC	13	5	4	13	12	13
		BTD	520	500	409	429	374	425
		BTF3	19640	20035	16940	13948	14352	14856
		BTF3L4	2137	2274	1807	1475	1794	1767
		BTG1	3211	3015	2255	2930	2711	2952
		BTG2	24	39	39	94	76	66
		BTG3	1794	1909	1407	1167	1275	1369
		BTG4	0	1	3	0	0	0
		BTK	9	1	5	9	4	1
		BTLA	2	0	0	3	1	1
		BTN1A1	0	0	0	3	1	1
		BTN2A1	1172	1160	938	885	1006	1118
		BTN2A2	622	662	467	481	561	675
		BTN3A1	376	334	326	234	303	314
		BTN3A2	655	679	591	482	539	641
		BTN3A3	322	375	287	295	277	376
		BTNL2	0	3	0	0	0	0
		BTNL3	0	0	0	0	0	0
		BTNL8	0	0	0	0	0	0
		BTNL9	6	18	2	26	17	16
		BTRC	524	610	438	445	503	500
		BUB1	3499	3631	2557	2093	2420	2556
		BUB1B	1574	1567	1236	955	1181	1200
		BUB1B-PAK6	0	0	0	0	0	0
		BUB3	11172	11929	9059	7240	8250	8639
		BUD13	1000	1085	957	697	860	801
		BUD31	1630	2007	1716	1621	1566	1699
		BVES	10	13	19	24	38	28
		BX004987.1	0	9	7	4	7	1
		BX072566.1	0	0	0	0	0	0
		BYSL	2700	3113	2385	2037	2042	2337
		BZW1	12418	12244	9932	8013	10181	10253
		BZW2	2234	2464	1776	1691	1784	1835
		C10orf10	179	160	147	275	207	271
		C10orf105	0	0	0	2	2	0
		C10orf107	7	3	0	4	1	0
		C10orf11	0	0	0	0	4	2
		C10orf113	0	0	0	0	0	0
		C10orf120	0	0	0	0	0	0
		C10orf128	0	0	0	0	0	0
		C10orf142	0	0	0	0	0	0
		C10orf35	78	94	67	86	90	79
		C10orf53	0	0	0	0	0	0
		C10orf55	860	1308	1069	415	550	566
		C10orf62	3	0	0	1	0	1
		C10orf67	6	8	11	4	3	4
		C10orf71	0	0	0	0	0	0
		C10orf76	703	724	542	490	585	618
		C10orf82	2	6	1	5	3	5
		C10orf88	551	539	363	379	392	446
		C10orf90	9	9	8	23	18	17
		C10orf95	5	6	6	4	5	9
		C10orf99	0	0	0	0	0	2
		C11orf1	402	409	296	331	359	344
		C11orf16	1	2	0	0	2	0
		C11orf21	0	0	0	0	0	0
		C11orf24	960	1152	913	778	900	972
		C11orf40	0	0	0	0	0	0
		C11orf42	0	0	0	0	0	0
		C11orf45	186	176	121	87	127	100
		C11orf49	317	356	266	327	268	287
		C11orf52	0	0	0	0	0	0
		C11orf53	0	0	0	0	0	0
		C11orf54	446	487	356	358	416	441
		C11orf57	1655	1580	1350	1073	1293	1372
		C11orf58	5122	4821	4153	3819	4398	4329
		C11orf63	110	120	93	61	84	126
		C11orf65	9	12	18	15	18	9
		C11orf68	1079	1039	1002	891	829	1039
		C11orf70	52	52	50	31	30	42
		C11orf71	166	87	115	91	136	110
		C11orf74	306	289	278	295	285	262
		C11orf80	267	182	227	152	185	209
		C11orf84	1378	1510	1382	1151	1239	1276
		C11orf86	14	10	0	7	14	14
		C11orf87	0	0	0	0	0	3
		C11orf88	0	0	0	0	0	0
		C11orf91	4	5	1	11	3	4
		C11orf94	0	1	0	0	0	1
		C11orf95	793	851	792	761	869	942
		C11orf96	77	39	25	63	41	46
		C11orf97	0	0	0	0	0	0
		C11orf98	3	0	0	0	1	1
		C12orf10	754	1046	773	709	639	716
		C12orf29	1205	1108	858	714	962	953
		C12orf4	605	557	455	427	532	556
		C12orf40	0	0	0	4	0	0
		C12orf42	0	1	0	1	1	0
		C12orf43	721	806	695	613	709	755
		C12orf45	333	385	322	299	321	322
		C12orf49	1469	1631	1395	1145	1273	1376
		C12orf50	1	3	0	4	0	2
		C12orf54	0	0	0	0	0	0
		C12orf56	0	0	0	0	0	0
		C12orf57	1851	1904	1832	1753	1805	1853
		C12orf60	35	55	25	40	38	34
		C12orf65	776	889	686	568	602	637
		C12orf66	63	44	47	54	58	67
		C12orf71	0	0	0	0	0	0
		C12orf73	247	247	226	200	211	252
		C12orf74	0	0	0	0	0	0
		C12orf75	5020	5064	4464	2505	3222	3350
		C12orf76	121	113	82	109	101	115
		C14orf1	832	889	639	774	748	733
		C14orf105	38	41	23	27	52	43
		C14orf119	2176	2303	1751	1832	1687	1893
		C14orf132	8	12	10	18	17	17
		C14orf159	425	341	272	304	290	318
		C14orf166	5556	5622	4650	4012	4289	4535
		C14orf177	0	0	0	0	0	0
		C14orf178	10	17	4	1	9	6
		C14orf180	0	0	0	0	0	0
		C14orf2	1755	1800	1588	1372	1516	1275
		C14orf28	123	93	73	66	67	89
		C14orf37	209	241	170	197	200	224
		C14orf39	0	0	3	3	0	0
		C14orf79	106	147	88	133	154	102
		C14orf80	495	534	472	497	384	405
		C14orf93	231	310	210	173	167	196
		C15orf38-AP3S2	0	0	0	0	0	0
		C15orf39	1024	1135	876	943	974	1089
		C15orf40	632	647	500	510	499	553
		C15orf41	395	413	268	208	225	263
		C15orf48	66	62	54	41	38	80
		C15orf52	1103	1379	918	1013	904	1045
		C15orf53	0	0	0	0	0	0
		C15orf57	332	318	313	265	271	315
		C15orf59	10	17	8	25	23	26
		C15orf61	235	297	225	173	225	275
		C15orf62	1	6	0	4	2	1
		C15orf65	9	13	11	20	18	15
		C16orf45	580	497	470	502	526	598
		C16orf46	0	0	0	0	0	0
		C16orf52	457	480	390	360	488	407
		C16orf54	0	3	1	3	3	3
		C16orf58	744	778	648	672	650	750
		C16orf59	352	487	318	350	379	394
		C16orf62	538	543	464	514	482	526
		C16orf70	372	326	285	228	289	321
		C16orf71	4	6	10	3	4	5
		C16orf72	1726	1611	1209	1301	1426	1479
		C16orf74	155	154	163	70	106	113
		C16orf78	0	0	0	0	0	0
		C16orf82	0	0	2	0	0	0
		C16orf86	9	3	6	4	2	6
		C16orf87	302	232	256	266	282	257
		C16orf89	3	0	1	2	3	11
		C16orf90	0	0	0	0	0	0
		C16orf91	280	275	303	213	240	298
		C16orf92	0	0	0	0	0	0
		C16orf95	2	11	10	5	10	27
		C16orf96	0	2	3	0	0	1
		C17orf100	52	36	35	26	37	45
		C17orf105	0	0	1	0	2	5
		C17orf107	10	18	6	13	12	18
		C17orf47	0	0	0	0	4	2
		C17orf49	4	14	3	8	2	4
		C17orf50	0	0	0	0	0	0
		C17orf51	595	750	577	526	608	648
		C17orf53	238	271	188	209	156	209
		C17orf58	390	458	358	372	410	409
		C17orf62	863	962	778	876	837	857
		C17orf64	3	2	3	0	4	0
		C17orf67	78	139	73	92	79	93
		C17orf74	0	1	0	0	0	0
		C17orf75	648	591	526	421	475	498
		C17orf78	0	0	0	0	0	0
		C17orf80	986	1087	885	692	842	996
		C17orf97	32	27	31	38	25	47
		C17orf98	0	0	0	0	0	0
		C17orf99	0	0	0	0	0	0
		C18orf21	601	640	501	534	545	557
		C18orf25	1041	1059	843	640	858	972
		C18orf32	19	26	13	31	23	23
		C18orf54	716	668	470	395	533	506
		C18orf63	0	0	2	0	0	0
		C18orf8	866	816	716	638	638	730
		C19orf12	683	648	582	437	480	496
		C19orf18	1	2	1	4	0	2
		C19orf24	799	972	902	949	831	907
		C19orf25	340	447	404	437	404	451
		C19orf33	10	11	4	1	9	5
		C19orf35	0	1	0	0	0	0
		C19orf38	4	3	2	1	3	1
		C19orf43	9336	9858	9196	7796	7808	8137
		C19orf44	327	511	366	325	349	397
		C19orf45	3	5	0	3	3	0
		C19orf47	715	879	752	593	667	664
		C19orf48	3065	3710	3142	2702	2788	2859
		C19orf53	2726	3412	3015	2757	2738	3140
		C19orf54	487	573	412	437	457	569
		C19orf57	221	199	158	128	182	182
		C19orf60	907	1009	916	1038	917	892
		C19orf66	341	304	290	253	241	305
		C19orf67	0	0	0	0	0	0
		C19orf68	639	634	614	434	347	405
		C19orf70	828	991	902	756	676	790
		C19orf71	2	1	4	7	5	3
		C19orf73	11	28	35	15	11	16
		C19orf81	2	29	1	32	24	20
[truncated: 17,847 more rows]

## Sheet: Fig2D
Relative RFP%																						Two-sided Student’s t-test
	sgCtrl#1				sgCtrl#2				sgRAC1#1				sgRAC1#2				sgRAC1#3						sgRAC1#1		sgRAC1#2		sgRAC1#3
0	100	100	100		100	100	100		100	100	100		100	100	100		100	100	100			Days	sgCtrl#1	sgCtrl#2	sgCtrl#1	sgCtrl#2	sgCtrl#1	sgCtrl#2
3	142.2	158.5	140.2		116.6	136.3	129.4		96	98.7	97.7		101.4	101.7	101.9		90.5	87.5	88.1			3	0.00106814	0.00676958	0.00144769	0.0111327	0.00057741	0.00268752
6	140.5	146.1	144.6		119.6	134.5	120.8		49.3	47.3	61.5		46.9	46.9	47.9		45.2	47.8	43.2			6	4.34192e-05	0.000377277	5.8558e-07	8.44215e-05	1.33862e-06	8.8396e-05	*
9	138.1	143.4	145.6		111.6	125.4	130.3		28.1	24.3	49.9		21.2	22.7	22.8		19.6	24.5	18			9	0.000197544	0.000820817	7.8372e-07	5.82423e-05	2.10145e-06	6.77223e-05	*
12	121.7	135	133.5		134	103.1	117.4		17.9	18.5	17.2		11.7	13	13.5		11.2	9.1	8.5			12	1.19217e-05	0.000358854	1.01405e-05	0.000296407	9.52073e-06	0.000266819	*

## Sheet: Fig2E
Apoptosis %
	sgCtrl#1			sgCtrl#2			sgRAC1#1			sgRAC1#2
Apoptosis %	4.5	2.2	1.21	7.09	5.27	1.35	26.4	20.9	14.9	20.2	27.4	26.1
Two-sided Student’s t-test
	sgCtrl#1	sgCtrl#2	sgRAC1#1	sgRAC1#2
sgCtrl#1		0.378449	0.00638817	0.000822146
sgCtrl#2	0.378449		0.0122917	0.00200225

## Sheet: Fig2F
G1 phase %
	sgCtrl#1			sgCtrl#2			sgRAC1#1			sgRAC1#2
G1 phase %	55.9	54.2	58.1	56.3	55.7	56	79.2	76.1	77.1	70.9	71.9	70.9
Two-sided Student’s t-test
	sgCtrl#1	sgCtrl#2	sgRAC1#1	sgRAC1#2
sgCtrl#1		0.956253	0.00012342	0.000209217
sgCtrl#2	0.956253		2.08524e-05	2.20971e-06

## Sheet: Fig2H
Cell size (µm2)
sgCtrl	sgITGAV	sgRAC1		Two-sided Student’s t-test
652.3	73.8	109.9			sgITGAV	sgRAC1
455.5	91.7	114.7		sgCtrl	2.35449e-15	1.56921e-14
419.2	338	78.4
176.1	264.4	216.3			sgRAC1
661.5	131.3	119.6		sgITGAV	0.45195
395	124.8	128.3
207.1	80.7	134
217	120.2	158.7
913.9	100.8	146.8
713.4	113.7	110.9
631.9	151	143.9
384.7	106.4	109.9
302.6	143.2	113.5
500.6	96.4	69.7
423.5	78.2	126.3
262.9	73.6	119.6
522.6	303.3	81.7
496.9	183.2	91.9
403.1	163.8	101.4
321	61.2	143
770.2	68.4	87.8
427	106.3	139.8
693.7	88.1	137.1
632.7	105.2	125.1
944.6	149.6	78.4
946.9	113.5	203.4
360.6	126.4	134.4
366.4	82.5	131.6
929.8	63.9	101.6
713.4	89.3	178
	458.5	173.1
	391.2	98
	121.1	143.9
	76.9
	71.1
	128.6
	106
	109.9
	152.4
	116.1
	146.2
	124.4
