# Supplementary material for: A novel class of inhibitors that disrupts the stability of integrin heterodimers identified by CRISPR-tiling-instructed genetic screens
Source: Nat Struct Mol Biol. 2024 Feb 5;31(3):465–75. doi: 10.1038/s41594-024-01211-y (PMC10948361; doi:10.1038/s41594-024-01211-y)
Supplement: Supplementary file 10 — Statistical source data. [file 41594_2024_1211_MOESM10_ESM.xlsx]

## Sheet: Fig3C
CRISPR fold change
sgRNA_ID	sequence	MDA231	PANC1
sg_hITGA1_1374_a	TGGCCTGTATGATTGTACCG	0.440878	0.696513
sg_hITGA1_691_a	TGCAACAAGTACCTCTTCGG	0.245555	0.497004
sg_hITGA1_1870_s	ACAGCGTATTCCATCAGGTG	0.831256	0.366906
sg_hITGA1_941_s	ATTCTTGGCAGCTATAACCG	0.677676	0.539693
sg_hITGA1_276_a	GGTAGATCCAACTTTACACA	1.13213	1.25194
sg_hITGA1_2287_s	TAAGCACTCCTTCTACATGT	0.643553	0.542924
sg_hITGA1_461_a	AATTCACGACTTGAAATGTG	0.891469	0.51246
sg_hITGA1_2069_s	AAGAAAAACTGCCATATGGA	0.653787	0.349077
sg_hITGA1_1197_s	GAGCAGTAGGAGCCTATGAT	1.03205	0.945562
sg_hITGA1_1621_s	GTTTGAATATCAAATGAGCC	0.865278	0.630904
sg_hITGA1_1869_s	CACAGCGTATTCCATCAGGT	0.412117	0.421672
sg_hITGA1_691_s	TAAGTATTCTTCCACCGAAG	0.711612	0.727189
sg_hITGA1_290_s	TGTGTAAAGTTGGATCTACC	0.475528	0.672595
sg_hITGA1_1697_s	GAAAACAAAAATGAGCCATG	0.516562	0.681277
sg_hITGA1_553_s	TTCCAACAGTATTTACCCAT	0.795793	0.599232
sg_hITGA1_1498_s	AACAACAACTGACATTGACA	0.935589	0.508073
sg_hITGA1_2171_a	TTAGTGAATCTAGGGTGACA	221.516	0.398504
sg_hITGA1_794_s	GAGGCATTCACGGAAGCCCG	0.277446	0.554374
sg_hITGA1_552_s	GTTCCAACAGTATTTACCCA	0.86679	0.734372
sg_hITGA1_1769_s	GGATTTAATGACATCGTGAT	1.00132	0.936803
sg_hITGA1_1382_s	CAGCCTCGGTACAATCATAC	0.961261	0.725828
sg_hITGA1_1996_s	TGTTTGTAGGTCCCGAGATG	0.29263	0.42428
sg_hITGA1_1934_s	GAAATGGATTTAAATGGTGA	0.943092	1.08061
sg_hITGA1_1745_a	CATTAAATCCATCAAGATTG	1.43772	0.853399
sg_hITGA1_1916_a	CATTTAAATCCATTTCTCCG	0.545405	8.83628
sg_hITGA10_542_a	AGGTCTGAACTTCAGACCAG	1.05998	1.00554
sg_hITGA10_1825_a	ACTTCGGCCAAAGTAGCTGA	0.660319	4.7708
sg_hITGA10_1367_s	GCTCCTCGATTTAGACATCG	0.630051	0.687706
sg_hITGA10_781_s	AGGGTTCAGTCAGTCCCATG	0.548579	0.589126
sg_hITGA10_2059_a	CCAGCGACCAGGAGTACGGG	0.661024	0.524562
sg_hITGA10_1138_a	TCCAACCTTTAGCCGATGAG	0.933121	0.906571
sg_hITGA10_272_a	CAGGCATCTTCTCACCTAAG	0.772156	0.740071
sg_hITGA10_2247_s	AGGATACATCAGATTACCTC	0.631062	1.14851
sg_hITGA10_1633_a	GCCAAACCGAGCATCCTGGG	0.608243	0.57095
sg_hITGA10_959_a	CAATAGTTCTAATTTCTCTC	0.477696	0.658808
sg_hITGA10_670_s	CCTGGGAGATTTCCGAACGA	0.482659	4.14265
sg_hITGA10_641_a	CCAGGGACCACTCATGTACA	0.829715	0.661553
sg_hITGA10_566_a	GTTTCCCTACCAGTCTTCGT	0.39474	1.46314
sg_hITGA10_713_s	AAGAACCTCAGTCGGCGGGA	0.728079	0.541504
sg_hITGA10_705_s	GAGCAGCAAAGAACCTCAGT	0.608835	0.342165
sg_hITGA10_874_s	TGCAGCACTAAAGGCCTGTG	1.34734	0.800886
sg_hITGA10_1841_a	CTAGCCGACCATCCACACTT	0.621883	1.82053
sg_hITGA10_1490_s	CCATTGGATACAGATAGGGA	0.837633	0.434299
sg_hITGA10_645_s	GGGAGAGCCCTGTACATGAG	0.614432	0.917599
sg_hITGA10_748_s	GACTGCCCAAGCAATAATGG	0.486329	0.686649
sg_hITGA10_1359_a	TTTCCTCGATGTCTAAATCG	1.01987	1.27341
sg_hITGA10_430_s	TTCTGGGATATGTGCCCGTG	0.822798	0.971943
sg_hITGA10_2107_a	AGTCCATTCATCCAGTGATG	0.765957	0.609905
sg_hITGA10_1046_s	ACTGACATTGTGGATGCACT	0.587477	0.466624
sg_hITGA10_1862_s	GATGGTCGGCTAGATCTGGA	0.602809	0.735801
sg_hITGA11_2109_s	ATGAGAGGCGGTATACACCG	0.751227	0.56237
sg_hITGA11_915_s	TGGGCTACTACAACCGCAGG	0.855775	0.538369
sg_hITGA11_1453_s	CTTTGGGAGTGAAATCACCT	0.726874	0.700403
sg_hITGA11_260_s	AACTGCACCAAACTCAACCT	0.816437	0.663941
sg_hITGA11_1223_a	ACTCTTTCAGGTAGGACTCG	0.803039	0.864253
sg_hITGA11_1882_a	CAGAATCACAGCGTTGCCAA	0.880057	0.978221
sg_hITGA11_1678_s	GGATTCCTACAATGACGTGG	0.742649	0.499628
sg_hITGA11_533_a	AGTGCTGAACCTCCACCCAG	1.13076	0.682488
sg_hITGA11_2311_a	ATGTACCGAGACTCTGAGAG	0.829594	0.724087
sg_hITGA11_724_a	TTCAATGCCAAATGCCGTCC	0.684186	0.593312
sg_hITGA11_886_s	CAACGTAACAAGATATGCGG	1.05998	1.00554
sg_hITGA11_1520_s	GCACCCATGTACTTCAACGA	0.595246	1.16395
sg_hITGA11_2110_s	TGAGAGGCGGTATACACCGA	0.74823	0.731707
sg_hITGA11_883_s	AGACAACGTAACAAGATATG	1.56928	0.869061
sg_hITGA11_1341_a	TTGCCCGTGTGGTTGAACCG	0.926365	0.703501
sg_hITGA11_1412_s	ACCATCCACCAGGCTATGCG	0.855685	0.83348
sg_hITGA11_371_a	CACACTCATGAGACCAGAGG	0.497852	0.744148
sg_hITGA11_374_a	TCCCACACTCATGAGACCAG	0.399433	0.656866
sg_hITGA11_2260_s	CTCAGTCGAGTATTCCCTGG	0.549226	0.607347
sg_hITGA11_1829_a	CATTGAGGTCCAATTGCCCG	0.574668	0.772189
sg_hITGA11_1349_s	GCCCCCCGGTTCAACCACAC	0.777791	0.864522
sg_hITGA11_1243_s	CTACCTGAAAGAGTTCCCCG	0.521681	0.617344
sg_hITGA11_405_s	GGAGCTCCTACTACACCACA	1.06119	0.855967
sg_hITGA11_1675_s	CCAGGATTCCTACAATGACG	0.733204	0.77441
sg_hITGA11_1354_s	CCGGTTCAACCACACGGGCA	0.85082	0.583295
sg_hITGA2_433_s	TGGGAATCAGTATTACACAA	1.05998	1.00554
sg_hITGA2_912_s	GCAACCATGACAATATACTG	0.972614	0.83322
sg_hITGA2_2078_s	ACTAAGCAAAACAATCAAGT	0.597431	0.447759
sg_hITGA2_1775_s	TACATTTACAATGGTCATCA	0.553798	1.1616
sg_hITGA2_1139_s	CAGATGGAAATGTCACAAGT	0.59024	0.69477
sg_hITGA2_2291_s	GACATCAGTCTGGAAAACCC	0.332139	0.86451
sg_hITGA2_734_s	TCCCAGACATCCCAATATGG	0.601062	0.685934
sg_hITGA2_1390_a	ACTATATAGCACTATCTGGC	0.500126	0.471036
sg_hITGA2_201_s	GGTTACTGGTTGGTTCACCC	0.434029	0.69058
sg_hITGA2_1597_s	CTACCTGTTTACTATCAAAG	0.973192	1.24451
sg_hITGA2_1906_a	AAAGGCACCAATAGACACAT	0.879669	0.891338
sg_hITGA2_365_s	TTGATCCTCACCAGGAACAT	0.468111	0.553932
sg_hITGA2_400_s	GAAGACATGTGGTCCTCTGT	0.409366	0.552198
sg_hITGA2_736_s	CCAGACATCCCAATATGGTG	0.778432	0.644787
sg_hITGA2_905_a	CAAACCTCAGTATATTGTCA	0.543407	0.714928
sg_hITGA2_2216_a	GTATATAAATGATGTGCTCG	0.734488	0.982544
sg_hITGA2_2077_s	TACTAAGCAAAACAATCAAG	0.390317	0.919044
sg_hITGA2_1801_s	TATCCGCACAAAGTATTCCC	0.752236	0.776939
sg_hITGA2_1885_s	TGGCTATGGAGATTTAAATG	0.667948	0.675664
sg_hITGA2_347_a	TCCTGGTGAGGATCAAGCCG	0.569987	0.85448
sg_hITGA2_341_s	ATGAAAACCAACATGAGCCT	0.825015	0.973548
sg_hITGA2_1938_s	TTGGACAAGTGGTTCAACTC	0.200365	1.10799
sg_hITGA2_1529_s	ATTACAGACGTGCTCTTGGT	0.597994	0.890331
sg_hITGA2_1138_s	TCAGATGGAAATGTCACAAG	1.02484	1.03614
sg_hITGA2_1238_s	ATTGTCCAGAAGACATCTCA	1.02483	0.744578
sg_hITGA2B_988_s	GGCTGTCACTGACGTCAACG	0.773894	0.656938
sg_hITGA2B_817_a	ATCCCCGTCGAACTCGCCCA	0.553935	0.484064
sg_hITGA2B_1400_s	ATGTCTATAGACCTGATCGT	0.758234	0.22631
sg_hITGA2B_1802_a	TGGGCGGTAGGGACACATTG	0.420563	0.582921
sg_hITGA2B_1962_a	TTATCTGCCCCAACTAGGAG	0.466941	0.55827
sg_hITGA2B_183_s	TCCACAAGGACAGCCATGGG	0.860258	1.04733
sg_hITGA2B_407_s	TGGAGCGACGTCATTGTGGT	1.51533	0.933678
sg_hITGA2B_595_s	GGACAAGCGTTACTGTGAAG	0.375735	0.479012
sg_hITGA2B_1562_s	TTCAACATCCAGATGTGTGT	0.356133	0.66262
sg_hITGA2B_1182_a	TCCCGGTCGAGGTCGCCCAG	0.779469	0.55493
sg_hITGA2B_854_s	CTATCGCCAGAATATGTCGT	0.410048	0.491693
sg_hITGA2B_1379_s	GCCGTAGACATCGATGACAA	0.517337	0.658021
sg_hITGA2B_1411_s	CCTGATCGTGGGAGCTTACG	0.591834	0.711784
sg_hITGA2B_1399_s	GATGTCTATAGACCTGATCG	0.696548	0.432277
sg_hITGA2B_1357_a	GATGTCTACGGCACCTCGAA	0.320924	0.42669
sg_hITGA2B_1065_s	ACCGAAAACTGGCCGAAGTG	0.957759	0.62495
sg_hITGA2B_993_s	TCACTGACGTCAACGGGGAT	0.887482	0.795681
sg_hITGA2B_826_s	GGCCGTGGGCGAGTTCGACG	0.661714	0.594447
sg_hITGA2B_403_s	CAGCTGGAGCGACGTCATTG	0.650544	0.647847
sg_hITGA2B_1895_s	ACACGAATCGTCCTGGACTG	1.44421	0.839078
sg_hITGA2B_556_s	CACCCTGAGCCGCATTTACG	0.845052	0.776503
sg_hITGA2B_470_s	GAGGCTGAGAAGACGCCCGT	0.89494	0.501929
sg_hITGA2B_785_s	AGCAACCCAGAGTACTTCGA	0.582424	0.283727
sg_hITGA2B_1960_a	ATCTGCCCCAACTAGGAGCG	0.722751	0.728269
sg_hITGA2B_547_a	TTCCACGTAAATGCGGCTCA	0.627732	0.509928
sg_hITGA3_835_s	ACGGCACCGACATATGGGCG	1.22892	0.705939
sg_hITGA3_491_s	GTGGGCAAGTGCTACGTGCG	1.91251	1.02035
sg_hITGA3_1688_a	TGATGGGGCGGAGTTTGTCA	1.23455	0.79998
sg_hITGA3_1414_s	CAACATCGTCCACAAGACCT	1.03084	0.638263
sg_hITGA3_259_a	GTACACAGCACCAGTCCGGT	0.767145	0.74045
sg_hITGA3_1108_a	GCTGGCCACAGATAAACCAA	1.15289	11.8942
sg_hITGA3_1984_s	CGTGACGAACACCCGGACCT	0.768768	0.512099
sg_hITGA3_662_s	GGTGCCTACAACTGGAAAGG	0.284567	0.516391
sg_hITGA3_820_a	GCCCATATGTCGGTGCCGTG	0.738276	1.12635
sg_hITGA3_545_a	TGCTATTGCACATCTCGTTG	1.23492	0.971948
sg_hITGA3_1345_s	CTTCTACCCAGACCTTCTAG	0.924426	0.395772
sg_hITGA3_433_s	CTGTGCCCACCGCTACACCC	0.845214	0.805874
sg_hITGA3_1291_a	CCCACTGAGGGAATAGCCGA	0.602442	0.485798
sg_hITGA3_1395_a	TTGTGGACGATGTTGATGAC	1.47564	0.906799
sg_hITGA3_1302_s	CCTTCGGCTATTCCCTCAGT	0.60099	0.314095
sg_hITGA3_752_a	CTACCTGCATCGTGTACCCT	1.14467	0.668929
sg_hITGA3_1685_a	TGGGGCGGAGTTTGTCACGG	0.605817	0.885164
sg_hITGA3_685_s	CAGCTACATGATTCAGCGCA	0.955762	0.898459
sg_hITGA3_1370_a	CTCACCGCAGCAGCACAATG	0.802146	0.734129
sg_hITGA3_1288_a	ACTGAGGGAATAGCCGAAGG	1.05998	1.00554
sg_hITGA3_764_s	CCAGGGTACACGATGCAGGT	1.0815	1.1665
sg_hITGA3_940_a	ATCATTGTTCAGGTCTGCCA	0.887026	0.675237
sg_hITGA3_647_a	CTTTCCAGTTGTAGGCACCG	0.977753	1.08386
sg_hITGA3_760_s	TATCCCAGGGTACACGATGC	0.527115	0.603612
sg_hITGA3_1592_a	CGGACTCACTGCCGGCAAAG	1.17055	0.869885
sg_hITGA4_510_a	AGTTCTGTTCGTAAATCAGG	1.5426	0.251713
sg_hITGA4_185_a	CTCACCATCGGTTCGCCCCG	0.88552	0.716117
sg_hITGA4_1758_a	CTTCGTTTACTGATGACATG	1.08349	0.925973
sg_hITGA4_806_s	CATACTACCGAAGTAGTCGG	1.05998	1.00554
sg_hITGA4_1990_a	ATCATCTCCAGCATTAAACA	1.01579	0.959783
sg_hITGA4_1076_a	CATATTTGTCACTTCCAACG	0.819042	0.881461
sg_hITGA4_1243_s	GATCTCGTCAACCTTCTCAC	0.717578	0.769011
sg_hITGA4_1479_a	GTTAGATCTATGCACACAGA	0.830245	0.530238
sg_hITGA4_342_a	TCCAAACAAGTCTTTCCACA	0.917427	0.879392
sg_hITGA4_485_a	CTCCATAGCAACCACCAGTG	0.939436	0.577087
sg_hITGA4_424_a	AGTTCCAATACCTACCACGA	1.0039	0.889136
sg_hITGA4_1777_s	CATCAGTAAACGAAGTACAG	1.30564	0.740236
sg_hITGA4_486_a	ACTCCATAGCAACCACCAGT	0.920022	0.53832
sg_hITGA4_703_s	TATAACTACAAATAAATACA	1.03561	0.872665
sg_hITGA4_511_a	CAGTTCTGTTCGTAAATCAG	0.653254	0.597553
sg_hITGA4_1073_s	GCAATGGAAACAAACCTCGT	0.753872	0.695483
sg_hITGA4_1031_s	GTGTTTGTGTACATCAACTC	0.545587	0.623336
sg_hITGA4_202_s	GTCTCGCTTTAGGCTCCTAG	0.31123	0.638673
sg_hITGA4_1723_a	AGCAGCTTCAATCTGAATTG	0.59188	0.671117
sg_hITGA4_258_a	CTGCATCTGTAAATCGCCCC	0.541223	0.726426
sg_hITGA4_767_s	AAAGGATATTCAGTCGGAGC	1.12408	0.883473
sg_hITGA4_485_s	GAAAATAAGCTCCCCACTGG	0.750251	0.433299
sg_hITGA4_197_a	AGTCCAACTCTACTCACCAT	0.53255	2.97998
sg_hITGA4_803_s	CAGCATACTACCGAAGTAGT	0.65629	0.698561
sg_hITGA4_791_a	CGACTACTTCGGTAGTATGC	0.453393	0.52175
sg_hITGA5_1068_s	TGGATCGGACCCCTGACGGG	0.913681	1.16066
sg_hITGA5_1475_a	AGGCACTAGCGGACACGATG	0.485331	0.512294
sg_hITGA5_896_a	GTCTTACATAGCCGTAAGTG	0.648281	0.587897
sg_hITGA5_541_a	AATTCGGGTGAAGTTATCTG	0.478333	0.4787
sg_hITGA5_2000_s	GAGCAGAACCATGTGTACCT	1.03089	0.713723
sg_hITGA5_1771_s	AGAGATGAAGATCTACCTCA	1.05998	1.00554
sg_hITGA5_178_a	CTCCACTGAGAATCCGAAGA	1.18679	0.773944
sg_hITGA5_1264_a	TACAAACACTACTCCCTGCT	0.796321	0.905369
sg_hITGA5_348_s	TTGAATTTGACAGCAAAGGT	1.18592	0.402824
sg_hITGA5_712_a	TTCTGCAATCTGCTCCTGAG	0.661208	0.562905
sg_hITGA5_1047_a	GGGGTCCGATCCATGAGCAG	0.478218	0.560017
sg_hITGA5_1472_a	CACTAGCGGACACGATGGGG	0.40674	31.9052
sg_hITGA5_515_s	GAGCCACTGAGCGACCCCGT	0.58565	0.433481
sg_hITGA5_963_a	CCAAAGTAGGAGGCCATCTG	1.1427	1.04599
sg_hITGA5_754_s	CCCCGAGTACCTGATCAACC	0.685446	0.771104
sg_hITGA5_817_a	AACAGCCACAGAGTATCCTG	0.666478	0.609729
sg_hITGA5_762_s	ACCTGATCAACCTGGTTCAG	0.355316	0.429359
sg_hITGA5_1006_s	GGCCGCCACAGACGTCAATG	0.685892	0.575792
sg_hITGA5_640_s	CTTCAGTGCCGAGTTCACCA	0.948948	1.10963
sg_hITGA5_1522_s	CCCCGCCATGTTCAACCCAG	0.542358	0.549494
sg_hITGA5_417_s	TGGAGTACAAGTCCTTGCAG	0.437181	0.57862
sg_hITGA5_656_a	CTGGTCCACCTAAAACCACA	1.09373	0.825996
sg_hITGA5_514_s	GGAGCCACTGAGCGACCCCG	0.657184	0.498456
sg_hITGA5_213_s	TTTACCGGCCGGGAACAGAC	1.26076	0.820941
sg_hITGA5_331_a	TTTGCTGTCAAATTCAATGG	0.661908	0.418205
sg_hITGA6_625_a	TTTCCAGTTATAAGTACCCG	0.670299	0.609038
sg_hITGA6_1208_s	GGAGCTCCGTATGATGACTT	0.623187	0.539378
sg_hITGA6_2086_s	AGATGGCGATGACGCCCATG	1.01713	0.607978
sg_hITGA6_908_a	CATCGAATATGTGCTCAGGG	0.886949	0.788848
sg_hITGA6_1529_a	TTGAAGGATTATAACCAGCG	1.16414	1.06095
sg_hITGA6_430_s	GCAGCATGTTAATACGAAGC	0.639884	0.65318
sg_hITGA6_1867_s	ACAGGTTCACTTCTTAAAAG	1.5352	1.16045
sg_hITGA6_1702_a	AGCCCTCACCTGTAGCCACA	1.21895	0.704793
sg_hITGA6_240_s	AGAGAGCCAACAGAACGGGA	0.827214	0.670582
sg_hITGA6_1366_a	AATAGTTACTGAATCTGAGA	0.828502	0.560983
sg_hITGA6_1531_a	TATTGAAGGATTATAACCAG	0.745719	0.395343
sg_hITGA6_325_s	TGACCCCACGTCAGAAAGCA	1.05216	0.904616
sg_hITGA6_1328_a	CAGGGTAGGAATTTCGATCA	0.737989	0.765809
sg_hITGA6_854_s	GCTCCCAGAGCCAATCACAG	0.900088	0.677897
sg_hITGA6_626_a	CTTTCCAGTTATAAGTACCC	0.838848	0.797796
sg_hITGA6_317_a	CTTCCTTGCTTTCTGACGTG	1.2965	0.80803
sg_hITGA6_1015_a	ATCTCTATCAAAATACTGTG	0.445841	0.546835
sg_hITGA6_1756_a	TGGCTCTTGGATCTCCACTG	0.696009	0.774552
sg_hITGA6_1606_a	GTTTCGAAACTGAACTCTTG	1.06679	0.845721
sg_hITGA6_1070_s	TATGTCTACATGAACCAGCA	1.25035	0.788626
sg_hITGA6_1346_a	GGGAACCAACAGCAACATCA	0.993747	0.914468
sg_hITGA6_1213_s	TCCGTATGATGACTTGGGAA	1.00497	0.76273
sg_hITGA6_1423_a	TCTGTTAGGAGTTACTGTGA	0.687944	2.12675
sg_hITGA6_500_s	AGGATTGAAGACGATATGGA	1.04198	0.597533
sg_hITGA6_1101_a	TTGGTTCCATTAAGACGAAT	1.09617	1.24707
sg_hITGA7_326_s	TACAGAGTGGACATCGACCA	0.812276	0.541169
sg_hITGA7_1562_s	AGCAGCTATAGCCCTACTGT	0.504409	0.433618
sg_hITGA7_1978_s	CTGTACCCGGGTCAGCGACA	0.501539	0.634494
sg_hITGA7_1242_s	GGAAAGTCTTCATCTACCAT	0.509611	0.380103
sg_hITGA7_869_s	GCCCCCCGCGCCAACCACAA	0.817908	0.739976
sg_hITGA7_670_a	GGTCACAAAAAGCAACCCTG	0.331756	0.442091
sg_hITGA7_2170_s	TGACTCACTGCACTACTCAG	0.609298	0.479277
sg_hITGA7_1768_a	GTAGGACAAGGTCACTACAA	1.05998	1.00554
sg_hITGA7_1052_s	GAGCGCCAAGAAGAGCTGGG	0.887315	0.447773
sg_hITGA7_499_s	TCGCTGCTTTGTGCTCAGCC	1.5196	0.778829
sg_hITGA7_1627_a	ACGGCTCAGGAACGTCACAC	0.638142	0.957122
sg_hITGA7_1626_a	CGGCTCAGGAACGTCACACG	0.60653	0.719891
sg_hITGA7_1585_s	CCTGGACTATGTGTTAGATG	0.628646	0.72218
sg_hITGA7_1499_a	TCCCACCTCACCAGACCGAG	0.89142	0.79774
sg_hITGA7_1027_a	TTGGCGCTCAAAGAAGTAGG	0.44543	0.610901
sg_hITGA7_435_s	GTGCACACCGATATGAGGCA	0.438597	0.463615
sg_hITGA7_1082_s	TATGTGTACTTGAACCAGGG	0.415245	0.280445
sg_hITGA7_1573_a	CGCATCTAACACATAGTCCA	0.466458	0.580251
sg_hITGA7_1599_s	TAGATGCGGACACAGACCGG	0.359587	0.458628
sg_hITGA7_790_a	CGAGTCAATAGAGAAGCCTG	0.475195	0.353225
sg_hITGA7_313_s	GGAGACTGACTGCTACAGAG	0.560924	0.625084
sg_hITGA7_993_s	TGGCTGACCTCAACAGTGAT	1.59092	1.0952
sg_hITGA7_1012_s	TAGCTGGCCAGACCTGATAG	0.406624	0.408808
sg_hITGA7_1709_s	CACCAGCATGACCGAGTCTG	0.984642	0.702313
sg_hITGA7_1607_s	GACACAGACCGGAGGCTCCG	0.928588	0.550895
sg_hITGA8_976_a	GTTAACATCTGATACGACAA	0.852732	0.846998
sg_hITGA8_1394_s	ATAGACAAGAATGATTACCC	0.917015	0.707712
sg_hITGA8_1175_s	GGTAGTGCTATGGCACACTT	0.623632	0.878324
sg_hITGA8_399_s	TCGAGTTCAAATCCAATCAG	1.22574	0.830615
sg_hITGA8_209_a	CGGGTCGGGCGACTTACGTG	0.751767	0.944335
sg_hITGA8_1688_a	GGAAGACGCGATGAGCCTGA	1.52465	0.917992
sg_hITGA8_671_s	CCTGGGAGTTTCTACTGGCA	1.2408	0.850853
sg_hITGA8_1919_s	GCTCACATTCTGGTGGACTG	1.14296	0.899038
sg_hITGA8_1144_a	ACCGAATCTCCCAAACGTCT	1.10887	0.869649
sg_hITGA8_1343_a	AAGTAAAGCCAAATCCGGAA	0.870475	0.575153
sg_hITGA8_1344_a	AAAGTAAAGCCAAATCCGGA	1.04751	0.994145
sg_hITGA8_1032_a	AATTCACGTTCCATAAAGAG	0.978428	0.973227
sg_hITGA8_1244_s	TTTGCAGGCAAGGATCAAAG	0.712354	0.711152
sg_hITGA8_208_a	GGGTCGGGCGACTTACGTGC	0.514978	0.959308
sg_hITGA8_280_a	GGGCCAAGGACAGTAATAGA	0.851619	0.882392
sg_hITGA8_514_a	GTTCTGAATTGCTACATAGC	1.05802	1.18126
sg_hITGA8_550_a	GTTCCGGCAAGGAGAGAACT	1.13803	1.06165
sg_hITGA8_654_s	ACCTTATTGTGGGAGGACCT	1.32821	1.38969
sg_hITGA8_451_a	CCAGTGATATAAAGGAGCAC	1.05998	1.00554
sg_hITGA8_264_s	GCCAGCCCGATATCGTGGAA	1.76986	1.2153
sg_hITGA8_259_s	CACCAGCCAGCCCGATATCG	1.04504	0.823197
sg_hITGA8_1165_s	TGGGAGATTCGGTAGTGCTA	0.966363	0.689519
sg_hITGA8_787_a	ACCAAGGTAACTGTCATCAT	0.830314	1.14067
sg_hITGA8_263_s	AGCCAGCCCGATATCGTGGA	1.18102	0.990106
sg_hITGA8_1219_a	GCCTGCAAAAGGCACTCCGA	0.998742	0.84569
sg_hITGA9_1390_s	AGCAAGGCCTGTCATTACGG	0.57515	0.393208
sg_hITGA9_1213_a	GTACTGAGGGACTATCCCAC	0.688697	0.543555
sg_hITGA9_922_a	CAGGTCAACTGCGCACAAGG	0.617452	0.56492
sg_hITGA9_1865_a	CTGCGGCACAGTCCTCTGAA	17.2169	0.750395
sg_hITGA9_562_s	GTATAAGAAGAAGTACGGAG	0.191993	0.354737
sg_hITGA9_373_s	CCGCGATGATGAGTGGATGG	0.68479	0.694622
sg_hITGA9_1684_a	GAGAGGACTGACCTTCACAT	0.540952	0.769783
sg_hITGA9_723_s	ACGAAGTGATCATGAACAGG	0.50568	0.536156
sg_hITGA9_180_s	ATTTCCACGACAACACGCGC	0.681336	0.670308
sg_hITGA9_1357_a	CCTGAGAAGAACCACGCTGT	0.785019	0.601359
sg_hITGA9_1292_s	TTTGGTCAGTCCATATCGGG	0.674535	0.491735
sg_hITGA9_416_a	AGGAGGGACTTACCAACACA	0.54553	0.868285
sg_hITGA9_362_a	CCCCCATCCACTCATCATCG	0.602274	1.7732
sg_hITGA9_569_s	AAGAAGTACGGAGAGGAACA	0.786531	0.774593
sg_hITGA9_1231_s	GATAGTCCCTCAGTACTCAA	1.41952	0.625014
sg_hITGA9_266_a	GGTCAGGGTTGGTGTGAACA	0.423762	0.594734
sg_hITGA9_477_a	ATGATGTAGCAGAAGCCATG	0.606489	0.62821
sg_hITGA9_311_s	GAACTGGACATGGCTCGAGG	0.571097	0.561693
sg_hITGA9_1864_s	TGAAAGGAATTGCCGTTCAG	1.08053	0.684725
sg_hITGA9_639_a	CCAGCCCAATAAAATGACCC	0.701432	0.666623
sg_hITGA9_332_s	AAGAATCGGGGCACGTCCTG	0.549531	0.51047
sg_hITGA9_1719_a	TAGGCTGCTTCAAACACGAT	1.26695	0.809104
sg_hITGA9_1357_s	AGCCTTCATGTCCGACAGCG	1.35107	0.993935
sg_hITGA9_1025_s	GTCACTGTCTACATCAACAG	1.1215	0.68988
sg_hITGA9_2017_a	GGAAACATTGAAGGACACGT	0.398164	0.790396
sg_hITGAD_2042_a	CACGAGAAGTCAGACGACCT	0.668339	0.780034
sg_hITGAD_848_a	GGCGCACCCCGATAGCGTAG	0.697189	0.870398
sg_hITGAD_1055_s	CAGCACGAGATGTCCCAAGA	0.695	4.60456
sg_hITGAD_1457_s	CATTACTATGAGCAGACCCG	0.228549	0.531716
sg_hITGAD_426_s	TCCCCGACGCCACGCCAGGT	0.520178	0.790096
sg_hITGAD_1237_a	GTTCTGTACCCCCTTCCACA	0.953027	0.769152
sg_hITGAD_251_a	AGGACATGTTCACGGCCTCA	0.461298	0.88494
sg_hITGAD_2257_a	GAAGAGGTCTTGTGAGCCCA	0.654737	0.820786
sg_hITGAD_662_s	GATCCCATCGTCCAACTGAA	0.869208	4.9679
sg_hITGAD_1679_s	TTTCACGGAGCCTCAGAATC	0.95231	0.715149
sg_hITGAD_1858_s	TCTGCCGGTGCTGAAAGTGG	0.497892	0.64253
sg_hITGAD_2105_s	TTGACTCGAAGAAAAACCCT	0.567388	0.716971
sg_hITGAD_1078_s	CTTCAGCACAGCCCTCACAA	0.551703	0.867767
sg_hITGAD_1459_s	TTACTATGAGCAGACCCGAG	0.225638	0.511733
sg_hITGAD_940_s	GCAGGACCACGTGTTCAAGG	0.849356	0.930601
sg_hITGAD_1430_a	AGTAATGGGGGGCCCCAATG	0.651164	0.791885
sg_hITGAD_1344_s	GGAAGAAGGCCGAAGTCACA	1.07086	0.953851
sg_hITGAD_799_a	GATGACATCACTGTATTCCA	0.571362	0.635669
sg_hITGAD_797_a	TGACATCACTGTATTCCAGG	0.683421	0.713119
sg_hITGAD_1288_s	CCGCTACCAGCATACCGGGA	0.370206	0.537586
sg_hITGAD_1991_s	AAAAGCTCACTGGACCAGCT	1.86493	1.31798
sg_hITGAD_798_a	ATGACATCACTGTATTCCAG	0.462312	0.690644
sg_hITGAD_2104_s	TTTGACTCGAAGAAAAACCC	0.700876	0.596162
sg_hITGAD_1609_s	TGAGGACAAGCTGATAGACG	34.8478	0.856091
sg_hITGAD_1573_a	CACATCCCCCAACACTGTCA	0.678267	0.800489
sg_hITGAE_1446_a	GCCCCATGATGTTTGTACCG	1.63425	0.70575
sg_hITGAE_1861_s	GTATATCTACAATGGACACT	0.942919	0.874228
sg_hITGAE_822_s	TCCAGAACATCACTCAAGTG	0.892502	0.767953
sg_hITGAE_2162_a	AGTTGAGAAGTGCCTCGCGG	0.785982	0.799684
sg_hITGAE_305_a	CACTCACCAAAACACCGTGG	0.963604	0.696358
sg_hITGAE_1051_s	TAAGAGTGCTAGGACTGCGA	1.01318	0.646483
sg_hITGAE_519_s	AAGACGATGTGAACACAGCC	1.79157	0.819685
sg_hITGAE_1235_a	GTCAGCCACGTACCTCATCC	0.75552	0.80508
sg_hITGAE_1658_a	CTCCCACCTGCTCGCTGAGA	0.488851	0.576342
sg_hITGAE_1712_a	AGCGGGCATTGGTGAACCCG	0.716758	0.334961
sg_hITGAE_919_s	AAAGGCATCCAAGGTCATGG	0.640362	1.01028
sg_hITGAE_937_a	GTCCTCGAATATGCCACCAT	0.807695	0.690852
sg_hITGAE_2165_a	TGAAGTTGAGAAGTGCCTCG	1.44884	0.964054
sg_hITGAE_1991_s	GGCCTTGCCGACATCACCGT	0.600174	0.704948
sg_hITGAE_959_a	TGACTGTCGTAAGGTTGAGG	0.657096	0.677142
sg_hITGAE_2085_a	ACGACGCCGTTGAAGCCGAT	40.0676	0.821423
sg_hITGAE_246_a	GTTGGGGCTGACTTACCTAC	0.960756	0.625986
sg_hITGAE_308_a	CTGCACTCACCAAAACACCG	0.978031	0.935085
sg_hITGAE_1697_s	TCCTTGGCACGCATACTGAG	0.865298	0.93504
sg_hITGAE_1143_s	ATGGGCTGCTGAGCAAACTG	0.878222	0.814303
sg_hITGAE_960_a	ATGACTGTCGTAAGGTTGAG	1.18281	0.903611
sg_hITGAE_1456_s	TCCACGGTACAAACATCATG	0.362264	0.477964
sg_hITGAE_2196_s	TCACGCTGGATGTGGATGTG	0.665612	0.698679
sg_hITGAE_1713_a	AAGCGGGCATTGGTGAACCC	0.489266	0.590924
sg_hITGAE_992_s	ATCAACTCCCCCAAAATGCA	0.682544	0.794419
sg_hITGAL_341_a	CACACGTTCGAGACAGCCCA	0.691857	0.883588
sg_hITGAL_1402_s	GGAGCTGTGTGGCGTCGACG	0.541315	0.608291
sg_hITGAL_1213_a	CCAGGTCACGGTGTAACCTG	0.254279	0.867854
sg_hITGAL_1897_s	TGAGATCCCAGTGCATGAAG	0.691493	0.689852
sg_hITGAL_571_s	ACTCAGCAACACTTCGTACC	0.868955	0.681871
sg_hITGAL_1720_a	CTGAATTCCTGAGAGCACTT	0.645805	0.627841
sg_hITGAL_1000_s	GAAGAAGATCTATGTCATTG	1.04605	0.968027
sg_hITGAL_793_s	TATCATCATCACGGATGGGG	0.547369	0.708011
sg_hITGAL_2230_s	GACACCGAGGGACCAAAGGG	0.758447	0.653157
sg_hITGAL_374_s	GACCAGAACACCTATCTGAG	0.498684	0.808934
sg_hITGAL_386_a	TCTGGCGGAAGAGGTAACAC	0.394603	0.934538
sg_hITGAL_1554_a	GCTTCTCCAAACCGCCCGAG	0.815682	0.845203
sg_hITGAL_1553_a	CTTCTCCAAACCGCCCGAGT	0.506663	0.720171
sg_hITGAL_1592_s	ACTGCTCTGACAGACATCAA	0.219788	0.610871
sg_hITGAL_1381_s	GATTGGCTCTTATTTCGGTG	0.483323	0.513225
sg_hITGAL_1846_a	CAGGGTGACCATATCCACCA	1.0764	0.916563
sg_hITGAL_1554_s	ACCCCGGCTACCCACTCGGG	0.577977	0.725329
sg_hITGAL_1827_s	AGAGCCAGATGATCGTGCTG	0.691034	1.08105
sg_hITGAL_1353_s	GCCAGGTCCAGACAATCCAT	0.575097	0.707068
sg_hITGAL_1665_s	CTGTGTACATCTTCAATGGG	0.708637	0.694382
sg_hITGAL_1360_s	CCAGACAATCCATGGGACCC	0.609991	0.661406
sg_hITGAL_466_s	TATCAAGGGCAACGTAGACC	0.134293	0.880355
sg_hITGAL_1286_s	GCCCCTCGATACCAGCACAT	0.664167	0.836505
sg_hITGAL_342_a	TCACACGTTCGAGACAGCCC	0.604318	0.815974
sg_hITGAL_736_s	CAGGACAGAGGTGTTCCGGG	1.09339	0.714171
sg_hITGAM_924_a	TGGAACACGTGATCACGAGG	0.417162	0.494737
sg_hITGAM_1643_s	CCAGGAGAGGAGGACAACCG	0.442538	16.0043
sg_hITGAM_2186_a	AGTTCAGGCGCAGCACAATG	0.590303	0.922965
sg_hITGAM_491_a	TCATCCGCCGAAAGTCATGT	0.307275	0.539366
sg_hITGAM_1343_s	GAGTCCAACGCTAATGTCAA	0.802206	0.870113
sg_hITGAM_676_s	GCTGCTTGGGCGGACACACA	0.729299	0.828107
sg_hITGAM_1921_s	ATTTGAGTGTAATGATCAGG	0.152022	0.326666
sg_hITGAM_197_a	AGCCTGTGCTGTAGTCGCAC	0.628218	0.872845
sg_hITGAM_1104_s	GCCCCTTGCTGAGCACTGTG	0.911106	0.913964
sg_hITGAM_798_a	ATGACATCCTCATATCCCAA	0.399864	0.57803
sg_hITGAM_2164_s	TATCTCTTAGAATTGCATCG	0.421272	0.57058
sg_hITGAM_2015_a	GGTCATAAGTCACAACACTC	0.499023	0.682206
sg_hITGAM_927_a	ACCTGGAACACGTGATCACG	0.587627	0.851869
sg_hITGAM_878_a	CTTGGCGGGATTTCTCACTG	0.619356	0.77533
sg_hITGAM_853_s	AGTCATTCGCTACGTCATTG	0.827334	0.912284
sg_hITGAM_425_a	CCAAAGGCAACCCACCTCGG	0.588922	8.0332
sg_hITGAM_1882_s	AATCATGGAGTTCAATCCCA	0.739973	4.36537
sg_hITGAM_1503_s	GTGTTTAGCAGAGGGCTCGG	0.840688	0.50262
sg_hITGAM_1004_s	GAGAAGATCTTTGCGATCGA	0.751944	0.822261
sg_hITGAM_697_s	GGCCACGGGCATCCGCAAAG	0.546041	0.849659
sg_hITGAM_1342_s	GGAGTCCAACGCTAATGTCA	0.871765	0.834691
sg_hITGAM_1858_s	CCAGCCAGTACTGAGAGTCA	0.471484	0.756885
sg_hITGAM_1283_s	GCACCTCGATATCAGCACAT	0.474994	0.793672
sg_hITGAM_725_s	GAGCTGTTTAACATCACCAA	0.68001	0.910046
sg_hITGAM_325_a	ACTGCAAGTCTGGTGCACGG	0.595725	0.849312
sg_hITGAV_1714_s	GGAATTGATAGCGTATCTGC	0.00547804	0.0388361
sg_hITGAV_331_s	AGGCAATAGAGATTATGCCA	1.05998	1.00554
sg_hITGAV_1965_a	GCCTTAACAATCAATGTCAG	0.00940101	0.0797499
sg_hITGAV_1131_a	TCCTGGTCCAGATCTCCCAA	0.00500312	0.0407759
sg_hITGAV_756_s	TTGATGACAGCTATTTGGGT	0.027416	0.104838
sg_hITGAV_1505_a	AGAACCTAACATTAAAACTG	0.0257183	0.136526
sg_hITGAV_516_a	CTATACATACGTGATCTACA	0.00980857	0.00354793
sg_hITGAV_160_a	GCTGGGCACGAAGAAATCCA	0.00626639	0.0158252
sg_hITGAV_1299_a	TTCATTGAATAGCCAAAGCT	0.0189687	0.031423
sg_hITGAV_940_a	CTCATCTCCATTAATGTCAG	0.018148	0.272227
sg_hITGAV_1674_s	AGAACATGACTATTTCAAGG	0.0746713	0.160108
sg_hITGAV_2008_a	AACGATGAGCTCAGCTTCGT	0.00735297	0.0364297
sg_hITGAV_421_a	AGTTCTCCAATGGTACAATG	0.00828334	0.0248978
sg_hITGAV_1945_s	TCAAAAGAAGATCTATATTG	0.0440913	0.179761
sg_hITGAV_1852_s	GCCTGCTAACATTAGTCGAC	0.0679352	0.464698
sg_hITGAV_1713_s	AGGAATTGATAGCGTATCTG	0.00558483	0.0685989
sg_hITGAV_995_s	GCACCTCTCTTCATGGATCG	0.0558228	0.206915
sg_hITGAV_1159_a	AGCAGCAATTGCAATATCTG	0.0138314	0.148537
sg_hITGAV_177_a	GCCACTTACGAAGACGCGCT	0.00803175	0.118844
sg_hITGAV_1964_a	CCTTAACAATCAATGTCAGA	0.228641	0.434187
sg_hITGAV_1842_a	ACCTGTCGACTAATGTTAGC	0.0449176	0.252796
sg_hITGAV_987_a	GAGCCACGATCCATGAAGAG	0.0592759	0.0319091
sg_hITGAV_615_a	CCTTGCCAATAAAAGCTACC	0.144018	0.182413
sg_hITGAV_1675_s	GAACATGACTATTTCAAGGG	0.0156731	0.212903
sg_hITGAV_1181_s	GCAATTGCTGCTCCATATGG	0.00435715	3.90713
sg_hITGAX_1621_s	GCTGACAGACGTGGTCATCG	0.515408	0.842568
sg_hITGAX_2188_a	GTTCAGACGCAAGGTAATGG	0.627088	0.700122
sg_hITGAX_1151_a	AGGTAGGGCTCATATTTGGG	1.11963	0.669394
sg_hITGAX_1347_s	GGATGAAGGCCGAAGTCACG	0.560595	0.697253
sg_hITGAX_188_s	ACAGCTGCCAACCAAACGGG	0.715772	0.609458
sg_hITGAX_493_a	CATCGTGGCAAAGTTGCGGG	0.343322	0.664161
sg_hITGAX_730_s	ATTGTTCCATGCCTCATATG	0.569899	0.770396
sg_hITGAX_1901_a	GACACTCAAACGCAGACCTG	0.538279	2.68216
sg_hITGAX_946_s	GGAACACATATTTAAAGTGG	0.558487	0.801398
sg_hITGAX_2197_a	CAGCGTGAAGTTCAGACGCA	0.806124	0.660984
sg_hITGAX_2266_a	GAAGTATCTCTGAGCATCGG	0.633101	0.730153
sg_hITGAX_334_a	CCCGCACTCGTGGTGCACGG	0.972895	0.767766
sg_hITGAX_348_s	CCGTGCACCACGAGTGCGGG	0.911188	0.767134
sg_hITGAX_1612_s	TGGGGACAAGCTGACAGACG	0.350919	0.56141
sg_hITGAX_2244_s	TCCTTGCCTTCAGAAACCTG	0.471885	0.637745
sg_hITGAX_679_s	GCTGCAAGGGTTTACATACA	0.7023	0.513012
sg_hITGAX_2269_a	CGTGAAGTATCTCTGAGCAT	0.28784	0.623806
sg_hITGAX_1152_a	AAGGTAGGGCTCATATTTGG	0.336531	0.73718
sg_hITGAX_739_s	TGCCTCATATGGGGCCCGTA	0.70075	0.873571
sg_hITGAX_203_s	ACGGGTGGCCTCTACCAGTG	0.810429	0.871623
sg_hITGAX_365_s	GGGAGGAACATGTACCTCAC	0.911058	1.00554
sg_hITGAX_856_s	CATCATCCGCTATGCAATTG	0.573528	0.713723
sg_hITGAX_1042_a	CTGTGCCATCTCCAATTCGA	0.520053	0.621301
sg_hITGAX_725_a	TACGGGCCCCATATGAGGCA	0.804112	1.14075
sg_hITGAX_665_a	TGTATGTAAACCCTTGCAGC	0.452876	0.812552
sg_hITGB1_1351_s	TAGGCCTCTGGGCTTTACGG	0.922454	0.700797
sg_hITGB1_1222_s	GAACGGGGTGAATGGAACAG	0.780906	0.707145
sg_hITGB1_810_s	TTGGCTGGAGGAATGTTACA	1.68473	1.02933
sg_hITGB1_296_s	AATGTAACCAACCGTAGCAA	1.04985	0.985699
sg_hITGB1_1062_a	AATGTTCCTACTGCTGACTT	1.38508	0.943247
sg_hITGB1_606_s	GCACAACACCAGCTAAGCTC	1.68711	1.6578
sg_hITGB1_135_s	AAGCAGGGCCAAATTGTGGG	1.9393	14.1509
sg_hITGB1_1545_s	AAGACATGGATGCTTACTGC	0.994488	1.23751
sg_hITGB1_437_a	ACAGGTCCATAAGGTAGTAG	2.20509	1.40184
sg_hITGB1_938_a	ACCAGGCACTTACATAATAA	2.264	1.06747
sg_hITGB1_1403_s	GAATGTGAATGCCAAAGCGA	1.10374	14.0556
sg_hITGB1_1221_s	AGAACGGGGTGAATGGAACA	0.896924	1.09749
sg_hITGB1_1433_s	GAAAGTCCCAAGTGTCATGA	1.86986	1.1664
sg_hITGB1_1207_s	CAAATCTTACTGCAAGAACG	1.6816	1.17187
sg_hITGB1_352_s	TCAGATCCAACCACAGCAGT	1.51595	1.28102
sg_hITGB1_1454_s	GGAAATGGGACATTTGAGTG	1.58747	1.25333
sg_hITGB1_835_a	AAAGTGAAACCCGGCATCTG	1.40925	1.06316
sg_hITGB1_347_a	GCAAAACCAACTGCTGTGGT	3.08137	1.37813
sg_hITGB1_529_s	TGAAATGAGGAGGATTACTT	1.73754	0.931287
sg_hITGB1_120_s	GTGGAGAATGTATACAAGCA	1.77766	0.879621
sg_hITGB1_180_a	TCATCACATCGTGCAGAAGT	0.782926	0.723401
sg_hITGB1_1531_s	TGAAGTTAACAGTGAAGACA	1.19078	1.02913
sg_hITGB1_248_s	GATGACATAGAAAATCCCAG	1.26121	0.618577
sg_hITGB1_1214_s	TACTGCAAGAACGGGGTGAA	1.32294	0.888627
sg_hITGB1_620_a	AGTTCTGTTCACTTGTGCAA	1.55207	1.02671
sg_hITGB2_380_a	TCAGATAGTACAGGTCGATG	0.847016	0.500368
sg_hITGB2_537_a	TCAGGGTGCGTGTTCACGAA	0.789101	0.785234
sg_hITGB2_655_s	CTCCAACCAGTTTCAGACCG	1.11219	2.18619
sg_hITGB2_189_s	ACTCCATTCGCTGCGACACC	0.739958	0.862668
sg_hITGB2_908_s	CTCCAGGACTACCCATCGGT	0.98673	0.697507
sg_hITGB2_1413_a	ATGTAGCCAGTGTCACACCT	1.11756	0.791221
sg_hITGB2_790_a	GAAATGGAAGCCGTCATCAG	1.17122	0.8615
sg_hITGB2_1219_s	TGGCGTGCAGATCAATGTCC	0.722904	0.65128
sg_hITGB2_1051_s	GTCTGAGGACTCCAGCAATG	0.956472	0.819994
sg_hITGB2_357_s	CGTTCAACGTGACCTTCCGG	1.08251	0.619026
sg_hITGB2_577_s	GCGAAACCCATGCCCCAACA	1.38593	1.01924
sg_hITGB2_603_a	ACGTGCCTGAAGGCAAACGG	0.43963	0.642118
sg_hITGB2_529_a	CGTGTTCACGAACGGCAGCA	1.27802	0.817783
sg_hITGB2_446_s	AGGAATGTCAAGAAGCTAGG	1.11215	0.837262
sg_hITGB2_473_a	CGGACTCGGTGATCTCGTTG	1.33891	0.873024
sg_hITGB2_245_a	GGGTTTCAGCGAGGCTTGTG	1.20725	0.710497
sg_hITGB2_698_s	GGAAACCTGGATGCACCCGA	1.00529	0.936744
sg_hITGB2_765_s	TCGGCTGGCGCAACGTCACG	1.24909	0.955156
sg_hITGB2_358_s	GTTCAACGTGACCTTCCGGC	0.869314	0.6564
sg_hITGB2_323_s	GTGACGCTTTACCTGCGACC	0.813199	0.822996
sg_hITGB2_232_s	CTGTGCGGCTGACGACATCA	0.948065	0.846126
sg_hITGB2_1023_s	TCATCCCCAAGTCAGCCGTG	0.948193	0.670973
sg_hITGB2_991_a	CCCAACAGCACTCACCTCGT	0.501953	0.685586
sg_hITGB2_604_a	CACGTGCCTGAAGGCAAACG	0.97168	0.762143
sg_hITGB2_1454_s	AACTGTGAGTGCCAGACACA	0.76287	0.969586
sg_hITGB3_387_s	AGAATTTCTCCATCCAAGTG	1.02833	0.91846
sg_hITGB3_1255_s	GGGACTCAAGATTGGAGACA	0.612792	0.524616
sg_hITGB3_1066_a	CATGGACAGAACCCCAACTG	0.493658	0.679289
sg_hITGB3_885_s	GCATTGTCCAGCCTAATGAC	0.610703	0.619842
sg_hITGB3_688_s	CCAGGTGACCCGCTTCAATG	0.57153	0.635529
sg_hITGB3_561_a	ATATACATGTATGGTGACAC	1.05998	1.00554
sg_hITGB3_1444_a	ACGGCATACCCCACACTCAA	0.74036	0.706038
sg_hITGB3_241_a	CTCACTCACTGGGAACTCGA	0.984518	0.879449
sg_hITGB3_122_a	GGCTCACAGCCAGGCACTGC	0.623027	0.641133
sg_hITGB3_333_s	TCACTCAAGTCAGTCCCCAG	0.526922	0.561955
sg_hITGB3_499_a	GGTGAGCTTTCGCATCTGGG	0.621255	0.718302
sg_hITGB3_1260_s	TCAAGATTGGAGACACGGTG	1.09292	0.89768
sg_hITGB3_1229_a	TGAGTCCCATACAAGACTTG	0.531392	0.501821
sg_hITGB3_609_a	GGAGGGACTTACTCATAGCA	0.960672	0.690716
sg_hITGB3_586_s	CATGTATATCTCCCCACCAG	0.403608	0.570705
sg_hITGB3_811_a	AGTGGTAAACACCAGCAAGT	0.323902	0.528145
sg_hITGB3_535_s	TAACCTGCGGATTGGCTTCG	0.758686	0.757925
sg_hITGB3_639_a	ACGTGTTTGTAGCCAAACAT	1.05998	1.00554
sg_hITGB3_394_s	CTCCATCCAAGTGCGGCAGG	0.535758	0.60045
sg_hITGB3_1331_s	TCCTTTACCATAAAGCCCGT	0.100221	0.623667
sg_hITGB3_527_a	ATGCCCCGAAGCCAATCCGC	0.515856	0.631889
sg_hITGB3_290_s	GACAGGCCCCTCAGCGACAA	0.527451	0.723072
sg_hITGB3_285_a	CCAGAGCCCTTGTCGCTGAG	0.78573	0.690143
sg_hITGB3_851_s	AAGACTCATATAGCATTGGA	0.680197	0.837535
sg_hITGB3_345_s	GTCCCCAGAGGATTGCACTC	0.400706	0.607522
sg_hITGB4_1855_s	CTGCGAGATCAACTACTCGG	0.622159	0.46805
sg_hITGB4_997_s	CTACTCCTATAGCTACTACG	0.649895	0.807357
sg_hITGB4_1424_s	TTCAACGGAGACTTCGTGTG	0.757359	0.733703
sg_hITGB4_285_s	CCCAGATTGACACCACCCTG	0.769111	0.62537
sg_hITGB4_2933_a	TGATGGTGATGTTTACCAGG	1.29491	0.9039
sg_hITGB4_3469_s	TGGCAAGCCAATGGGGTACA	0.832258	0.704238
sg_hITGB4_659_s	GAGTTCCGGAATAAACTGCA	0.923261	0.782193
sg_hITGB4_2550_s	AGGAGGTGGAGGAGAACGTA	0.225628	0.587911
sg_hITGB4_2244_a	CCCATACCTCGGTTGCAGCA	0.777797	0.929186
sg_hITGB4_1592_a	CGCAGAACTGACCCTCGTAG	0.786435	0.675505
sg_hITGB4_1877_a	AGGAGCGTAGGTCCTCGCAG	1.80121	0.662087
sg_hITGB4_1063_s	GGAGGACTCGTCCAACATCG	1.05409	0.850297
sg_hITGB4_1760_s	TGCATCGACAGCAATGGGGT	0.643254	0.624396
sg_hITGB4_1756_s	CACCTGCATCGACAGCAATG	0.806857	0.640991
sg_hITGB4_738_a	CGCCAGCCAATGTCCCTCTG	0.623026	0.681474
sg_hITGB4_913_s	CAGGACACAGGACTACCCGT	0.709732	0.441748
sg_hITGB4_1002_s	CCTATAGCTACTACGAGGTG	0.502595	0.77522
sg_hITGB4_1985_s	ATGGTGGACGAGCTTAAGAG	0.653474	0.792114
sg_hITGB4_2844_a	TCCTCAGGCCGGATAAAGAG	0.757374	0.626097
sg_hITGB4_1025_a	GCACCCCCAGTGAGGAGACA	0.745612	2.55241
sg_hITGB4_1852_s	CATCTGCGAGATCAACTACT	0.824069	1.03161
sg_hITGB4_1483_a	AATGTCACTCAGAGAGCCGG	0.784397	0.572114
sg_hITGB4_1322_s	CTGAAACCTTCCTTCTCCGA	0.373541	0.409782
sg_hITGB4_802_a	GCCATCAGCCTCATAGTGGA	0.736258	0.817698
sg_hITGB4_736_s	GCAGACAGCTGTGTGCACGG	0.65573	0.678092
sg_hITGB5_582_s	CTTTCTCCTACACGGCACCG	0.0261721	0.207346
sg_hITGB5_1033_s	AAACCATTATATGCTGTACA	1.05998	1.00554
sg_hITGB5_1448_s	GGGAGCGGGACCTATGTCTG	0.107807	0.290345
sg_hITGB5_709_s	TGAGGAAGTTCGGAAACAGA	0.0165966	0.166048
sg_hITGB5_331_s	CGTCATTCAGATGACACCAC	0.0103719	0.37806
sg_hITGB5_187_a	TGCCCTCAGATCACACCGAG	0.0652135	0.408176
sg_hITGB5_846_a	TTTCCATCCAATGCGATGTG	0.0449303	0.145111
sg_hITGB5_1227_s	GGGTATCCTATCCTGGTCAG	0.0058815	0.154773
sg_hITGB5_457_s	CCTGTCCATGAAGGATGACT	0.0195199	0.177732
sg_hITGB5_490_s	GAGCCTGGGCACCAAACTCG	0.0175943	0.237331
sg_hITGB5_1066_s	CCTGATACCTGGAACAACGG	0.0274986	0.238843
sg_hITGB5_1385_s	GTCACCTACAACTGCACGTG	0.0181794	0.32034
sg_hITGB5_493_s	CCTGGGCACCAAACTCGCGG	0.0242806	0.132198
sg_hITGB5_476_s	TTGGACAATATCCGGAGCCT	1.60409	1.72865
sg_hITGB5_409_s	CCAGGTGGAGGACTATCCTG	1.05998	1.00554
sg_hITGB5_398_a	CCACAGGATAGTCCTCCACC	0.021017	0.141197
sg_hITGB5_643_a	CAGATGGCGGAACCCAAAGG	0.00831813	0.108618
sg_hITGB5_850_s	TGATGTGCCCCACATCGCAT	0.0164589	0.0259074
sg_hITGB5_151_s	ATGTGCCTGGTGCTCCAAAG	0.0311851	0.166626
sg_hITGB5_739_a	TGCATCAAAGCCCCCCTCAG	0.01107	1.27211
sg_hITGB5_708_s	ATGAGGAAGTTCGGAAACAG	0.0160715	0.150478
sg_hITGB5_919_a	GTTGGATGCAGTGTACTCGT	0.0462093	0.265928
sg_hITGB5_907_s	TGGCCAGTGCCACCTGAACG	0.0752112	0.250237
sg_hITGB5_606_a	CTGGTCACTTACCCAATGCA	0.00672236	0.198946
sg_hITGB5_445_a	CAAGTCATCCTTCATGGACA	0.00966852	0.172453
sg_hITGB6_1467_a	TCCTCGCCACACTCACAGCG	0.703496	0.793495
sg_hITGB6_716_s	GCTAATATTGACACACCCGA	0.705106	0.609211
sg_hITGB6_1110_s	TGTTGTAACTAAAGGAACTG	0.769172	0.865341
sg_hITGB6_910_a	ACACACCAAGACAGTTGACA	0.789194	0.814834
sg_hITGB6_120_a	TGAGCACACCAGGCACACTG	0.901573	0.892762
sg_hITGB6_1252_a	GATATTCACAGTCACGCTGA	0.591379	0.614806
sg_hITGB6_382_s	GGTGCATGTCCGCCAGACTG	0.636452	0.707771
sg_hITGB6_512_s	TTAACCAGCAACTTTAGACT	0.688088	0.822455
sg_hITGB6_1404_s	ACAGCTCCAAATGTCACCAC	0.683449	0.889332
sg_hITGB6_1409_s	TCCAAATGTCACCACGGGAA	0.961801	0.930976
sg_hITGB6_621_a	ATGTGCTTGAATCCAAATGT	0.549378	0.517279
sg_hITGB6_1409_a	ACTGGAAAGAGCCGTTCCCG	1.02161	0.864794
sg_hITGB6_719_s	AATATTGACACACCCGAAGG	0.651985	0.67095
sg_hITGB6_1229_s	AAATGCTCTCACATGAAAGT	0.195777	0.467052
sg_hITGB6_187_a	TTTAGCTAAAAGGTTTGCTG	0.705361	0.7357
sg_hITGB6_1457_a	ACTCACAGCGAGGCCCCATG	0.766011	0.830324
sg_hITGB6_394_s	CCAGACTGAGGACTACCCGG	0.843072	0.68751
sg_hITGB6_1403_s	AACAGCTCCAAATGTCACCA	0.736497	0.835257
sg_hITGB6_867_s	GCATCGTCATTCCTAATGAC	0.608255	0.541838
sg_hITGB6_416_a	TGGAGGCGGAGAGGTCCATG	0.596449	0.830534
sg_hITGB6_1333_a	TGGGCTGACAAGTAATTCCA	2.31048	0.201369
sg_hITGB6_771_s	TGTAGGAAAAAATTGGCTGG	0.761497	0.905484
sg_hITGB6_168_s	ATCCATCTGGAGTTGGCGAA	1.01338	0.936046
sg_hITGB6_1060_s	TACAGTAGGTCTACTTCAGA	1.38637	0.419638
sg_hITGB6_454_s	TGACGACCTCAACACAATAA	0.588113	0.522477
sg_hITGB7_437_a	CCGGGTATCCCTCAGCACGA	0.504172	4.20199
sg_hITGB7_726_s	GGGACGCACAAGCCTTCGAG	0.855215	0.796536
sg_hITGB7_883_s	CGACACATTCCATACAGCTG	0.660109	0.65536
sg_hITGB7_1013_a	GCTGGATATTTGCTGCAGAG	0.762177	0.747645
sg_hITGB7_211_s	TGAGCAGAACTTCACCGCGT	0.393118	0.484821
sg_hITGB7_575_a	CCACAAAGGAACCAAAACCT	0.719059	0.591585
sg_hITGB7_1144_s	CAACGTGGTACAGCTCATCA	0.889805	0.834978
sg_hITGB7_1303_s	CCACGTCCGAATCAACCAGA	0.798834	0.667503
sg_hITGB7_1523_a	AGCACTCACAGAGCCGACCT	0.620357	0.789393
sg_hITGB7_938_a	AGAGGCCATTGCTGTCCAAG	1.37824	0.658629
sg_hITGB7_882_s	ACGACACATTCCATACAGCT	0.915256	0.748551
sg_hITGB7_613_a	GGAGGGTACTGTGCTCACAA	0.679149	0.445421
sg_hITGB7_451_s	TCGTGCTGAGGGATACCCGG	0.632032	0.612556
sg_hITGB7_976_a	ACCCACAGAAGGGTAGTCCT	0.69724	0.723597
sg_hITGB7_887_s	ACATTCCATACAGCTGGGGA	0.692331	0.983666
sg_hITGB7_705_s	ACCATGTGCTGTCCCTGACG	0.503422	0.187955
sg_hITGB7_706_s	CCATGTGCTGTCCCTGACGG	0.424485	0.314055
sg_hITGB7_776_s	AATCTGGACTCGCCTGAAGG	0.919488	0.686945
sg_hITGB7_727_s	GGACGCACAAGCCTTCGAGC	0.484569	7.98419
sg_hITGB7_1102_s	GATTCCTAAGTCTGCAGTTG	0.629996	0.434957
sg_hITGB7_956_a	ACTCTGTGCTGCGACTGTAG	0.809369	0.511076
sg_hITGB7_921_a	AAGTGGCAGTGCCCATCACT	0.451025	0.299115
sg_hITGB7_170_a	ATGCACAGCTGGGGTGTGAG	0.644683	0.780692
sg_hITGB7_986_s	TCCCAGGACTACCCTTCTGT	0.572828	13.5363
sg_hITGB7_706_a	GGCTTGTGCGTCCCCCGTCA	0.438807	0.312422
sg_hITGB8_666_a	AGCACATGGATGTATCCATG	0.923775	0.587021
sg_hITGB8_955_s	CTATGTCAAATCGACAACCA	1.69888	0.755601
sg_hITGB8_1224_s	TTACCGCCATCTGTCCAGAT	1.22043	0.857751
sg_hITGB8_820_s	TCATATCGGATGGCGAAAAG	1.14904	0.849489
sg_hITGB8_346_s	TGAAAATGAAATTAATACCC	0.890507	0.498442
sg_hITGB8_508_a	TCTAGATAAATCGTTTCCAA	1.00904	0.887809
sg_hITGB8_191_s	CTTGCGCTGGGTCCAGAATG	0.791938	0.822532
sg_hITGB8_1430_s	GAGGACAACAGAGGACCTAA	1.22972	0.739674
sg_hITGB8_1071_a	GCAATGGTGCCTGGCAAGAG	1.03715	0.73186
sg_hITGB8_758_s	GGAAACATAGATACACCAGA	0.493455	0.853096
sg_hITGB8_612_s	ACATTAGCATCCACCCCGAA	1.12455	0.775766
sg_hITGB8_761_s	AACATAGATACACCAGAAGG	0.956272	1.24505
sg_hITGB8_887_s	GCTCTTGATAGCAAATTGGC	1.21554	0.802463
sg_hITGB8_971_a	CTGAAAGTTGGCCTAGTGAG	1.30274	0.779817
sg_hITGB8_597_a	TCGGGGTGGATGCTAATGTA	1.29095	0.859645
sg_hITGB8_308_a	GTATTATAACATGCACAGAT	1.43344	0.47922
sg_hITGB8_1129_s	AAACCTCAATAATTTGGTAG	0.884993	0.217748
sg_hITGB8_611_a	GATTATGAATCCTTTCGGGG	1.19281	0.759607
sg_hITGB8_548_a	CAAATCCAAGACGAAAGTCA	1.18785	0.69132
sg_hITGB8_547_a	AAATCCAAGACGAAAGTCAC	0.616497	0.973806
sg_hITGB8_1187_s	CAGGTGGAAAACCAGGTACA	1.13456	1.01033
sg_hITGB8_356_s	ATTAATACCCAGGTGACACC	1.17311	1.11328
sg_hITGB8_272_s	GTTTCCAATTTAATAAGCAA	1.40206	0.85167
sg_hITGB8_895_s	TAGCAAATTGGCAGGCATAG	1.1063	0.787359
sg_hITGB8_662_s	TTAGACTGCATGCCTCCCCA	0.998685	0.865087
CN_sg_Neg_1	GTAGCGAACGTGTCCGGCGT	1.33853	0.901486
CN_sg_Neg_2	GACCGGAACGATCTCGCGTA	1.49477	0.926999
CN_sg_Neg_3	GGCAGTCGTTCGGTTGATAT	1.55118	0.884438
CN_sg_Neg_4	GCTTGAGCACATACGCGAAT	1.48135	1.01769
CN_sg_Neg_5	GTGGTAGAATAACGTATTAC	0.387489	0.115383
CN_sg_Neg_6	GTCATACATGGATAAGGCTA	1.74083	1.10047
CN_sg_Neg_7	GATACACGAAGCATCACTAG	2.24196	0.934966
CN_sg_Neg_8	GAACGTTGGCACTACTTCAC	1.79679	0.880397
CN_sg_Neg_9	GATCCATGTAATGCGTTCGA	1.35485	0.851601
CN_sg_Neg_10	GTCGTGAAGTGCATTCGATC	1.62686	0.906642
CN_sg_LacZ_1465	CATCGGGCAAATAATATCGG	1.69987	1.08229
CN_sg_LacZ_1583	TCGCGTGGGCGTATTCGCAA	1.12649	0.850038
CN_sg_LacZ_1659	ACGAAGCCGCCCTGTAAACG	1.63659	1.04036
CN_sg_LacZ_1725	ATGATGAAAACGGCAACCCG	1.70635	1.13686
CN_sg_LacZ_1739	AACCCGTGGTCGGCTTACGG	1.82236	1.05658
CN_sg_LacZ_2496	TGATTACGACCGCTCACGCG	1.46292	0.996502
CN_sg_LacZ_336	GTGAGCGAGTAACAACCCGT	1.55377	1.36181
CN_sg_LacZ_838	CAGACGTAGTGTGACGCGAT	1.45241	0.998276
CN_sg_LacZ_904	AATCCCGAATCTCTATCGTG	1.38751	0.807022
CN_sg_LacZ_907	CCCGAATCTCTATCGTGCGG	1.0638	0.346756
CN_sg_Luc_1058	AGCTATTCTGATTACACCCG	1.62935	0.964011
CN_sg_Luc_1158	ACGCTGGGCGTTAATCAAAG	1.27427	0.966033
CN_sg_Luc_1189	ACATAACCGGACATAATCAT	1.53572	1.75646
CN_sg_Luc_1451	GTGCTCCAAAACAACAACGG	1.69506	1.31161
CN_sg_Luc_1536	ACAACCGCGAAAAAGTTGCG	1.68962	1.25513
CN_sg_Luc_1539	ACCGCGAAAAAGTTGCGCGG	1.32374	0.989682
CN_sg_Luc_371	GGGCATTTCGCAGCCTACCG	1.75649	0.946912
CN_sg_Luc_474	GATTCTAAAACGGATTACCA	1.65942	0.915596
CN_sg_Luc_560	TGTGCCAGAGTCCTTCGATA	1.60424	1.10314
CN_sg_Luc_650	GGCATGCGAGAATCTCACGC	1.32548	0.875297
CN_sg_Ren_158	TATTTTTTTACATGGTAACG	20.8373	0.981713
CN_sg_Ren_170	ATGTCGCCATAAATAAGAAG	1.85578	0.969423
CN_sg_Ren_211	GGTATAATACACCGCGCTAC	1.17826	1.41576
CN_sg_Ren_307	ATTACAAATATCTTACTGCA	1.67454	1.11838
CN_sg_Ren_55	GGATGATAACTGGTCCGCAG	1.48432	0.962666
CN_sg_Ren_58	TTACATCTGGCCCACCACTG	1.73219	9.71165
CN_sg_Ren_649	TCACGAGGCCATGATAATGT	1.75723	1.19105
CN_sg_Ren_664	TTTACTAACGGGATTTCACG	2.29223	1.22535
CN_sg_Ren_681	GAAATCCCGTTAGTAAAAGG	2.04069	1.18363
CN_sg_Ren_794	GGCACCTTCAACAATAGCAT	1.60052	1.10965
hK_sg_hPCNA_1	GGACTCGTCCCACGTCTCTT	0.0461525	0.0848292
hK_sg_hPCNA_2	CTACCGCTGCGACCGCAACC	0.0100422	0.00455095
hK_sg_hPOLR2D_1	TGAGAGTGCAGAGGACGAAC	0.0438683	0.387967
hK_sg_hPOLR2D_2	TGGGCAAAGGTTGGCCAAAC	0.0132882	0.0446834
hK_sg_hPOLR2A_1	AAGCGAATGTCTGTGACGGA	0.0300141	0.00340016
hK_sg_hPOLR2A_2	CAGGGGGTGATTGAGCGGAC	0.0638387	0.144683
hK_sg_hPRL9_1	GGACGCACAGTTATCGTGAA	0.0312044	0.0219457
hK_sg_hPRL9_2	AATGTAGAACTCAGCCTTCT	0.0164241	0.0214077
hK_sg_hRPL23A_1	TGCGGATCTTCTTCTTTTTG	1.40992	0.870226
hK_sg_hRPL23A_2	GTCGCAGTGTCTTCGGCCGC	0.00517759	0.0365293
hK_sg_hCDK9_1	CTGGCCGGTCTTGCGGTGCC	0.0161466	0.113793
hK_sg_hCDK9_2	GATCTCCCGCAAGGCTGTAA	0.189049	0.176531
hK_sg_hCDK1_1	GGGTTCCTAGTACTGCAATT	0.0390435	0.17667
hK_sg_hCDK1_2	AATCCATGTACTGACCAGGA	0.0545015	0.0128566
hK_sg_hRPA3_1	CCGGCGTTGATGCGCGACCT	0.0676181	0.184232
hK_sg_hRPA3_2	GCCGGCGTTGATGCGCGACC	0.0353749	0.130527
hK_sg_hBRD4_309	TAAGATCATTAAAACGCCTA	0.00976653	0.0177928
hK_sg_hBRD4_336	GGGAACAATAAAGAAGCGCT	0.0436625	0.028807
hK_sg_hMYC_1138	ACAACGTCTTGGAGCGCCAG	0.00470656	0.00821111
hK_sg_hMYC_122	GCCGTATTTCTACTGCGACG	0.0142377	0.0715738
hK_sg_hRPS20_172	AAGCCGCAACGTAAAATCCT	0.0210734	0.0317404
hK_sg_hRPS20_90	ACCAGTTCGAATGCCTACCA	0.00594359	0.00904957
hK_sg_hWDR5_650_a	GAACTTCACAAAAGACACGG	0.0352883	0.0188233
hK_sg_hWDR5_521_s	AGCTCACTCGGATCCAGTCT	0.0121993	0.0090549

## Sheet: Fig3D
CRISPR impact score
	CRISPR impact score
(-) Control	0
(+) Control	-1
hITGA1	-0.486972
hITGA2	-0.479594
hITGA2B	-0.543493
hITGA3	-0.330276
hITGA4	-0.443905
hITGA5	-0.535825
hITGA6	-0.396861
hITGA7	-0.570326
hITGA8	-0.270075
hITGA9	-0.506971
hITGA10	-0.453565
hITGA11	-0.457731
hITGAD	-0.472009
hITGAE	-0.392606
hITGAL	-0.515578
hITGAM	-0.471249
hITGAV	-0.961911
hITGAX	-0.511312
hITGB1	-0.00757166
hITGB2	-0.360789
hITGB3	-0.545649
hITGB4	-0.470174
hITGB5	-0.934649
hITGB6	-0.438528
hITGB7	-0.480505
hITGB8	-0.292387

## Sheet: Fig3E
Relative RFP%																						Two-sided Student’s t-test
	sgCtrl#1				sgCtrl#2				sgITGB1#1				sgITGB1#2				sgITGB1#3						sgITGB1#1		sgITGB1#2		sgITGB1#3
0	100	100	100		100	100	100		100	100	100		100	100	100		100	100	100			Days	sgCtrl#1	sgCtrl#2	sgCtrl#1	sgCtrl#2	sgCtrl#1	sgCtrl#2
3	75.8	91.7	84.1		81.3	70.3	83.2		82.1	85	88.6		64.1	59.5	68		63.8	76.9	74.8			3	0.796607	0.19161	0.0184471	0.037803	0.121153	0.323315
6	65.1	93.2	81.7		81.6	70.7	74		64.7	75.5	86.5		51.9	64.8	60.9		45.8	57.4	62.3			6	0.689118	0.985862	0.0820777	0.0314834	0.0593556	0.0258647
9	84.2	89.1	73.4		81.7	65.7	82.8		68.3	66.4	78		39.9	54.4	45.6		39.7	67.3	67			9	0.125526	0.426111	0.00474466	0.0123492	0.0774719	0.154563
12	77.7	83.1	83		79.4	72.3	82.9		53.3	51.9	62		50.3	58.4	47.8		52.8	56.7	65.4			12	0.0021482	0.00717432	0.00135914	0.00431984	0.00511707	0.0148904
	sgCtrl#1				sgCtrl#2				sgITGB3#1				sgITGB3#2				sgITGB3#3						sgITGB3#1		sgITGB3#2		sgITGB3#3
0	100	100	100		100	100	100		100	100	100		100	100	100		100	100	100			Days	sgCtrl#1	sgCtrl#2	sgCtrl#1	sgCtrl#2	sgCtrl#1	sgCtrl#2
3	75.8	91.7	84.1		81.3	70.3	83.2		115.4	118.9	116.9		110.5	92.8	101.5		114.5	111.1	117.1			3	0.00212217	0.000726589	0.061235	0.0229912	0.00347089	0.00119876
6	65.1	93.2	81.7		81.6	70.7	74		92.1	87.1	96.1		99.2	76.5	88		75.3	97.5	79.3			6	0.241306	0.0169711	0.49223	0.163074	0.72388	0.318566
9	84.2	89.1	73.4		81.7	65.7	82.8		83.3	69.6	85.5		89.4	76.9	73.7		77.4	69.2	85.8			9	0.704965	0.731766	0.754474	0.678208	0.514246	0.924962
12	77.7	83.1	83		79.4	72.3	82.9		85.4	77.9	67.2		70	69.3	81.5		87.3	72.9	70.1			12	0.47093	0.834573	0.151964	0.412741	0.468079	0.827802
	sgCtrl#1				sgCtrl#2				sgITGB5#1				sgITGB5#2				sgITGB5#3						sgITGB5#1		sgITGB5#2		sgITGB5#3
0	100	100	100		100	100	100		100	100	100		100	100	100		100	100	100			Days	sgCtrl#1	sgCtrl#2	sgCtrl#1	sgCtrl#2	sgCtrl#1	sgCtrl#2
3	75.8	91.7	84.1		81.3	70.3	83.2		117.4	116.1	108.7		101.6	84.3	93.4		88.8	81.7	84			3	0.0047885	0.00179373	0.245224	0.081773	0.857392	0.220965
6	65.1	93.2	81.7		81.6	70.7	74		68.6	78.4	67.3		49.8	56.6	49.9		56.7	53.1	43.8			6	0.389164	0.448306	0.0300029	0.00405069	0.0330826	0.00846813
9	84.2	89.1	73.4		81.7	65.7	82.8		41.1	49.7	40.9		27	28.3	26.9		25.8	23.9	24.4			9	0.00218289	0.00624997	0.000298342	0.000881505	0.0002499	0.000723528	*
12	77.7	83.1	83		79.4	72.3	82.9		28.2	34.2	29.4		17.2	15.7	13.2		22	16	16.5			12	3.83022e-05	0.000192586	6.51815e-06	4.6423e-05	1.76875e-05	8.11408e-05	*
	sgCtrl#1				sgCtrl#2				sgITGB6#1				sgITGB6#2				sgITGB6#3						sgITGB6#1		sgITGB6#2		sgITGB6#3
0	100	100	100		100	100	100		100	100	100		100	100	100		100	100	100			Days	sgCtrl#1	sgCtrl#2	sgCtrl#1	sgCtrl#2	sgCtrl#1	sgCtrl#2
3	75.8	91.7	84.1		81.3	70.3	83.2		103.3	96.6	98.6		104.5	105.8	102.9		131.7	125.4	114			3	0.0353507	0.00907202	0.0116973	0.00312837	0.00452173	0.00227782
6	65.1	93.2	81.7		81.6	70.7	74		88.3	86.2	82.2		91.7	76.3	83.2		78	89	84.4			6	0.541475	0.0515747	0.708414	0.205771	0.686735	0.138961
9	84.2	89.1	73.4		81.7	65.7	82.8		83.5	80.6	80.4		85.3	102.9	77.5		74.2	62.4	67.1			9	0.884652	0.44381	0.512797	0.273284	0.067852	0.245955
12	77.7	83.1	83		79.4	72.3	82.9		84.6	75.3	73.7		81	88	89.2		49.4	91.4	74.1			12	0.42571	0.945853	0.198475	0.122843	0.477845	0.629235
	sgCtrl#1				sgCtrl#2				sgITGB8#1				sgITGB8#2				sgITGB8#3						sgITGB8#1		sgITGB8#2		sgITGB8#3
0	100	100	100		100	100	100		100	100	100		100	100	100		100	100	100			Days	sgCtrl#1	sgCtrl#2	sgCtrl#1	sgCtrl#2	sgCtrl#1	sgCtrl#2
3	75.8	91.7	84.1		81.3	70.3	83.2		109	120.2	114.4		102	118.2	119.5		118.1	125.4	120.3			3	0.00546794	0.00215908	0.0155699	0.00720771	0.00180672	0.000708295
6	65.1	93.2	81.7		81.6	70.7	74		96.2	98.4	98.9		116.8	91.8	87.6		96.2	121.2	133.7			6	0.0952475	0.00254968	0.20037	0.0735696	0.0540626	0.0223253
9	84.2	89.1	73.4		81.7	65.7	82.8		91.4	84.3	120.9		97.6	84	87.9		111.7	95.7	89.1			9	0.242109	0.151174	0.284337	0.128268	0.111547	0.0638082
12	77.7	83.1	83		79.4	72.3	82.9		80.3	88.9	96.7		77.8	62.2	83.3		104.4	89.3	101			12	0.219202	0.139609	0.356791	0.62131	0.0259019	0.0223711

## Sheet: Fig3G
Apoptosis %
	sgCtrl#1			sgCtrl#2			sgITGB5#1			sgITGB5#2
Apoptosis %	3.93	3.18	1.56	4.86	2.29	2.5	12.5	22	21.6	22.6	28.2	19.9
Two-sided Student’s t-test
	sgCtrl#1	sgCtrl#2	sgITGB5#1	sgITGB5#2
sgCtrl#1		0.777509	0.0076423	0.00124342
sgCtrl#2	0.777509		0.00849872	0.00139579

## Sheet: Fig3H
G1 phase %
	sgCtrl#1			sgCtrl#2			sgITGB5#1			sgITGB5#2
G1 phase %	45.5	45.8	43.4	39.1	39.7	43.9	58.4	60.2	62	58	59.7	56.8
Two-sided Student’s t-test
	sgCtrl#1	sgCtrl#2	sgITGB5#1	sgITGB5#2
sgCtrl#1		0.0768715	0.000284588	0.000301496
sgCtrl#2	0.0768715		0.000460177	0.000564341

## Sheet: Fig3I
Correlation to ITGAV CERES score
Rank#	Gene	Pearson coefficient
1	ITGAV	1
2	ITGB5	0.685836
3	FERMT2	0.642672
4	PTK2	0.637485
5	ELMO2	0.591739
6	VCL	0.501745
7	RAC1	0.48152
8	BCAR1	0.446969
9	CDH2	0.420605
10	ILK	0.413066
11	CRK	0.411708
12	RAPH1	0.408833
13	TRIO	0.379654
14	NCKAP1	0.366684
15	ATRN	0.363706
16	TLN1	0.363578
17	CRKL	0.358351
18	MGRN1	0.352733
19	CDC42	0.350949
20	WWTR1	0.345248
21	DOCK7	0.343069
22	PXN	0.336806
23	RIC8A	0.33452
24	PKN2	0.331492
25	MARK3	0.327181
26	RAPGEF6	0.326175
27	FNDC3B	0.325691
28	ITGB3	0.313194
29	LIMS1	0.300663
30	C3orf38	0.299006
31	RHOG	0.293511
32	TP53BP2	0.293176
33	LPAR1	0.293024
34	PDCL	0.292973
35	ARHGEF12	0.291104
36	ZYX	0.287431
37	AFDN	0.286579
38	CDS2	0.286071
39	BTBD3	0.283664
40	SRF	0.28341
41	BICDL2	0.282925
42	UBIAD1	0.277208
43	FGFR1	0.275184
44	LMNA	0.273598
45	RAPGEF1	0.270523
46	PDIA3	0.261219
47	ARPC4	0.259151
48	RAPGEF2	0.258744
49	PRDX1	0.256473
50	JUN	0.256399
51	TEAD1	0.250699
52	SEC62	0.248113
53	MDM2	0.246556
54	RSU1	0.244037
55	ERP44	0.243942
56	TSPAN4	0.243862
57	MYO1C	0.243615
58	LASP1	0.243174
59	PIK3CB	0.243027
60	ACTR3	0.24105
61	PRKAR1A	0.240982
62	CHD1	0.2405
63	APEX2	0.239474
64	CCNT2	0.239243
65	HCFC1R1	0.238202
66	ARPC2	0.238
67	ARL4C	0.235003
68	UBALD1	0.233546
69	MESD	0.233156
70	SACS	0.232258
71	ZEB1	0.231031
72	MOB4	0.230364
73	ARPC3	0.228747
74	HS2ST1	0.228082
75	TULP4	0.227752
76	XYLT2	0.225554
77	PDS5B	0.22551
78	KDSR	0.224953
79	SQSTM1	0.222702
80	YES1	0.221924
81	SRRM2	0.221455
82	WDR89	0.220269
83	HSP90B1	0.218827
84	PGAP2	0.218806
85	SMPD4	0.218374
86	NCL	0.218301
87	BRK1	0.218166
88	BCL10	0.217896
89	DLG5	0.21743
90	DCLRE1B	0.215956
91	TIMM9	0.215916
92	MYO10	0.214989
93	PIGU	0.214599
94	ARHGAP11A	0.211912
95	PANK3	0.211044
96	SMIM1	0.209536
97	AP1M1	0.208916
98	INPP5A	0.208877
99	SERF2	0.208417
100	NUBP2	0.208394
101	CHMP4B	0.208001
102	LPA	0.20759
103	PHACTR4	0.206909
104	DSCC1	0.206393
105	ARMC5	0.205663
106	PPM1D	0.204754
107	STK11	0.204218
108	PTPN1	0.20417
109	C2orf49	0.203215
110	ALG6	0.202802
111	SLC39A7	0.202657
112	SKA3	0.201711
113	PAK4	0.201599
114	GNB1	0.201202
115	PAPOLA	0.200992
116	TBC1D10B	0.199231
117	ZFP36L1	0.198712
118	ERCC6L	0.198443
119	AKAP13	0.198422
120	NAP1L1	0.197709
121	CLDND1	0.197579
122	ZNF213	0.196871
123	DOCK10	0.196614
124	ARL6IP1	0.195223
125	CHTF18	0.194822
126	TAF4	0.194662
127	TNKS	0.194475
128	C2orf69	0.19348
129	TEAD4	0.193429
130	PPP1CC	0.19277
131	PHF23	0.192109
132	NDOR1	0.192085
133	NHLRC2	0.192026
134	GNA13	0.191917
135	EFNA5	0.191828
136	STT3B	0.191464
137	FAM171B	0.191215
138	ANKRD11	0.19066
139	MAP2K4	0.190172
140	ARFRP1	0.189881
141	TUBA1C	0.189294
142	ACSF2	0.189122
143	SHOC2	0.188979
144	USP1	0.187739
145	NCAPH2	0.187645
146	GLCE	0.187554
147	DOCK5	0.187517
148	DDX31	0.187468
149	TNS3	0.187324
150	GOLT1B	0.187158
151	MMS19	0.186724
152	ACTR1A	0.186113
153	TRAPPC13	0.184844
154	GALNTL5	0.18377
155	KIF2C	0.183512
156	GNB2	0.183314
157	FAAP20	0.182788
158	SEPSECS	0.182598
159	METAP2	0.182357
160	VRK1	0.182099
161	RAP1B	0.182044
162	FRS2	0.181883
163	EOMES	0.181121
164	PSMB7	0.181017
165	ZSCAN10	0.180102
166	PDS5A	0.179708
167	MRGPRX1	0.179526
168	TERF1	0.179449
169	MAGEA6	0.179037
170	SRC	0.178975
171	CANX	0.178816
172	ARF4	0.178239
173	CLEC18C	0.178238
174	KDELR2	0.17769
175	EXOC5	0.176756
176	MGAT1	0.176683
177	ACTR2	0.176149
178	ESCO2	0.176002
179	FNTA	0.175956
180	PINX1	0.174813
181	CHD2	0.174729
182	MTOR	0.174621
183	SETD5	0.174357
184	TIMM29	0.174319
185	PDCL3	0.174282
186	LRCH3	0.174064
187	AXL	0.174032
188	PAQR4	0.173746
189	RPL18A	0.17373
190	EVA1B	0.173187
191	KCTD6	0.172819
192	SPEN	0.172066
193	ANKRD13C	0.171995
194	FGFR1OP2	0.171965
195	GPS2	0.171746
196	SUCO	0.171688
197	NOLC1	0.17014
198	TCFL5	0.169924
199	CENPE	0.169859
200	WDR62	0.169739
201	CIAPIN1	0.169688
202	RHOT2	0.169022
203	HNRNPU	0.16901
204	DDX11	0.168873
205	NR2C2AP	0.168501
206	UNC50	0.168314
207	NCAPD3	0.168131
208	ELP2	0.167977
209	ERGIC2	0.167886
210	CDIPT	0.167845
211	TTF1	0.167813
212	HERC4	0.167532
213	ALG1	0.167445
214	SCIMP	0.166694
215	RSAD1	0.16649
216	GZF1	0.166185
217	HBQ1	0.166018
218	ZNHIT3	0.165991
219	NME1	0.165976
220	PARD3	0.165844
221	AUNIP	0.165833
222	CASKIN1	0.165616
223	TBL3	0.165306
224	SETD3	0.165238
225	PIGK	0.164865
226	AGRN	0.164722
227	NFAT5	0.164552
228	GNG13	0.164377
229	RAP1GDS1	0.164352
230	TXNDC17	0.164268
231	EIF3J	0.164096
232	PTPRK	0.163835
233	TGFBR3	0.163653
234	ELAVL1	0.162727
235	ADRM1	0.162507
236	CARD10	0.162144
237	UBXN7	0.162074
238	ALG8	0.162056
239	CIAO1	0.162005
240	PIGX	0.161675
241	SENP7	0.161463
242	VPS35	0.161461
243	LIN7C	0.161007
244	AMY2B	0.160734
245	PARD6B	0.160638
246	SGO2	0.160541
247	CORO7	0.160357
248	EXO1	0.16033
249	ZBTB7A	0.160158
250	MXD3	0.160037
251	RPL35A	0.159943
252	DNTTIP1	0.159123
253	TRPC4AP	0.158864
254	ZFAND6	0.158472
255	TCP1	0.158355
256	PPIP5K2	0.15828
257	GLRX3	0.158154
258	RNF8	0.157958
259	MEMO1	0.157906
260	PRKAG2	0.157739
261	RHEB	0.157533
262	INPP5K	0.157491
263	MRTO4	0.157057
264	C16orf74	0.157057
265	TPD52L2	0.157017
266	TRMT5	0.156968
267	ZFR2	0.156897
268	PTPRA	0.156479
269	MLST8	0.156228
270	SLC35F5	0.156165
271	PMEL	0.156156
272	PRSS27	0.156131
273	KIF18B	0.15586
274	PDPR	0.155523
275	PDE6G	0.15547
276	GLG1	0.155458
277	NUP155	0.155418
278	TRAM2	0.155139
279	MAPRE1	0.154964
280	PAK2	0.154906
281	GPAA1	0.154398
282	ALG14	0.154219
283	SPTSSA	0.153848
284	TNRC18	0.153842
285	APEH	0.153816
286	C17orf67	0.153599
287	P2RX2	0.153338
288	RAD51B	0.153198
289	SCFD1	0.153007
290	HSDL1	0.152915
291	WNT10A	0.152882
292	TAB2	0.152842
293	RPL39	0.152729
294	NOXO1	0.15264
295	ALKBH6	0.152571
296	ALG10	0.152372
297	C19orf25	0.152333
298	SPCS1	0.152105
299	MOB3C	0.152033
300	KLF16	0.152
301	PRMT3	0.151666
302	SEC63	0.151543
303	FKBP3	0.151312
304	HMOX2	0.151299
305	SLC40A1	0.150937
306	NKX2.5	0.150727
307	TRMT2A	0.150689
308	KCTD10	0.150617
309	MCTS1	0.150422
310	PRKCI	0.150403
311	ARMT1	0.150142
312	NAV2	0.149956
313	SRP68	0.149832
314	EIF3M	0.149787
315	ADNP2	0.149777
316	DDX21	0.149624
317	SERPINF1	0.149339
318	LEMD2	0.149266
319	BTBD7	0.149245
320	PIGT	0.149204
321	SNUPN	0.148826
322	TRIP10	0.148725
323	MSL1	0.148226
324	TMEM52	0.147841
325	KLHL9	0.147675
326	PPP2R1A	0.147622
327	CLDN9	0.147467
328	RTRAF	0.147337
329	B3GAT3	0.147292
330	CMTM3	0.147276
331	PRMT1	0.147111
332	F2R	0.14702
333	PLG	0.146943
334	EEF1AKMT3	0.146781
335	GPX4	0.14677
336	CSH2	0.146689
337	MDM4	0.146658
338	PPP2R5C	0.146554
339	DDX55	0.146522
340	MBTD1	0.145848
341	NAA80	0.145835
342	PXMP2	0.145814
343	TUBA4A	0.14579
344	PSMC3	0.145689
345	PLEKHG2	0.145519
346	RASA4B	0.145425
347	PIGW	0.145378
348	B4GALT7	0.145274
349	CES2	0.145244
350	CLIC2	0.145161
351	BRAT1	0.145011
352	MOCS3	0.144897
353	MIB2	0.144769
354	KHDRBS1	0.144529
355	POLE4	0.144441
356	EEF1D	0.144399
357	ZBTB9	0.14415
358	UBE2D2	0.143883
359	MSTO1	0.143876
360	GIMAP6	0.143493
361	RBBP8	0.143379
362	SPSB3	0.143317
363	CFAP299	0.14283
364	CALCRL	0.14281
365	LIG4	0.142645
366	NAT10	0.142196
367	CREBRF	0.142064
368	ZNF622	0.141797
369	DIAPH3	0.141691
370	TM9SF3	0.141542
371	FSIP2	0.141183
372	KIF18A	0.140989
373	PUM3	0.140952
374	HP	0.140641
375	KIAA0753	0.140547
376	CALML6	0.140543
377	SLC31A1	0.140276
378	PCNP	0.139928
379	BRCA1	0.1397
380	RFX2	0.13964
381	PPRC1	0.139444
382	ERBB4	0.139441
383	DNAJC5	0.139234
384	PATJ	0.139086
385	CTAGE1	0.13904
386	LGALS3BP	0.138813
387	EEFSEC	0.138695
388	B4GALNT4	0.138625
389	DCTN5	0.138554
390	CLK4	0.13854
391	ZNF511	0.138402
392	ARMC6	0.138397
393	SPECC1L	0.138359
394	MT1HL1	0.138316
395	TIGD5	0.138264
396	LIMD2	0.13819
397	DNM1L	0.137932
398	FLYWCH2	0.137782
399	DENND2C	0.137713
400	RAP1A	0.137604
401	PES1	0.137565
402	OR2L2	0.137509
403	ASF1A	0.137411
404	VDAC1	0.137392
405	CTU2	0.137375
406	SUGT1	0.137362
407	ZNFX1	0.136836
408	RHOA	0.136822
409	ZNF226	0.136795
410	ANKRD65	0.136656
411	FXYD1	0.136647
412	PNPLA2	0.136558
413	TRIM23	0.136484
414	YAP1	0.136158
415	USP33	0.136116
416	KIF1A	0.136088
417	C19orf53	0.135909
418	RAB40A	0.135819
419	PDE6D	0.13559
420	RUFY1	0.13559
421	MCM4	0.135552
422	ASS1	0.135381
423	HNRNPA0	0.135366
424	TNFRSF12A	0.135357
425	GATAD2A	0.135231
426	IRF5	0.135183
427	ACAP1	0.135048
428	NAA50	0.13503
429	GTF2H5	0.134971
430	RNF25	0.134819
431	SLC25A37	0.134512
432	CENPF	0.134386
433	ATP2A3	0.134354
434	PDGFRB	0.134323
435	ZFR	0.134309
436	RASSF8	0.134304
437	BHLHE41	0.134213
438	SNX9	0.134146
439	FRMD4A	0.134138
440	UCHL3	0.134137
441	ARHGEF28	0.134118
442	IPO9	0.134043
443	EPM2AIP1	0.134016
444	NPM1	0.134004
445	UBTF	0.133994
446	ST14	0.133965
447	DHX57	0.133848
448	EIF3CL	0.133848
449	ZNF205	0.133833
450	NHLRC4	0.133748
451	GLIS3	0.133738
452	CPNE9	0.133702
453	OPA1	0.133679
454	ANKRD40	0.13362
455	NUP35	0.133553
456	EIF3H	0.13352
457	MSL3	0.133474
458	COG8	0.133217
459	AKIRIN1	0.133158
460	SEC61B	0.133155
461	DDX52	0.133048
462	EIF2B5	0.132989
463	NEDD9	0.132812
464	ZNF850	0.132802
465	RICTOR	0.132663
466	ARPC5	0.132647
467	RPS3	0.132558
468	RPL24	0.132555
469	POLE3	0.132422
470	TMEM177	0.132326
471	TRAP1	0.132275
472	BAP1	0.132222
473	NDST1	0.132175
474	TSN	0.132108
475	RPL39L	0.13208
476	OR2L5	0.132029
477	CD200R1L	0.131921
478	EIF2B1	0.131848
479	SYS1	0.13178
480	OR51I1	0.131735
481	CBR4	0.131714
482	REST	0.13165
483	PAGE2	0.131644
484	MLYCD	0.131602
485	ELF2	0.13159
486	SLC35E2B	0.131355
487	CTDNEP1	0.131303
488	KCNH7	0.131156
489	CCDC137	0.13114
490	SLC25A28	0.131126
491	SP5	0.131096
492	DDX50	0.131086
493	SYNE4	0.131011
494	SYNGR3	0.130834
495	OR2L3	0.130822
496	ARG1	0.13061
497	TRAF7	0.130568
498	PHLDA2	0.13054
499	HIRA	0.1305
500	ARTN	0.130414
501	XAF1	0.130291
502	CREB3	0.130268
503	MARCO	0.130222
504	OSTF1	0.130151
505	XRCC4	0.130122
506	SIKE1	0.129995
507	MLKL	0.129936
508	OR2L13	0.129919
509	PSME3	0.129828
510	UIMC1	0.129779
511	ZNF26	0.129755
512	LYRM4	0.129726
513	AACS	0.129689
514	CDIP1	0.12967
515	C4orf33	0.129562
516	TMEM256	0.12955
517	RTN4RL1	0.129545
518	SYCE3	0.129512
519	PALMD	0.129313
520	FAM98A	0.129203
521	PIGA	0.129135
522	TRAF6	0.129072
523	DKK3	0.129053
524	GDF1	0.129038
525	CCND1	0.128923
526	MAN1A2	0.128737
527	PHLDA1	0.12869
528	VAMP2	0.128666
529	CREB3L2	0.128555
530	FBXL4	0.128547
531	GLOD4	0.128466
532	GANAB	0.128456
533	CCNT1	0.128389
534	SECISBP2	0.128261
535	RBBP8NL	0.128102
536	SEC61G	0.128071
537	HASPIN	0.12807
538	CAPS	0.128009
539	MAP9	0.127696
540	RTCB	0.127693
541	EAF1	0.127689
542	FXN	0.127626
543	MAPKAP1	0.12752
544	PIGO	0.127463
545	ERVV.2	0.127338
546	PTPMT1	0.127267
547	GAGE12J	0.127227
548	UGT3A2	0.127221
549	FFAR3	0.127205
550	RHBDL1	0.127173
551	AHCYL1	0.127157
552	GNL1	0.127145
553	NUDT16L1	0.127058
554	TIMM22	0.1269
555	PPM1G	0.12669
556	TM9SF2	0.126689
557	LTA4H	0.126679
558	TMEM140	0.126535
559	RABL3	0.126511
560	TIRAP	0.126236
561	PRSS33	0.126196
562	KIAA0895L	0.12609
563	HMMR	0.126088
564	PPIL3	0.126055
565	LYAR	0.125953
566	THAP5	0.125934
567	CXCR2	0.125896
568	SMIM9	0.125892
569	RPL34	0.125882
570	TUBGCP3	0.125732
571	SUPT16H	0.125656
572	ASNSD1	0.125605
573	NME2	0.125491
574	SAMHD1	0.125382
575	MMP25	0.125262
576	SETMAR	0.125137
577	EVA1A	0.125106
578	PITPNM3	0.125101
579	SLITRK4	0.124919
580	CELA3A	0.124771
581	DENND1C	0.124741
582	BORCS5	0.124651
583	RHPN1	0.124632
584	MARCKS	0.124612
585	NONO	0.124578
586	DMBT1	0.124493
587	PARP1	0.124459
588	CYP3A7	0.124415
589	PCDHA7	0.124249
590	MINDY3	0.124232
591	ZNF84	0.124124
592	DDX5	0.124092
593	TBC1D22A	0.123983
594	SPANXB1	0.123915
595	PYROXD1	0.123822
596	RPL30	0.123612
597	GPC1	0.123565
598	ADCK2	0.12353
599	ANKAR	0.123502
600	NMRAL1	0.123501
601	CDK5	0.123484
602	CALHM5	0.123473
603	RPS5	0.123371
604	ERO1A	0.123205
605	TAPT1	0.123131
606	RBM44	0.122975
607	DNAJC21	0.122924
608	ASAP1	0.122759
609	DCTN6	0.122741
610	HCN1	0.12273
611	SFT2D1	0.122617
612	NEMP1	0.122502
613	PPDPF	0.1225
614	KRTAP1.5	0.122458
615	TK2	0.122449
616	FANCM	0.12239
617	SOCS3	0.122343
618	OSGEP	0.122277
619	CDK4	0.122234
620	TGFB1	0.122171
621	DTWD2	0.122154
622	OR2M5	0.122129
623	IL17RE	0.122074
624	CNTNAP2	0.122031
625	SLC19A3	0.121925
626	GLUD1	0.121899
627	ST3GAL6	0.121884
628	ZNF699	0.121868
629	WDR44	0.121811
630	FOXQ1	0.121756
631	STRADA	0.12158
632	ZC3H10	0.121567
633	WEE2	0.121522
634	RASSF7	0.12147
635	EN2	0.121434
636	AMMECR1	0.121323
637	ARL1	0.121285
638	KRTAP4.2	0.121235
639	KLHL42	0.121134
640	ANGPTL3	0.121094
641	SELENOP	0.121035
642	WHAMM	0.120978
643	ADGRG7	0.120897
644	ENKD1	0.120896
645	EIF3E	0.120685
646	PDE4D	0.120667
647	MTDH	0.120597
648	GMEB2	0.120529
649	NMD3	0.12051
650	CSHL1	0.120386
651	OR5P2	0.120219
652	TLK2	0.12016
653	TMEM258	0.120149
654	RHOQ	0.120028
655	PIGQ	0.119922
656	DNAJC13	0.119916
657	SLC43A2	0.119759
658	PSTK	0.11974
659	PIGF	0.119512
660	ARHGEF5	0.119479
661	DIS3L2	0.119473
662	RASGEF1C	0.119459
663	ORC6	0.119416
664	CRYGD	0.119385
665	FZR1	0.119373
666	TUBA3D	0.119254
667	ADAT2	0.119222
668	AAK1	0.119152
669	SLX4	0.11914
670	CIAO2B	0.119125
671	SUSD6	0.119125
672	GLIPR1L1	0.119059
673	CCT5	0.119029
674	CRTAP	0.118957
675	BIN1	0.118533
676	CD68	0.118517
677	DCTN2	0.118507
678	PRKCZ	0.118449
679	MZT2A	0.118419
680	PRKCE	0.118401
681	GABARAP	0.118302
682	CT47B1	0.118253
683	TXNDC2	0.118086
684	OR5H6	0.118065
685	PGAP1	0.118049
686	ZNF593	0.118026
687	CEBPZ	0.118009
688	DYNLT1	0.117999
689	VEZT	0.117977
690	CDH12	0.117973
691	CCDC74B	0.117942
692	ZNF304	0.117862
693	TMA7	0.117774
694	FNDC10	0.117622
695	TPRG1L	0.11762
696	RPTOR	0.11761
697	TUSC2	0.117539
698	ZNF669	0.117497
699	NREP	0.117474
700	DIDO1	0.117362
701	TPRKB	0.117291
702	CYB5R4	0.117259
703	TRIM41	0.117072
704	KLHL20	0.117021
705	WASL	0.117019
706	C9orf16	0.116959
707	GATD1	0.116901
708	CD96	0.116879
709	PCSK7	0.116879
710	PNKP	0.116784
711	CLUAP1	0.11673
712	PRKCA	0.116455
713	MYO1B	0.116401
714	IGSF21	0.116398
715	DDX23	0.116377
716	MFF	0.116351
717	LDHD	0.116317
718	PRSS22	0.116314
719	OPRM1	0.116232
720	NOP58	0.11611
721	LRRC39	0.116075
722	KIAA1143	0.115941
723	SLC16A13	0.115927
724	ADAM11	0.11592
725	UBQLN2	0.115888
726	OR56A1	0.115873
727	KCTD11	0.115848
728	STARD7	0.115781
729	KLHDC10	0.115766
730	LUC7L2	0.115755
731	TMA16	0.115694
732	RPS27L	0.115658
733	B9D1	0.115619
734	FAM135A	0.115615
735	CENPU	0.115548
736	THOP1	0.115484
737	IPO5	0.115445
738	SPATA33	0.11543
739	ARHGDIA	0.11543
740	SOX10	0.115419
741	DNTTIP2	0.115395
742	LILRA1	0.115274
743	CDH11	0.115268
744	UBN2	0.115247
745	ACD	0.115202
746	HS6ST1	0.115162
747	GPBAR1	0.115125
748	EGLN1	0.11503
749	DCUN1D2	0.115007
750	DBI	0.115003
751	TMEM201	0.114922
752	CELA3B	0.114785
753	POU5F2	0.114778
754	ZG16B	0.114778
755	RANBP3	0.114676
756	CABIN1	0.114628
757	USP38	0.114625
758	PRKAR2A	0.114494
759	TMED7	0.114462
760	PRRC2B	0.114414
761	GGNBP2	0.114294
762	VKORC1L1	0.114261
763	SPOUT1	0.114211
764	C17orf75	0.114207
765	RHBDD1	0.11411
766	PRRC2C	0.114037
767	PRB4	0.114018
768	SLC9A8	0.113907
769	CASP10	0.113767
770	BZW1	0.113732
771	CIP2A	0.113712
772	OTOP2	0.11361
773	PLSCR4	0.113534
774	PARN	0.113503
775	MYDGF	0.113488
776	ZSCAN22	0.113452
777	NTMT1	0.11345
778	CAMSAP1	0.113449
779	RTL8B	0.113439
780	PRR23A	0.11342
781	PEX11G	0.113394
782	USP43	0.113315
783	COIL	0.113273
784	MYCBPAP	0.113224
785	GRID2IP	0.113071
786	GTF3C2	0.11306
787	ARHGEF18	0.113003
788	EFNA2	0.112997
789	ZSWIM2	0.112976
790	OXSM	0.112933
791	CUL4B	0.112831
792	USP42	0.11274
793	ZFAND5	0.112695
794	IFIH1	0.112598
795	PROS1	0.11259
796	RRS1	0.112547
797	COP1	0.112539
798	NAB1	0.112498
799	RPS6KA3	0.11246
800	STK25	0.112441
801	NELFA	0.11217
802	DNAJB9	0.11207
803	SSR3	0.112064
804	ARF5	0.111925
805	POF1B	0.111901
806	S1PR4	0.11184
807	DOK3	0.11178
808	COPG1	0.111739
809	UBOX5	0.111683
810	WDHD1	0.111617
811	KMT2E	0.111561
812	AEN	0.111539
813	TGFBR2	0.111536
814	HBZ	0.111502
815	FBXL3	0.111491
816	HMGA2	0.111469
817	AGO3	0.111461
818	PSMC6	0.11145
819	NCAPG2	0.111443
820	SAR1A	0.111438
821	NTN3	0.111435
822	UVRAG	0.111431
823	CADM4	0.111428
824	ANKRD9	0.111425
825	RAB37	0.111412
826	ZNF124	0.111391
827	SLX4IP	0.111366
828	DHRS9	0.111313
829	PILRB	0.111275
830	OR2T3	0.111271
831	CCDC43	0.111257
832	ARL14EP	0.11125
833	NUBP1	0.111134
834	C12orf29	0.111111
835	ETFB	0.111084
836	GAPDHS	0.111061
837	SAAL1	0.11104
838	PDIA2	0.110992
839	ZWILCH	0.110891
840	ALKBH8	0.110867
841	OR2W1	0.110863
842	RASA4	0.110834
843	ATG16L1	0.110813
844	ST8SIA6	0.110743
845	ALKBH4	0.110726
846	PHF8	0.110709
847	EMC8	0.110704
848	LPP	0.110693
849	METTL6	0.110686
850	CRB3	0.110615
851	DAPP1	0.110432
852	OSBPL8	0.110415
853	NEU4	0.110272
854	POMP	0.110227
855	PLAUR	0.110194
856	ODF3	0.110145
857	RNF130	0.110124
858	ASIP	0.110031
859	PHLDB2	0.110021
860	MBIP	0.11
861	SOD1	0.109934
862	ARRDC4	0.10991
863	TRAT1	0.10981
864	ATP4B	0.109604
865	LZTS2	0.109594
866	FAHD2A	0.109582
867	RFPL4A	0.109473
868	FAM117B	0.109412
869	SOX3	0.109311
870	CEMP1	0.109294
871	PPEF1	0.109265
872	ABHD16B	0.109261
873	ZNF140	0.109258
874	PDCD2	0.10924
875	IPO4	0.109211
876	GNAT3	0.10921
877	PPP1R12A	0.109175
878	OLIG3	0.109017
879	IFNA8	0.108959
880	ZNF235	0.108946
881	NELFCD	0.108906
882	MYO19	0.108848
883	AAAS	0.108838
884	ITM2C	0.108823
885	COMMD2	0.10879
886	ANO7	0.10873
887	QKI	0.108703
888	COPS9	0.108529
889	GRWD1	0.108469
890	FNBP4	0.108415
891	RGMB	0.108409
892	PSG11	0.108365
893	MXRA7	0.10834
894	PLAA	0.108324
895	SLC26A4	0.108324
896	SLAIN2	0.108283
897	CHKB	0.108272
898	TRIP11	0.108263
899	CLDN6	0.108258
900	MORF4L2	0.108256
901	FEM1C	0.10824
902	RHCE	0.10824
903	PFKFB4	0.108218
904	FAM160B1	0.108181
905	MMD	0.108108
906	TRMT6	0.108091
907	BRD2	0.108063
908	PIGV	0.108021
909	HOMER3	0.108009
910	QRICH1	0.108006
911	RGS14	0.10798
912	FOXC2	0.107968
913	PDE6B	0.107958
914	NUP160	0.107899
915	ALG2	0.107895
916	FAM98B	0.10787
917	LSG1	0.107839
918	NME3	0.107832
919	UBE2O	0.107819
920	FGD1	0.107806
921	INIP	0.107797
922	COL9A3	0.107776
923	ZC3HAV1	0.10777
924	GYPA	0.107718
925	CAST	0.107703
926	ZNF432	0.107572
927	TMEM88B	0.107563
928	OVCA2	0.107441
929	KMT2B	0.107427
930	VIL1	0.107416
931	OR2Y1	0.107404
932	CLEC4D	0.107401
933	HSD17B12	0.107379
934	SENP2	0.107344
935	ACTN4	0.107303
936	SSR4	0.107292
937	ZNF891	0.107288
938	PKP3	0.107286
939	MUC12	0.107284
940	DENND1B	0.107273
941	IL12A	0.107233
942	TEX28	0.107216
943	C17orf107	0.107151
944	VASP	0.107025
945	CAPN10	0.106993
946	TUBA1B	0.106986
947	FLT4	0.106955
948	ZNF77	0.106949
949	SOX18	0.106926
950	MUC15	0.106916
951	BICC1	0.106896
952	ELP3	0.106896
953	VWA1	0.106862
954	MGAT4A	0.106857
955	SNX7	0.106789
956	TPD52L1	0.106788
957	TRIM52	0.106727
958	CTSO	0.10671
959	PGM5	0.10653
960	SDF4	0.106522
961	CFHR1	0.1064
962	SSB	0.106245
963	KCNJ13	0.106239
964	BID	0.106196
965	OR2A2	0.10617
966	RABGAP1	0.106169
967	HPRT1	0.106165
968	FAP	0.106107
969	CSGALNACT2	0.106071
970	ARHGAP11B	0.106029
971	TRIM37	0.105981
972	TRAPPC12	0.105979
973	ASNS	0.105899
974	IPO8	0.105873
975	SLC25A31	0.105866
976	SIRT3	0.105786
977	MSI2	0.105781
978	SLC25A22	0.105767
979	CYTIP	0.105755
980	COG6	0.105743
981	SEPHS1	0.105655
982	JAG2	0.105637
983	PSD	0.10556
984	PTK2B	0.105476
985	RHOT1	0.105472
986	XPNPEP1	0.105435
987	WFDC1	0.105381
988	OTUD4	0.105264
989	GPATCH11	0.105139
990	ARHGEF16	0.105107
991	NFE2L2	0.105096
992	TNKS2	0.10506
993	NUDT12	0.105059
994	GMFB	0.105053
995	CLCNKB	0.104979
996	PPTC7	0.104978
997	TEKT1	0.104971
998	SPTLC1	0.104936
999	ZZEF1	0.104871
1000	MDFIC	0.104835
1001	CD200R1	0.104823
1002	PRAP1	0.104815
1003	GHDC	0.104746
1004	PTGES3L	0.104715
1005	HSCB	0.104664
1006	LMF2	0.104573
1007	LCE2D	0.104475
1008	DEK	0.104423
1009	PPAN	0.104384
1010	SNAP29	0.104366
1011	FARSA	0.104354
1012	TM2D2	0.104349
1013	TBPL1	0.104237
1014	IL1F10	0.104105
1015	EIF4E3	0.104103
1016	RAB26	0.104012
1017	SRSF11	0.103971
1018	TPGS1	0.10395
1019	TAX1BP3	0.103934
1020	REPS1	0.103892
1021	ACTN1	0.103844
1022	GGT6	0.103843
1023	RAB42	0.103817
1024	PCDH18	0.103782
1025	ATP6V0A4	0.103756
1026	KDM1B	0.103696
1027	PIK3C3	0.103636
1028	KLRD1	0.103616
1029	HM13	0.103615
1030	DYRK2	0.103607
1031	ACTR5	0.103599
1032	MST1R	0.103544
1033	GGN	0.103501
1034	NOMO1	0.103455
1035	ZNF121	0.103446
1036	ATAD3A	0.103444
1037	YTHDF1	0.103439
1038	TMEM185B	0.103328
1039	PTH	0.103328
1040	DYNC1LI1	0.103316
1041	ELP6	0.103297
1042	NHEJ1	0.103288
1043	SPATA17	0.103231
1044	PPP2R2A	0.103213
1045	NOP2	0.103178
1046	ALDH8A1	0.103146
1047	RNF41	0.103027
1048	SLC4A10	0.102993
1049	GPAT2	0.102992
1050	CCP110	0.102977
1051	YAF2	0.102976
1052	LRFN1	0.102911
1053	PAX8	0.102862
1054	CATSPERD	0.102825
1055	UBR4	0.102816
1056	ORAI3	0.102807
1057	TSSK3	0.102739
1058	GALNT9	0.102707
1059	TRPM8	0.102703
1060	PDPK1	0.102686
1061	RBMS1	0.102665
1062	KCNIP3	0.102655
1063	SELENOS	0.102649
1064	ZRANB3	0.102638
1065	ABCB6	0.102628
1066	PRKCD	0.102567
1067	TUBD1	0.102457
1068	MRFAP1L1	0.102431
1069	ESCO1	0.102396
1070	ARPP21	0.102304
1071	ASIC5	0.102284
1072	SLCO1C1	0.102216
1073	ATP6V1A	0.10216
1074	PABPC1L	0.102123
1075	VNN2	0.102043
1076	AGMAT	0.102008
1077	SLCO4C1	0.101989
1078	KIAA0825	0.101984
1079	KIAA0100	0.101924
1080	NKTR	0.10189
1081	ARID1B	0.10188
1082	KRT14	0.101873
1083	HCK	0.101817
1084	GPX8	0.101767
1085	ALG5	0.101718
1086	TNFRSF25	0.101689
1087	PPP1R14C	0.101688
1088	OXNAD1	0.101624
1089	ASB18	0.101606
1090	ICE2	0.101584
1091	DPP9	0.101508
1092	ETAA1	0.101429
1093	IRF7	0.10139
1094	MNX1	0.101282
1095	PDE6C	0.101262
1096	C6orf163	0.101258
1097	WDR43	0.101222
1098	WDFY1	0.101147
1099	ZNF283	0.101138
1100	LONRF1	0.101084
1101	CACNB4	0.101055
1102	INTS12	0.101038
1103	CIDEA	0.101034
1104	TCF25	0.101026
1105	FAAP24	0.101007
1106	NME5	0.100993
1107	USP40	0.10097
1108	TMEM263	0.100911
1109	MELK	0.100855
1110	SMIM22	0.100814
1111	ZNF805	0.100799
1112	GRM7	0.100791
1113	ARPC5L	0.100778
1114	DET1	0.100744
1115	KLF8	0.10072
1116	TSSK6	0.100681
1117	SAMD4A	0.100657
1118	HDAC3	0.100578
1119	SLC11A1	0.10054
1120	RNF222	0.100503
1121	RAD23B	0.10047
1122	FBXO3	0.100444
1123	RNF166	0.10043
1124	TAS1R3	0.10043
1125	TTC34	0.100376
1126	ZNF502	0.100371
1127	PPFIBP1	0.100337
1128	PPP1R7	0.100317
1129	NUDCD2	0.100292
1130	ATAD3C	0.100188
1131	TIPARP	0.100186
1132	MVK	0.10014
1133	CYTH2	0.10013
1134	ERCC6L2	0.100126
1135	LIN28A	0.100089
1136	MSRB1	0.100022
1137	LSM14A	0.100012
1138	GRM6	0.100007
1139	SFTPD	0.100006
1140	TRIOBP	0.0999836
1141	ELP4	0.0999418
1142	ZFP62	0.0999373
1143	VGLL3	0.0998991
1144	PLIN4	0.0998979
1145	C12orf71	0.0998377
1146	FAM193B	0.0997903
1147	GJA10	0.0997775
1148	SLC2A3	0.0996512
1149	RBBP7	0.0996133
1150	TRAPPC2L	0.099604
1151	OR1F1	0.0995952
1152	UFM1	0.0995688
1153	CYREN	0.0995518
1154	UGP2	0.0995405
1155	ATG4B	0.0994296
1156	TEX22	0.0993659
1157	RPP25L	0.0993542
1158	BHLHE40	0.0993408
1159	CCDC172	0.0992741
1160	TBC1D24	0.0992602
1161	TENT5A	0.099226
1162	ATP5MC3	0.0992145
1163	AGRP	0.0991855
1164	CPO	0.0991318
1165	RNF150	0.0988815
1166	DNASE1L2	0.098878
1167	MYL1	0.0988712
1168	CHMP7	0.0988649
1169	ZNF594	0.0988162
1170	STX7	0.0988104
1171	OR6B3	0.098777
1172	ELP1	0.0987729
1173	OR1A2	0.0987591
1174	HNMT	0.0987244
1175	HHATL	0.0986532
1176	PLEKHM1	0.0986504
1177	PDLIM5	0.0986442
1178	CHRFAM7A	0.0985829
1179	CMTM1	0.0985469
1180	UFSP2	0.0985379
1181	UGGT1	0.0985172
1182	KRTAP12.1	0.0984599
1183	OR10G4	0.0984397
1184	PKD1	0.0983566
1185	NPW	0.098344
1186	CCDC179	0.0983163
1187	CYP3A4	0.0982949
1188	ACOXL	0.0982807
1189	CLEC18A	0.0982634
1190	HACL1	0.0982298
1191	ISOC1	0.0982213
1192	USP19	0.0982123
1193	CFC1B	0.0981975
1194	SPATA31D1	0.098143
1195	B3GALT6	0.0981168
1196	CHMP3	0.0981063
1197	TTC14	0.0981031
1198	ZNF461	0.0980766
1199	RNF224	0.0980319
1200	RPL22L1	0.0980046
1201	WFDC2	0.0979952
1202	SLC25A18	0.0979686
1203	PER2	0.0978872
1204	ZNF776	0.0978812
1205	PHGDH	0.0977558
1206	EME1	0.0977518
1207	SLC35B2	0.0977435
1208	NAP1L4	0.0977355
1209	UNKL	0.0977312
1210	TGFBR1	0.0976816
1211	LUC7L	0.0976707
1212	OTULIN	0.09761
1213	PUS3	0.0975489
1214	HNRNPAB	0.097489
1215	NCOA6	0.0973508
1216	MAK16	0.0972933
1217	ACTA1	0.0972874
1218	TMEM19	0.0972659
1219	MYO1D	0.0972412
1220	TRIM7	0.0972396
1221	ZNF214	0.0971958
1222	CEP120	0.0971917
1223	BRICD5	0.097073
1224	SGK1	0.0970707
1225	CLEC18B	0.0969566
1226	MAPK1	0.0969565
1227	CFAP97	0.0969505
1228	SHPRH	0.0969142
1229	WDR27	0.0968672
1230	RABGGTB	0.0968609
1231	STMND1	0.0968389
1232	OR6B2	0.0968319
1233	AKAP10	0.0967987
1234	VWA2	0.0967753
1235	ANXA7	0.0967621
1236	CLCC1	0.0967474
1237	OR5H1	0.096667
1238	B4GALNT2	0.0965992
1239	TMEM82	0.0965697
1240	PLSCR3	0.0965647
1241	PMVK	0.0965447
1242	PTPRN2	0.0965442
1243	WNT7A	0.096527
1244	WDR73	0.096479
1245	NSUN3	0.0964693
1246	AKIP1	0.0964622
1247	TIMM10	0.0964497
1248	DCAF4	0.0964048
1249	KIAA0513	0.0963948
1250	DGKB	0.09639
1251	ZNF777	0.0963769
1252	DNASE1	0.0962875
1253	PGGT1B	0.096268
1254	RILPL1	0.0962058
1255	TMEM187	0.0961665
1256	MRNIP	0.0959937
1257	NOB1	0.0959922
1258	TOP1	0.0959783
1259	PPP1R16A	0.0959443
1260	ETFBKMT	0.0959211
1261	TNFRSF14	0.0959007
1262	MIS18BP1	0.0958745
1263	MTMR3	0.095779
1264	PYCARD	0.0957576
1265	TAS2R3	0.0957527
1266	FRG2B	0.0956794
1267	ABCC5	0.0956528
1268	DUXA	0.0956377
1269	SAR1B	0.0956178
1270	PCF11	0.0956069
1271	ZNF567	0.0955742
1272	ALG11	0.0955306
1273	TCAF2	0.0955214
1274	STX19	0.0955211
1275	EXOC3L1	0.0955108
1276	TMEM186	0.0954552
1277	ZNF169	0.0954402
1278	CDC42EP5	0.0954062
1279	BNC2	0.0954045
1280	LACTB	0.0952653
1281	SKA1	0.0952325
1282	GAS8	0.0951802
1283	CYP11B1	0.0951472
1284	ANXA8L1	0.095116
1285	ACSL3	0.0951123
1286	C17orf58	0.0951058
1287	GLIPR1	0.095079
1288	MARCKSL1	0.0950656
1289	ARFGEF1	0.0950197
1290	F2RL1	0.0949935
1291	TOP1MT	0.0949914
1292	MGAT5	0.0949846
1293	RNASEH2A	0.0948861
1294	CXorf21	0.0948688
1295	TES	0.0947105
1296	BOD1	0.0947073
1297	SNX24	0.0946737
1298	SRP54	0.0946127
1299	EXOC3	0.0945638
1300	SUSD4	0.0945535
1301	MIF4GD	0.0945356
1302	RILP	0.09453
1303	G6PD	0.0945046
1304	IFT22	0.0944213
1305	METTL2B	0.0944158
1306	TTC32	0.0944128
1307	LANCL1	0.0943953
1308	ZNF672	0.0943587
1309	ALKAL2	0.0943481
1310	NOL8	0.094344
1311	SLC25A4	0.0942702
1312	GOLGA8M	0.0942378
1313	SAFB	0.0942189
1314	KIF13A	0.094213
1315	IGFLR1	0.094184
1316	RFC3	0.0941806
1317	ACVR2A	0.0941751
1318	FAM81B	0.0941679
1319	MAP2K7	0.0941576
1320	CEP78	0.0941436
1321	MT1E	0.0940912
1322	PLCZ1	0.0940844
1323	CCAR1	0.0940684
1324	RPSA	0.0940202
1325	FAM209A	0.0940159
1326	EVI5	0.0940041
1327	FAAP100	0.0939517
1328	CELA2A	0.0939357
1329	RANBP17	0.0939075
1330	EXOC8	0.0938884
1331	TM7SF3	0.093875
1332	TMEM178A	0.0938206
1333	GH2	0.0938137
1334	CIR1	0.0938028
1335	ZFYVE1	0.0938012
1336	SLC9A2	0.0937783
1337	VN1R4	0.0937205
1338	HSBP1	0.0937175
1339	SEC23IP	0.093707
1340	PDXDC1	0.0936794
1341	TPPP3	0.09362
1342	FANCA	0.0936008
1343	DDX43	0.093597
1344	FBRSL1	0.0934658
1345	IFNA17	0.093463
1346	SMYD3	0.0934346
1347	GPR61	0.0934008
1348	ZNF879	0.0933559
1349	SELENOK	0.093283
1350	ACTR10	0.0931142
1351	DCUN1D5	0.0930829
1352	METTL26	0.093064
1353	DPH3	0.0930597
1354	CCNL2	0.0930455
1355	KCNK10	0.0930324
1356	BOD1L1	0.0929964
1357	APTX	0.0929557
1358	UBP1	0.0929482
1359	ACADM	0.0929441
1360	TAAR6	0.0929015
1361	USP37	0.0928604
1362	ZNF212	0.0928305
1363	SUMO1	0.0928132
1364	EXTL3	0.0927926
1365	TMEM102	0.0927439
1366	CHSY3	0.0927081
1367	POC5	0.0927041
1368	NMUR1	0.0926131
1369	PRKG1	0.0925958
1370	PDLIM4	0.0925286
1371	SEPHS2	0.0924683
1372	USP20	0.0924666
1373	CCNI	0.0924318
1374	CPTP	0.0924288
1375	KCMF1	0.0924062
1376	MRC1	0.0923744
1377	CCT8L2	0.0923619
1378	TMEFF1	0.0923174
1379	ATAD3B	0.0923001
1380	MALT1	0.092257
1381	SOWAHC	0.0922116
1382	OSBPL2	0.092193
1383	TAS2R4	0.0921903
1384	SAMD13	0.0921594
1385	WDR6	0.0921527
1386	RPF2	0.0920854
1387	PDE8B	0.092039
1388	FAAH	0.0920001
1389	RUFY2	0.091883
1390	TBC1D8	0.0918219
1391	ARVCF	0.091785
1392	ANKRD26	0.0917724
1393	NUTM2B	0.0917067
1394	CTH	0.0916966
1395	UBB	0.0916878
1396	ZNF232	0.0916017
1397	LCE1A	0.0915709
1398	UBA5	0.0915124
1399	HSD3B1	0.0915068
1400	PIN4	0.091498
1401	WBP2	0.0914512
1402	BMPR1B	0.0914322
1403	OR2T1	0.0913778
1404	SRD5A3	0.0913396
1405	KIAA1586	0.0913293
1406	CEP70	0.0912871
1407	FUT2	0.0912799
1408	TM4SF4	0.0912561
1409	PI4KB	0.0911024
1410	ROPN1B	0.0910987
1411	EYA4	0.0910708
1412	TM2D3	0.0910686
1413	FAM83E	0.0910169
1414	FAM169A	0.0910053
1415	KIF2A	0.0909871
1416	FZD7	0.090983
1417	TMEM196	0.0909168
1418	RBM46	0.0908943
1419	PRSS21	0.0908519
1420	CLTB	0.0908481
1421	HNF1B	0.0908155
1422	ZNF264	0.0907967
1423	UBQLNL	0.0907709
1424	TBK1	0.0907408
1425	CCL20	0.0907374
1426	NEB	0.0907095
1427	HOXD11	0.0906813
1428	PIGP	0.0906413
1429	KTI12	0.0906023
1430	TDRD12	0.0904483
1431	SRP72	0.0903725
1432	ENO3	0.0902889
1433	ROR1	0.090284
1434	SP4	0.090277
1435	APOBEC3F	0.0902763
1436	ZNF497	0.0902092
1437	PCDHA4	0.0901577
1438	POLR3D	0.0900104
1439	HSF2	0.0899852
1440	TUBB6	0.0899474
1441	ACMSD	0.0899255
1442	KIAA1328	0.0898659
1443	DNER	0.0898248
1444	RC3H2	0.0898088
1445	CAMTA1	0.0898
1446	TRAPPC11	0.0897767
1447	RYR1	0.0897547
1448	KCNS1	0.0897042
1449	FUT8	0.0896986
1450	SAMD10	0.0896003
1451	SLC25A6	0.0895015
1452	GORAB	0.0894978
1453	FUCA2	0.0894911
1454	OR4C3	0.0894832
1455	KLF14	0.0894788
1456	GPD1L	0.089414
1457	RSL24D1	0.0893783
1458	HSF5	0.0893443
1459	TJP2	0.0893207
1460	EN1	0.089271
1461	LPAR2	0.0892535
1462	TAF1D	0.0892006
1463	YIF1B	0.0891648
1464	PIGM	0.0891472
1465	POLR1E	0.0891311
1466	LYVE1	0.0891309
1467	NAP1L5	0.0890851
1468	ZNF439	0.0890848
1469	DESI2	0.0890487
1470	LCAT	0.0890076
1471	FAM120A	0.0890049
1472	PABPN1L	0.0889917
1473	CORT	0.0889377
1474	PTPN18	0.0889286
1475	NFRKB	0.0889243
1476	PRKN	0.0888903
1477	IDH3A	0.0888387
1478	FANCD2OS	0.0888296
1479	CELA2B	0.0888063
1480	FXYD3	0.0887236
1481	UGT1A10	0.0887026
1482	SSX2IP	0.0886974
1483	BTBD1	0.0886942
1484	OR2V1	0.0886798
1485	LXN	0.0886624
1486	TNFRSF4	0.0885323
1487	IFNA16	0.0885056
1488	GABRA6	0.0884897
1489	IFNA21	0.0884804
1490	BTNL9	0.0884024
1491	HOXD4	0.0883877
1492	CYP4V2	0.0883312
1493	KCNQ1	0.0882197
1494	SCPEP1	0.0881853
1495	OFD1	0.0881819
1496	CHD9	0.0881805
1497	MEGF9	0.0881459
1498	SLC39A1	0.0881353
1499	C1QTNF8	0.0881173
1500	KCNE4	0.0881161
1501	KIR2DL3	0.0880802
1502	OR2V2	0.0880705
1503	CDKN2AIP	0.0880629
1504	UQCR11	0.0880535
1505	SLC1A3	0.0880469
1506	LSMEM1	0.0880255
1507	ABCA3	0.0880089
1508	SH3PXD2B	0.0879833
1509	PPP4R1	0.0879747
1510	KRTAP5.8	0.0879456
1511	SUDS3	0.087901
1512	WFDC5	0.0878873
1513	PHYHIPL	0.087877
1514	DDX17	0.087875
1515	OR52D1	0.0878571
1516	ZNF483	0.0878569
1517	UBE2I	0.0878359
1518	MOB3A	0.0877944
1519	COX6B2	0.0877906
1520	CHCHD5	0.0877671
1521	LSM1	0.0877075
1522	FAM153B	0.0876984
1523	XRCC1	0.0876501
1524	GAL3ST2	0.0876389
1525	KLRF2	0.0876281
1526	RAB22A	0.0876019
1527	ACTL6A	0.0875897
1528	COMMD3	0.0875854
1529	TMEM14B	0.087532
1530	NSFL1C	0.0875286
1531	DIO2	0.0875126
1532	ADAT1	0.0874708
1533	LPAR5	0.0873789
1534	PNRC1	0.0873594
1535	RNF145	0.0873015
1536	CATSPER2	0.0872722
1537	PMCH	0.0872671
1538	TRAK2	0.0872063
1539	GALNT5	0.0871979
1540	LNP1	0.0871784
1541	FAM47A	0.0871626
1542	WIF1	0.0871128
1543	OR51S1	0.0870826
1544	SHCBP1	0.0870785
1545	OR8S1	0.087059
1546	SRR	0.0870367
1547	KRT76	0.0870198
1548	MMP17	0.0869871
1549	CCDC121	0.0869628
1550	IZUMO2	0.0869523
1551	IQCE	0.0869165
1552	SULT1A1	0.0869112
1553	DKC1	0.0869053
1554	HPF1	0.0868559
1555	RPEL1	0.0868418
1556	ZC2HC1B	0.0868292
1557	CBFA2T2	0.0867692
1558	TMED9	0.0867409
1559	RPL41	0.0867096
1560	SFT2D3	0.0866815
1561	LMCD1	0.0866412
1562	BLOC1S2	0.0866289
1563	AKT3	0.0865955
1564	TTLL3	0.0865903
1565	C1orf74	0.0865102
1566	TNFSF14	0.086472
1567	XIRP2	0.0864531
1568	RTEL1	0.086432
1569	RAB2A	0.086376
1570	SLMAP	0.0863683
1571	EPN1	0.0863656
1572	RAD54L	0.0863233
1573	TM4SF5	0.0863132
1574	SLC30A7	0.0863021
1575	TIAM2	0.0862847
1576	OPN1LW	0.0862448
1577	DTNB	0.0861548
1578	ANKRD7	0.0861548
1579	MLH1	0.0861465
1580	SMARCD3	0.0860514
1581	RPL36AL	0.0859834
1582	EEF1A2	0.0859643
1583	PPP4R2	0.0859595
1584	ITGB3BP	0.0859502
1585	FMR1NB	0.0859476
1586	SPCS3	0.0858508
1587	FJX1	0.0858129
1588	PSMD4	0.0858048
1589	ABI2	0.0857987
1590	PLEKHA7	0.0857945
1591	ZAP70	0.0857682
1592	HRAS	0.0857613
1593	IL2	0.0857479
1594	DYNLRB1	0.085744
1595	C19orf12	0.0857333
1596	MAP3K19	0.0857332
1597	DCAF4L1	0.0856398
1598	BECN1	0.0856
1599	GPT2	0.0855868
1600	NMI	0.0855686
1601	CNNM4	0.0855628
1602	DNAAF1	0.0855531
1603	INTS6	0.0855482
1604	CNNM3	0.085542
1605	ACE	0.085507
1606	SLC35B1	0.0854269
1607	MGAT4B	0.0854175
1608	GJB4	0.0853957
1609	GABRQ	0.0853863
1610	TSPAN9	0.0853718
1611	CHRNB1	0.085349
1612	ZNF148	0.085301
1613	LRRC56	0.0852978
1614	GPI	0.0852903
1615	IL5RA	0.0852887
1616	NEMF	0.0852886
1617	RAB24	0.0852599
1618	PTPRD	0.0852481
1619	OR13D1	0.0852384
1620	SAMD11	0.0852091
1621	CELF5	0.0851811
1622	PIKFYVE	0.085178
1623	SGTA	0.0851042
1624	SOX6	0.0850689
1625	UNC45A	0.0849705
1626	SPTLC2	0.0849639
1627	ILF3	0.0849367
1628	ZNF695	0.0849281
1629	ZC3HC1	0.0848885
1630	SHBG	0.0848624
1631	RPL13A	0.0848601
1632	SLPI	0.0848331
1633	DOHH	0.0848112
1634	METTL15	0.0847972
1635	RPS21	0.0847625
1636	STRA8	0.0847396
1637	ABCA8	0.0847334
1638	TMUB2	0.0846931
1639	ZNF551	0.0846553
1640	WSCD1	0.0845533
1641	SMIM3	0.084528
1642	R3HDML	0.0844992
1643	OR52I1	0.0844977
1644	SOX13	0.0844903
1645	RCE1	0.0844528
1646	POLR1C	0.0844251
1647	ZNF571	0.0843482
1648	C6orf47	0.0843359
1649	LIX1	0.0843306
1650	CDCA3	0.0842358
1651	PODXL	0.0842341
1652	LIMK2	0.0842235
1653	PPFIA1	0.0842165
1654	ZNF354B	0.0841669
1655	PSMD12	0.0840558
1656	MBD6	0.0840306
1657	ANAPC1	0.0840143
1658	EFL1	0.0839162
1659	SEC11A	0.0838665
1660	D2HGDH	0.0838501
1661	KATNB1	0.0838394
1662	C1QTNF5	0.0837862
1663	NAF1	0.083719
1664	NDUFA5	0.0837126
1665	CRYGN	0.0836889
1666	SLC6A11	0.0836786
1667	HYAL2	0.0836698
1668	RTL4	0.083662
1669	PAIP2	0.0836613
1670	PRRG4	0.0836264
1671	MRGPRX3	0.0836235
1672	SLC35F1	0.0836099
1673	CHL1	0.0836038
1674	FAM126A	0.0835848
1675	PHACTR2	0.0835201
1676	POLE2	0.0834622
1677	CLK1	0.0834531
1678	MAOB	0.0834511
1679	UBL4B	0.083446
1680	UBE3C	0.0834041
1681	ATPAF1	0.0833747
1682	STUB1	0.0833516
1683	EXT1	0.0833378
1684	ELP5	0.0833298
1685	RDH16	0.0833096
1686	VN1R2	0.0833052
1687	MED26	0.0832945
1688	BMS1	0.083293
1689	CDC25B	0.0832811
1690	SUN2	0.0832638
1691	SGMS1	0.0832592
1692	IGFALS	0.0832576
1693	ARHGEF11	0.0832537
1694	DYNC1LI2	0.0832334
1695	PIDD1	0.0832226
1696	TRIM71	0.0831959
1697	CYBC1	0.0831876
1698	FBXO30	0.0831683
1699	MUSTN1	0.0831672
1700	PREP	0.0831663
1701	SMAD4	0.0831404
1702	DGKE	0.0831254
1703	DRD4	0.0830951
1704	UBN1	0.0830658
1705	IFI27L1	0.0830443
1706	NUP58	0.0830012
1707	THEMIS	0.0829986
1708	FAM151B	0.0829973
1709	FOXH1	0.0829818
1710	BEX1	0.0829806
1711	RPL28	0.0829609
1712	ADGRF3	0.0829464
1713	OR52B2	0.0829265
1714	DOLPP1	0.0829195
1715	FMC1	0.0829131
1716	PTRH1	0.0828588
1717	PSMB5	0.0828346
1718	TMEM18	0.0828127
1719	FANCG	0.0827954
1720	IFNA10	0.0827795
1721	ZBTB4	0.0827525
1722	ZC3H7A	0.0827171
1723	ARNTL2	0.0827053
1724	CATSPER3	0.0826823
1725	ZKSCAN4	0.0826688
1726	SLC18B1	0.0826436
1727	GPANK1	0.0826304
1728	HSPA14	0.0826283
1729	LMF1	0.0826238
1730	OR52M1	0.0825986
1731	POLQ	0.0825945
1732	CDK5R2	0.0825856
1733	SIRPB2	0.0825609
1734	FUCA1	0.0825253
1735	MITF	0.0824957
1736	ZNF569	0.0824837
1737	FIBIN	0.0824819
1738	GPR162	0.0824523
1739	BRWD3	0.0824514
1740	RRAGD	0.0823987
1741	GUSB	0.0823673
1742	LILRA4	0.0823653
1743	RSL1D1	0.0823474
1744	ASGR2	0.0823423
1745	SEC23A	0.0823108
1746	MPHOSPH10	0.0822712
1747	USP7	0.0822661
1748	GRM1	0.0822456
1749	SLC44A1	0.0822308
1750	PLEKHG3	0.0821992
1751	JPT2	0.0821881
1752	ZNF292	0.0821457
1753	TXNDC9	0.0821369
1754	NTS	0.0820811
1755	AZI2	0.0820353
1756	ZNF419	0.081972
1757	P2RY11	0.0819537
1758	ABCA12	0.0819517
1759	SIGIRR	0.0818892
1760	G2E3	0.0818698
1761	SLC49A3	0.0818696
1762	FN3KRP	0.0818377
1763	RXFP1	0.0818053
1764	C16orf71	0.0818051
1765	TBC1D30	0.0818019
1766	HBP1	0.0817704
1767	RBFOX3	0.0817067
1768	OR2D2	0.0817011
1769	NECAP1	0.0816933
1770	ZNF346	0.0816932
1771	SAFB2	0.0816676
1772	PSG9	0.0816557
1773	GK	0.0816238
1774	SLC9A4	0.081561
1775	NAGPA	0.0815586
1776	MSL2	0.08155
1777	EFCAB2	0.0815477
1778	CCDC113	0.0815421
1779	VWA8	0.0815296
1780	HYAL1	0.0814885
1781	SLC47A2	0.0814576
1782	PLEKHG5	0.0814459
1783	ZNF611	0.0814392
1784	TOLLIP	0.0813983
1785	GALK1	0.0813974
1786	TPH1	0.0813758
1787	SLC17A2	0.0813746
1788	OR51G2	0.0813556
1789	FAM210B	0.0813428
1790	IRAK1	0.0813423
1791	PTPN20	0.0813014
1792	DNAJC10	0.0812736
1793	OR5K3	0.0812725
1794	ZNRF1	0.0812722
1795	NCCRP1	0.0811533
1796	ANKRD34B	0.0811409
1797	C1orf131	0.0811403
1798	APEX1	0.0811348
1799	RALGPS2	0.0811033
1800	BAG2	0.0810821
1801	FAM180A	0.0810103
1802	ERGIC3	0.0810031
1803	FKBP4	0.0809872
1804	RNF185	0.0809688
1805	CAPN6	0.080962
1806	FBXL8	0.0809457
1807	EXT2	0.0809306
1808	ATP6V1C1	0.0809056
1809	ZFAND3	0.0808472
1810	GATA6	0.0808356
1811	MPND	0.0808129
1812	SIGLEC5	0.0808084
1813	GOLGA6D	0.0808
1814	A1BG	0.0807726
1815	ERO1B	0.0807529
1816	JOSD1	0.0807423
1817	RPL23A	0.0807366
1818	ACOT12	0.0807299
1819	DPM1	0.0807238
1820	POLR3F	0.080715
1821	COL6A3	0.0806562
1822	CGB7	0.0806287
1823	OR2AG1	0.0806128
1824	SMTNL2	0.0806037
1825	CCR8	0.0805935
1826	CEP19	0.0805918
1827	C20orf144	0.0805739
1828	CAPG	0.080573
1829	ZNF37A	0.080527
1830	PXDN	0.0805265
1831	IGF2BP2	0.0805224
1832	ALDOA	0.0805174
1833	IFNE	0.0804804
1834	CYB561	0.0804707
1835	NR6A1	0.0804384
1836	KCNK15	0.0804272
1837	PNLIPRP3	0.0804217
1838	RNF167	0.0803579
1839	STARD4	0.0803497
1840	PLPP5	0.0803364
1841	XPOT	0.0803078
1842	ABHD3	0.0802972
1843	POP7	0.0802474
1844	CRYZ	0.0802474
1845	MYL9	0.0802313
1846	PDE4DIP	0.0802058
1847	ENO2	0.0801602
1848	GLI1	0.0801573
1849	RABL2A	0.0800938
1850	PILRA	0.0800779
1851	OR2J3	0.0800442
1852	DDX10	0.0799991
1853	MEI4	0.0799991
1854	KLRC4	0.0799975
1855	FBXO36	0.079997
1856	RETREG1	0.0799952
1857	TMEM204	0.0799594
1858	KIFC1	0.0799348
1859	RETREG3	0.079913
1860	ACADL	0.0798472
1861	CPM	0.079817
1862	PRB2	0.0798073
1863	CCNG1	0.0797897
1864	PRAMEF4	0.0797891
1865	ATP23	0.0797789
1866	MEFV	0.0797761
1867	TMEM42	0.0797383
1868	PPIC	0.0796944
1869	ARHGEF38	0.0796818
1870	GLUD2	0.0796694
1871	MMP23B	0.0796458
1872	COL24A1	0.0796448
1873	ZNF654	0.0796024
1874	RPS12	0.0795818
1875	PDGFB	0.0795759
1876	BET1L	0.0795702
1877	R3HDM1	0.0795594
1878	ADGRG6	0.0795078
1879	IFNA4	0.0794628
1880	FAM114A2	0.0794557
1881	ANKRD23	0.0794527
1882	GABRP	0.0794256
1883	GUCA1C	0.0794049
1884	TRIM16	0.0793696
1885	FUT3	0.0793616
1886	IL1RAP	0.0793318
1887	AMZ2	0.0793238
1888	IRAK4	0.0793163
1889	MET	0.0792984
1890	OR3A1	0.0792934
1891	LMOD3	0.0792559
1892	C1QTNF12	0.0792554
1893	DYNLL1	0.0792392
1894	MAP3K1	0.0792305
1895	JMY	0.0792156
1896	TPGS2	0.0791717
1897	FMNL2	0.0791499
1898	TAF3	0.0791284
1899	OGG1	0.0791063
1900	FANCF	0.0791046
1901	WASHC2A	0.0790912
1902	FEZF2	0.079081
1903	KPNA4	0.0790583
1904	ID2	0.0790401
1905	OR3A2	0.0789951
1906	ZCCHC10	0.0789889
1907	HCAR2	0.0789776
1908	TGIF2	0.0789551
1909	EWSR1	0.0789512
1910	LCK	0.0788942
1911	B3GAT2	0.0788668
1912	DES	0.0788405
1913	ZNF701	0.0788393
1914	NKAIN2	0.0787918
1915	SLC2A7	0.0787897
1916	U2SURP	0.0787753
1917	HSD11B2	0.0787745
1918	TRIM32	0.0787394
1919	C1orf87	0.0787363
1920	MAPKBP1	0.0787096
1921	USP39	0.0787045
1922	ATRX	0.0786648
1923	PCDHA11	0.0786646
1924	PAK3	0.0786601
1925	ZNF337	0.0786273
1926	RABEP1	0.0786137
1927	FAM209B	0.0785609
1928	DNAJA3	0.0785597
1929	DUSP8	0.0785593
1930	LACRT	0.0785554
1931	CEP112	0.0785475
1932	OGFOD1	0.0785416
1933	EID2	0.0785168
1934	PPP1R15A	0.0784992
1935	UTP6	0.0784384
1936	STMP1	0.0784098
1937	KIR2DL1	0.0784096
1938	CCDC58	0.0783907
1939	APPBP2	0.0782982
1940	SLC5A12	0.0782707
1941	CAVIN3	0.0782524
1942	VPS29	0.0782403
1943	FA2H	0.0782355
1944	CLUL1	0.078226
1945	ADCK5	0.0782202
1946	COL11A1	0.0782192
1947	ZDHHC12	0.0781906
1948	OCRL	0.0781873
1949	FANCE	0.0781797
1950	KCTD15	0.0781694
1951	IFT140	0.0781176
1952	TCEAL4	0.0781056
1953	TRPS1	0.0780878
1954	FBXO6	0.0780632
1955	MMD2	0.0780301
1956	AKAP5	0.0780218
1957	GFRA3	0.0779954
1958	ANO3	0.0779582
1959	IMPACT	0.0779535
1960	ZNF454	0.0779528
1961	FOXI1	0.0779514
1962	GJA1	0.0779313
1963	PPP2R3B	0.0778899
1964	ZNF302	0.0778884
1965	AIMP1	0.0778701
1966	AKR7A3	0.0778555
1967	METAP1	0.0778379
1968	CHMP1A	0.0778163
1969	MTMR9	0.0778093
1970	ARL5A	0.07777
1971	UBALD2	0.077769
1972	ZBTB10	0.0777314
1973	OR6C4	0.0777309
1974	ALG13	0.077717
1975	WWP2	0.0777136
1976	EXOSC10	0.0777123
1977	NDUFAF6	0.0776767
1978	SESN1	0.0776732
1979	PRR7	0.0776522
1980	RPL26L1	0.0776454
1981	ESR1	0.0776219
1982	PAN2	0.0776217
1983	YEATS2	0.0776133
1984	NOP56	0.077603
1985	TAS2R46	0.077599
1986	UFL1	0.0775457
1987	LTO1	0.077521
1988	ZNF443	0.0775142
1989	TMPO	0.0775022
1990	CRYGB	0.0774879
1991	VPS33A	0.0774642
1992	SUMO4	0.0774514
1993	KBTBD7	0.0774408
1994	FXYD5	0.0773829
1995	SLC35A2	0.0773251
1996	TMED10	0.0773087
1997	APPL1	0.0772907
1998	ZNF579	0.0772661
[truncated: 15,711 more rows]
