# Supplementary material for: A novel class of inhibitors that disrupts the stability of integrin heterodimers identified by CRISPR-tiling-instructed genetic screens
Source: Nat Struct Mol Biol. 2024 Feb 5;31(3):465–75. doi: 10.1038/s41594-024-01211-y (PMC10948361; doi:10.1038/s41594-024-01211-y)
Supplement: Supplementary file 11 — Statistical source data. [file 41594_2024_1211_MOESM11_ESM.xlsx]

## Sheet: Fig4B
Smoothen NCS profile
Peptide position	NCS
4	-1.05224
5	-1.04637
6	-1.03927
7	-1.03597
8	-1.03834
9	-1.04768
10	-1.06409
11	-1.08617
12	-1.11127
13	-1.13638
14	-1.15873
15	-1.17629
16	-1.18797
17	-1.19362
18	-1.19391
19	-1.19053
20	-1.18626
21	-1.18503
22	-1.19168
23	-1.2108
24	-1.24493
25	-1.29226
26	-1.34672
27	-1.40033
28	-1.44656
29	-1.48238
30	-1.50826
31	-1.52653
32	-1.54017
33	-1.55185
34	-1.56358
35	-1.57637
36	-1.59004
37	-1.60352
38	-1.6152
39	-1.62394
40	-1.62938
41	-1.63177
42	-1.63177
43	-1.63011
44	-1.62753
45	-1.62464
46	-1.62197
47	-1.61988
48	-1.61862
49	-1.61821
50	-1.61791
51	-1.61663
52	-1.61211
53	-1.60173
54	-1.58359
55	-1.55752
56	-1.52471
57	-1.48723
58	-1.4461
59	-1.40176
60	-1.35404
61	-1.30298
62	-1.24935
63	-1.19393
64	-1.13808
65	-1.08265
66	-1.02834
67	-0.975442
68	-0.924404
69	-0.876331
70	-0.833225
71	-0.797549
72	-0.771458
73	-0.755863
74	-0.750522
75	-0.754275
76	-0.765578
77	-0.782769
78	-0.804292
79	-0.828322
80	-0.852996
81	-0.876101
82	-0.89502
83	-0.906743
84	-0.908067
85	-0.896192
86	-0.869663
87	-0.829383
88	-0.77934
89	-0.725673
90	-0.674192
91	-0.628007
92	-0.586814
93	-0.548324
94	-0.5101
95	-0.47063
96	-0.429441
97	-0.386789
98	-0.343553
99	-0.300663
100	-0.259504
101	-0.221959
102	-0.19043
103	-0.168569
104	-0.161846
105	-0.178081
106	-0.224475
107	-0.303586
108	-0.406076
109	-0.512314
110	-0.603589
111	-0.672257
112	-0.720955
113	-0.75734
114	-0.788521
115	-0.819785
116	-0.853981
117	-0.891662
118	-0.931571
119	-0.971357
120	-1.00881
121	-1.04226
122	-1.07084
123	-1.09422
124	-1.11244
125	-1.12527
126	-1.13228
127	-1.13298
128	-1.12711
129	-1.11538
130	-1.0997
131	-1.08266
132	-1.06656
133	-1.05228
134	-1.03903
135	-1.02501
136	-1.00897
137	-0.99058
138	-0.970405
139	-0.949473
140	-0.929128
141	-0.910351
142	-0.894039
143	-0.880996
144	-0.872039
145	-0.868157
146	-0.870658
147	-0.880431
148	-0.896948
149	-0.916227
150	-0.930596
151	-0.932487
152	-0.91919
153	-0.892978
154	-0.857661
155	-0.816278
156	-0.770735
157	-0.722625
158	-0.673318
159	-0.624631
160	-0.578571
161	-0.536675
162	-0.50043
163	-0.470532
164	-0.446748
165	-0.428699
166	-0.415591
167	-0.407241
168	-0.404201
169	-0.407479
170	-0.415763
171	-0.42393
172	-0.429274
173	-0.43225
174	-0.433047
175	-0.4324
176	-0.430361
177	-0.426752
178	-0.421309
179	-0.41376
180	-0.403901
181	-0.391658
182	-0.377141
183	-0.360796
184	-0.34329
185	-0.325517
186	-0.308978
187	-0.296037
188	-0.291019
189	-0.302551
190	-0.346817
191	-0.448868
192	-0.628725
193	-0.864779
194	-1.08348
195	-1.22327
196	-1.28124
197	-1.28352
198	-1.25416
199	-1.20623
200	-1.14634
201	-1.07816
202	-1.00443
203	-0.928163
204	-0.852891
205	-0.782462
206	-0.720329
207	-0.668817
208	-0.628725
209	-0.599304
210	-0.578672
211	-0.564515
212	-0.554701
213	-0.547751
214	-0.543235
215	-0.541676
216	-0.544508
217	-0.554055
218	-0.573885
219	-0.608841
220	-0.663242
221	-0.736764
222	-0.819636
223	-0.895109
224	-0.950388
225	-0.983687
226	-0.999496
227	-1.00358
228	-0.999383
229	-0.988596
230	-0.970713
231	-0.944391
232	-0.907803
233	-0.860668
234	-0.805339
235	-0.747503
236	-0.694405
237	-0.65105
238	-0.620231
239	-0.601908
240	-0.596719
241	-0.607474
242	-0.639755
243	-0.698083
244	-0.777915
245	-0.862454
246	-0.935223
247	-0.990594
248	-1.03105
249	-1.06105
250	-1.08387
251	-1.10146
252	-1.11495
253	-1.12507
254	-1.13269
255	-1.1388
256	-1.14424
257	-1.14952
258	-1.15432
259	-1.15705
260	-1.15522
261	-1.14549
262	-1.12454
263	-1.08985
264	-1.03977
265	-0.974137
266	-0.894472
267	-0.804908
268	-0.712864
269	-0.628637
270	-0.563096
271	-0.524277
272	-0.513259
273	-0.52521
274	-0.552075
275	-0.586332
276	-0.622828
277	-0.65892
278	-0.693512
279	-0.726695
280	-0.758838
281	-0.790377
282	-0.821675
283	-0.852547
284	-0.882215
285	-0.90782
286	-0.923287
287	-0.919277
288	-0.888172
289	-0.832988
290	-0.766841
291	-0.701358
292	-0.640968
293	-0.585595
294	-0.534095
295	-0.486564
296	-0.443913
297	-0.408208
298	-0.381847
299	-0.367168
300	-0.365862
301	-0.378639
302	-0.404998
303	-0.443746
304	-0.49343
305	-0.55276
306	-0.620569
307	-0.694953
308	-0.77203
309	-0.845464
310	-0.908327
311	-0.956313
312	-0.989238
313	-1.00902
314	-1.0179
315	-1.01662
316	-1.00421
317	-0.978832
318	-0.938584
319	-0.885346
320	-0.82712
321	-0.77726
322	-0.748123
323	-0.743891
324	-0.760458
325	-0.788943
326	-0.820959
327	-0.850936
328	-0.8757
329	-0.894351
330	-0.907708
331	-0.917863
332	-0.927675
333	-0.940105
334	-0.957171
335	-0.978983
336	-1.00363
337	-1.02811
338	-1.04962
339	-1.06648
340	-1.0781
341	-1.08464
342	-1.0866
343	-1.08451
344	-1.07869
345	-1.06914
346	-1.05534
347	-1.03588
348	-1.00834
349	-0.969507
350	-0.916877
351	-0.850524
352	-0.773474
353	-0.691125
354	-0.609836
355	-0.536334
356	-0.477079
357	-0.437591
358	-0.422292
359	-0.433874
360	-0.474015
361	-0.541883
362	-0.633701
363	-0.741904
364	-0.854992
365	-0.959879
366	-1.04577
367	-1.10656
368	-1.14123
369	-1.15265
370	-1.14574
371	-1.12633
372	-1.09972
373	-1.07017
374	-1.04053
375	-1.0124
376	-0.986361
377	-0.962378
378	-0.940127
379	-0.918997
380	-0.898273
381	-0.877323
382	-0.85575
383	-0.833677
384	-0.812013
385	-0.792588
386	-0.778137
387	-0.771257
388	-0.773324
389	-0.78331
390	-0.798144
391	-0.814138
392	-0.828369
393	-0.839366
394	-0.846466
395	-0.849237
396	-0.847044
397	-0.837907
398	-0.818107
399	-0.781532
400	-0.720243
401	-0.628897
402	-0.512447
403	-0.390242
404	-0.287069
405	-0.218739
406	-0.187901
407	-0.194507
408	-0.240464
409	-0.330829
410	-0.462629
411	-0.613674
412	-0.749914
413	-0.847574
414	-0.905583
415	-0.93515
416	-0.94812
417	-0.952483
418	-0.952992
419	-0.952238
420	-0.951685
421	-0.952355
422	-0.955285
423	-0.961893
424	-0.974257
425	-0.995355
426	-1.02881
427	-1.07799
428	-1.14318
429	-1.21905
430	-1.29463
431	-1.35734
432	-1.3977
433	-1.41047
434	-1.392
435	-1.33766
436	-1.24206
437	-1.10375
438	-0.933506
439	-0.756396
440	-0.603601
441	-0.495155
442	-0.433324
443	-0.408508
444	-0.407813
445	-0.419821
446	-0.435455
447	-0.447526
448	-0.450529
449	-0.441205
450	-0.419158
451	-0.387647
452	-0.350839
453	-0.312828
454	-0.276534
455	-0.243302
456	-0.213799
457	-0.188535
458	-0.168742
459	-0.15753
460	-0.161704
461	-0.19345
462	-0.268333
463	-0.391308
464	-0.538293
465	-0.666512
466	-0.751865
467	-0.79859
468	-0.81917
469	-0.823052
470	-0.81379
471	-0.789699
472	-0.745037
473	-0.672355
474	-0.567452
475	-0.437831
476	-0.304578
477	-0.191322
478	-0.110296
479	-0.0606137
480	-0.0351541
481	-0.0277525
482	-0.0352787
483	-0.0579714
484	-0.0985421
485	-0.159867
486	-0.241933
487	-0.33815
488	-0.435857
489	-0.52231
490	-0.590587
491	-0.640981
492	-0.677507
493	-0.704678
494	-0.725367
495	-0.740568
496	-0.749716
497	-0.751551
498	-0.745061
499	-0.730153
500	-0.707744
501	-0.679208
502	-0.646162
503	-0.61009
504	-0.572485
505	-0.535271
506	-0.501286
507	-0.474761
508	-0.460745
509	-0.464708
510	-0.490721
511	-0.539718
512	-0.608787
513	-0.691416
514	-0.778617
515	-0.860121
516	-0.926279
517	-0.969747
518	-0.988057
519	-0.983357
520	-0.961016
521	-0.927351
522	-0.887553
523	-0.844401
524	-0.798759
525	-0.749873
526	-0.696223
527	-0.636237
528	-0.569364
529	-0.496864
530	-0.422275
531	-0.350577
532	-0.286656
533	-0.233921
534	-0.193234
535	-0.163821
536	-0.145236
537	-0.137649
538	-0.14363
539	-0.168337
540	-0.215913
541	-0.284132
542	-0.36274
543	-0.439997
544	-0.509972
545	-0.571257
546	-0.624191
547	-0.669339
548	-0.707102
549	-0.737834
550	-0.762029
551	-0.780467
552	-0.79406
553	-0.803967
554	-0.811317
555	-0.816992
556	-0.821459
557	-0.824912
558	-0.827304
559	-0.828503
560	-0.82843
561	-0.82723
562	-0.825483
563	-0.824498
564	-0.826231
565	-0.83328
566	-0.84747
567	-0.868561
568	-0.894008
569	-0.920215
570	-0.944188
571	-0.964693
572	-0.981798
573	-0.996626
574	-1.01106
575	-1.02846
576	-1.05329
577	-1.09134
578	-1.14599
579	-1.21016
580	-1.26297
581	-1.28358
582	-1.26689
583	-1.21978
584	-1.15125
585	-1.06782
586	-0.973916
587	-0.87327
588	-0.769808
589	-0.667833
590	-0.572524
591	-0.489623
592	-0.425883
593	-0.389755
594	-0.389575
595	-0.428718
596	-0.499436
597	-0.58313
598	-0.660378
599	-0.720873
600	-0.763512
601	-0.791323
602	-0.80783
603	-0.814966
604	-0.813924
605	-0.80497
606	-0.788457
607	-0.764837
608	-0.734864
609	-0.699254
610	-0.659314
611	-0.61678
612	-0.573966
613	-0.533816
614	-0.499846
615	-0.476081
616	-0.467032
617	-0.477673
618	-0.513059
619	-0.577326
620	-0.671242
621	-0.789671
622	-0.92008
623	-1.04398
624	-1.14093
625	-1.19328
626	-1.18939
627	-1.12843
628	-1.02399
629	-0.901567
630	-0.78771
631	-0.698662
632	-0.637981
633	-0.601063
634	-0.581629
635	-0.574215
636	-0.575109
637	-0.582365
638	-0.59546
639	-0.615257
640	-0.643802
641	-0.684292
642	-0.739966
643	-0.811848
644	-0.894898
645	-0.975812
646	-1.03699
647	-1.06521
648	-1.05769
649	-1.02104
650	-0.966444
651	-0.90529
652	-0.846637
653	-0.796416
654	-0.75751
655	-0.730948
656	-0.716555
657	-0.713781
658	-0.722104
659	-0.741068
660	-0.770069
661	-0.808095
662	-0.853409
663	-0.904085
664	-0.957712
665	-1.0117
666	-1.06294
667	-1.10739
668	-1.13927
669	-1.15103
670	-1.1349
671	-1.08701
672	-1.0126
673	-0.926829
674	-0.847971
675	-0.788427
676	-0.751697
677	-0.735208
678	-0.734068
679	-0.743417
680	-0.759092
681	-0.777635
682	-0.796071
683	-0.811905
684	-0.822999
685	-0.827746
686	-0.825399
687	-0.816356
688	-0.802512
689	-0.786803
690	-0.772373
691	-0.761467
692	-0.754064
693	-0.747956
694	-0.739842
695	-0.7267
696	-0.706987
697	-0.680851
698	-0.650596
699	-0.620173
700	-0.594499
701	-0.577269
702	-0.570264
703	-0.572678
704	-0.582498
705	-0.597686
706	-0.616737
707	-0.638692
708	-0.662897
709	-0.688681
710	-0.715066
711	-0.740662
712	-0.763856
713	-0.783147
714	-0.797579
715	-0.80693
716	-0.811618
717	-0.812355
718	-0.81001
719	-0.805338
720	-0.798783
721	-0.790385
722	-0.779401
723	-0.763581
724	-0.737921
725	-0.693835
726	-0.625082
727	-0.542956
728	-0.47692
729	-0.443646
730	-0.436552
731	-0.44329
732	-0.456136
733	-0.471526
734	-0.487764
735	-0.504449
736	-0.521297
737	-0.538064
738	-0.554687
739	-0.571105
740	-0.587256
741	-0.603085
742	-0.618998
743	-0.635356
744	-0.654102
745	-0.681288
746	-0.729794
747	-0.805636
748	-0.876242
749	-0.91068
750	-0.919678
751	-0.919443
752	-0.916305
753	-0.912155
754	-0.907954
755	-0.903743
756	-0.899529
757	-0.895525
758	-0.891828
759	-0.888513
760	-0.886307
761	-0.886549
762	-0.892108
763	-0.90882
764	-0.947242
765	-1.02187
766	-1.14078
767	-1.28679
768	-1.41994
769	-1.51228
770	-1.56443
771	-1.58983
772	-1.60031
773	-1.60286
774	-1.60015
775	-1.59129
776	-1.57287
777	-1.53696
778	-1.47049
779	-1.36111
780	-1.2102
781	-1.04663
782	-0.909979
783	-0.817927
784	-0.763801
785	-0.733161
786	-0.714307
787	-0.699946
788	-0.685692
789	-0.668652
790	-0.646769
791	-0.618509
792	-0.58345
793	-0.54315
794	-0.501223
795	-0.463208
796	-0.434406
797	-0.417898
798	-0.413336
799	-0.417796
800	-0.42746
801	-0.439023
802	-0.450776
803	-0.463182
804	-0.479338
805	-0.504737
806	-0.545916
807	-0.607595
808	-0.68895
809	-0.782049
810	-0.873894
811	-0.95155
812	-1.00602
813	-1.03345
814	-1.03417
815	-1.0113
816	-0.969452
817	-0.914837
818	-0.853927
819	-0.793114
820	-0.738191
821	-0.693719
822	-0.662494
823	-0.645196
824	-0.640156
825	-0.644441
826	-0.654477
827	-0.667164
828	-0.680284
829	-0.692314
830	-0.702351
831	-0.709017
832	-0.709828
833	-0.699657
834	-0.669805
835	-0.613249
836	-0.538663
837	-0.471819
838	-0.430117
839	-0.411844
840	-0.409001
841	-0.415799
842	-0.429692
843	-0.450048
844	-0.476967
845	-0.510359
846	-0.549904
847	-0.593786
848	-0.63908
849	-0.681689
850	-0.71688
851	-0.740052
852	-0.747472
853	-0.736721
854	-0.706858
855	-0.658507
856	-0.594044
857	-0.517767
858	-0.435647
859	-0.354342
860	-0.279671
861	-0.215538
862	-0.163565
863	-0.123613
864	-0.094579
865	-0.0771224
866	-0.0726854
867	-0.0880368
868	-0.129713
869	-0.194616
870	-0.261995
871	-0.316904
872	-0.358928
873	-0.393236
874	-0.423974
875	-0.453244
876	-0.481828
877	-0.509768
878	-0.536801
879	-0.562262
880	-0.585231
881	-0.604854
882	-0.620225
883	-0.63079
884	-0.636872
885	-0.639808
886	-0.642379
887	-0.648316
888	-0.661368
889	-0.684109
890	-0.717053
891	-0.758356
892	-0.80433
893	-0.850503
894	-0.892696
895	-0.927543
896	-0.952589
897	-0.96611
898	-0.966676
899	-0.953673
900	-0.927405
901	-0.889003
902	-0.840476
903	-0.784204
904	-0.722178
905	-0.656283
906	-0.589846
907	-0.529733
908	-0.486745
909	-0.469436
910	-0.477117
911	-0.502039
912	-0.536677
913	-0.577246
914	-0.622694
915	-0.673141
916	-0.729204
917	-0.791209
918	-0.859258
919	-0.933115
920	-1.01204
921	-1.09487
922	-1.18006
923	-1.26564
924	-1.34809
925	-1.42129
926	-1.47683
927	-1.50884
928	-1.51984
929	-1.51882
930	-1.51396
931	-1.50934
932	-1.50615
933	-1.50448
934	-1.5027
935	-1.50132
936	-1.49959
937	-1.49634
938	-1.48968
939	-1.47702
940	-1.45679
941	-1.43279
942	-1.41255
943	-1.39989
944	-1.39341
945	-1.39044
946	-1.38915
947	-1.3886
948	-1.38837
949	-1.38827
950	-1.3882
951	-1.38731
952	-1.38573
953	-1.38139
954	-1.36956
955	-1.33812
956	-1.25946
957	-1.08809
958	-0.812529
959	-0.523009
960	-0.332069
961	-0.250261
962	-0.233685
963	-0.250791
964	-0.286742
965	-0.337755
966	-0.40145
967	-0.475863
968	-0.55753
969	-0.640912
970	-0.71976
971	-0.788231
972	-0.84198
973	-0.878581
974	-0.897483
975	-0.89969
976	-0.887391
977	-0.863698
978	-0.832528
979	-0.797864
980	-0.763589
981	-0.733126
982	-0.709385
983	-0.69473
984	-0.690753
985	-0.697656
986	-0.713594
987	-0.734761
988	-0.756433
989	-0.774692
990	-0.787411
991	-0.794215
992	-0.795498
993	-0.791679
994	-0.782572
995	-0.766933
996	-0.742407
997	-0.705752
998	-0.653978
999	-0.586564
1000	-0.50883
1001	-0.432362
1002	-0.370211
1003	-0.330401
1004	-0.312467
1005	-0.309935
1006	-0.314792
1007	-0.320168
1008	-0.320844
1009	-0.31408
1010	-0.298712
1011	-0.2758
1012	-0.247592
1013	-0.217554
1014	-0.188746
1015	-0.163815
1016	-0.14438
1017	-0.131297
1018	-0.124781
1019	-0.12462
1020	-0.130293
1021	-0.141046
1022	-0.155951
1023	-0.173919
1024	-0.193777
1025	-0.214292
1026	-0.234213
1027	-0.252371
1028	-0.267745
1029	-0.279388
1030	-0.286358
1031	-0.28757
1032	-0.281757
1033	-0.267749
1034	-0.245151
1035	-0.215495
1036	-0.182522
1037	-0.151083
1038	-0.125086
1039	-0.106216
1040	-0.0941336
1041	-0.0875047
1042	-0.0849879

## Sheet: Fig4F
NanoBRET (%)
	WT			F51A			W123A			F189A			Y254A			F308A			S372A			Y436A
NanoBRET (%)	112.5	98.2	89.3	26.3	22.2	19.1	42.6	49.6	39.9	39.2	41.6	43.2	24.7	20.9	24.1	20.1	21.6	26.9	32.9	30.7	26.1	50.8	50.4	47.9
Two-sided Student’s t-test
	F51A	W123A	F189A	Y254A	F308A	S372A	Y436A
WT	0.000394524	0.00159645	0.00102447	0.000362987	0.000399745	0.000573941	0.0017994
