# Supplementary material for: A novel class of inhibitors that disrupts the stability of integrin heterodimers identified by CRISPR-tiling-instructed genetic screens
Source: Nat Struct Mol Biol. 2024 Feb 5;31(3):465–75. doi: 10.1038/s41594-024-01211-y (PMC10948361; doi:10.1038/s41594-024-01211-y)
Supplement: Supplementary file 12 — Statistical source data. [file 41594_2024_1211_MOESM12_ESM.xlsx]

## Sheet: Fig5B
Molecular docking 128,562 NCI cpds
Cpd rank	ΔG° (kJ/mol)
1	-15.7
2	-15
3	-14.9
4	-14.8
5	-14.6
6	-14.6
7	-14.4
8	-14.4
9	-14.4
10	-14.4
11	-14.3
12	-14.3
13	-14.2
14	-14.1
15	-14
16	-14
17	-14
18	-14
19	-13.9
20	-13.8
21	-13.8
22	-13.7
23	-13.7
24	-13.7
25	-13.7
26	-13.7
27	-13.7
28	-13.6
29	-13.6
30	-13.6
31	-13.6
32	-13.5
33	-13.5
34	-13.5
35	-13.5
36	-13.4
37	-13.4
38	-13.4
39	-13.4
40	-13.4
41	-13.4
42	-13.4
43	-13.4
44	-13.3
45	-13.3
46	-13.3
47	-13.3
48	-13.3
49	-13.3
50	-13.2
51	-13.2
52	-13.2
53	-13.2
54	-13.2
55	-13.2
56	-13.1
57	-13.1
58	-13.1
59	-13.1
60	-13.1
61	-13
62	-13
63	-13
64	-13
65	-12.9
66	-12.9
67	-12.9
68	-12.9
69	-12.9
70	-12.9
71	-12.9
72	-12.9
73	-12.8
74	-12.8
75	-12.8
76	-12.8
77	-12.8
78	-12.8
79	-12.8
80	-12.8
81	-12.8
82	-12.8
83	-12.8
84	-12.8
85	-12.8
86	-12.8
87	-12.8
88	-12.8
89	-12.8
90	-12.8
91	-12.7
92	-12.7
93	-12.7
94	-12.7
95	-12.7
96	-12.7
97	-12.7
98	-12.7
99	-12.7
100	-12.7
101	-12.7
102	-12.7
103	-12.7
104	-12.7
105	-12.7
106	-12.7
107	-12.6
108	-12.6
109	-12.6
110	-12.6
111	-12.6
112	-12.6
113	-12.6
114	-12.6
115	-12.6
116	-12.6
117	-12.6
118	-12.6
119	-12.6
120	-12.6
121	-12.6
122	-12.6
123	-12.6
124	-12.6
125	-12.6
126	-12.6
127	-12.5
128	-12.5
129	-12.5
130	-12.5
131	-12.5
132	-12.5
133	-12.5
134	-12.5
135	-12.5
136	-12.5
137	-12.5
138	-12.5
139	-12.5
140	-12.5
141	-12.5
142	-12.5
143	-12.5
144	-12.5
145	-12.5
146	-12.5
147	-12.5
148	-12.5
149	-12.5
150	-12.5
151	-12.4
152	-12.4
153	-12.4
154	-12.4
155	-12.4
156	-12.4
157	-12.4
158	-12.4
159	-12.4
160	-12.4
161	-12.4
162	-12.4
163	-12.4
164	-12.4
165	-12.4
166	-12.4
167	-12.4
168	-12.4
169	-12.4
170	-12.4
171	-12.4
172	-12.3
173	-12.3
174	-12.3
175	-12.3
176	-12.3
177	-12.3
178	-12.3
179	-12.3
180	-12.3
181	-12.3
182	-12.3
183	-12.3
184	-12.3
185	-12.3
186	-12.3
187	-12.3
188	-12.3
189	-12.3
190	-12.3
191	-12.3
192	-12.3
193	-12.3
194	-12.3
195	-12.3
196	-12.3
197	-12.3
198	-12.3
199	-12.3
200	-12.3
201	-12.3
202	-12.3
203	-12.3
204	-12.3
205	-12.3
206	-12.3
207	-12.3
208	-12.3
209	-12.3
210	-12.3
211	-12.3
212	-12.2
213	-12.2
214	-12.2
215	-12.2
216	-12.2
217	-12.2
218	-12.2
219	-12.2
220	-12.2
221	-12.2
222	-12.2
223	-12.2
224	-12.2
225	-12.2
226	-12.2
227	-12.2
228	-12.2
229	-12.2
230	-12.2
231	-12.2
232	-12.2
233	-12.2
234	-12.2
235	-12.2
236	-12.2
237	-12.2
238	-12.2
239	-12.2
240	-12.2
241	-12.2
242	-12.2
243	-12.2
244	-12.2
245	-12.2
246	-12.2
247	-12.2
248	-12.2
249	-12.2
250	-12.2
251	-12.2
252	-12.2
253	-12.1
254	-12.1
255	-12.1
256	-12.1
257	-12.1
258	-12.1
259	-12.1
260	-12.1
261	-12.1
262	-12.1
263	-12.1
264	-12.1
265	-12.1
266	-12.1
267	-12.1
268	-12.1
269	-12.1
270	-12.1
271	-12.1
272	-12.1
273	-12.1
274	-12.1
275	-12.1
276	-12.1
277	-12.1
278	-12.1
279	-12.1
280	-12.1
281	-12.1
282	-12.1
283	-12.1
284	-12.1
285	-12.1
286	-12.1
287	-12.1
288	-12.1
289	-12.1
290	-12.1
291	-12.1
292	-12.1
293	-12.1
294	-12.1
295	-12.1
296	-12.1
297	-12.1
298	-12.1
299	-12.1
300	-12.1
301	-12.1
302	-12.1
303	-12
304	-12
305	-12
306	-12
307	-12
308	-12
309	-12
310	-12
311	-12
312	-12
313	-12
314	-12
315	-12
316	-12
317	-12
318	-12
319	-12
320	-12
321	-12
322	-12
323	-12
324	-12
325	-12
326	-12
327	-12
328	-12
329	-12
330	-12
331	-12
332	-12
333	-12
334	-12
335	-12
336	-12
337	-12
338	-12
339	-12
340	-12
341	-12
342	-12
343	-12
344	-11.9
345	-11.9
346	-11.9
347	-11.9
348	-11.9
349	-11.9
350	-11.9
351	-11.9
352	-11.9
353	-11.9
354	-11.9
355	-11.9
356	-11.9
357	-11.9
358	-11.9
359	-11.9
360	-11.9
361	-11.9
362	-11.9
363	-11.9
364	-11.9
365	-11.9
366	-11.9
367	-11.9
368	-11.9
369	-11.9
370	-11.9
371	-11.9
372	-11.9
373	-11.9
374	-11.9
375	-11.9
376	-11.9
377	-11.9
378	-11.9
379	-11.8
380	-11.8
381	-11.8
382	-11.8
383	-11.8
384	-11.8
385	-11.8
386	-11.8
387	-11.8
388	-11.8
389	-11.8
390	-11.8
391	-11.8
392	-11.8
393	-11.8
394	-11.8
395	-11.8
396	-11.8
397	-11.8
398	-11.8
399	-11.8
400	-11.8
401	-11.8
402	-11.8
403	-11.8
404	-11.8
405	-11.8
406	-11.7
407	-11.7
408	-11.7
409	-11.7
410	-11.7
411	-11.7
412	-11.7
413	-11.7
414	-11.7
415	-11.7
416	-11.7
417	-11.7
418	-11.7
419	-11.7
420	-11.7
421	-11.7
422	-11.7
423	-11.7
424	-11.7
425	-11.7
426	-11.7
427	-11.7
428	-11.7
429	-11.7
430	-11.7
431	-11.7
432	-11.7
433	-11.7
434	-11.7
435	-11.7
436	-11.7
437	-11.7
438	-11.7
439	-11.7
440	-11.7
441	-11.7
442	-11.7
443	-11.7
444	-11.7
445	-11.7
446	-11.7
447	-11.7
448	-11.7
449	-11.7
450	-11.7
451	-11.7
452	-11.7
453	-11.6
454	-11.6
455	-11.6
456	-11.6
457	-11.6
458	-11.6
459	-11.6
460	-11.6
461	-11.6
462	-11.6
463	-11.6
464	-11.6
465	-11.6
466	-11.6
467	-11.6
468	-11.6
469	-11.6
470	-11.6
471	-11.6
472	-11.6
473	-11.6
474	-11.6
475	-11.6
476	-11.6
477	-11.6
478	-11.6
479	-11.6
480	-11.6
481	-11.6
482	-11.6
483	-11.6
484	-11.6
485	-11.6
486	-11.6
487	-11.6
488	-11.6
489	-11.6
490	-11.6
491	-11.6
492	-11.6
493	-11.6
494	-11.6
495	-11.6
496	-11.6
497	-11.6
498	-11.6
499	-11.6
500	-11.6
501	-11.6
502	-11.6
503	-11.6
504	-11.6
505	-11.6
506	-11.6
507	-11.6
508	-11.6
509	-11.6
510	-11.6
511	-11.6
512	-11.6
513	-11.6
514	-11.6
515	-11.6
516	-11.6
517	-11.6
518	-11.6
519	-11.6
520	-11.6
521	-11.6
522	-11.6
523	-11.6
524	-11.6
525	-11.6
526	-11.6
527	-11.6
528	-11.6
529	-11.6
530	-11.6
531	-11.6
532	-11.6
533	-11.6
534	-11.6
535	-11.6
536	-11.6
537	-11.6
538	-11.6
539	-11.6
540	-11.6
541	-11.6
542	-11.6
543	-11.6
544	-11.6
545	-11.6
546	-11.6
547	-11.6
548	-11.6
549	-11.6
550	-11.6
551	-11.6
552	-11.6
553	-11.6
554	-11.6
555	-11.6
556	-11.6
557	-11.6
558	-11.6
559	-11.6
560	-11.6
561	-11.6
562	-11.6
563	-11.6
564	-11.6
565	-11.6
566	-11.6
567	-11.6
568	-11.6
569	-11.6
570	-11.6
571	-11.6
572	-11.6
573	-11.6
574	-11.6
575	-11.6
576	-11.6
577	-11.6
578	-11.6
579	-11.6
580	-11.6
581	-11.6
582	-11.6
583	-11.6
584	-11.6
585	-11.6
586	-11.6
587	-11.6
588	-11.6
589	-11.6
590	-11.6
591	-11.6
592	-11.6
593	-11.6
594	-11.6
595	-11.6
596	-11.6
597	-11.6
598	-11.6
599	-11.5
600	-11.5
601	-11.5
602	-11.5
603	-11.5
604	-11.5
605	-11.5
606	-11.5
607	-11.5
608	-11.5
609	-11.5
610	-11.5
611	-11.5
612	-11.5
613	-11.5
614	-11.5
615	-11.5
616	-11.5
617	-11.5
618	-11.5
619	-11.5
620	-11.5
621	-11.5
622	-11.5
623	-11.5
624	-11.5
625	-11.5
626	-11.5
627	-11.5
628	-11.5
629	-11.5
630	-11.5
631	-11.5
632	-11.5
633	-11.5
634	-11.5
635	-11.5
636	-11.5
637	-11.5
638	-11.5
639	-11.5
640	-11.5
641	-11.5
642	-11.5
643	-11.5
644	-11.5
645	-11.5
646	-11.5
647	-11.5
648	-11.5
649	-11.5
650	-11.5
651	-11.5
652	-11.5
653	-11.5
654	-11.5
655	-11.5
656	-11.5
657	-11.5
658	-11.5
659	-11.5
660	-11.5
661	-11.5
662	-11.5
663	-11.5
664	-11.5
665	-11.5
666	-11.5
667	-11.5
668	-11.5
669	-11.5
670	-11.5
671	-11.5
672	-11.5
673	-11.5
674	-11.5
675	-11.5
676	-11.5
677	-11.5
678	-11.5
679	-11.5
680	-11.5
681	-11.5
682	-11.5
683	-11.5
684	-11.5
685	-11.5
686	-11.5
687	-11.5
688	-11.5
689	-11.5
690	-11.5
691	-11.5
692	-11.5
693	-11.5
694	-11.5
695	-11.5
696	-11.5
697	-11.5
698	-11.5
699	-11.5
700	-11.5
701	-11.5
702	-11.5
703	-11.5
704	-11.5
705	-11.5
706	-11.5
707	-11.5
708	-11.5
709	-11.5
710	-11.5
711	-11.5
712	-11.5
713	-11.5
714	-11.5
715	-11.5
716	-11.5
717	-11.5
718	-11.5
719	-11.5
720	-11.5
721	-11.5
722	-11.5
723	-11.5
724	-11.5
725	-11.5
726	-11.5
727	-11.5
728	-11.5
729	-11.5
730	-11.5
731	-11.5
732	-11.5
733	-11.5
734	-11.5
735	-11.5
736	-11.5
737	-11.5
738	-11.5
739	-11.5
740	-11.5
741	-11.5
742	-11.5
743	-11.5
744	-11.5
745	-11.5
746	-11.5
747	-11.5
748	-11.5
749	-11.5
750	-11.5
751	-11.5
752	-11.5
753	-11.5
754	-11.5
755	-11.5
756	-11.5
757	-11.5
758	-11.5
759	-11.5
760	-11.5
761	-11.4
762	-11.4
763	-11.4
764	-11.4
765	-11.4
766	-11.4
767	-11.4
768	-11.4
769	-11.4
770	-11.4
771	-11.4
772	-11.4
773	-11.4
774	-11.4
775	-11.4
776	-11.4
777	-11.4
778	-11.4
779	-11.4
780	-11.4
781	-11.4
782	-11.4
783	-11.4
784	-11.4
785	-11.4
786	-11.4
787	-11.4
788	-11.4
789	-11.4
790	-11.4
791	-11.4
792	-11.4
793	-11.4
794	-11.4
795	-11.4
796	-11.4
797	-11.4
798	-11.4
799	-11.4
800	-11.4
801	-11.4
802	-11.4
803	-11.4
804	-11.4
805	-11.4
806	-11.4
807	-11.4
808	-11.4
809	-11.4
810	-11.4
811	-11.4
812	-11.4
813	-11.4
814	-11.4
815	-11.4
816	-11.4
817	-11.4
818	-11.4
819	-11.4
820	-11.4
821	-11.4
822	-11.4
823	-11.4
824	-11.4
825	-11.4
826	-11.4
827	-11.4
828	-11.4
829	-11.4
830	-11.4
831	-11.4
832	-11.4
833	-11.4
834	-11.4
835	-11.4
836	-11.4
837	-11.4
838	-11.4
839	-11.4
840	-11.4
841	-11.4
842	-11.4
843	-11.4
844	-11.4
845	-11.4
846	-11.4
847	-11.4
848	-11.4
849	-11.4
850	-11.4
851	-11.4
852	-11.4
853	-11.4
854	-11.4
855	-11.4
856	-11.4
857	-11.4
858	-11.4
859	-11.4
860	-11.4
861	-11.4
862	-11.4
863	-11.4
864	-11.4
865	-11.4
866	-11.4
867	-11.4
868	-11.4
869	-11.4
870	-11.4
871	-11.4
872	-11.4
873	-11.4
874	-11.4
875	-11.4
876	-11.4
877	-11.4
878	-11.4
879	-11.4
880	-11.4
881	-11.4
882	-11.4
883	-11.4
884	-11.4
885	-11.4
886	-11.4
887	-11.4
888	-11.4
889	-11.4
890	-11.4
891	-11.4
892	-11.4
893	-11.4
894	-11.4
895	-11.4
896	-11.4
897	-11.4
898	-11.4
899	-11.4
900	-11.4
901	-11.4
902	-11.4
903	-11.4
904	-11.4
905	-11.4
906	-11.4
907	-11.4
908	-11.4
909	-11.4
910	-11.4
911	-11.4
912	-11.4
913	-11.4
914	-11.4
915	-11.4
916	-11.4
917	-11.4
918	-11.4
919	-11.4
920	-11.4
921	-11.4
922	-11.4
923	-11.4
924	-11.4
925	-11.4
926	-11.4
927	-11.4
928	-11.4
929	-11.4
930	-11.4
931	-11.4
932	-11.4
933	-11.4
934	-11.4
935	-11.4
936	-11.4
937	-11.4
938	-11.4
939	-11.4
940	-11.4
941	-11.4
942	-11.4
943	-11.4
944	-11.4
945	-11.3
946	-11.3
947	-11.3
948	-11.3
949	-11.3
950	-11.3
951	-11.3
952	-11.3
953	-11.3
954	-11.3
955	-11.3
956	-11.3
957	-11.3
958	-11.3
959	-11.3
960	-11.3
961	-11.3
962	-11.3
963	-11.3
964	-11.3
965	-11.3
966	-11.3
967	-11.3
968	-11.3
969	-11.3
970	-11.3
971	-11.3
972	-11.3
973	-11.3
974	-11.3
975	-11.3
976	-11.3
977	-11.3
978	-11.3
979	-11.3
980	-11.3
981	-11.3
982	-11.3
983	-11.3
984	-11.3
985	-11.3
986	-11.3
987	-11.3
988	-11.3
989	-11.3
990	-11.3
991	-11.3
992	-11.3
993	-11.3
994	-11.3
995	-11.3
996	-11.3
997	-11.3
998	-11.3
999	-11.3
1000	-11.3
1001	-11.3
1002	-11.3
1003	-11.3
1004	-11.3
1005	-11.3
1006	-11.3
1007	-11.3
1008	-11.3
1009	-11.3
1010	-11.3
1011	-11.3
1012	-11.3
1013	-11.3
1014	-11.3
1015	-11.3
1016	-11.3
1017	-11.3
1018	-11.3
1019	-11.3
1020	-11.3
1021	-11.3
1022	-11.3
1023	-11.3
1024	-11.3
1025	-11.3
1026	-11.3
1027	-11.3
1028	-11.3
1029	-11.3
1030	-11.3
1031	-11.3
1032	-11.3
1033	-11.3
1034	-11.3
1035	-11.3
1036	-11.3
1037	-11.3
1038	-11.3
1039	-11.3
1040	-11.3
1041	-11.3
1042	-11.3
1043	-11.3
1044	-11.3
1045	-11.3
1046	-11.3
1047	-11.3
1048	-11.3
1049	-11.3
1050	-11.3
1051	-11.3
1052	-11.3
1053	-11.3
1054	-11.3
1055	-11.3
1056	-11.3
1057	-11.3
1058	-11.3
1059	-11.3
1060	-11.3
1061	-11.3
1062	-11.3
1063	-11.3
1064	-11.3
1065	-11.3
1066	-11.3
1067	-11.3
1068	-11.3
1069	-11.3
1070	-11.3
1071	-11.3
1072	-11.3
1073	-11.3
1074	-11.3
1075	-11.3
1076	-11.3
1077	-11.3
1078	-11.3
1079	-11.3
1080	-11.3
1081	-11.3
1082	-11.3
1083	-11.3
1084	-11.3
1085	-11.3
1086	-11.3
1087	-11.3
1088	-11.3
1089	-11.3
1090	-11.3
1091	-11.3
1092	-11.3
1093	-11.3
1094	-11.3
1095	-11.3
1096	-11.3
1097	-11.3
1098	-11.3
1099	-11.3
1100	-11.3
1101	-11.3
1102	-11.3
1103	-11.3
1104	-11.3
1105	-11.3
1106	-11.3
1107	-11.3
1108	-11.3
1109	-11.3
1110	-11.3
1111	-11.3
1112	-11.3
1113	-11.3
1114	-11.3
1115	-11.3
1116	-11.3
1117	-11.3
1118	-11.3
1119	-11.3
1120	-11.3
1121	-11.3
1122	-11.3
1123	-11.3
1124	-11.3
1125	-11.3
1126	-11.3
1127	-11.3
1128	-11.3
1129	-11.3
1130	-11.3
1131	-11.3
1132	-11.3
1133	-11.3
1134	-11.3
1135	-11.3
1136	-11.3
1137	-11.3
1138	-11.3
1139	-11.3
1140	-11.3
1141	-11.3
1142	-11.3
1143	-11.3
1144	-11.3
1145	-11.3
1146	-11.3
1147	-11.3
1148	-11.3
1149	-11.3
1150	-11.3
1151	-11.3
1152	-11.3
1153	-11.3
1154	-11.2
1155	-11.2
1156	-11.2
1157	-11.2
1158	-11.2
1159	-11.2
1160	-11.2
1161	-11.2
1162	-11.2
1163	-11.2
1164	-11.2
1165	-11.2
1166	-11.2
1167	-11.2
1168	-11.2
1169	-11.2
1170	-11.2
1171	-11.2
1172	-11.2
1173	-11.2
1174	-11.2
1175	-11.2
1176	-11.2
1177	-11.2
1178	-11.2
1179	-11.2
1180	-11.2
1181	-11.2
1182	-11.2
1183	-11.2
1184	-11.2
1185	-11.2
1186	-11.2
1187	-11.2
1188	-11.2
1189	-11.2
1190	-11.2
1191	-11.2
1192	-11.2
1193	-11.2
1194	-11.2
1195	-11.2
1196	-11.2
1197	-11.2
1198	-11.2
1199	-11.2
1200	-11.2
1201	-11.2
1202	-11.2
1203	-11.2
1204	-11.2
1205	-11.2
1206	-11.2
1207	-11.2
1208	-11.2
1209	-11.2
1210	-11.2
1211	-11.2
1212	-11.2
1213	-11.2
1214	-11.2
1215	-11.2
1216	-11.2
1217	-11.2
1218	-11.2
1219	-11.2
1220	-11.2
1221	-11.2
1222	-11.2
1223	-11.2
1224	-11.2
1225	-11.2
1226	-11.2
1227	-11.2
1228	-11.2
1229	-11.2
1230	-11.2
1231	-11.2
1232	-11.2
1233	-11.2
1234	-11.2
1235	-11.2
1236	-11.2
1237	-11.2
1238	-11.2
1239	-11.2
1240	-11.2
1241	-11.2
1242	-11.2
1243	-11.2
1244	-11.2
1245	-11.2
1246	-11.2
1247	-11.2
1248	-11.2
1249	-11.2
1250	-11.2
1251	-11.2
1252	-11.2
1253	-11.2
1254	-11.2
1255	-11.2
1256	-11.2
1257	-11.2
1258	-11.2
1259	-11.2
1260	-11.2
1261	-11.2
1262	-11.2
1263	-11.2
1264	-11.2
1265	-11.2
1266	-11.2
1267	-11.2
1268	-11.2
1269	-11.2
1270	-11.2
1271	-11.2
1272	-11.2
1273	-11.2
1274	-11.2
1275	-11.2
1276	-11.2
1277	-11.2
1278	-11.2
1279	-11.2
1280	-11.2
1281	-11.2
1282	-11.2
1283	-11.2
1284	-11.2
1285	-11.2
1286	-11.2
1287	-11.2
1288	-11.2
1289	-11.2
1290	-11.2
1291	-11.2
1292	-11.2
1293	-11.2
1294	-11.2
1295	-11.2
1296	-11.2
1297	-11.2
1298	-11.2
1299	-11.2
1300	-11.2
1301	-11.2
1302	-11.2
1303	-11.2
1304	-11.2
1305	-11.2
1306	-11.2
1307	-11.2
1308	-11.2
1309	-11.2
1310	-11.2
1311	-11.2
1312	-11.2
1313	-11.2
1314	-11.2
1315	-11.2
1316	-11.2
1317	-11.2
1318	-11.2
1319	-11.2
1320	-11.2
1321	-11.2
1322	-11.2
1323	-11.2
1324	-11.2
1325	-11.2
1326	-11.2
1327	-11.2
1328	-11.2
1329	-11.2
1330	-11.2
1331	-11.2
1332	-11.2
1333	-11.2
1334	-11.2
1335	-11.2
1336	-11.2
1337	-11.2
1338	-11.2
1339	-11.2
1340	-11.2
1341	-11.2
1342	-11.2
1343	-11.2
1344	-11.2
1345	-11.2
1346	-11.2
1347	-11.2
1348	-11.2
1349	-11.2
1350	-11.2
1351	-11.2
1352	-11.2
1353	-11.2
1354	-11.2
1355	-11.2
1356	-11.2
1357	-11.2
1358	-11.2
1359	-11.2
1360	-11.2
1361	-11.2
1362	-11.1
1363	-11.1
1364	-11.1
1365	-11.1
1366	-11.1
1367	-11.1
1368	-11.1
1369	-11.1
1370	-11.1
1371	-11.1
1372	-11.1
1373	-11.1
1374	-11.1
1375	-11.1
1376	-11.1
1377	-11.1
1378	-11.1
1379	-11.1
1380	-11.1
1381	-11.1
1382	-11.1
1383	-11.1
1384	-11.1
1385	-11.1
1386	-11.1
1387	-11.1
1388	-11.1
1389	-11.1
1390	-11.1
1391	-11.1
1392	-11.1
1393	-11.1
1394	-11.1
1395	-11.1
1396	-11.1
1397	-11.1
1398	-11.1
1399	-11.1
1400	-11.1
1401	-11.1
1402	-11.1
1403	-11.1
1404	-11.1
1405	-11.1
1406	-11.1
1407	-11.1
1408	-11.1
1409	-11.1
1410	-11.1
1411	-11.1
1412	-11.1
1413	-11.1
1414	-11.1
1415	-11.1
1416	-11.1
1417	-11.1
1418	-11.1
1419	-11.1
1420	-11.1
1421	-11.1
1422	-11.1
1423	-11.1
1424	-11.1
1425	-11.1
1426	-11.1
1427	-11.1
1428	-11.1
1429	-11.1
1430	-11.1
1431	-11.1
1432	-11.1
1433	-11.1
1434	-11.1
1435	-11.1
1436	-11.1
1437	-11.1
1438	-11.1
1439	-11.1
1440	-11.1
1441	-11.1
1442	-11.1
1443	-11.1
1444	-11.1
1445	-11.1
1446	-11.1
1447	-11.1
1448	-11.1
1449	-11.1
1450	-11.1
1451	-11.1
1452	-11.1
1453	-11.1
1454	-11.1
1455	-11.1
1456	-11.1
1457	-11.1
1458	-11.1
1459	-11.1
1460	-11.1
1461	-11.1
1462	-11.1
1463	-11.1
1464	-11.1
1465	-11.1
1466	-11.1
1467	-11.1
1468	-11.1
1469	-11.1
1470	-11.1
1471	-11.1
1472	-11.1
1473	-11.1
1474	-11.1
1475	-11.1
1476	-11.1
1477	-11.1
1478	-11.1
1479	-11.1
1480	-11.1
1481	-11.1
1482	-11.1
1483	-11.1
1484	-11.1
1485	-11.1
1486	-11.1
1487	-11.1
1488	-11.1
1489	-11.1
1490	-11.1
1491	-11.1
1492	-11.1
1493	-11.1
1494	-11.1
1495	-11.1
1496	-11.1
1497	-11.1
1498	-11.1
1499	-11.1
1500	-11.1
1501	-11.1
1502	-11.1
1503	-11.1
1504	-11.1
1505	-11.1
1506	-11.1
1507	-11.1
1508	-11.1
1509	-11.1
1510	-11.1
1511	-11.1
1512	-11.1
1513	-11.1
1514	-11.1
1515	-11.1
1516	-11.1
1517	-11.1
1518	-11.1
1519	-11.1
1520	-11.1
1521	-11.1
1522	-11.1
1523	-11.1
1524	-11.1
1525	-11.1
1526	-11.1
1527	-11.1
1528	-11.1
1529	-11.1
1530	-11.1
1531	-11.1
1532	-11.1
1533	-11.1
1534	-11.1
1535	-11.1
1536	-11.1
1537	-11.1
1538	-11.1
1539	-11.1
1540	-11.1
1541	-11.1
1542	-11.1
1543	-11.1
1544	-11.1
1545	-11.1
1546	-11.1
1547	-11.1
1548	-11.1
1549	-11.1
1550	-11.1
1551	-11.1
1552	-11.1
1553	-11.1
1554	-11.1
1555	-11.1
1556	-11.1
1557	-11.1
1558	-11.1
1559	-11.1
1560	-11.1
1561	-11.1
1562	-11.1
1563	-11.1
1564	-11.1
1565	-11.1
1566	-11.1
1567	-11.1
1568	-11.1
1569	-11.1
1570	-11.1
1571	-11.1
1572	-11.1
1573	-11.1
1574	-11.1
1575	-11.1
1576	-11.1
1577	-11.1
1578	-11.1
1579	-11.1
1580	-11.1
1581	-11.1
1582	-11.1
1583	-11.1
1584	-11.1
1585	-11.1
1586	-11.1
1587	-11.1
1588	-11.1
1589	-11.1
1590	-11.1
1591	-11.1
1592	-11.1
1593	-11.1
1594	-11.1
1595	-11.1
1596	-11.1
1597	-11.1
1598	-11.1
1599	-11.1
1600	-11.1
1601	-11.1
1602	-11.1
1603	-11.1
1604	-11.1
1605	-11.1
1606	-11
1607	-11
1608	-11
1609	-11
1610	-11
1611	-11
1612	-11
1613	-11
1614	-11
1615	-11
1616	-11
1617	-11
1618	-11
1619	-11
1620	-11
1621	-11
1622	-11
1623	-11
1624	-11
1625	-11
1626	-11
1627	-11
1628	-11
1629	-11
1630	-11
1631	-11
1632	-11
1633	-11
1634	-11
1635	-11
1636	-11
1637	-11
1638	-11
1639	-11
1640	-11
1641	-11
1642	-11
1643	-11
1644	-11
1645	-11
1646	-11
1647	-11
1648	-11
1649	-11
1650	-11
1651	-11
1652	-11
1653	-11
1654	-11
1655	-11
1656	-11
1657	-11
1658	-11
1659	-11
1660	-11
1661	-11
1662	-11
1663	-11
1664	-11
1665	-11
1666	-11
1667	-11
1668	-11
1669	-11
1670	-11
1671	-11
1672	-11
1673	-11
1674	-11
1675	-11
1676	-11
1677	-11
1678	-11
1679	-11
1680	-11
1681	-11
1682	-11
1683	-11
1684	-11
1685	-11
1686	-11
1687	-11
1688	-11
1689	-11
1690	-11
1691	-11
1692	-11
1693	-11
1694	-11
1695	-11
1696	-11
1697	-11
1698	-11
1699	-11
1700	-11
1701	-11
1702	-11
1703	-11
1704	-11
1705	-11
1706	-11
1707	-11
1708	-11
1709	-11
1710	-11
1711	-11
1712	-11
1713	-11
1714	-11
1715	-11
1716	-11
1717	-11
1718	-11
1719	-11
1720	-11
1721	-11
1722	-11
1723	-11
1724	-11
1725	-11
1726	-11
1727	-11
1728	-11
1729	-11
1730	-11
1731	-11
1732	-11
1733	-11
1734	-11
1735	-11
1736	-11
1737	-11
1738	-11
1739	-11
1740	-11
1741	-11
1742	-11
1743	-11
1744	-11
1745	-11
1746	-11
1747	-11
1748	-11
1749	-11
1750	-11
1751	-11
1752	-11
1753	-11
1754	-11
1755	-11
1756	-11
1757	-11
1758	-11
1759	-11
1760	-11
1761	-11
1762	-11
1763	-11
1764	-11
1765	-11
1766	-11
1767	-11
1768	-11
1769	-11
1770	-11
1771	-11
1772	-11
1773	-11
1774	-11
1775	-11
1776	-11
1777	-11
1778	-11
1779	-11
1780	-11
1781	-11
1782	-11
1783	-11
1784	-11
1785	-11
1786	-11
1787	-11
1788	-11
1789	-11
1790	-11
1791	-11
1792	-11
1793	-11
1794	-11
1795	-11
1796	-11
1797	-11
1798	-11
1799	-11
1800	-11
1801	-11
1802	-11
1803	-11
1804	-11
1805	-11
1806	-11
1807	-11
1808	-11
1809	-11
1810	-11
1811	-11
1812	-11
1813	-11
1814	-11
1815	-11
1816	-11
1817	-11
1818	-11
1819	-11
1820	-11
1821	-11
1822	-11
1823	-11
1824	-11
1825	-11
1826	-11
1827	-11
1828	-11
1829	-11
1830	-11
1831	-11
1832	-11
1833	-11
1834	-11
1835	-11
1836	-11
1837	-11
1838	-11
1839	-11
1840	-11
1841	-11
1842	-11
1843	-11
1844	-11
1845	-11
1846	-11
1847	-11
1848	-11
1849	-11
1850	-11
1851	-11
1852	-11
1853	-11
1854	-11
1855	-11
1856	-11
1857	-11
1858	-11
1859	-11
1860	-11
1861	-11
1862	-11
1863	-11
1864	-11
1865	-11
1866	-11
1867	-11
1868	-11
1869	-11
1870	-11
1871	-11
1872	-11
1873	-11
1874	-11
1875	-11
1876	-11
1877	-11
1878	-11
1879	-11
1880	-11
1881	-11
1882	-11
1883	-11
1884	-11
1885	-11
1886	-11
1887	-11
1888	-11
1889	-11
1890	-11
1891	-11
1892	-11
1893	-11
1894	-11
1895	-11
1896	-11
1897	-11
1898	-11
1899	-11
1900	-11
1901	-11
1902	-10.9
1903	-10.9
1904	-10.9
1905	-10.9
1906	-10.9
1907	-10.9
1908	-10.9
1909	-10.9
1910	-10.9
1911	-10.9
1912	-10.9
1913	-10.9
1914	-10.9
1915	-10.9
1916	-10.9
1917	-10.9
1918	-10.9
1919	-10.9
1920	-10.9
1921	-10.9
1922	-10.9
1923	-10.9
1924	-10.9
1925	-10.9
1926	-10.9
1927	-10.9
1928	-10.9
1929	-10.9
1930	-10.9
1931	-10.9
1932	-10.9
1933	-10.9
1934	-10.9
1935	-10.9
1936	-10.9
1937	-10.9
1938	-10.9
1939	-10.9
1940	-10.9
1941	-10.9
1942	-10.9
1943	-10.9
1944	-10.9
1945	-10.9
1946	-10.9
1947	-10.9
1948	-10.9
1949	-10.9
1950	-10.9
1951	-10.9
1952	-10.9
1953	-10.9
1954	-10.9
1955	-10.9
1956	-10.9
1957	-10.9
1958	-10.9
1959	-10.9
1960	-10.9
1961	-10.9
1962	-10.9
1963	-10.9
1964	-10.9
1965	-10.9
1966	-10.9
1967	-10.9
1968	-10.9
1969	-10.9
1970	-10.9
1971	-10.9
1972	-10.9
1973	-10.9
1974	-10.9
1975	-10.9
1976	-10.9
1977	-10.9
1978	-10.9
1979	-10.9
1980	-10.9
1981	-10.9
1982	-10.9
1983	-10.9
1984	-10.9
1985	-10.9
1986	-10.9
1987	-10.9
1988	-10.9
1989	-10.9
1990	-10.9
1991	-10.9
1992	-10.9
1993	-10.9
1994	-10.9
1995	-10.9
1996	-10.9
1997	-10.9
1998	-10.9
[truncated: 126,564 more rows]

## Sheet: Fig5C,D
	CellTiter Glo (%)				CCK8 (%)
Cpd_ID	Rep_1	Rep_2	Rep_3		Rep_1	Rep_2	Rep_3
Cpd_AV2	0	0	0		0	0	0
Cpd_AV84	0.00288266	0.0026337	0.00312552		0	0	0
Cpd_AV343	0.0266108	0.022675	0.0363871		0.048492	0.0402482	0
Cpd_AV5	0.091178	0.0921383	0.0326811		0	0	0
Cpd_AV82	0.0676352	0.102919	0.0719699		0	0	0
Cpd_AV388	0.0103456	0.00601046	0.00706859		0.0902689	0.077874	0.0712983
Cpd_AV469	0.00813575	0.00727975	0.006687		0.0733977	0.0806597	0.102872
Cpd_AV377	0.01042	0.0233197	0.0191517		0.0947637	0.120068	0.0776832
Cpd_AV259	0.0938058	0.0884831	0.0458537		0.0885169	0.0975905	0.0916042
Cpd_AV465	0.0113077	0.00819056	0.00801078		0.103259	0.0943778	0.110907
Cpd_AV462	0.00836096	0.00603139	0.0107103		0.118838	0.0932534	0.117157
Cpd_AV120	0.10339	0.132251	0.125948		0	0	0
Cpd_AV22	0.123159	0.153482	0.121081		0	0	0
Cpd_AV307	0.0494747	0.0325343	0.0244339		0.101342	0.196495	0.0626105
Cpd_AV65	0.126235	0.217297	0.139213		0	0.0115852	0
Cpd_AV99	0.223978	0.268141	0.228263		0.0264788	0.000819871	0
Cpd_AV41	0.19476	0.177062	0.273522		0.0447097	0	0.0647852
Cpd_AV54	0.306503	0.298684	0.234814		0	0.0667927	0
Cpd_AV20	0.237007	0.443434	0.164466		0	0.0632795	0
Cpd_AV8	0.353392	0.393175	0.185746		0	0.0276456	0
Cpd_AV321	0.236127	0.182949	0.112993		0.145338	0.140276	0.142618
Cpd_AV443	0.235376	0.151654	0.179689		0.168434	0.12024	0.123704
Cpd_AV185	0.0108731	0.00898685	0.00966894		0.424993	0.303422	0.256819
Cpd_AV70	0.384676	0.302996	0.151757		0.178211	0.152615	0
Cpd_AV19	0.246548	0.475593	0.158338		0.0462154	0.251989	0
Cpd_AV7	0.339128	0.394247	0.169375		0.0858644	0.239442	0
Cpd_AV32	0.321594	0.515946	0.34663		0	0.0763285	0
Cpd_AV123	0.113508	0.0591791	0.0643883		0.358382	0.348504	0.361928
Cpd_AV142	0.121235	0.107731	0.102333		0.388015	0.357116	0.33736
Cpd_AV21	0.308724	0.494342	0.233836		0.103932	0.266543	0.0281475
Cpd_AV297	0.392718	0.142992	0.246229		0.220324	0.172036	0.266909
Cpd_AV366	0.496842	0.106932	0.0850241		0.48513	0.19624	0.136288
Cpd_AV18	0.375627	0.49188	0.284548		0.156128	0.2284	0.00857389
Cpd_AV141	0.146094	0.146636	0.164298		0.392321	0.3675	0.349011
Cpd_AV6	0.445698	0.437938	0.257928		0.170181	0.224385	0.0331663
Cpd_AV363	0.33077	0.262214	0.111683		0.428946	0.405211	0.135147
Cpd_AV159	0.152743	0.151579	0.141081		0.455133	0.437403	0.383963
Cpd_AV249	0.352406	0.25807	0.289379		0.305713	0.273822	0.265621
Cpd_AV9	0.408275	0.553341	0.299698		0.109955	0.347849	0.0703059
Cpd_AV100	0.349161	0.406575	0.385929		0.24997	0.24086	0.157416
Cpd_AV442	0.369751	0.230432	0.26195		0.302419	0.27946	0.348693
Cpd_AV17	0.468371	0.522529	0.283605		0.224887	0.259517	0.0472191
Cpd_AV71	0.535151	0.340358	0.291409		0.377962	0.231913	0.118487
Cpd_AV217	0.345663	0.295616	0.445799		0.312926	0.245835	0.266085
Cpd_AV88	0.265548	0.592025	0.310798		0.0948014	0.111958	0.591191
Cpd_AV1	0.31845	0.376939	0.194374		0.321249	0.508954	0.34283
Cpd_AV16	0.524555	0.723027	0		0.347347	0.472317	0
Cpd_AV222	0.283122	0.228146	0.0827228		0.494056	0.404793	0.590484
Cpd_AV30	0.460179	0.564316	0.439132		0.1486	0.247472	0.226894
Cpd_AV55	0.579329	0.580321	0.414768		0.150608	0.168676	0.200796
Cpd_AV373	0.385544	0.468684	0.191172		0.348715	0.535125	0.178246
Cpd_AV4	0.50548	0.77229	0		0.295151	0.543585	0
Cpd_AV124	0.383103	0.140999	0.247569		0.471849	0.397133	0.482993
Cpd_AV199	0.38731	0.411864	0.30151		0.369295	0.339854	0.316135
Cpd_AV10	0.535225	0.648283	0.346726		0.208827	0.291638	0.106944
Cpd_AV80	0.668306	0.438128	0.592166		0.38549	0.0291512	0.133544
Cpd_AV108	0.362531	0.365028	0.467307		0.436263	0.40529	0.229946
Cpd_AV111	0.45239	0.515415	0.491912		0.312371	0.30068	0.218739
Cpd_AV31	0.469438	0.65098	0.502158		0.13003	0.301675	0.288125
Cpd_AV33	0.512999	0.590785	0.40482		0.332291	0.314223	0.242955
Cpd_AV72	0.652319	0.439171	0.514209		0.284611	0.380973	0.160645
Cpd_AV3	0.287931	0.65253	0.449623		0.197283	0.549607	0.302679
Cpd_AV93	0.308726	0.393791	0.383597		0.377961	0.572604	0.455626
Cpd_AV44	0.547517	0.763911	0.656927		0.0261399	0.20431	0.328777
Cpd_AV29	0.495568	0.512351	0.494257		0.309706	0.36943	0.41209
Cpd_AV310	0.660478	0.179197	0.296702		0.598298	0.276444	0.596242
Cpd_AV12	0.668432	0.629329	0.541883		0.202302	0.466294	0.123004
Cpd_AV370	0.830707	0.310546	0.299709		0.665143	0.208009	0.318486
Cpd_AV28	0.55595	0.705058	0.374782		0.34534	0.453245	0.219366
Cpd_AV35	0.55824	0.564412	0.369628		0.309706	0.659018	0.314725
Cpd_AV212	0.48499	0.453829	0.312757		0.602253	0.498593	0.4737
Cpd_AV460	0.732839	0.435672	0.00276968		0.856797	0.731709	0.110312
Cpd_AV95	0.570898	0.64823	0.64449		0.409237	0.371584	0.3073
Cpd_AV208	0.355506	0.336923	0.332035		0.655417	0.657114	0.631266
Cpd_AV163	0.285652	0.299535	0.318602		0.752476	0.673454	0.654712
Cpd_AV24	0.66559	0.644143	0.684202		0.364913	0.419117	0.210332
Cpd_AV15	0.633995	0.770525	0.523104		0.374951	0.464788	0.262026
Cpd_AV66	0.807848	0.183241	0.81268		0.513973	0.0316607	0.717739
Cpd_AV351	0.567029	0.602013	0.450635		0.489555	0.633111	0.379291
Cpd_AV56	0.712232	0.730324	0.594573		0.709709	0.227396	0.179215
Cpd_AV43	0.626442	0.782685	0.616806		0.400045	0.356381	0.452241
Cpd_AV42	0.607018	0.563387	0.69913		0.471815	0.309706	0.585743
Cpd_AV432	0.90905	0.734512	0.205289		0.656828	0.618625	0.145637
Cpd_AV13	0.602183	0.848267	0.44956		0.600298	0.547098	0.233921
Cpd_AV428	0.542896	0.475959	0.221524		0.858866	0.874454	0.309593
Cpd_AV439	0.553693	0.302885	0.401968		0.719436	0.556072	0.798968
Cpd_AV448	0.686005	0.653553	0.000872159		0.844073	1.0569	0.1118
Cpd_AV34	0.641163	0.751939	0.522673		0.326268	0.780977	0.341826
Cpd_AV385	0.753089	0.477625	0.219975		0.966739	0.701236	0.296823
Cpd_AV11	0.646423	0.739935	0.601156		0.363909	0.550611	0.514475
Cpd_AV455	0.599199	0.591819	0.549512		0.546761	0.492879	0.648976
Cpd_AV322	0.896894	0.532518	0.214626		0.79282	0.576161	0.420597
Cpd_AV361	0.887419	0.178363	0.88479		0.7238	0.224443	0.540362
Cpd_AV478	0.309063	0.264684	0.280089		0.87757	0.920165	0.793909
Cpd_AV114	0.638388	0.641886	0.652234		0.564861	0.515972	0.437728
Cpd_AV189	0.66684	0.512046	0.626433		0.597979	0.56556	0.556695
Cpd_AV261	0.50362	0.514122	0.498929		0.780979	0.604201	0.632888
Cpd_AV365	0.829631	0.604676	0.562803		0.634579	0.510474	0.426573
Cpd_AV26	0.630264	0.640594	0.72449		0.481853	0.408075	0.684615
Cpd_AV60	0.84695	0.572101	0.865127		0.580724	0.196279	0.523007
Cpd_AV387	0.87567	0.769012	0.360168		0.707394	0.565327	0.315978
Cpd_AV57	0.86369	0.552222	0.61383		0.577211	0.604313	0.382981
Cpd_AV23	0.63539	0.768123	0.684371		0.38549	0.628403	0.530536
Cpd_AV376	0.574811	0.485769	0.424624		0.877294	0.787179	0.505017
Cpd_AV53	0.741037	0.693882	0.68977		0.304185	0.647977	0.579219
Cpd_AV36	0.715221	0.581239	0.938477		0.283106	0.207823	0.939071
Cpd_AV359	1.02511	0.378378	0.753787		0.786501	0.387223	0.376634
Cpd_AV317	0.723556	0.756925	0.330183		0.640357	0.676189	0.585822
Cpd_AV230	0.530082	0.492227	0.424504		0.836547	0.779558	0.65884
Cpd_AV48	0.826458	0.689135	0.922633		0.491388	0.333294	0.484864
Cpd_AV298	0.869439	0.288472	0.490817		0.864209	0.359314	0.879059
Cpd_AV81	0.706737	0.801221	0.648694		0.492894	0.49502	0.623564
Cpd_AV486	0.648193	0.582564	0.624911		0.70879	0.503673	0.709687
Cpd_AV449	0.829384	0.84469	0.00134399		0.954429	1.05847	0.106443
Cpd_AV346	1.02568	0.418383	0.261283		0.884961	0.598795	0.628617
Cpd_AV14	0.740583	0.980519	0.505081		0.619369	0.730788	0.296657
Cpd_AV134	0.537584	0.53147	0.590169		0.81934	0.749436	0.70562
Cpd_AV58	0.923099	0.810841	0.577791		0.546596	0.894905	0.225891
Cpd_AV436	0.89656	0.937956	0.507009		0.630759	0.694574	0.36204
Cpd_AV399	0.947174	0.794957	0.517047		0.656154	0.580428	0.557008
Cpd_AV106	0.621135	0.608192	0.746005		0.81811	0.693611	0.577494
Cpd_AV286	0.975028	0.863741	0.0788265		1.09774	0.927352	0.126616
Cpd_AV309	0.884625	0.587129	0.469576		0.835432	0.633841	0.693367
Cpd_AV77	0.855631	0.741344	0.643254		0.860777	0.64346	0.360898
Cpd_AV429	0.81128	0.641896	0.613309		0.839089	0.65882	0.54401
Cpd_AV335	0.950308	0.542404	0.879225		0.865039	0.0278361	0.851521
Cpd_AV46	0.675453	0.955122	0.788989		0.427649	0.488879	0.79503
Cpd_AV419	0.932889	0.867255	0.477389		0.76133	0.717448	0.393509
Cpd_AV358	0.916761	0.556192	0.708253		0.658619	0.376107	0.935622
Cpd_AV475	0.748564	0.721484	0.763843		0.650625	0.607796	0.665046
Cpd_AV68	0.956612	0.967378	0.659414		0.701679	0.555128	0.34283
Cpd_AV371	0.694637	0.851697	0.534268		0.726946	0.946406	0.453025
Cpd_AV357	0.833953	0.440078	0.728113		0.834048	0.608652	0.774491
Cpd_AV168	0.672397	0.670618	0.74671		0.755515	0.717777	0.675227
Cpd_AV45	0.759624	0.867744	0.821035		0.622381	0.525517	0.674577
Cpd_AV423	0.894507	0.794143	0.530726		0.81729	0.675476	0.580496
Cpd_AV411	0.918045	0.894053	0.640786		0.708517	0.74765	0.38872
Cpd_AV180	0.00226692	1.01778	1.06084		0.330269	1.02019	0.895322
Cpd_AV406	0.921908	0.606579	0.856281		0.717732	0.556666	0.671481
Cpd_AV175	0.00320165	0.97629	1.07994		0.327989	1.0093	0.944204
Cpd_AV78	1.01688	0.765611	0.755187		0.907954	0.593773	0.302177
Cpd_AV397	0.892648	0.654984	0.797259		0.67683	0.571323	0.766114
Cpd_AV39	0.76235	0.941254	0.808512		0.623385	0.612845	0.613347
Cpd_AV178	0.00372543	1.01463	1.03351		0.322164	1.05134	0.937872
Cpd_AV367	0.779634	0.727222	0.843318		0.587385	0.603302	0.822438
Cpd_AV169	0.647496	0.692103	0.738966		0.814021	0.793253	0.67928
Cpd_AV179	0.00325049	1.07747	1.071		0.331535	1.02145	0.870501
Cpd_AV128	0.629948	0.251492	0.579625		1.10073	0.701821	1.11643
Cpd_AV470	0.539608	0.642463	0.700174		0.790323	0.781859	0.932295
Cpd_AV299	1.06606	0.61321	0.399018		1.05596	0.702838	0.55568
Cpd_AV47	0.811125	0.878209	0.706307		0.557136	0.74986	0.693649
Cpd_AV480	0.695285	0.622281	0.515098		0.883282	0.865742	0.829622
Cpd_AV176	0.00391406	1.08857	1.06635		0.319631	1.01537	0.91989
Cpd_AV386	1.06689	0.926537	0.415672		0.844483	0.875342	0.297051
Cpd_AV327	0.864927	0.792839	0.644309		0.700125	0.918226	0.513629
Cpd_AV395	0.911188	0.85905	0.611048		0.802682	0.720113	0.564761
Cpd_AV424	0.959647	0.880323	0.610942		0.793468	0.701014	0.528276
Cpd_AV407	0.913974	0.97178	0.491778		0.736834	0.814494	0.572742
Cpd_AV323	1.26873	0.650851	0.291588		1.07367	0.663412	0.556796
Cpd_AV368	0.778073	0.67252	0.798101		0.603116	0.761862	0.916388
Cpd_AV137	0.787464	0.812627	0.931287		0.72183	0.669402	0.62128
Cpd_AV311	1.0156	0.592261	0.445136		0.984297	0.753582	0.754024
Cpd_AV285	0.975099	1.11855	0.0530827		1.38856	0.995254	0.0157224
Cpd_AV383	0.796662	0.753722	0.820589		0.800434	0.657043	0.727577
Cpd_AV177	0.0026846	1.13549	1.09061		0.328749	1.04146	0.958134
Cpd_AV40	0.676353	0.98557	0.899889		0.435177	0.624388	0.967679
Cpd_AV231	0.950811	0.855013	0.870965		0.720068	0.588458	0.613424
Cpd_AV334	0.84512	0.896437	0.414945		0.784242	0.849594	0.816541
Cpd_AV149	0.703463	0.752658	0.871995		0.899121	0.786161	0.604564
Cpd_AV59	0.99427	0.867166	0.738353		0.492392	1.03794	0.492894
Cpd_AV467	0.808778	0.79947	0.815312		0.719955	0.78096	0.701354
Cpd_AV74	0.876865	0.758089	0.883422		0.852747	0.687626	0.583736
Cpd_AV85	0.843655	0.906519	0.89305		0.639257	0.749939	0.612047
Cpd_AV275	0.594054	0.48532	0.773068		1.01848	0.762503	1.01429
Cpd_AV446	0.708889	0.672768	0.613424		0.846151	0.966492	0.843014
Cpd_AV198	0.569031	0.572842	0.705279		1.03057	0.972317	0.830231
Cpd_AV382	0.88824	0.637724	0.720999		0.959997	1.09897	0.375494
Cpd_AV444	0.673373	0.714028	0.646636		0.789804	0.961319	0.900451
Cpd_AV409	0.965484	0.874482	0.685213		0.794591	0.788511	0.579811
Cpd_AV97	0.930657	0.948079	0.62724		0.94018	0.745384	0.49765
Cpd_AV477	0.764204	0.776846	0.618498		0.895227	0.876762	0.772779
Cpd_AV450	0.819492	0.76642	0.581983		0.863029	0.92084	0.765934
Cpd_AV109	0.802985	0.841266	1.04627		0.841947	0.727013	0.477572
Cpd_AV418	0.975134	0.46579	0.607533		0.953255	0.947294	0.799179
Cpd_AV375	0.884456	0.860579	0.809513		0.802008	0.784514	0.615613
Cpd_AV484	0.679617	0.667663	0.665687		0.993638	0.842354	0.918903
Cpd_AV37	0.802721	0.993182	0.680096		0.902935	0.463785	0.92552
Cpd_AV431	1.0132	0.828856	0.585699		0.96629	0.956399	0.422925
Cpd_AV471	0.668845	0.657829	0.702624		0.90769	0.883733	0.958484
Cpd_AV445	0.734059	0.688449	0.668235		0.773965	1.02721	0.906106
Cpd_AV69	0.671434	0.942409	0.767963		0.712218	0.998795	0.723762
Cpd_AV89	0.944844	0.934267	0.684747		0.914217	0.488795	0.855938
Cpd_AV403	0.982732	0.782297	0.823274		0.854821	0.739211	0.649133
Cpd_AV401	0.96569	0.762397	0.687679		0.898419	0.765638	0.754485
Cpd_AV413	1.05639	0.855982	0.518301		0.844483	1.00814	0.55792
Cpd_AV67	0.848999	0.939217	0.816161		0.493396	0.929535	0.840199
Cpd_AV25	0.777027	0.828519	0.763686		0.777966	0.60632	1.12678
Cpd_AV422	1.08682	0.991193	0.7117		0.750543	0.755644	0.5846
Cpd_AV79	0.875055	0.917812	0.819914		1.03393	0.738317	0.527524
Cpd_AV76	0.865131	0.886541	0.85448		0.801052	0.694151	0.82163
Cpd_AV360	0.911239	0.696305	1.08917		0.853472	0.687912	0.685847
Cpd_AV479	0.899907	0.908648	0.802688		0.86225	0.77039	0.681415
Cpd_AV362	0.907149	0.71602	0.903058		0.79594	0.792731	0.819474
Cpd_AV98	0.803197	0.789909	0.768928		0.960373	0.826612	0.797105
Cpd_AV425	0.96034	0.81027	0.763768		1.01011	0.728329	0.673305
Cpd_AV412	0.868354	0.911563	0.692596		0.836392	0.964172	0.675813
Cpd_AV458	0.711706	0.52768	0.713688		1.02713	0.916117	1.07157
Cpd_AV206	0.779117	0.820552	0.846444		0.930317	0.777809	0.82104
Cpd_AV459	0.751906	0.717885	0.79139		0.991821	0.807271	0.930212
Cpd_AV426	0.954341	0.923271	0.719446		0.976403	0.747206	0.674217
Cpd_AV312	0.952642	0.497185	0.746775		0.976273	0.728393	1.09378
Cpd_AV437	0.934771	0.864491	0.914642		0.767174	0.800281	0.730313
Cpd_AV414	1.0277	0.799012	0.569434		0.955053	0.88045	0.781621
Cpd_AV27	0.811067	0.912589	0.907363		0.689634	0.840701	0.855256
Cpd_AV284	1.05845	0.927301	0.358482		1.38219	1.01022	0.281422
Cpd_AV125	1.07612	0.574203	1.02917		0.872021	0.602538	0.864929
Cpd_AV463	0.835786	0.804683	0.798497		0.82382	0.833583	0.944199
Cpd_AV408	1.08074	0.981992	0.61447		0.862237	0.899326	0.604211
Cpd_AV288	0.996094	0.931384	0.309726		1.20151	1.03687	0.568332
Cpd_AV235	0.915882	0.684961	1.17462		0.699497	0.718555	0.861126
Cpd_AV51	0.948089	0.991695	0.833923		0.532543	1.01335	0.735305
Cpd_AV457	0.829124	0.724863	0.795764		0.95391	0.828636	0.946878
Cpd_AV345	1.14745	0.603108	0.548591		1.09	0.919321	0.771886
Cpd_AV491	0.871057	0.913276	0.798057		0.901978	0.88958	0.72427
Cpd_AV378	0.886694	0.788143	0.906353		0.901566	0.89755	0.720736
Cpd_AV398	1.06668	0.817281	0.755373		0.899768	0.825154	0.739891
Cpd_AV73	0.938472	0.766957	0.694293		0.939573	0.805067	0.96015
Cpd_AV324	1.24112	1.04441	0.106276		1.22558	1.18582	0.302261
Cpd_AV364	0.926634	0.849742	0.968666		0.739756	0.88689	0.736698
Cpd_AV447	0.822016	0.849425	0.748573		0.841736	0.964243	0.887357
Cpd_AV228	0.947132	0.802018	0.665452		0.993633	0.830722	0.885224
Cpd_AV151	0.795518	0.93732	0.924185		1.00575	0.695489	0.769698
Cpd_AV110	0.744441	0.809381	0.762031		1.01184	0.958247	0.855782
Cpd_AV263	0.849831	0.781178	0.981718		0.95169	0.765564	0.831467
Cpd_AV314	1.00673	1.01695	0.567474		0.838199	0.810167	0.931156
Cpd_AV391	0.965506	0.852943	0.780166		0.927635	0.985491	0.669656
Cpd_AV218	1.01493	0.877266	0.891136		0.856583	0.697346	0.845601
Cpd_AV451	0.84889	0.801381	0.848312		0.800969	0.877211	1.00937
Cpd_AV427	1.02783	0.920888	0.716245		0.904487	0.945518	0.671481
Cpd_AV193	0.828604	0.975522	0.89788		0.926981	0.858851	0.703341
Cpd_AV434	1.02278	1.04474	0.935664		0.729867	0.8216	0.63796
Cpd_AV112	0.522315	0.547894	0.499601		1.43468	0.849083	1.34979
Cpd_AV50	0.95115	0.977325	0.906851		0.516985	0.989762	0.867803
Cpd_AV75	1.06934	0.852143	0.89006		0.938067	0.857765	0.611339
Cpd_AV356	1.01839	0.769506	0.730695		0.932554	0.922972	0.845567
Cpd_AV369	0.919862	0.874205	0.84722		0.835044	0.983715	0.763606
Cpd_AV435	0.994816	0.878703	0.940657		0.884935	0.824932	0.701125
Cpd_AV197	0.891214	1.07138	1.09574		0.826432	0.761847	0.58101
Cpd_AV63	0.974724	0.869247	0.901282		0.847728	0.80306	0.836184
Cpd_AV239	0.805747	0.829152	0.901227		1.06737	0.791146	0.838418
Cpd_AV441	0.902365	0.773177	0.699203		0.861211	1.09693	0.918308
Cpd_AV96	0.569991	0.863867	0.875099		1.08609	0.975252	0.88193
Cpd_AV473	0.74863	0.862783	0.720317		0.950015	1.02339	0.955211
Cpd_AV496	0.804557	0.87169	0.634798		1.06141	1.17181	0.728436
Cpd_AV145	0.767306	0.82601	1.06007		1.00955	0.879366	0.736013
Cpd_AV493	0.868084	0.886396	0.768636		0.859653	1.06004	0.840931
Cpd_AV452	0.815377	0.7865	0.768003		0.98481	0.973238	0.971876
Cpd_AV271	0.994119	0.960962	0.754539		0.758805	1.03188	0.811539
Cpd_AV494	0.768864	0.917451	0.612529		1.08192	1.15045	0.795099
Cpd_AV267	1.08777	0.947876	1.15962		0.703237	0.648149	0.783039
Cpd_AV38	0.857523	0.957388	0.946509		0.999799	0.676083	0.892396
Cpd_AV255	1.00678	0.957527	1.06478		0.877421	0.833564	0.590484
Cpd_AV487	0.877557	0.836985	0.892101		0.934695	1.01394	0.777243
Cpd_AV380	0.820709	0.800306	0.834114		1.03236	1.17337	0.679462
Cpd_AV417	0.852363	0.886712	0.836809		0.942917	1.02058	0.810809
Cpd_AV103	0.967215	1.1636	1.0289		0.795639	0.738552	0.656405
Cpd_AV393	0.726614	0.640102	0.861515		1.06787	1.06921	0.994375
Cpd_AV454	0.828982	0.691991	0.887044		0.995196	0.902849	1.07931
Cpd_AV461	0.767608	0.486343	1.03701		1.02869	0.731484	1.33466
Cpd_AV433	1.0528	0.97155	0.905018		0.879766	0.907987	0.6692
Cpd_AV262	0.896584	0.83993	0.954288		1.03157	0.843185	0.825906
Cpd_AV52	1.01285	1.08038	0.979073		0.500924	0.936562	0.881856
Cpd_AV389	0.974822	0.951034	0.88788		0.933029	0.831816	0.814001
Cpd_AV252	0.955258	0.825558	0.777104		1.03958	0.882542	0.91303
Cpd_AV117	0.621885	0.993986	1.12364		0.925301	0.857433	0.871969
Cpd_AV404	0.925427	0.823922	1.0142		0.932354	0.809386	0.893813
Cpd_AV392	1.02589	0.961285	0.840507		0.921567	0.914205	0.741259
Cpd_AV194	0.845237	0.807459	1.00545		0.985234	0.915837	0.847453
Cpd_AV101	0.882687	0.947284	0.759332		1.06149	0.942609	0.830412
Cpd_AV229	1.0155	0.88429	0.672135		1.0671	0.872046	0.932262
Cpd_AV400	1.03392	0.975091	0.985572		0.835493	0.80872	0.813545
Cpd_AV468	0.81642	0.789032	0.825861		0.996495	0.943553	1.08199
Cpd_AV396	1.03775	0.967453	0.945112		0.833246	0.838478	0.836804
Cpd_AV390	1.00659	0.914963	0.855743		0.911454	0.955955	0.814685
Cpd_AV173	0.818167	0.882361	0.881075		1.31297	0.9052	0.660791
Cpd_AV115	1.10606	0.890243	1.01126		0.956425	0.770284	0.726444
Cpd_AV171	0.909671	1.04088	1.06682		1.01841	0.797812	0.635717
Cpd_AV405	1.02187	0.918899	1.04526		0.74852	0.874898	0.865081
Cpd_AV253	1.07555	0.856237	0.900891		1.00218	0.84231	0.799027
Cpd_AV394	1.01369	0.841591	0.911601		1.02854	0.942187	0.750608
Cpd_AV153	0.91135	0.994611	0.931065		0.947243	0.880379	0.834536
Cpd_AV277	0.944278	0.861454	1.1388		0.981344	0.73058	0.845138
Cpd_AV287	1.06827	0.811874	0.458552		1.66415	0.972255	0.543772
Cpd_AV105	0.803747	1.0392	0.980923		0.930311	0.897212	0.867922
Cpd_AV107	0.825511	1.03027	0.765472		0.981781	0.995445	0.927689
Cpd_AV495	0.860723	0.971084	0.664999		1.07465	1.19183	0.765637
Cpd_AV482	0.747491	0.834875	0.785928		1.2211	0.935907	1.00759
Cpd_AV161	0.868373	0.907225	0.973114		1.37553	0.730441	0.678773
Cpd_AV290	1.02425	1.0744	0.506296		1.21922	0.989778	0.721276
Cpd_AV464	0.851397	0.888688	0.806238		1.01285	0.985382	0.996875
Cpd_AV415	1.09288	0.917997	0.825148		0.984718	0.919979	0.80488
Cpd_AV94	0.771199	0.967574	0.816121		1.0665	0.995901	0.936093
Cpd_AV492	0.875584	0.862317	0.787369		1.10581	1.02676	0.900451
Cpd_AV410	1.12175	1.02937	0.929278		0.881564	0.9222	0.678322
Cpd_AV155	0.797429	1.01146	1.07945		0.956868	0.906973	0.813515
Cpd_AV490	0.863525	0.951284	0.808196		0.94664	1.06477	0.931997
Cpd_AV227	1.00564	1.00017	0.586789		1.08447	0.942889	0.955202
Cpd_AV384	0.960967	0.951315	0.898719		1.0036	0.949071	0.814685
Cpd_AV440	0.889965	0.821728	0.783393		0.904055	1.08523	1.09479
Cpd_AV265	1.12018	0.906876	0.76701		1.1932	0.827879	0.76427
Cpd_AV49	0.992313	1.19272	0.856153		0.470811	0.646471	1.43092
Cpd_AV402	1.04031	0.948446	0.838398		0.918196	0.936191	0.910687
Cpd_AV144	0.886515	0.911304	0.987086		1.07084	0.897348	0.839602
Cpd_AV264	0.955298	0.905195	0.914792		1.08607	0.877075	0.860431
Cpd_AV132	1.01778	0.675543	0.922374		0.999164	0.809462	1.17747
Cpd_AV136	0.897669	0.928596	0.905785		1.05159	0.930274	0.900641
Cpd_AV333	1.00039	1.10395	0.546361		0.933661	1.35156	0.686296
Cpd_AV381	0.921812	0.827008	1.03111		0.964716	1.09142	0.786409
Cpd_AV104	0.905344	0.971289	0.933344		1.04783	0.942457	0.824031
Cpd_AV420	1.04345	0.926055	1.0293		0.918421	0.906433	0.807616
Cpd_AV116	1.01646	0.917798	0.929453		0.900553	0.98922	0.879595
Cpd_AV379	0.907522	0.841118	1.0036		0.995505	1.10008	0.793022
Cpd_AV130	1.05157	0.669101	1.0276		1.01107	0.752729	1.1372
Cpd_AV483	0.897342	0.830765	0.713482		1.23564	0.964693	1.00997
Cpd_AV430	0.945872	0.961316	0.949036		1.00764	0.979717	0.813089
Cpd_AV133	0.925721	1.00288	0.992292		0.995618	0.894562	0.859357
Cpd_AV152	1.04775	0.968759	0.852474		1.05767	0.954335	0.78996
Cpd_AV313	1.03984	1.16381	0.321778		0.959671	1.62207	0.567216
Cpd_AV489	0.838659	0.978948	0.797527		1.05985	1.14798	0.852835
Cpd_AV438	1.00077	0.94907	0.99224		0.924264	0.923088	0.88834
Cpd_AV456	0.693246	0.697438	0.69995		1.2681	1.07106	1.24954
Cpd_AV139	0.900766	0.964102	0.942288		1.06527	0.952055	0.873541
Cpd_AV453	0.884615	0.837214	0.867952		1.0235	0.932309	1.15966
Cpd_AV283	1.03141	1.02214	0.341974		1.59	1.34462	0.381524
Cpd_AV150	0.930251	0.845735	1.01585		1.11288	0.964719	0.849226
Cpd_AV83	1.04739	0.732448	1.02596		0.920746	0.979048	1.01703
Cpd_AV92	0.947131	0.998135	1.04139		0.863658	0.986335	0.889712
Cpd_AV233	0.981496	0.952016	0.919617		1.03531	0.954259	0.885224
Cpd_AV466	0.863481	0.809414	0.808608		1.07024	1.0578	1.12157
Cpd_AV372	1.03502	0.896523	1.05229		0.915724	1.02991	0.814229
Cpd_AV62	0.884629	1.04072	0.98427		0.869811	0.90695	1.06705
Cpd_AV320	0.98289	0.868443	0.691591		1.14451	0.965319	1.11387
Cpd_AV64	0.960744	1.04741	0.920992		0.945596	0.932045	0.963162
Cpd_AV374	1.02142	0.939047	1.10464		0.954603	0.907987	0.848434
Cpd_AV156	0.918145	0.974364	1.02929		1.04982	0.982195	0.831497
Cpd_AV131	1.07012	0.673444	1.01642		1.12175	0.808702	1.10174
Cpd_AV485	0.833001	0.837635	0.829314		1.21098	1.02339	1.06651
Cpd_AV270	1.07735	0.902817	0.885161		1.04599	0.94595	0.948714
Cpd_AV474	0.78534	0.753049	0.952205		0.972346	1.16349	1.18615
Cpd_AV121	1.1729	0.665544	1.16008		1.19621	0.784135	0.83479
Cpd_AV498	0.802929	0.872196	0.754115		1.14866	1.15922	1.0808
Cpd_AV148	1.04593	1.02464	0.98151		1.05843	0.886964	0.836056
Cpd_AV215	0.958967	0.841139	0.918312		1.13603	0.865487	1.11369
Cpd_AV87	1.14356	1.25512	1.14069		0.754798	0.795488	0.752591
Cpd_AV355	1.18386	1.02739	0.759354		1.13538	1.19823	0.539306
Cpd_AV166	0.931264	1.05613	0.828679		1.08502	0.996885	0.947243
Cpd_AV416	1.09149	0.96692	0.940444		0.99146	0.966615	0.889024
Cpd_AV216	1.03752	0.884876	1.01515		1.14564	0.854992	0.913493
Cpd_AV497	0.884321	0.930772	0.839101		1.00662	1.23366	0.968603
Cpd_AV214	0.963378	0.919442	1.00478		1.11385	0.84887	1.01383
Cpd_AV488	0.866155	0.903239	0.918487		1.10815	1.01282	1.06324
Cpd_AV154	0.842631	1.02243	1.09042		1.08933	0.960413	0.870501
Cpd_AV248	0.982847	0.871251	1.1338		0.990961	0.934361	1.00919
Cpd_AV472	0.784673	0.778567	1.07541		0.985589	0.985607	1.3171
Cpd_AV281	1.15864	1.08589	0.42823		1.42868	1.28292	0.544888
Cpd_AV499	1.04263	1.02519	1.08617		0.894448	0.926687	0.956401
Cpd_AV90	1.01368	1.03381	1.0196		0.861988	0.956425	1.05345
Cpd_AV146	0.803649	1.09283	1.0865		1.12605	0.946483	0.883925
Cpd_AV224	1.0118	1.02033	0.992712		1.08473	0.896535	0.933653
Cpd_AV127	1.08859	0.605736	1.16023		1.12352	0.804903	1.16202
Cpd_AV126	1.10604	0.71103	1.13493		1.08426	0.795786	1.12023
Cpd_AV158	0.93248	1.02475	1.05873		1.07363	0.990046	0.8743
Cpd_AV167	0.940244	1.02067	1.11757		1.07185	0.935086	0.878606
Cpd_AV476	0.905858	0.995056	0.89755		1.12009	1.04025	1.00551
Cpd_AV225	1.07782	1.08989	0.761695		1.0858	0.967378	0.984398
Cpd_AV157	0.930048	0.958793	1.16646		1.04703	0.962946	0.907479
Cpd_AV247	1.01183	1.01405	0.825388		1.05588	0.938079	1.13084
Cpd_AV61	0.951077	1.06295	0.782462		0.961656	1.0269	1.19152
Cpd_AV102	0.869197	0.906465	1.01454		1.17217	1.08867	0.926599
Cpd_AV226	1.06143	1.0414	0.98229		1.04065	0.901783	0.954043
Cpd_AV138	1.01971	0.986002	1.02576		1.10883	0.948763	0.896082
Cpd_AV162	0.970426	0.998161	1.12631		1.02272	0.94623	0.928754
Cpd_AV174	1.02249	1.05957	1.1424		1.09034	0.820606	0.858851
Cpd_AV232	1.05051	0.992073	0.907187		1.08687	0.988368	0.983703
Cpd_AV337	0.770381	0.620722	0.874371		1.217	1.02701	1.50609
Cpd_AV481	0.959184	0.838556	0.868849		1.24707	0.963118	1.13913
Cpd_AV268	1.04333	0.945344	0.921771		1.13923	0.991866	0.97791
Cpd_AV332	1.12097	1.14384	0.524026		1.04268	1.31907	0.879803
Cpd_AV113	1.05299	1.00771	1.02549		1.05481	0.92439	0.968311
Cpd_AV140	0.993124	1.02084	1.02698		1.14556	0.934073	0.927235
Cpd_AV172	1.07631	0.993405	1.14443		0.940911	0.974343	0.929514
Cpd_AV256	1.07904	0.868147	1.04468		1.10878	0.976561	0.983471
Cpd_AV129	1.13045	0.63589	1.19348		1.04475	0.740319	1.3193
Cpd_AV250	1.09307	0.914108	1.03491		1.085	0.969564	0.96841
Cpd_AV243	1.06559	1.05832	1.20987		0.939935	0.842966	0.948482
Cpd_AV244	0.944048	0.866668	1.1158		1.16354	0.96213	1.01313
Cpd_AV181	0.995542	1.05613	1.07187		1.07667	1.01563	0.867715
Cpd_AV118	0.721821	1.20906	1.09063		1.01199	1.0583	1.01002
Cpd_AV213	1.04	0.923709	0.963954		1.25491	0.861989	1.05878
Cpd_AV119	0.769043	1.26074	1.07388		0.996812	0.991042	1.0164
Cpd_AV241	0.973191	0.982443	0.962201		1.29338	0.946824	0.95219
Cpd_AV143	1.00642	1.01723	1.02173		1.17164	0.979915	0.91609
Cpd_AV135	0.934246	1.11472	1.03112		1.06476	1.01841	0.961933
Cpd_AV147	0.944326	1.02539	1.12379		1.18279	0.999671	0.854798
Cpd_AV165	1.00346	1.01899	1.10947		1.0597	1.00144	0.949016
Cpd_AV211	1.03749	0.948255	1.02662		1.18598	0.877513	1.06874
Cpd_AV164	0.967038	1.00144	1.13492		1.08781	0.983461	0.971557
Cpd_AV237	0.946448	0.926093	1.08668		1.15205	0.950979	1.10952
Cpd_AV86	1.083	1.11363	1.02994		1.00835	0.93684	1.01594
Cpd_AV258	1.1051	0.999066	0.797647		1.20041	1.0157	1.07245
Cpd_AV183	1.04725	1.09413	1.07504		1.17696	0.94471	0.865182
Cpd_AV500	1.0351	0.952963	1.02395		1.12217	0.963343	1.12008
Cpd_AV220	1.0564	0.925871	1.07551		1.1566	0.960599	1.04673
Cpd_AV195	1.05635	1.09788	1.14104		1.04273	1.00448	0.892536
Cpd_AV245	0.999732	1.03903	0.98573		1.20201	1.05003	0.959836
Cpd_AV170	1.04337	1.02063	1.09622		1.1215	1.03994	0.916344
Cpd_AV319	1.16576	1.11019	0.549074		1.09913	1.31067	1.01935
Cpd_AV257	1.09653	0.970549	1.05611		1.17717	0.965628	0.996215
Cpd_AV331	1.08611	1.28638	0.595492		1.13759	1.6385	0.530747
Cpd_AV196	1.0144	1.03848	1.14829		1.12884	1.02323	0.924955
Cpd_AV186	1.06732	0.991958	1.0882		1.18912	1.05185	0.895575
Cpd_AV266	1.11186	1.00555	1.13208		1.06229	0.957101	1.02866
Cpd_AV204	0.93826	0.980524	1.00359		1.2159	1.15498	1.00572
Cpd_AV308	1.0014	1.08759	0.77008		1.0128	1.05293	1.37957
Cpd_AV251	1.16752	1.01031	1.07687		1.11626	1.02357	0.918128
Cpd_AV122	1.23722	0.686392	1.19623		1.14074	0.849226	1.21369
Cpd_AV276	1.13752	0.886771	1.23992		1.08233	0.877075	1.11323
Cpd_AV269	1.04453	0.984186	1.18833		1.08874	0.996895	1.03769
Cpd_AV160	1.01945	1.02856	1.20294		1.12859	0.97561	0.985741
Cpd_AV234	1.04548	0.960645	1.11008		1.20014	1.0216	1.02124
Cpd_AV246	1.01556	1.0412	1.1146		1.10183	1.02488	1.06781
Cpd_AV272	1.00548	0.916418	1.25743		1.16808	0.888008	1.13084
Cpd_AV282	1.14294	1.3353	0.539765		1.15779	1.61075	0.589543
Cpd_AV260	1.07513	1.00234	1.3222		1.11893	0.899815	0.974898
Cpd_AV274	1.01372	0.979571	1.27331		1.12	0.906812	1.11462
Cpd_AV240	1.07057	0.915762	1.0256		1.26426	1.05178	1.09794
Cpd_AV236	1.02102	0.97456	1.13228		1.19293	1.03013	1.09354
Cpd_AV296	1.03175	0.892964	0.831632		1.1398	1.326	1.25937
Cpd_AV219	1.05498	0.98837	1.16461		1.19159	1.00455	1.13594
Cpd_AV91	1.11682	1.33722	1.17298		0.964017	0.976922	0.973603
Cpd_AV205	1.02437	1.06704	1.1309		1.11545	1.03888	1.17093
Cpd_AV295	0.988954	1.12561	0.915897		1.08142	1.34608	1.10308
Cpd_AV302	1.11177	0.903314	0.979879		0.894923	1.33732	1.33864
Cpd_AV238	1.02098	1.05326	1.0652		1.31208	1.04369	1.07847
Cpd_AV182	1.07419	1.13011	1.18301		1.14125	1.09414	0.966998
Cpd_AV326	1.24679	0.891329	0.848269		1.1019	1.27197	1.23667
Cpd_AV254	1.14579	1.02468	1.0809		1.16728	1.05112	1.13756
Cpd_AV349	1.24271	0.684341	0.991182		1.3133	0.848864	1.53549
Cpd_AV301	1.10383	1.07909	0.739975		1.24523	1.43406	1.01451
Cpd_AV221	1.1108	1.01384	1.22043		1.22926	0.951853	1.09886
Cpd_AV300	1.21434	0.880911	0.988097		1.15558	1.32673	1.08224
Cpd_AV354	1.22643	0.938354	1.14013		1.20483	1.02555	1.16113
Cpd_AV278	1.14397	0.893927	1.23249		1.27975	0.911841	1.25666
Cpd_AV210	0.987139	1.12429	1.11664		1.17049	1.07933	1.24739
Cpd_AV203	1.01323	1.02933	1.02349		1.31796	1.15126	1.21518
Cpd_AV184	1.21564	1.13766	1.11408		1.30031	1.07743	0.911278
Cpd_AV273	1.13072	0.982733	1.35962		1.16728	0.978747	1.15285
Cpd_AV318	1.30338	1.24887	0.643992		1.29199	1.23109	1.06587
Cpd_AV338	1.13014	1.232	1.05973		1.03604	1.24167	1.16485
Cpd_AV353	1.16107	1.13655	1.11299		1.21175	1.07849	1.21509
Cpd_AV280	1.12988	1.29457	0.640547		1.56011	1.51145	0.79012
Cpd_AV347	1.25578	0.664861	1.18051		1.18463	0.760153	1.93441
Cpd_AV348	1.11367	0.723827	1.00662		1.19099	1.38989	1.56861
Cpd_AV325	1.18683	1.16173	0.910105		1.19763	1.26321	1.28207
Cpd_AV209	1.02618	0.961547	1.13868		1.37139	1.24637	1.26361
Cpd_AV192	1.39579	1.09551	1.05278		1.54953	0.969531	0.961426
Cpd_AV191	1.40602	0.980706	1.0422		1.62576	0.982448	0.988273
Cpd_AV330	1.23131	1.38302	0.773028		1.12735	1.64653	0.871244
Cpd_AV188	1.37114	1.10578	1.0606		1.53914	1.08376	0.902414
Cpd_AV329	1.18143	1.25905	0.826071		1.13427	1.51474	1.14848
Cpd_AV344	1.235	0.862294	1.1493		1.09304	1.01862	1.70816
Cpd_AV190	1.48159	1.04962	1.05794		1.55257	1.03184	0.929007
Cpd_AV242	1.19672	1.05905	1.24169		1.39837	1.06686	1.15123
Cpd_AV187	1.46085	0.99304	1.08435		1.57815	1.06426	0.934073
Cpd_AV200	1.10488	1.0828	1.14633		1.25304	1.2267	1.30231
Cpd_AV202	1.10303	1.16367	1.20328		1.32383	1.15804	1.17394
Cpd_AV315	1.24919	1.04626	0.969196		1.26128	1.23985	1.41269
Cpd_AV352	1.17791	1.22412	1.2182		1.12348	1.25664	1.20839
Cpd_AV328	1.1366	1.26863	0.912026		1.24467	1.46181	1.18755
Cpd_AV201	1.08348	1.11225	1.19719		1.35295	1.12218	1.34355
Cpd_AV339	1.29385	1.29235	0.861036		1.17937	1.54248	1.04614
Cpd_AV207	1.02977	1.05688	1.25992		1.33933	1.27086	1.34031
Cpd_AV292	0.999795	1.0628	1.04028		1.22005	1.58191	1.39557
Cpd_AV342	1.24535	1.28594	1.12721		0.949433	1.36689	1.34087
Cpd_AV294	1.21794	1.24344	1.07457		1.09138	1.60564	1.09638
Cpd_AV350	1.23796	1.0109	1.23588		0.863102	1.09966	1.90762
Cpd_AV316	1.07658	1.32464	0.963922		1.26294	1.36543	1.43985
Cpd_AV341	1.16804	1.15291	1.02366		1.10411	1.52423	1.52693
Cpd_AV291	0.843994	1.35948	1.25844		0.999516	1.80496	1.31966
Cpd_AV336	1.20303	1.01513	1.36022		1.13178	1.29023	1.59392
Cpd_AV293	1.08628	1.35664	0.990482		1.19846	1.68668	1.48228
Cpd_AV305	1.18081	1.11707	1.27334		1.15724	1.48371	1.66276
Cpd_AV306	1.14837	1.06894	1.33676		1.15917	1.37382	1.80528
Cpd_AV279	1.18833	1.49351	1.06869		1.68463	1.61331	0.951623
Cpd_AV304	1.1588	0.937348	1.48401		1.16166	1.5549	1.74463
Cpd_AV303	1.1654	1.15773	1.54519		1.15364	1.54431	1.52619
Cpd_AV289	1.04743	1.51019	0.953141		1.40986	1.83454	1.37771
Cpd_AV340	1.11539	1.38992	1.40089		1.19155	1.57424	1.80603

## Sheet: Fig5F
Integrin aVb5 flow cytometry median intensity
µM	Cpd_AV2				Cpd_AV5				Cpd_AV82				Cpd_AV259				Cpd_AV343				Cpd_AV377				Cpd_AV388				Cpd_AV469				Cpd_AV84
0	1216	1258	1342	1365	1335	1299	1292	1319	1406	1404	1364	1452	1288	1334	1316	1417	1372	1420	1377	1454	1384	1398	1317	1197	1335	1381	1399	1414	1461	1507	1455	1297	1419	1396	1416	1340
0.49	1315	1312	1374	1395	1359	1348	1336	1397	1444	1408	1441	1435	1329	1295	1301	1384	1430	1367	1415	1415	1382	1360	1360	1320	1414	1416	1401	1337	1447	1431	1438	1444	1550	1548	1559	1526
1.48	1358	1390	1381	1373	1364	1384	1353	1382	1448	1400	1400	1402	1309	1317	1367	1329	1395	1427	1373	1467	1510	1386	1342	1353	1408	1408	1395	1383	1478	1417	1418	1391	1694	1678	1692	1650
4.44	1353	1227	1127	1122	1321	1360	1328	1424	1367	1389	1355	1322	1380	1353	1337	1426	1370	1390	1383	1406	1412	1336	1388	1305	1412	1433	1396	1366	1424	1423	1413	1494	2020	2069	2041	1968
13.33	1055	825	817	836	1303	1319	1305	1345	1335	1402	1356	1344	1440	1394	1354	1360	1390	1408	1360	1406	1414	1421	1313	1302	1399	1389	1376	1392	1437	1389	1413	1456	3008	2939	2824	2834
40	898	795	693	727	1281	1305	1282	1252	1277	1333	1303	1313	1544	1305	1241	1263	1333	1316	1368	1354	1331	1318	1353	1329	1250	1300	1348	1344	1363	1310	1323	1374	4726	4573	4687	4391

## Sheet: Fig5G
Apoptosis %
	0h			1h			2h			3h
Apoptosis %	9.3	3.3	5.7	15.2	7.7	11	19.5	1.9	18.3	53.8	35.9	74.6
Two-sided Student’s t-test
	1h	2h	3h
0h	0.13516	0.295966	0.0126436

## Sheet: Fig5H
G1 phase %
	0h			1h			2h			3h
G1 phase %	58.1	57.2	59.9	56.9	63.2	60.3	72.1	68.8	55.9	82.2	82.2	83.1
Two-sided Student’s t-test
	1h	2h	3h
0h	0.43206	0.223743	9.14466e-06

## Sheet: Fig5J
Cell size (µm2)
Control	Cpd_AV2		Two-sided Student’s t-test
298.5	166.8			Cpd_AV2
334.9	180		Control	5.92837e-10
767.8	220.2
409.2	202.8
370.1	219.3
901.3	225.2
893	173.4
511.9	306
569.1	221.7
567.7	297.5
170.7	324.5
325.9	117.3
428.5	113.6
346.7	137.5
320	174.5
705.2	182.3
481.1	142.7
308.4	155.1
204.3	159.6
211.2	144.6
403.1	143.8
452.4	264
534.6	154.8
469.2	168.6
335.8	186.2
721.7	192.4
583.9	264.9
501.9	171.7
264.1	212.7
312.4	300.4
	174.3
	210.4
	283.4
