# Supplementary material for: A novel class of inhibitors that disrupts the stability of integrin heterodimers identified by CRISPR-tiling-instructed genetic screens
Source: Nat Struct Mol Biol. 2024 Feb 5;31(3):465–75. doi: 10.1038/s41594-024-01211-y (PMC10948361; doi:10.1038/s41594-024-01211-y)
Supplement: Supplementary file 13 — Statistical source data. [file 41594_2024_1211_MOESM13_ESM.xlsx]

## Sheet: Fig6B
Relative fluorescent (%)
Temperature (°C )	Vehicle	Cpd_AV2
25.0012	14.0792	16.2639
25.1034	17.4723	19.1156
25.2056	23.3902	14.5159
25.3078	17.9852	14.4069
25.41	20.287	22.068
25.5123	20.2834	17.4253
25.6145	16.2496	13.3677
25.7167	20.3851	17.0772
25.8189	22.7702	23.4596
25.9211	19.5656	22.3534
26.0233	17.8439	16.0186
26.1255	23.4493	8.8876
26.2277	21.4451	10.6127
26.33	20.6386	16.9183
26.4322	17.3407	19.8245
26.5344	21.373	16.6763
26.6366	22.4507	19.4665
26.7388	19.4056	15.8155
26.841	17.1042	16.6468
26.9432	19.5381	14.7939
27.0454	17.4048	15.5761
27.1476	23.7311	18.318
27.2499	18.4251	16.9866
27.3521	19.6462	26.4172
27.4543	20.9477	17.0978
27.5565	22.6566	12.9026
27.6587	23.111	18.3908
27.7609	22.7171	17.091
27.8631	21.5671	19.032
27.9653	20.5488	18.2029
28.0676	21.9329	14.6089
28.1698	23.9802	12.5936
28.272	23.5897	19.7801
28.3742	21.36	14.563
28.4764	23.686	14.4651
28.5786	23.405	17.3668
28.6808	20.305	19.7933
28.783	21.5433	21.2497
28.8852	19.2285	18.1311
28.9875	28.4846	20.1894
29.0897	23.5462	22.189
29.1919	23.9067	23.5506
29.2941	27.4051	18.032
29.3963	20.9101	26.1705
29.4985	25.2597	15.92
29.6007	24.5016	19.3626
29.7029	24.0345	17.7736
29.8052	24.1071	18.7475
29.9074	24.3673	17.2327
30.0096	29.2269	21.1838
30.1118	25.4364	23.3537
30.214	21.6438	19.0948
30.3162	25.514	21.0632
30.4184	25.7852	22.3047
30.5206	27.9511	13.0649
30.6228	22.8681	21.5106
30.7251	25.0686	22.7579
30.8273	24.8066	18.7529
30.9295	21.1479	18.3671
31.0317	20.6513	19.3861
31.1339	28.6216	20.5025
31.2361	25.0575	16.3153
31.3383	24.8601	21.6188
31.4405	29.8628	15.2188
31.5428	24.9515	19.2388
31.645	28.0521	17.3565
31.7472	26.3211	19.7539
31.8494	23.6154	27.2505
31.9516	26.8734	27.2109
32.0538	22.3103	19.6292
32.156	24.3159	26.2918
32.2582	19.5393	25.6584
32.3604	23.3332	18.4584
32.4627	30.5631	22.7921
32.5649	24.2012	22.6134
32.6671	27.3222	29.1681
32.7693	28.2791	16.7162
32.8715	26.6804	22.0953
32.9737	28.8614	23.4652
33.0759	31.3895	19.1372
33.1781	27.0408	23.2949
33.2803	23.9493	18.8929
33.3826	32.1276	22.3143
33.4848	30.4825	23.0437
33.587	26.6083	21.9286
33.6892	24.0373	22.5786
33.7914	26.1945	16.5279
33.8936	27.744	15.5677
33.9958	28.3805	23.0539
34.098	30.1979	21.5149
34.2003	29.4145	18.146
34.3025	26.1826	19.2645
34.4047	30.1861	17.553
34.5069	34.1429	23.6603
34.6091	27.7511	23.8445
34.7113	31.2266	21.1263
34.8135	22.9763	18.9721
34.9157	30.5105	20.3131
35.018	33.4003	24.1281
35.1202	30.7213	23.353
35.2224	30.3909	22.4923
35.3246	29.356	20.6311
35.4268	29.6973	27.3532
35.529	32.8344	27.0428
35.6312	29.215	24.4203
35.7334	33.0558	22.2057
35.8356	28.3015	21.1935
35.9379	28.8976	25.7198
36.0401	29.6009	21.9218
36.1423	29.1157	23.6059
36.2445	34.6149	24.2943
36.3467	28.3424	19.5387
36.4489	24.2823	22.8776
36.5511	34.5226	26.1611
36.6533	30.1882	22.9963
36.7556	33.9685	23.7056
36.8578	31.6352	27.9067
36.96	29.3447	29.1152
37.0622	34.7525	28.8432
37.1644	33.1418	24.926
37.2666	27.4324	24.0057
37.3688	27.3369	21.7844
37.471	28.3463	23.3499
37.5732	30.348	24.4541
37.6755	30.6507	23.2905
37.7777	29.2471	25.5233
37.8799	32.8387	25.2219
37.9821	26.7624	16.7087
38.0843	32.9075	25.5004
38.1865	36.3421	24.5718
38.2887	33.1933	24.3715
38.3909	35.226	21.4451
38.4931	30.7015	20.2147
38.5954	29.9695	25.145
38.6976	35.2823	22.7701
38.7998	29.0407	20.9835
38.902	31.009	30.2214
39.0042	34.3055	24.439
39.1064	32.33	26.9257
39.2086	34.4917	20.0194
39.3108	31.4858	22.9019
39.4131	33.5708	28.7636
39.5153	30.9717	28.0532
39.6175	32.2677	21.5766
39.7197	36.2336	22.9544
39.8219	32.5691	21.706
39.9241	30.7947	19.401
40.0263	33.5155	30.9529
40.1285	32.0304	24.0361
40.2308	38.6567	26.3776
40.333	31.2025	25.6715
40.4352	37.0976	27.2655
40.5374	32.8301	27.7792
40.6396	33.136	26.6853
40.7418	33.3008	27.7943
40.844	34.9009	24.9705
40.9462	33.9223	24.7674
41.0484	34.3748	28.7443
41.1507	32.4497	26.9308
41.2529	36.6047	29.7203
41.3551	34.7635	28.3581
41.4573	37.5585	33.1154
41.5595	37.1798	25.6639
41.6617	36.3561	23.5714
41.7639	28.9123	19.6055
41.8661	34.861	22.1574
41.9683	36.7941	28.7199
42.0706	33.0491	32.2092
42.1728	34.4321	27.9881
42.275	35.5816	27.6783
42.3772	36.9002	30.3614
42.4794	38.0912	29.5581
42.5816	38.2834	25.1108
42.6838	37.2126	24.0197
42.786	35.0481	29.9257
42.8883	37.666	27.679
42.9905	39.0527	27.0966
43.0927	33.6677	23.3155
43.1949	39.4076	30.844
43.2971	36.7827	21.5092
43.3993	39.482	28.0846
43.5015	35.742	26.4681
43.6037	38.438	25.2009
43.7059	45.2159	29.979
43.8082	35.6697	27.3214
43.9104	36.1526	26.2129
44.0126	36.6776	26.4305
44.1148	38.3224	32.5162
44.217	40.5918	25.0113
44.3192	40.0676	28.3494
44.4214	39.8522	19.4964
44.5236	38.515	26.7248
44.6259	41.3193	28.1922
44.7281	41.0697	32.4453
44.8303	36.9397	29.6225
44.9325	39.1259	33.574
45.0347	40.6515	28.7623
45.1369	41.8797	31.9398
45.2391	38.2168	28.4632
45.3413	39.0193	21.7967
45.4436	38.503	31.4829
45.5458	35.487	27.189
45.648	40.6888	31.637
45.7502	41.6347	23.8009
45.8524	40.0984	24.2768
45.9546	43.7877	22.8938
46.0568	42.8337	24.8875
46.159	39.3886	28.5466
46.2612	43.5197	30.3865
46.3635	41.3626	26.3993
46.4657	46.8375	26.963
46.5679	36.11	26.3103
46.6701	37.9276	27.9108
46.7723	43.7163	23.0245
46.8745	45.474	26.2903
46.9767	39.0105	29.1046
47.0789	45.9249	29.3401
47.1812	40.2379	27.9939
47.2834	43.5493	29.7154
47.3856	49.3982	29.359
47.4878	43.4073	29.9552
47.59	43.5866	30.5015
47.6922	44.5959	27.5466
47.7944	45.769	32.609
47.8966	46.6756	28.2597
47.9988	45.3015	27.5809
48.1011	42.1846	29.4946
48.2033	46.3947	29.7749
48.3055	47.2637	28.2876
48.4077	44.8631	28.8596
48.5099	43.3966	31.7134
48.6121	43.604	36.0779
48.7143	45.8178	30.8231
48.8165	48.841	30.6593
48.9187	46.2013	28.4706
49.021	44.3917	32.642
49.1232	47.8217	27.5814
49.2254	48.9101	31.4353
49.3276	45.9842	27.1886
49.4298	43.3	31.2736
49.532	46.1327	41.754
49.6342	50.8967	34.567
49.7364	51.5587	31.7956
49.8387	50.5037	33.9456
49.9409	46.5325	31.6544
50.0431	49.0794	30.72
50.1453	51.7847	40.7219
50.2475	49.3619	34.3835
50.3497	51.9086	37.1863
50.4519	53.5033	37.2634
50.5541	50.2149	38.2905
50.6563	45.8675	39.4673
50.7586	52.9319	36.8475
50.8608	51.4822	27.4229
50.963	48.6584	37.7719
51.0652	55.2399	31.3337
51.1674	52.1824	29.9101
51.2696	52.1319	38.4522
51.3718	53.2936	40.5272
51.474	52.7574	40.8631
51.5763	52.5439	35.0943
51.6785	53.6061	33.6352
51.7807	55.987	39.5428
51.8829	57.864	38.8529
51.9851	57.0639	36.2641
52.0873	58.6979	36.3882
52.1895	57.6285	41.4723
52.2917	58.2775	35.6587
52.394	57.5505	38.5626
52.4962	52.2274	41.6255
52.5984	55.9214	40.1199
52.7006	61.4537	43.2801
52.8028	53.6936	43.8503
52.905	56.5643	39.0596
53.0072	54.98	38.2122
53.1094	59.2176	43.2086
53.2116	59.1944	37.2999
53.3139	55.1927	40.2874
53.4161	59.7955	38.6794
53.5183	62.1491	46.0153
53.6205	65.963	36.4885
53.7227	60.8065	39.9396
53.8249	65.2897	38.0158
53.9271	58.1558	42.3978
54.0293	62.895	45.0699
54.1315	60.5363	40.7823
54.2338	67.0214	36.8721
54.336	62.4489	44.5425
54.4382	61.1214	50.6266
54.5404	67.0228	49.7286
54.6426	70.0148	50.4202
54.7448	64.8348	48.6101
54.847	65.2642	44.3319
54.9492	63.9212	45.4159
55.0515	64.2321	50.9096
55.1537	64.3767	45.3865
55.2559	65.2187	47.8159
55.3581	70.268	48.866
55.4603	68.6715	47.4941
55.5625	67.249	44.8828
55.6647	66.2788	48.7268
55.7669	69.4835	47.9312
55.8691	66.0406	52.3068
55.9714	66.999	48.2518
56.0736	74.1927	50.0212
56.1758	71.909	57.8673
56.278	68.4047	50.08
56.3802	73.6847	56.4802
56.4824	68.3396	54.9881
56.5846	64.2686	44.6335
56.6868	74.553	50.342
56.7891	68.7163	48.1199
56.8913	80.3296	47.1132
56.9935	71.125	58.1289
57.0957	76.6836	50.5746
57.1979	74.1602	57.4883
57.3001	70.4608	54.9178
57.4023	68.7911	49.7415
57.5045	76.7327	50.3068
57.6068	72.423	53.0738
57.709	76.5292	55.9861
57.8112	74.0737	57.2099
57.9134	78.2994	54.5686
58.0156	76.6562	55.3045
58.1178	80.2922	57.9313
58.22	75.7086	58.6291
58.3222	80.3276	58.6731
58.4244	80.3323	59.0616
58.5267	78.2413	59.1687
58.6289	80.7804	46.9395
58.7311	79.7157	57.4415
58.8333	82.2725	61.2315
58.9355	81.9571	63.707
59.0377	78.192	58.1777
59.1399	79.2346	65.0764
59.2421	77.0038	65.0016
59.3443	78.2393	59.5768
59.4466	80.4027	69.7228
59.5488	84.1198	63.6417
59.651	82.6712	61.1489
59.7532	84.2775	62.3642
59.8554	87.6077	67.2732
59.9576	85.479	66.2831
60.0598	77.4135	72.3294
60.162	82.5976	65.4641
60.2643	82.7212	66.5412
60.3665	82.2121	68.3265
60.4687	84.6731	70.4557
60.5709	87.3731	65.4233
60.6731	86.8368	66.3813
60.7753	89.2238	65.2336
60.8775	85.4259	60.1788
60.9797	89.4979	67.2076
61.0819	85.9524	67.8563
61.1842	81.3362	73.7131
61.2864	87.9639	71.4946
61.3886	87.951	68.9966
61.4908	95.0713	72.1704
61.593	89.1186	70.7635
61.6952	85.1596	75.7103
61.7974	91.1339	71.4492
61.8996	93.6397	71.1272
62.0019	90.1194	66.607
62.1041	91.551	71.3782
62.2063	93.0308	74.3089
62.3085	89.4175	76.0312
62.4107	88.8582	75.916
62.5129	90.8191	76.4845
62.6151	88.4861	81.9298
62.7173	93.2901	77.9672
62.8195	95.8592	72.3137
62.9218	95.1577	78.0137
63.024	98.892	80.7672
63.1262	95.4135	75.3419
63.2284	89.5787	74.4826
63.3306	89.0712	77.4662
63.4328	88.143	79.757
63.535	94.9958	78.1877
63.6372	93.0634	85.7217
63.7395	97.2458	80.9632
63.8417	94.5577	85.5176
63.9439	92.6767	81.4585
64.0461	95.8241	87.0596
64.1483	92.3631	86.6786
64.2505	95.1403	83.6898
64.3527	89.9436	84.9087
64.4549	95.1112	82.2952
64.5571	92.875	89.2962
64.6594	94.4262	83.0407
64.7616	95.7174	81.1151
64.8638	94.5781	84.3576
64.966	91.8468	80.2739
65.0682	92.424	87.2043
65.1704	90.7555	88.7088
65.2726	93.3909	89.1586
65.3748	92.877	85.6465
65.4771	92.8392	87.769
65.5793	95.1823	85.4755
65.6815	96.3251	91.6808
65.7837	93.0272	86.1975
65.8859	92.0314	86.9964
65.9881	89.5454	91.1278
66.0903	95.338	95.7358
66.1925	92.8934	88.359
66.2947	95.5705	82.8912
66.397	92.2084	90.5022
66.4992	100	94.1349
66.6014	93.2532	88.5562
66.7036	91.4058	92.4357
66.8058	92.3812	91.9281
66.908	91.1703	93.7738
67.0102	93.5457	89.1109
67.1124	94.2888	87.4297
67.2147	88.8298	94.5877
67.3169	89.9679	93.1187
67.4191	91.1848	89.0582
67.5213	96.2073	92.2443
67.6235	97.563	91.6843
67.7257	95.259	89.8997
67.8279	92.5316	90.5294
67.9301	92.0697	96.5873
68.0323	90.1157	89.9459
68.1346	90.554	95.5882
68.2368	84.6907	89.7317
68.339	90.6347	93.6452
68.4412	89.4582	95.6886
68.5434	91.9467	92.9711
68.6456	89.8636	89.5918
68.7478	90.6793	91.4391
68.85	89.6215	90.1732
68.9523	92.3769	94.572
69.0545	90.8915	93.7693
69.1567	87.7997	93.4783
69.2589	89.6468	96.3723
69.3611	88.565	96.061
69.4633	90.0055	92.5942
69.5655	88.2684	86.4978
69.6677	82.9296	94.1977
69.7699	89.6855	86.4213
69.8722	89.2583	93.2732
69.9744	90.7849	91.2465
70.0766	82.7518	92.3722
70.1788	82.3849	90.055
70.281	83.834	91.4806
70.3832	87.7707	88.6125
70.4854	82.3483	89.8067
70.5876	86.7755	93.1561
70.6898	87.0221	87.1254
70.7921	82.0511	93.0847
70.8943	80.8089	90.7808
70.9965	83.1898	87.9529
71.0987	80.8595	86.1122
71.2009	83.8419	89.537
71.3031	80.3116	94.1591
71.4053	79.1849	85.4117
71.5075	79.2	89.4468
71.6098	81.582	88.1098
71.712	82.1841	86.8379
71.8142	84.3635	89.213
71.9164	82.4879	90.2297
72.0186	81.569	87.1798
72.1208	78.2711	88.3249
72.223	79.8511	90.8691
72.3252	76.1588	87.0283
72.4275	80.3421	88.754
72.5297	75.2219	87.8944
72.6319	72.1861	84.477
72.7341	76.6182	84.5741
72.8363	81.2525	81.4588
72.9385	76.7476	83.6484
73.0407	70.5539	82.9632
73.1429	75.8619	77.9684
73.2451	70.8877	82.8918
73.3474	69.1651	77.2754
73.4496	76.146	85.1746
73.5518	77.4564	79.8891
73.654	67.0761	75.2103
73.7562	71.6604	77.8291
73.8584	70.2754	76.534
73.9606	70.5437	79.1217
74.0628	73.1821	78.4109
74.1651	66.9861	78.2024
74.2673	66.8391	80.5004
74.3695	70.5483	81.94
74.4717	63.9569	75.8713
74.5739	70.3734	71.575
74.6761	68.8747	75.3585
74.7783	71.0631	78.8219
74.8805	68.032	74.3654
74.9827	65.7889	72.1225
75.085	67.3172	77.3827
75.1872	69.27	72.5726
75.2894	63.8619	69.952
75.3916	64.4972	65.8061
75.4938	60.1344	68.1117
75.596	63.2887	68.6742
75.6982	62.752	68.535
75.8004	68.5682	67.6868
75.9026	64.1975	66.2242
76.0049	61.925	61.1788
76.1071	60.5011	63.1531
76.2093	60.0442	67.8233
76.3115	58.499	68.0367
76.4137	54.4783	66.8646
76.5159	59.6692	68.1192
76.6181	55.8522	65.3545
76.7203	57.0567	59.8822
76.8226	58.9816	63.1139
76.9248	55.122	59.9716
77.027	58.5292	60.1633
77.1292	52.8196	60.6657
77.2314	50.4424	63.5927
77.3336	54.4125	60.389
77.4358	56.0485	60.1987
77.538	49.6098	57.5493
77.6403	56.0395	50.4419
77.7425	54.6388	52.3989
77.8447	50.1852	54.7319
77.9469	51.9373	54.9335
78.0491	54.1497	57.7115
78.1513	51.6303	60.2975
78.2535	52.4295	44.7535
78.3557	51.1222	48.2042
78.4579	49.9965	52.2447
78.5602	51.7488	53.5246
78.6624	49.7841	52.8966
78.7646	47.435	50.3508
78.8668	53.1875	48.1236
78.969	52.3896	48.704
79.0712	50.0217	49.6562
79.1734	50.3255	45.2959
79.2756	48.4882	51.1185
79.3779	43.6929	41.053
79.4801	46.3568	44.6148
79.5823	47.7182	41.308
79.6845	43.3075	45.6516
79.7867	48.5369	42.0701
79.8889	43.213	42.9837
79.9911	41.8697	42.3348

## Sheet: Fig6D
aVb5 flow cytometry median intensity							Two-sided Student’s t-test
µM	Cpd_AV2			Cilengitide			P value
0	1408	1470	1442	1435	1330	1201	0.167142
0.49	1277	1222	1500	1351	1491	1287	0.698787
1.48	1363	1227	1192	1306	1106	1399	0.928324
4.44	1029	1188	1266	1358	1054	1236	0.650616
13.33	902	752	963	1016	1275	1133	0.0511405
40	906	802	759	1237	1142	1064	0.00803752

## Sheet: Fig6E
CellTiter Glo (%)							Two-sided Student’s t-test
µM	Cpd_AV2			Cilengitide			P value
0.21	111.6	123.5	121.1	116.2	102.3	95.3	0.11873
0.62	114.1	113.8	123.3	113.9	102	96.2	0.0983487
1.85	88.3	79.1	89.7	106	87.8	85.6	0.364329
5.56	0.2	0.2	0.4	96.6	80.6	76.4	0.0001648
16.67	0.1	0.1	0.2	87.4	59.8	63.4	0.00126968
50	0.2	0.1	0.1	70.1	46.2	38.3	0.00578058

## Sheet: Fig6F
CellTiter Glo (%)
µM	U251			SW620			MCF7			SKMEL28			A549			PANC1
0.05	107.5	104.5	111.8	108.9	106.8	116.3	116.7	111.9	129	105.6	107.8	114.1	117.9	120	120.8	107.7	115.8	112.6
0.2	103.3	104.6	108.8	97	105.8	112.2	114.3	107.5	121.7	103.8	104.8	109.5	113.9	112.5	111.2	106.5	108.7	105.2
0.78	107.7	96.5	98.7	101.9	106.7	110.8	112.3	104	116.7	105.7	107.1	112.9	110.9	112.7	114.7	102.8	110.1	101.6
3.13	2.9	2.6	2.9	3	2.2	2.7	15.3	15.3	17.5	8.2	8	8.7	51.5	61.9	56.8	92.5	99.4	91.4
12.5	2.5	2.3	2.6	0.3	0	0.3	10	9.7	11.8	8	8	8	13.8	13.9	13.9	5.9	6	6.2
50	1.4	1	1.1	0.2	0	0.5	3.8	3.4	4	7.7	7.8	8.3	7.9	7.6	7.6	2.7	2.4	2.4
