# Supplementary material for: A novel class of inhibitors that disrupts the stability of integrin heterodimers identified by CRISPR-tiling-instructed genetic screens
Source: Nat Struct Mol Biol. 2024 Feb 5;31(3):465–75. doi: 10.1038/s41594-024-01211-y (PMC10948361; doi:10.1038/s41594-024-01211-y)
Supplement: Supplementary file 14 — Statistical source data. [file 41594_2024_1211_MOESM14_ESM.xlsx]

## Sheet: Extended Data Fig1B
Cell surface proteome 581 gene CRISPR library (2973 sgRNAs) QC sequencing
sgRNA_ID	sequence	Read count	RPMR
sg_hACHE_KO1	GGTGTCCATGAACTACCGGG	1015	248.513
sg_hACHE_KO2	TATGTGGACACCCTATACCC	69	16.894
sg_hACHE_KO3	TCCATCTACCACAGGCACGA	912	223.294
sg_hACHE_KO4	CACCCCCATAGATCCAGACG	4107	1005.56
sg_hACHE_KO5	CATTCGCCTGAAGACCCCCG	2805	686.776
sg_hACKR1_KO1	CTGCACCCTGATATACAGCA	858	210.073
sg_hACKR1_KO2	AGCTAGGATACCCAGGACAC	2074	507.798
sg_hACKR1_KO3	GAAGGAATCATTCACACCAT	31	7.59004
sg_hACKR1_KO4	ACAGTAGCCCAGGCTACACA	378	92.5495
sg_hACKR1_KO5	GGGTGACAGGCAGTGTCAGT	1640	401.537
sg_hACVR2A_KO1	CCAAAGATCCACATCAACAC	786	192.444
sg_hACVR2A_KO2	ATGGTGACAAAGATAAACGG	279	68.3103
sg_hACVR2A_KO3	ATTGCAGAAACCATGGCTAG	844	206.645
sg_hACVR2A_KO4	CCAGTTGCTTAACGAATATG	80	19.5872
sg_hACVR2A_KO5	AGCAGGATGTTGTAATAGGG	22	5.38648
sg_hACVR2B_KO1	GATGTCCACATGACCGTAGG	3754	919.129
sg_hACVR2B_KO2	CTGGAGCGCACCAACCAGAG	1261	308.743
sg_hACVR2B_KO3	CCCCTTGAGGTAATCCGTGA	1081	264.672
sg_hACVR2B_KO4	ATGACTTCAACTGCTACGAT	1177	288.177
sg_hACVR2B_KO5	ACGCTTCACTCATTTGCCAG	4306	1054.28
sg_hADAM10_KO1	CCCATAAATACGGTCCTCAG	1976	483.804
sg_hADAM10_KO2	TTTCAACCTACGAATGAAGA	1	0.24484
sg_hADAM10_KO3	TTCCATCAATAACAGACCCA	1047	256.347
sg_hADAM10_KO4	CCGTTTCCCAAATATTGGTG	1180	288.911
sg_hADAM10_KO5	GTAATGTGAGAGACTTTGGG	90	22.0356
sg_hADAM9_KO1	AAAAGTTTCTTATCACACGT	17	4.16228
sg_hADAM9_KO2	TGTGGTTTATACTTACAACA	11	2.69324
sg_hADAM9_KO3	GAATTGGACCCTTGCTGCGA	4133	1011.92
sg_hADAM9_KO4	AATGAACAGCTCCACATACC	342	83.7353
sg_hADAM9_KO5	TTGGAATGAATCACGATGAT	217	53.1303
sg_hADGRA2_KO1	GAGCTGACGCTGTCTCACAT	2222	544.034
sg_hADGRA2_KO2	AAGGGATGAGAATAGACTCG	25	6.121
sg_hADGRA2_KO3	TGAGCAATAACAAGATCACG	7	1.71388
sg_hADGRA2_KO4	GCCACGTTCCTCGCATTCTG	2656	650.295
sg_hADGRA2_KO5	GCCAGCCTTTCCGGGACACA	2783	681.39
sg_hADGRA3_KO1	ATCTGAACTATACACCCAGG	105	25.7082
sg_hADGRA3_KO2	CTTGCCACAGTACTATGGGT	1010	247.288
sg_hADGRA3_KO3	TGATGGAAAACGACGTACTG	631	154.494
sg_hADGRA3_KO4	TTCAGCGCATTGCTACCTAC	1403	343.51
sg_hADGRA3_KO5	CTGCATATCTGCAGTGTACG	295	72.2278
sg_hADGRE1_KO1	CCTGCAAAAACCTGTCAGGG	1623	397.375
sg_hADGRE1_KO2	GTCATGGATACCTTCACAGG	459	112.382
sg_hADGRE1_KO3	CACGTGGACTAAATTCACCA	2048	501.432
sg_hADGRE1_KO4	TGCCACCTGCACCAATACAG	2236	547.462
sg_hADGRE1_KO5	AACCGATTCCATGCCCACAA	5673	1388.98
sg_hADGRE2_KO1	AGACAAGGCCCACCACAGAA	3830	937.737
sg_hADGRE2_KO2	ACCGTCACAAGTCTCCATGG	1791	438.508
sg_hADGRE2_KO3	TCCACCAGCACTCACACGGT	3935	963.445
sg_hADGRE2_KO4	GCACATCGTAGTGGGCCATG	113	27.6669
sg_hADGRE2_KO5	GGCCTAGAGGATGTCCTCAG	1022	250.226
sg_hADGRE3_KO1	CAGGTGACTGCAATTACACA	368	90.1011
sg_hADGRE3_KO2	CACCTCCTCAAAGACAACCG	4724	1156.62
sg_hADGRE3_KO3	GATTGATCGAACTGAACCCA	4660	1140.95
sg_hADGRE3_KO4	ATCATCCAGGGAGACACACA	1968	481.845
sg_hADGRE3_KO5	TGTTCCGGATGGCTTTACAC	627	153.515
sg_hADGRE5_KO1	ACCGTCACAAGTCTCCGTCG	514	125.848
sg_hADGRE5_KO2	TATGGCTCATTATGACGTGG	1998	489.19
sg_hADGRE5_KO3	GGCCTCACCTGTGTTCGAAG	2082	509.757
sg_hADGRE5_KO4	CCACCTTGAGTCCTCCGATG	3176	777.612
sg_hADGRE5_KO5	CTTGGAATGCAGGTTCAAGG	476	116.544
sg_hADGRF1_KO1	GGAGATACCCAGTCCCACAT	1971	482.58
sg_hADGRF1_KO2	AATGTTCCCCAGAGTCAACG	1887	462.013
sg_hADGRF1_KO3	GGTGTCCAATTCAACAATGG	1293	316.578
sg_hADGRF1_KO4	TTCTGGGGATCAAGGCATGA	1210	296.256
sg_hADGRF1_KO5	AAAGACAATGTCATTACACT	17	4.16228
sg_hADGRF5_KO1	CTTGTAGGACCTATAGAGGG	222	54.3545
sg_hADGRF5_KO2	TCCATCAAGATACCTCCTCG	617	151.066
sg_hADGRF5_KO3	CAAATGTGTAGGCTCCCAGT	2179	533.506
sg_hADGRF5_KO4	ATAGCGCCAAGACACATTGG	3425	838.577
sg_hADGRF5_KO5	CATCAAGTGCTGCATAGAGG	1116	273.241
sg_hADGRG1_KO1	AGGACCCCATACCTGGAACA	2762	676.248
sg_hADGRG1_KO2	CCCCTGCATACTCACATGTG	1997	488.945
sg_hADGRG1_KO3	GACCTCTGTGAGATTCATGG	1286	314.864
sg_hADGRG1_KO4	GAGATGCGCAGGTCTGGTGT	1627	398.355
sg_hADGRG1_KO5	GTCCACCGAGGCATTGTGAG	3265	799.402
sg_hADGRG2_KO1	GGTAGTGTTGACATTCGCAG	140	34.2776
sg_hADGRG2_KO2	AACCCTGCAAACCCTAAGTG	1344	329.065
sg_hADGRG2_KO3	TGTCTTGCTGACCATCCACG	1037	253.899
sg_hADGRG2_KO4	TAATTTACCAGCTCATGACA	5	1.2242
sg_hADGRG2_KO5	AGAGGAGGCTGGTCAGACAA	308	75.4107
sg_hADGRG6_KO1	TATCTGAATGATATAACCGG	3	0.73452
sg_hADGRG6_KO2	CACATGTGAATATTACAACT	61	14.9352
sg_hADGRG6_KO3	AACCCATTGGTAACCTACTG	93	22.7701
sg_hADGRG6_KO4	CTAACAGAATCGATAAACAA	8	1.95872
sg_hADGRG6_KO5	TCCTTAAGGACACGGCAACT	997	244.105
sg_hADGRL2_KO1	TCTTCGATTTGAAGCAACGT	529	129.52
sg_hADGRL2_KO2	TCTTTAACAAAGAAAGAACG	1	0.24484
sg_hADGRL2_KO3	ATGGGATATTGGTCTACCCA	15	3.6726
sg_hADGRL2_KO4	AGGTACAGTTGCTAAGATCG	550	134.662
sg_hADGRL2_KO5	GAGATAACCAACTTTACGTG	13	3.18292
sg_hADGRL4_KO1	TGAATTTGTATCAAACTCTG	1	0.24484
sg_hADGRL4_KO2	ATTTACATTAAGTCATCGAA	1	0.24484
sg_hADGRL4_KO3	TGAAGCCTGCTATTGCAACA	993	243.126
sg_hADGRL4_KO4	CTTACAAGGATCACTCAACT	268	65.6171
sg_hADGRL4_KO5	AATGATGGAACCGTCTGTAT	456	111.647
sg_hAJAP1_KO1	AGCCATGTTTCAGCTCGCCG	2358	577.333
sg_hAJAP1_KO2	CTCCTAAAACTCCACAGCCG	1243	304.336
sg_hAJAP1_KO3	GGGCGTTTACGGCCCCACCA	288	70.5139
sg_hAJAP1_KO4	CCCCGGAGAAGGATCCCAGG	577	141.273
sg_hAJAP1_KO5	TGGATCCGCTCCACTCGGGG	1987	486.497
sg_hALCAM_KO1	TGTGTGCATGCTAGTAACTG	1286	314.864
sg_hALCAM_KO2	CTTACACACTGACGGATGTG	1253	306.784
sg_hALCAM_KO3	TGAGGTACGTCAAGTCGGCA	1504	368.239
sg_hALCAM_KO4	ATCCAGATGGCAATATCACA	418	102.343
sg_hALCAM_KO5	GCAGATATTGTGCATGACAC	1445	353.794
sg_hALK_KO1	CCATACCTTAAATACGTAGG	2	0.48968
sg_hALK_KO2	CTGTAGCACTTTCAGAAGCG	136	33.2982
sg_hALK_KO3	ACCAGTTGGACAGTGCTCCA	1599	391.499
sg_hALK_KO4	CTGTCCAGGGTGCTGAAGGG	2125	520.285
sg_hALK_KO5	GCTTAATATTCACTTCCCCG	442	108.219
sg_hALPP_KO1	ACACCCTTAGGGAAGTCAGT	799	195.627
sg_hALPP_KO2	GACAAACATGTGCCAGACAG	2046	500.943
sg_hALPP_KO3	CCCGGACTTCTGGAACCGCG	1742	426.511
sg_hALPP_KO4	CGAAAGTACATGTTTCGCAT	142	34.7673
sg_hALPP_KO5	CACACATACCGGGCACCCTG	3048	746.272
sg_hAMIGO1_KO1	CTACAATAACCACATCATGG	373	91.3253
sg_hAMIGO1_KO2	GGTGTCACACTTGATGATCA	1844	451.485
sg_hAMIGO1_KO3	GGCGGCAGGACAGCTAACCA	5072	1241.83
sg_hAMIGO1_KO4	ATCCTCTTGAAAGTCCATCA	79	19.3424
sg_hAMIGO1_KO5	CAGTTGGGTCAGGCGCGTGG	1477	361.629
sg_hAMIGO2_KO1	AGATAACAGACTGCTAGAGC	367	89.8563
sg_hAMIGO2_KO2	ACGATTACACCTGTCGCCTG	862	211.052
sg_hAMIGO2_KO3	ATTTATGTGGTGCATTGGCA	1590	389.296
sg_hAMIGO2_KO4	AACATCACCAGCATTTCCAC	2097	513.429
sg_hAMIGO2_KO5	GGTGCAGCTGACGATGTCAG	383	93.7737
sg_hANO6_KO1	CTTGATACTTGACCCGAGAG	811	198.565
sg_hANO6_KO2	AATAGTACTCACAAACTCCG	26	6.36584
sg_hANO6_KO3	GCAAGCCACTCCTACAACTG	741	181.426
sg_hANO6_KO4	TGTAAAAGTACACGCACCAT	121	29.6256
sg_hANO6_KO5	CATAAATACTGCAAAGACCA	165	40.3986
sg_hANO9_KO1	GTCCCAGTGCAGGACCACGC	704	172.367
sg_hANO9_KO2	TGTCATGAACAACAAGACCT	658	161.105
sg_hANO9_KO3	TGAGGCCAGCCAGATCAGGT	3082	754.597
sg_hANO9_KO4	CGTGGGCCATGCCGATCATG	1970	482.335
sg_hANO9_KO5	CCAGGCGCGTGGACTTCCCG	1820	445.609
sg_hANTXR1_KO1	CTTCCGACATGCCCGCAACG	2210	541.096
sg_hANTXR1_KO2	ATAAAGGACATTCTCAACTG	1	0.24484
sg_hANTXR1_KO3	GGAGACACTTACATGCATGA	208	50.9267
sg_hANTXR1_KO4	CTGGCCCCTCTGCTGCACTG	9136	2236.86
sg_hANTXR1_KO5	CTCCAGGTCAGCATGAACGA	420	102.833
sg_hAPCDD1_KO1	GCAGATGCCACCTACAATCG	377	92.3047
sg_hAPCDD1_KO2	GAACGGCTGTGAGTGCACCA	1385	339.103
sg_hAPCDD1_KO3	TGACCGATAGATGATCCGAC	861	210.807
sg_hAPCDD1_KO4	CCATGACAACAACAACACCT	2472	605.244
sg_hAPCDD1_KO5	GGTGATCTGCCACACAGAGG	2125	520.285
sg_hAPOH_KO1	ACACGAAGTGTTGCAAACGT	325	79.573
sg_hAPOH_KO2	TTCAAAAGTCGTATAGCGTA	87	21.3011
sg_hAPOH_KO3	ACAATTACCTGCACGACACA	417	102.098
sg_hAPOH_KO4	TTCCCATCAAGACCAGACAA	1569	384.154
sg_hAPOH_KO5	AAGCCGGGCTATGTGTCCCG	369	90.3459
sg_hAQP4_KO1	AACCAGGAGACCATGACCAG	1461	357.711
sg_hAQP4_KO2	CAGTGCTTTGGCCATATCAG	2083	510.002
sg_hAQP4_KO3	AAAGCCTTTACCGGTCGACA	1264	309.478
sg_hAQP4_KO4	TGGGAGGTGTGACCAGATAG	833	203.952
sg_hAQP4_KO5	AGTCCGTTTGGAATCACAGC	1168	285.973
sg_hAREG_KO1	GAGGACGGTTCACTACTAGA	78	19.0975
sg_hAREG_KO2	ATTGTCGATGATTCAGTCAG	1738	425.532
sg_hAREG_KO3	TGGTTCACGCTTCCCAGAGT	2132	521.999
sg_hAREG_KO4	GTGCTGTCGCTCTTGATACT	1789	438.019
sg_hAREG_KO5	TGAAGACATCTCACTTCTTG	370	90.5908
sg_hARSF_KO1	CTAATTCCGTGTTACGAGAG	654	160.125
sg_hARSF_KO2	ACTTTACATCAGATCACGGA	156	38.195
sg_hARSF_KO3	GTATCTTCCCGTCAAGAACG	674	165.022
sg_hARSF_KO4	CAGCAAGCATGGCTTGTATG	606	148.373
sg_hARSF_KO5	AGAACCAAGCATAGCCCAAG	1232	301.643
sg_hART1_KO1	TGCTCATCGCGGAAGCCCAG	2582	632.177
sg_hART1_KO2	AGAGGTCTCGTCGTGTGATG	1547	378.767
sg_hART1_KO3	AGCGTACTGGTCATCAAAGG	2149	526.161
sg_hART1_KO4	GGCTGCAACATGCTTCAGGG	2657	650.54
sg_hART1_KO5	GTTCAATGCAGCCGTGCGTG	2567	628.504
sg_hART4_KO1	TGAGGTGCATTATAGGACGA	38	9.30392
sg_hART4_KO2	AATGAACGTTCATACTGCTG	325	79.573
sg_hART4_KO3	CATGACTACCACACACGCTG	2364	578.802
sg_hART4_KO4	GTTATGGAGAAACTAACTCA	1	0.24484
sg_hART4_KO5	GGCCTGCAGAGACCCACAGA	698	170.898
sg_hATP1B1_KO1	GGAGACTTTAATCATGAACG	311	76.1452
sg_hATP1B1_KO2	TCCAAGGACTCATTCTTGGG	465	113.851
sg_hATP1B1_KO3	TTGAGCTTTATAATAATGCA	14	3.42776
sg_hATP1B1_KO4	CTTGGGATCATTAGGACGAA	661	161.839
sg_hATP1B1_KO5	TGTGGGCTTAAATTCACTGA	586	143.476
sg_hATP1B2_KO1	GTTCGTAATAGCGTCCAGGG	981	240.188
sg_hATP1B2_KO2	AGGAGTTCGTGTGGAACCCG	40	9.7936
sg_hATP1B2_KO3	TGAGGAACCCATAAAAAACG	158	38.6847
sg_hATP1B2_KO4	AGTGCTGTAACCATAGTGGG	624	152.78
sg_hATP1B2_KO5	CATCAAGGTTCTCAGTCTTG	97	23.7495
sg_hATP1B3_KO1	ACTGAATGTATATTCCAATG	1	0.24484
sg_hATP1B3_KO2	CCAGGAACCCATAAAAAACT	127	31.0947
sg_hATP1B3_KO3	CTGGGCTAGGAATCTGGTCA	1676	410.352
sg_hATP1B3_KO4	TCATTACTTCAAGCATGCAG	212	51.9061
sg_hATP1B3_KO5	GGCTTTAATCCAATTATCTA	13	3.18292
sg_hATP6AP2_KO1	AGGAGAGCGGATCCCAGACG	327	80.0627
sg_hATP6AP2_KO2	TCCTACTCAGAGAATTGAGG	203	49.7025
sg_hATP6AP2_KO3	GCTGGCGCAAGGTGACTGAA	1555	380.726
sg_hATP6AP2_KO4	TGAAATTGGGAAGCGTTATG	615	150.577
sg_hATP6AP2_KO5	GGTACGAAATGACACTGCCT	1827	447.323
sg_hATRN_KO1	TGTTTACGACCATAGGACCA	1222	299.194
sg_hATRN_KO2	CTTCCGAAGGCCGACCCATG	2858	699.753
sg_hATRN_KO3	AAACCGTTCTGTGAACAATG	245	59.9858
sg_hATRN_KO4	CTGATGTGGCAACAACCTCA	2425	593.737
sg_hATRN_KO5	ATGCGCATCACACTGTTCCG	3078	753.617
sg_hAXL_KO1	CTGAGAACATTAGTGCTACG	620	151.801
sg_hAXL_KO2	CGAAGCCCATAACGCCAAGG	1677	410.597
sg_hAXL_KO3	CCTAGCAGTACATACCACCA	936	229.17
sg_hAXL_KO4	CGAAGCCAATGTACCTCGGG	1434	351.1
sg_hAXL_KO5	TGCGCAAGTCCTACAGTCGT	4055	992.826
sg_hB2M_KO1	AAGTCAACTTCAATGTCGGA	795	194.648
sg_hB2M_KO2	CTGAATCTTTGGAGTACCTG	2489	609.407
sg_hB2M_KO3	GAGTAGCGCGAGCACAGCTA	2106	515.633
sg_hB2M_KO4	TCCTGAATTGCTATGTGTCT	343	83.9801
sg_hB2M_KO5	GAAGTTGACTTACTGAAGAA	1	0.24484
sg_hB3GAT1_KO1	CCGCGCAGCTTGTAGTTGCG	171	41.8676
sg_hB3GAT1_KO2	CACGTCTGACCGCGACATCG	4437	1086.35
sg_hB3GAT1_KO3	TGTAGGTGGGCGTCACCACG	626	153.27
sg_hB3GAT1_KO4	CCCTTATGTACCGCGAGCAG	1910	467.644
sg_hB3GAT1_KO5	GGGCACCATGCAGCGCAACC	2521	617.241
sg_hBACE1_KO1	CCTCATAATACCACTCCCGC	987	241.657
sg_hBACE1_KO2	TACTACGTGGAGATGACCGT	1651	404.231
sg_hBACE1_KO3	GTGTATGTGCCCTACACCCA	144	35.257
sg_hBACE1_KO4	GAACTTGTCTGATTCAGTGA	22	5.38648
sg_hBACE1_KO5	AGCACTTCAGACTGGTTGAG	2243	549.176
sg_hBCAM_KO1	TAGAACTGAGCGACAGCATG	1123	274.955
sg_hBCAM_KO2	AAGATCACGTGGTATCGCAA	2448	599.368
sg_hBCAM_KO3	GTCACAATGCACGACACCCG	4224	1034.2
sg_hBCAM_KO4	ATGGTCGTGGGTTCCCGTAG	1472	360.404
sg_hBCAM_KO5	AAACACGTTGAGCCGCGCAG	2394	586.147
sg_hBCAN_KO1	AGGAAAGTCCACTTGACCCG	231	56.558
sg_hBCAN_KO2	CTTACCTAGGAGCGTCCTAG	555	135.886
sg_hBCAN_KO3	GTAGAGAAAGACGACCCCTG	721	176.53
sg_hBCAN_KO4	CACCATAGTTCCGGACCCCG	2397	586.881
sg_hBCAN_KO5	TTCAACGTCTACTGCTTCCG	2276	557.256
sg_hBGN_KO1	GCCATTCATGATGAACGATG	1496	366.281
sg_hBGN_KO2	AGCACTGAACCACCCGCAGG	2086	510.736
sg_hBGN_KO3	AAGCTGACTGGCATCCCCAA	1208	295.767
sg_hBGN_KO4	CCACGACAACCGCATCCGCA	2402	588.106
sg_hBGN_KO5	CTTGTTGTTCACCAGGACGA	879	215.214
sg_hBMPR1A_KO1	TAACCTACCTATGACAACAG	1272	311.436
sg_hBMPR1A_KO2	CAACTGGACAGGTTTCATAG	761	186.323
sg_hBMPR1A_KO3	ATAGCACTTTAAAAAAGGCA	1	0.24484
sg_hBMPR1A_KO4	ATGGCGTGGCGAAAAAGTGG	1529	374.36
sg_hBMPR1A_KO5	CATAAATTTCTGTGTGCAGG	836	204.686
sg_hBMPR1B_KO1	TCTAACCCAATGCTGTATCG	1213	296.991
sg_hBMPR1B_KO2	TGATGGACCTATACACCACA	803	196.606
sg_hBMPR1B_KO3	CATTGATTTAGCGTCTAGGG	1140	279.118
sg_hBMPR1B_KO4	GATTGGAAAAGGTCGCTATG	1215	297.481
sg_hBMPR1B_KO5	AACGCAAGACCTTTGGACGG	2953	723.012
sg_hBMPR2_KO1	GTGACTTTGGACTGTCCATG	2495	610.876
sg_hBMPR2_KO2	CCTTTGGGAGAAATCAAAAG	75	18.363
sg_hBMPR2_KO3	CAGCACACCTTTGACTATAG	1387	339.593
sg_hBMPR2_KO4	AGCTTACCCAGTCACTTGTG	3042	744.803
sg_hBMPR2_KO5	GCATATCCTCAAAAGTGGGA	703	172.122
sg_hBSG_KO1	GTCGTCAGAACACATCAACG	2873	703.425
sg_hBSG_KO2	GGATCGCAACCACCTGACCC	2908	711.995
sg_hBSG_KO3	TTCACTACCGTAGAAGACCT	247	60.4755
sg_hBSG_KO4	GTGGACTCCGACGACCAGTG	2535	620.669
sg_hBSG_KO5	CATCTCCATCGACACGCTCG	3507	858.654
sg_hBST1_KO1	CGCTCAGGGGCATAAAACGA	1428	349.631
sg_hBST1_KO2	CTGAACCATTCAGCATGACG	799	195.627
sg_hBST1_KO3	TGTCGACAGAAAAATGACTC	936	229.17
sg_hBST1_KO4	ATAAAAAGGTCATAGTCTGA	221	54.1096
sg_hBST1_KO5	GCTCGGGACTCAGCAGTGCG	2260	553.338
sg_hBST2_KO1	GGCCCAAGGACAAAAGAAAG	117	28.6463
sg_hBST2_KO2	CTGGATGCAGAGAAGGCCCA	1982	485.273
sg_hBST2_KO3	CTGCATCCAGGGAAGCCATT	5095	1247.46
sg_hBST2_KO4	CCAAGGACAAAAGAAAGTGG	136	33.2982
sg_hBST2_KO5	GATGGCCCTAATGGCTTCCC	102	24.9737
sg_hBTN3A2_KO1	ATACAGTGGAGCAACGCCAA	368	90.1011
sg_hBTN3A2_KO2	GCATCTGTGATCATGAGAGG	1626	398.11
sg_hBTN3A2_KO3	AATCTTCACGTCGAAGTGAA	14	3.42776
sg_hBTN3A2_KO4	AGTGGGTAAGTTCCAGCCTA	632	154.739
sg_hBTN3A2_KO5	GAGCAGCTGGACCAAGAGGA	3314	811.4
sg_hBTN3A3_KO1	ATAAAGTGGAGCGACACCAA	734	179.713
sg_hBTN3A3_KO2	GGGTTGTCTGGCAGATCCCG	356	87.163
sg_hBTN3A3_KO3	TTACTCACCAGGTTTGAAGA	241	59.0064
sg_hBTN3A3_KO4	AAGCAGCAACGAGATAGGCA	1146	280.587
sg_hBTN3A3_KO5	AGAGACCATGGAGCTGAGGT	760	186.078
sg_hC11orf24_KO1	TGCAGCCTCCAGTATGACTG	2333	571.212
sg_hC11orf24_KO2	GGAGGCCGCAGTCGTAATGG	2335	571.701
sg_hC11orf24_KO3	AGTTGATAATAAAACGTCTG	1	0.24484
sg_hC11orf24_KO4	GGGGACGCATAGGGGGTACA	2004	490.659
sg_hC11orf24_KO5	CTGAGCACGTGTGGCCAATG	2561	627.035
sg_hCACNA1E_KO1	CCCCTTGGTGGACTCAACCG	1858	454.913
sg_hCACNA1E_KO2	GTCCACGTGAGTATTGAAGT	854	209.093
sg_hCACNA1E_KO3	AAGACACCACATGTCGATGT	371	90.8356
sg_hCACNA1E_KO4	CGTGCCTGGATAGACAAAGC	499	122.175
sg_hCACNA1E_KO5	CTGATTCCAAAAGACGTACC	1358	332.493
sg_hCADM2_KO1	GATGAGAATCCACTAATCTG	600	146.904
sg_hCADM2_KO2	GATGGTATAATCTTAACTGA	1	0.24484
sg_hCADM2_KO3	ACTAATACTCAATTCATGCC	51	12.4868
sg_hCADM2_KO4	CAGCACACTGGACTTCCGAG	639	156.453
sg_hCADM2_KO5	ACCGAATGGTTGTGAGTGGT	1387	339.593
sg_hCADM3_KO1	AGCAGGGTTAGACCATTGCA	812	198.81
sg_hCADM3_KO2	AGAAGACTGACAGTTTAGGG	424	103.812
sg_hCADM3_KO3	CAGCATCAGCATCAGCAATG	3509	859.143
sg_hCADM3_KO4	GAGCTGATGGCCTCGTCGAG	1321	323.434
sg_hCADM3_KO5	TAAAACTTCAATGCGTTGAG	190	46.5196
sg_hCALCRL_KO1	GTGGGTGTTAACATTACACT	9	2.20356
sg_hCALCRL_KO2	AGAATTAGAAGAGAGTCCTG	288	70.5139
sg_hCALCRL_KO3	TTACCTACACACACTCATTG	247	60.4755
sg_hCALCRL_KO4	GACCCCATTCAACAAGCAGA	1129	276.424
sg_hCALCRL_KO5	GTAATATAAGCTTCTAGCAA	107	26.1979
sg_hCALR_KO1	TAATCCCCCACTTAGACGGG	461	112.871
sg_hCALR_KO2	CATGAGCAGAACATCGACTG	3561	871.875
sg_hCALR_KO3	GGCCACAGATGTCGGGACCT	1256	307.519
sg_hCALR_KO4	ATCAGGGTCAGGGATATGCT	990	242.392
sg_hCALR_KO5	CGGCAAGTTCTACGGTGACG	850	208.114
sg_hCASD1_KO1	TATTTCTAATGAAGACACAG	1	0.24484
sg_hCASD1_KO2	CTATACATAACACCACTACC	579	141.762
sg_hCASD1_KO3	ATGGGTCCTGTTGTCAACCT	3124	764.88
sg_hCASD1_KO4	TGGTCCATCAAGATTCACAA	1744	427.001
sg_hCASD1_KO5	CCCGCTCACCTCGGTAGCGG	183	44.8057
sg_hCCR1_KO1	AACTTGTAGTCGATCCAGAA	341	83.4904
sg_hCCR1_KO2	GAAACAGCTTCCACTCTCGT	1397	342.041
sg_hCCR1_KO3	CAGATGATCATGACCAACAA	938	229.66
sg_hCCR1_KO4	TGGTCCTTGTGCAATACAAG	565	138.335
sg_hCCR1_KO5	CGTGCCAGAAGGTGAACGAG	197	48.2335
sg_hCCR2_KO1	GCAGCAGAGTGAGCCCACAA	1985	486.007
sg_hCCR2_KO2	TTCACAGGGCTGTATCACAT	1313	321.475
sg_hCCR2_KO3	TGGAAATTATTCCATCCTCG	236	57.7822
sg_hCCR2_KO4	ATTTGACGTGAAGCAAATTG	5	1.2242
sg_hCCR2_KO5	GACAAGTGTGATCACCTGGT	809	198.076
sg_hCCR4_KO1	ACTCTCTCAACTCCACGACG	3112	761.942
sg_hCCR4_KO2	AAAAACCAAGGAATACAGTG	1	0.24484
sg_hCCR4_KO3	GAGCAGGTACACATCAGTCA	1071	262.224
sg_hCCR4_KO4	GGTGATGACCCCATAAGTCA	458	112.137
sg_hCCR4_KO5	GACCTAGCCCAAAAACCCAC	3936	963.69
sg_hCCR8_KO1	GGTACCTGTCCACACTCATG	1747	427.735
sg_hCCR8_KO2	AAGGTGAGGACGATCAGGAT	511	125.113
sg_hCCR8_KO3	TGGGACTGTAATGTGCAAAG	2815	689.224
sg_hCCR8_KO4	GAATAAGTTCCGCATCACAG	770	188.527
sg_hCCR8_KO5	GTAAAACACTAGCAATGGGA	55	13.4662
sg_hCCR9_KO1	TTGTGCAGTACCAGTAGACA	770	188.527
sg_hCCR9_KO2	ACACGAGCCAGTACAAGGGT	1087	266.141
sg_hCCR9_KO3	CTTATACAGCCAAATCAAGG	270	66.1068
sg_hCCR9_KO4	CAGCAAGCCATGACCACGAA	2473	605.489
sg_hCCR9_KO5	CCAGACCTTCATGTGCAAGG	2725	667.189
sg_hCD109_KO1	TACTGGAGCGGATCTAACAG	407	99.6499
sg_hCD109_KO2	AATCAAATTTGATCCAACAG	36	8.81424
sg_hCD109_KO3	ATTTGGCTAGACACCAACAT	554	135.641
sg_hCD109_KO4	TAAAATTTCTACTGGTCCAG	61	14.9352
sg_hCD109_KO5	CTGCCAGTCACTGTATTAGG	1112	272.262
sg_hCD151_KO1	GCGCCACCTTCAAGGAGCGT	2135	522.733
sg_hCD151_KO2	CTGTGGCAGCAACAACTCAC	1608	393.703
sg_hCD151_KO3	GGCTGATGTAGTCACTCTTG	1308	320.251
sg_hCD151_KO4	ACCCCAACCCCAGCTGAACA	6262	1533.19
sg_hCD151_KO5	AGCAATTGTAGGTAAACAGC	19	4.65196
sg_hCD160_KO1	TGGTAGGTCCCACTGTGCAA	1064	260.51
sg_hCD160_KO2	CTGGTGATGTTAATGCATCC	589	144.211
sg_hCD160_KO3	TCACCAACACCATCTATCCC	2317	567.294
sg_hCD160_KO4	TAAACTTAATCTGTACTGTA	12	2.93808
sg_hCD160_KO5	GTTTAGTCGCGTTCCTTCCT	873	213.745
sg_hCD164_KO1	ACAGTTAGTGATTGTCAAGT	28	6.85552
sg_hCD164_KO2	CAGTTAGTGATTGTCAAGTG	270	66.1068
sg_hCD164_KO3	GTGCCAACAGCCAATTCTAC	1116	273.241
sg_hCD164_KO4	AACTCCCCAGAAACCTGTGA	278	68.0655
sg_hCD164_KO5	TTTACATTCTATCCAAAAGC	6	1.46904
sg_hCD177_KO1	GTTTCCGTGTGTCATAATGG	799	195.627
sg_hCD177_KO2	ACGTTGATGCTCATTGAGAG	1362	333.472
sg_hCD177_KO3	AAAGCGGGAGGGAGTTAACG	225	55.089
sg_hCD177_KO4	GAATACCGAGATGTGCGAGG	182	44.5609
sg_hCD177_KO5	ATCCGGTGCTCAGTGACGCG	3177	777.856
sg_hCD22_KO1	ATTCATACCGGGTAACACTG	128	31.3395
sg_hCD22_KO2	GAAGTGACCAAGGACCAGAG	1109	271.527
sg_hCD22_KO3	AAGACTCTATGAAAGCACAA	2	0.48968
sg_hCD22_KO4	CTCTTCCAACAAATTACACG	1140	279.118
sg_hCD22_KO5	TTCCCATGGTGACTCCACTG	2699	660.823
sg_hCD24_KO1	GGCACTGCTCCTACCCACGC	2817	689.714
sg_hCD24_KO2	GAGTACTTCCAACTCTGGGT	496	121.441
sg_hCD24_KO3	CCCAGAGTTGGAAGTACTCT	310	75.9004
sg_hCD24_KO4	TATTCCAGTGAAACAACAAC	273	66.8413
sg_hCD24_KO5	GAGCAATGGTGGCCAGGCTC	998	244.35
sg_hCD247_KO1	CACAGTTGCCGATTACAGGT	2773	678.941
sg_hCD247_KO2	TTGTTCCTGAGAGTGAAGGT	855	209.338
sg_hCD247_KO3	GCTCAATCTAGGACGAAGAG	1373	336.165
sg_hCD247_KO4	GCAGAGAAGGAAGAACCCTC	412	100.874
sg_hCD247_KO5	CTGGCCCTGCTGGTACGCGG	72	17.6285
sg_hCD248_KO1	CTGCGAACACGAATGTGTGG	959	234.801
sg_hCD248_KO2	CTATAGACCGAGCTTCCCAG	981	240.188
sg_hCD248_KO3	CAGATGTGTGTCAACTACGT	238	58.2719
sg_hCD248_KO4	ACAGCGGCCACAGAGCCGAA	356	87.163
sg_hCD248_KO5	GCCCACTGCGCGGCTTCACG	2370	580.271
sg_hCD274_KO1	GGTTCCCAAGGACCTATATG	378	92.5495
sg_hCD274_KO2	GCATAGTAGCTACAGACAGA	106	25.953
sg_hCD274_KO3	ACTGCTTGTCCAGATGACTT	1542	377.543
sg_hCD274_KO4	ACATGTCAGTTCATGTTCAG	37	9.05908
sg_hCD274_KO5	CACCACCAATTCCAAGAGAG	1382	338.369
sg_hCD276_KO1	GTGGTCACGTTGCCAGTCAG	4841	1185.27
sg_hCD276_KO2	CTGGTGCACAGTTTCACCGA	492	120.461
sg_hCD276_KO3	CACAGGGCAACGCATCCCTG	378	92.5495
sg_hCD276_KO4	TATCTGTCAGCTGCCAGATG	813	199.055
sg_hCD276_KO5	TGGAGCCCAACAAGGACCTG	2330	570.477
sg_hCD302_KO1	ACGTAAGGGCTTACCCGCGA	907	222.07
sg_hCD302_KO2	CTTGATGTGCAGAAAAGCAC	866	212.031
sg_hCD302_KO3	GGCCCAGATGATATCCTACT	1283	314.13
sg_hCD302_KO4	GAAAAATGTAACAACTGTCT	67	16.4043
sg_hCD302_KO5	AGAAATCAGTGTACTGACCA	146	35.7466
sg_hCD320_KO1	AGGAACCAATGAGATCCTCC	332	81.2869
sg_hCD320_KO2	AGTCATCGCTCAGCGTGCAA	2165	530.078
sg_hCD320_KO3	CCCAGAGCAGTCACTGACGC	1318	322.699
sg_hCD320_KO4	ATTGAGCCATGTACCCAGAA	950	232.598
sg_hCD320_KO5	GTGCGGCACTGGAACTTGGT	2812	688.49
sg_hCD37_KO1	TTTGCCACACAGATCACCCT	4921	1204.86
sg_hCD37_KO2	ATCTCAGGAATCTTCACCAT	80	19.5872
sg_hCD37_KO3	CCAGATCTGCAGAGGCACGA	1941	475.234
sg_hCD37_KO4	AGGACTTGGAACCAGTCCTG	576	141.028
sg_hCD37_KO5	AAAGTACGGCACCAACCCCG	3136	767.818
sg_hCD4_KO1	GACTCCTACATTGCACTGAG	1830	448.057
sg_hCD4_KO2	GTCTGTAAAACGGGTTACCC	98	23.9943
sg_hCD4_KO3	TTTCAACTGTAAAGGCGAGT	114	27.9118
sg_hCD4_KO4	GTCAGCGCGATCATTCAGCT	3637	890.483
sg_hCD4_KO5	GGGCAAAAAAGGGGATACAG	637	155.963
sg_hCD40_KO1	AGTGCTTATACCTTGTCCAA	160	39.1744
sg_hCD40_KO2	GAAACGGAATGCCTTCCTTG	209	51.1715
sg_hCD40_KO3	AGGCTGGCACTGTACGAGTG	4291	1050.61
sg_hCD40_KO4	GAGAAGAAGCCGACTGGGCA	911	223.049
sg_hCD40_KO5	CTCATGCTCGCCCGGCTTTG	6802	1665.4
sg_hCD44_KO1	AAGACTCCCATTCGACAACA	1478	361.873
sg_hCD44_KO2	CTTGATGACCTCGTCCCATG	2704	662.047
sg_hCD44_KO3	TCTGTGCAGCAAACAACACA	1200	293.808
sg_hCD44_KO4	CATCACGGTTAACAATAGCT	1003	245.574
sg_hCD44_KO5	TGCTACTTCAGACAACCACA	417	102.098
sg_hCD46_KO1	TTTGTGATCGGAATCATACA	18	4.40712
sg_hCD46_KO2	ACTCGTAAGTCCCATTTGCA	706	172.857
sg_hCD46_KO3	ATTGTGGTGACAATTCAGTG	483	118.258
sg_hCD46_KO4	GGATCAGTAGCAATTTGGAG	1187	290.625
sg_hCD46_KO5	GGAGTACAGCAGCAACACCA	652	159.636
sg_hCD47_KO1	ATCGAGCTAAAATATCGTGT	829	202.972
sg_hCD47_KO2	GCACTTAAATATAGATCCGG	1	0.24484
sg_hCD47_KO3	TTGCACTACTAAAGTCAGTG	7	1.71388
sg_hCD47_KO4	AGTGATGCTGTCTCACACAC	220	53.8648
sg_hCD47_KO5	CTACTGAAGTATACGTAAAG	1	0.24484
sg_hCD55_KO1	AATGGTCAGATTGATGTACC	12	2.93808
sg_hCD55_KO2	TATTCCACAACAGTACCGAC	1647	403.251
sg_hCD55_KO3	GCACCACCACAAATTGACAA	3237	792.547
sg_hCD55_KO4	CTGGGCATTAGGTACATCTG	1324	324.168
sg_hCD55_KO5	TTTACAAAATTCGACTGCTG	849	207.869
sg_hCD58_KO1	GTCAATGCACAAGTTAGTGT	809	198.076
sg_hCD58_KO2	AATGCTCTGGTATCATGCAT	325	79.573
sg_hCD58_KO3	AGGACTTATAATGTACTCAT	1	0.24484
sg_hCD58_KO4	AAGCAATGTGCCTTTAAAAG	102	24.9737
sg_hCD58_KO5	GCAGCAGGCAGACCACGCTG	574	140.538
sg_hCD59_KO1	CGACGTCACAACCCGCTTGA	1398	342.286
sg_hCD59_KO2	AAAATCAGATGAACAATTGA	3	0.73452
sg_hCD59_KO3	TTGCAGTCAGCAGTTGGGTT	2253	551.624
sg_hCD59_KO4	AAGGAGGGTCTGTCCTGTTC	373	91.3253
sg_hCD59_KO5	GACTGGAGCACTCACCTGAA	2799	685.307
sg_hCD63_KO1	TGTCCAGGATCGAAGCAGTG	2064	505.35
sg_hCD63_KO2	CTGAGTCAGACCATAATCCA	3817	934.554
sg_hCD63_KO3	CCAGTGGTCATCATCGCAGT	2928	716.891
sg_hCD63_KO4	GCAGTGGGACTGATTGCCGT	2838	694.856
sg_hCD63_KO5	TCTAAACACATAGCCAGCAA	296	72.4726
sg_hCD68_KO1	GTTGCTTGTTGGATGAACCG	588	143.966
sg_hCD68_KO2	AGACCATTGGAGACTACACG	2315	566.804
sg_hCD68_KO3	TCGAGTCATGTACACAACCC	2196	537.669
sg_hCD68_KO4	GCACTGGAACAACCAGCCAC	566	138.579
sg_hCD68_KO5	GAGTGGCAGTCGTGGGTCCG	230	56.3132
sg_hCD70_KO1	CTCACCCCAAGTGACTCGAG	2255	552.114
sg_hCD70_KO2	AGCGCTGGATGCACACCACG	1448	354.528
sg_hCD70_KO3	CAGCTACGTATCCATCGTGA	1287	315.109
sg_hCD70_KO4	GAGCTGCAGCTGAATCACAC	2124	520.04
sg_hCD70_KO5	GGTACACATCCAGGTGACGC	1509	369.463
sg_hCD72_KO1	GGGCACTTGAACATTCTCGT	2908	711.995
sg_hCD72_KO2	GAGTCAGGAAGCACTACAGG	2030	497.025
sg_hCD72_KO3	GCAGCTCCAGCAGACGAACA	5130	1256.03
sg_hCD72_KO4	TGGCGGTCACTCCTAACAGC	2870	702.691
sg_hCD72_KO5	TCTGTACTAGGGGACAAAGC	726	177.754
sg_hCD81_KO1	CGGGTCATGGCGGAGCCACA	3392	830.497
sg_hCD81_KO2	TGATGACGCCAACAACGCCA	2383	583.454
sg_hCD81_KO3	CTCACCTACATAGAAGGTGT	1	0.24484
sg_hCD81_KO4	GGCAAACAGGATGACCAGGC	2278	557.745
sg_hCD81_KO5	GTTGACAAAGCCCCAGATGC	2457	601.572
sg_hCD82_KO1	AGACTACAACAGCAGTCGCG	10	2.4484
sg_hCD82_KO2	CCAGCCGCAGCACTTCACCT	7269	1779.74
sg_hCD82_KO3	CCCCACGCCGATGAAGACAT	3170	776.143
sg_hCD82_KO4	AGCAGGAAAGCAAAGTACTG	753	184.364
sg_hCD82_KO5	CCTTGACTTCGCAGGAACAG	1389	340.083
sg_hCD9_KO1	CAAGGCGACATACCGCATAG	805	197.096
sg_hCD9_KO2	ATTCGCCATTGAAATAGCTG	172	42.1125
sg_hCD9_KO3	GATCAGAATATAGACTCCTG	3	0.73452
sg_hCD9_KO4	TCTTGGTCTGAGAGTCGAAT	1566	383.419
sg_hCD9_KO5	TGAAGTTAAATCCGAACAGC	491	120.216
sg_hCD99_KO1	TCTTACCGGAGGAACTAGGG	311	76.1452
sg_hCD99_KO2	CACCTGAAACGCCATCCGCA	4156	1017.55
sg_hCD99_KO3	CTCCGCTCGCTCACCCGGGG	2375	581.495
sg_hCD99_KO4	ATCCCCAAGAAACCCAGTGC	2707	662.782
sg_hCD99_KO5	GATTTGGCATCGGTTTGGGT	566	138.579
sg_hCDCP1_KO1	CGGCCGAATCGATGCCACCG	2059	504.125
sg_hCDCP1_KO2	CTAGACACACGAAACAGCCA	951	232.843
sg_hCDCP1_KO3	CTGAGGATGAGCTCATGACG	715	175.061
sg_hCDCP1_KO4	ATGAAAGTTCTGTTGAGGGT	463	113.361
sg_hCDCP1_KO5	TTAGAAATGACGATGTAACA	105	25.7082
sg_hCDH1_KO1	TGAACCACCAGGGTATACGT	1090	266.876
sg_hCDH1_KO2	AAGTCACGCTGAATACAGTG	658	161.105
sg_hCDH1_KO3	ACACGTAGCAGTGACGAATG	2802	686.042
sg_hCDH1_KO4	AAGATTGCACCGGTCGACAA	3443	842.984
sg_hCDH1_KO5	GCAATGCGTTCTCTATCCAG	649	158.901
sg_hCDH10_KO1	GGTCCTAGGTAATAAAAACG	94	23.015
sg_hCDH10_KO2	TTGACCGTGAACTATCTCAG	1589	389.051
sg_hCDH10_KO3	ATTAAAGGGTGCTTACTCTG	23	5.63132
sg_hCDH10_KO4	TCACGTGTACCAAGGAGTGA	408	99.8947
sg_hCDH10_KO5	CACAAGGCGAATTGATAGGG	868	212.521
sg_hCDH15_KO1	CTGTGCAGCGAGCCACACCA	1842	450.995
sg_hCDH15_KO2	CAATGCCCCCGAGTTCACCA	3945	965.894
sg_hCDH15_KO3	TGTTCCAGGAGAACCCACTT	351	85.9388
sg_hCDH15_KO4	ACGGACCCCAAGACCAACGA	4018	983.767
sg_hCDH15_KO5	CCCAGGCACCTATGTGACCA	3837	939.451
sg_hCDH17_KO1	ACAGATCCCCATACCAACAC	2323	568.763
sg_hCDH17_KO2	ATATTTGTGATAGAACGGGA	12	2.93808
sg_hCDH17_KO3	TTTCTCCAGTCAAAGTACGA	220	53.8648
sg_hCDH17_KO4	ACGATAGAGGTGTCTGACAA	94	23.015
sg_hCDH17_KO5	TTCCTCATAGGTAACAGTAT	1	0.24484
sg_hCDH19_KO1	AATACGACTAGTCATCACAT	260	63.6584
sg_hCDH19_KO2	TAAGAACTTGCACATACAGT	72	17.6285
sg_hCDH19_KO3	AATAGACATCGCTACTGGAA	179	43.8263
sg_hCDH19_KO4	TGTTCCTATAGAAGTCCCAG	2	0.48968
sg_hCDH19_KO5	GCCTACAAATGATCCCTGTG	730	178.733
sg_hCDH6_KO1	CTCCACCACAATTCTAACCG	2640	646.377
sg_hCDH6_KO2	CAATGAACCAATATTCACCA	45	11.0178
sg_hCDH6_KO3	AAAGCCAGCGACGCTGATGT	2415	591.288
sg_hCDH6_KO4	TTTCTCCTGGAGGAATACAC	5	1.2242
sg_hCDH6_KO5	AGCTGTCTTGATAATACCTG	15	3.6726
sg_hCDH8_KO1	AGACGATGGGAAGATAACGC	1129	276.424
sg_hCDH8_KO2	ATAAACTGGGTCATCAGCGT	2311	565.825
sg_hCDH8_KO3	TATAAAAAGACTTGACCGGG	995	243.616
sg_hCDH8_KO4	GCGTGGGTCAATATGGACAT	1636	400.558
sg_hCDH8_KO5	ATATTCGGATGCGAATTCAG	26	6.36584
sg_hCDH9_KO1	GTGGTCTATAGCATATTGCA	51	12.4868
sg_hCDH9_KO2	GATCCACGATTCTTACACCT	873	213.745
sg_hCDH9_KO3	AGGAGATGATTCCCGGTCAA	201	49.2128
sg_hCDH9_KO4	ATGCTACGTCGCACCAAGCG	1279	313.15
sg_hCDH9_KO5	GGAGGGCAGTATCATTGGAC	636	155.718
sg_hCDHR2_KO1	GTGAGGACGTACAAGCTCTG	4791	1173.03
sg_hCDHR2_KO2	CCAGTGCTAGGGATGACCTG	436	106.75
sg_hCDHR2_KO3	CATCAACGACAATGCACCCG	2853	698.528
sg_hCDHR2_KO4	GTCCGGGTCGTAGACCACCA	546	133.683
sg_hCDHR2_KO5	GCATCAGCTTCAGCCTGTCG	2226	545.014
sg_hCDHR5_KO1	GAGACTGTATCGTGGCACCG	1494	365.791
sg_hCDHR5_KO2	GTGTAAACCGTCCCGCCCTG	1170	286.463
sg_hCDHR5_KO3	CCTGGATCCGAAATGCAAAG	3477	851.308
sg_hCDHR5_KO4	TAAGACCAAGGAGATAAGGG	1	0.24484
sg_hCDHR5_KO5	CATTCAAGCTCAGTACCACG	2211	541.341
sg_hCDON_KO1	GAGGTGCGCTATAAAATCCG	211	51.6612
sg_hCDON_KO2	AAATGAACATGGTACCACAC	31	7.59004
sg_hCDON_KO3	TGGATTCCTCGGGCAAACGG	1799	440.467
sg_hCDON_KO4	GTCGCAGGTAAAGTGTACTG	845	206.89
sg_hCDON_KO5	GATGGCTGGTTATCAATCCA	839	205.421
sg_hCDSN_KO1	AGCTCTCACTCGGGAAACAG	381	93.284
sg_hCDSN_KO2	AGCGGTTTCAGTAGCTACAG	861	210.807
sg_hCDSN_KO3	TAAGGGTAAAATCTACCCTG	1	0.24484
sg_hCDSN_KO4	GTCCTTACAAGGGTCTGAGA	396	96.9566
sg_hCDSN_KO5	GCTGGATACCCCAAAGGTCT	942	230.639
sg_hCEACAM1_KO1	CAGTGACTGAGTTATTGGCG	1370	335.431
sg_hCEACAM1_KO2	GAATGTTCCATTGATAAGCC	1	0.24484
sg_hCEACAM1_KO3	TGCCATTCAATGTTGCAGAG	1533	375.34
sg_hCEACAM1_KO4	ACCCCAGGGCCCGCAAACAG	3901	955.121
sg_hCEACAM1_KO5	CAGCAACAACTCCAACCCTG	2341	573.17
sg_hCEACAM5_KO1	CAGCAACAACTCCAAACCCG	2210	541.096
sg_hCEACAM5_KO2	AGTGTCACAAGGAATGATGT	152	37.2157
sg_hCEACAM5_KO3	TCTGTAAGATGTGTTTAGAG	107	26.1979
sg_hCEACAM5_KO4	TGGACGGTAATAGGTGTATG	164	40.1537
sg_hCEACAM5_KO5	TGTGACATTGAATAGAGTGA	1	0.24484
sg_hCEACAM6_KO1	CTGTAACCAATACGATTCTG	60	14.6904
sg_hCEACAM6_KO2	AGCGTCAAAAGGAACGATGC	514	125.848
sg_hCEACAM6_KO3	ACGGTATACATGGAACTGTC	18	4.40712
sg_hCEACAM6_KO4	CAGCATCCTTGTCCTCCACG	3401	832.701
sg_hCEACAM6_KO5	ACCACTGTATGCGGGCCCTG	2880	705.139
sg_hCELSR1_KO1	GTTGTTTGAGAACGAACCGG	20	4.8968
sg_hCELSR1_KO2	CTCTGCTACTCCGACCCGTG	4754	1163.97
sg_hCELSR1_KO3	GGATGATTGTGACACAACCA	1131	276.914
sg_hCELSR1_KO4	GTTCAGCGAGCAGAACTACG	655	160.37
sg_hCELSR1_KO5	TCACGGACTCCACATCGGAG	1358	332.493
sg_hCELSR2_KO1	CCTGGTAGACTTAGACTACG	1372	335.92
sg_hCELSR2_KO2	GCACCTGAGCAACATAACAG	2037	498.739
sg_hCELSR2_KO3	AGGTGGACCTCTGCTACTCG	797	195.137
sg_hCELSR2_KO4	AGAGCTTCCCAGTCCGAATG	1038	254.144
sg_hCELSR2_KO5	TAGCGCTTCTCACTAAACTG	1910	467.644
sg_hCELSR3_KO1	GAGCGGCCTTATCCGTACGG	296	72.4726
sg_hCELSR3_KO2	TCCAGGTGAATCCAACACCG	998	244.35
sg_hCELSR3_KO3	CAGAACGACACAGACGTAGG	796	194.893
sg_hCELSR3_KO4	AAGGTAAAGCAGCTCCACGT	839	205.421
sg_hCELSR3_KO5	GAGTTCCACTACCGACCGCG	1689	413.535
sg_hCLCA2_KO1	CATCGAACACACCCCAACGG	867	212.276
sg_hCLCA2_KO2	GTTATTATTAGCTTTCCATG	2	0.48968
sg_hCLCA2_KO3	GCCTGTACAAGCGAGAATGT	1243	304.336
sg_hCLCA2_KO4	GTGACTGTGGATAATACTGT	7	1.71388
sg_hCLCA2_KO5	TTGGGGCTGCAGATGAACCC	1060	259.53
sg_hCLDN1_KO1	TAGGAGTAAATCCTCCACTG	1	0.24484
sg_hCLDN1_KO2	ACCGCCCAGGCCATGTACGA	2444	598.389
sg_hCLDN1_KO3	GGCGCCGATCCATCCCAGGA	3107	760.718
sg_hCLDN1_KO4	CATACACTTCATGCCAACGG	2178	533.261
sg_hCLDN1_KO5	CTCACTGCTCAGATTCAGCA	1305	319.516
sg_hCLDN10_KO1	TGGAAGGTGTCTACCATCGA	245	59.9858
sg_hCLDN10_KO2	ATATGCAAACAAAATCACAA	2	0.48968
sg_hCLDN10_KO3	ATGAAGTGTACCAAAGTCGG	55	13.4662
sg_hCLDN10_KO4	GGTTATATACAGGCATGTAG	183	44.8057
sg_hCLDN10_KO5	GGCGTGCGTTACCGACTCCA	645	157.922
sg_hCLDN12_KO1	AAGAACCTGACTGTTTACAC	5	1.2242
sg_hCLDN12_KO2	ATGGCGATCAGCATGCTGAG	3266	799.647
sg_hCLDN12_KO3	TGCACTATTGACCAGACACT	271	66.3516
sg_hCLDN12_KO4	AAAGATGACCCAGATAGATG	3	0.73452
sg_hCLDN12_KO5	CAGTAGCAGGCCTCTTTGCA	1761	431.163
sg_hCLEC12A_KO1	TGCTGGACGCCATACATGAG	1544	378.033
sg_hCLEC12A_KO2	TAAGTGATGATGTCCAAACA	387	94.7531
sg_hCLEC12A_KO3	ACAAATGTAAGCCTTGTCCA	575	140.783
sg_hCLEC12A_KO4	CCAATCCAATGAGCAACAGA	628	153.759
sg_hCLEC12A_KO5	GGCTATTGTTTGCAGTGTGG	2559	626.545
sg_hCLEC14A_KO1	TGTCGCTTTCGAGACCGCCG	994	243.371
sg_hCLEC14A_KO2	CCCCACTGGTCACACAAGAG	3916	958.793
sg_hCLEC14A_KO3	GATCTCAGTTACTTGCATCG	2382	583.209
sg_hCLEC14A_KO4	TGCACCACGCTACCATGAAG	1455	356.242
sg_hCLEC14A_KO5	GCGATAGCTCAAGTTAGAGG	207	50.6819
sg_hCLEC17A_KO1	TAAGCCCCAAAGTTCCACCA	2593	634.87
sg_hCLEC17A_KO2	CCAGACCTCTGATTGAGCCA	1287	315.109
sg_hCLEC17A_KO3	GGAGGAAGGTCCTTGTAGGG	962	235.536
sg_hCLEC17A_KO4	CTCTCACCTGTCATGTTCCG	3540	866.733
sg_hCLEC17A_KO5	GCCCTACTCACACTTAATCA	577	141.273
sg_hCLEC2D_KO1	TTTCTGACAATCATAGTGTG	297	72.7175
sg_hCLEC2D_KO2	AGAACTGGACATCAAGTCAG	368	90.1011
sg_hCLEC2D_KO3	TCTGAATTGCCTGCAAACCC	2558	626.301
sg_hCLEC2D_KO4	GCAGCTTGAAGACATACTGA	981	240.188
sg_hCLEC2D_KO5	ATGGGCCTTTATATCTCAAC	8	1.95872
sg_hCLEC4A_KO1	AGAGCTGGTTCATACAACAT	74	18.1182
sg_hCLEC4A_KO2	GAAGGACTGTGCTAGAATGG	1049	256.837
sg_hCLEC4A_KO3	AGAATGAGATTGCCAATAGC	219	53.6199
sg_hCLEC4A_KO4	GCCCCTCACAAAAGTAATAC	725	177.509
sg_hCLEC4A_KO5	AGTAGAAATAAAGTAGCAGT	8	1.95872
sg_hCLEC4D_KO1	TCTTACTGACAACAAGACGT	11	2.69324
sg_hCLEC4D_KO2	AAAACTACAGCAATAACCGA	30	7.3452
sg_hCLEC4D_KO3	AAGGAACTGTTCAGGGATGG	1130	276.669
sg_hCLEC4D_KO4	GGAACTGTTGTCCTATTGAC	795	194.648
sg_hCLEC4D_KO5	TGATGCATTTGAGCTTTGCA	1010	247.288
sg_hCLEC4M_KO1	GAAGAAGATCCAACAACCAG	405	99.1602
sg_hCLEC4M_KO2	TCCAGTCCTTGGGACAGTGG	695	170.164
sg_hCLEC4M_KO3	GACCCCAGCCAAGAGCATGA	3167	775.408
sg_hCLEC4M_KO4	GGAGATCTACCAGGAGCTGA	322	78.8385
sg_hCLEC4M_KO5	CTGGTAGATTGCGTCTTGCT	1760	430.918
sg_hCLEC5A_KO1	CGTGTTGACAATTGCCAATG	3669	898.318
sg_hCLEC5A_KO2	CCAACGGCTTCATTACCACA	1475	361.139
sg_hCLEC5A_KO3	ATCATCTTGGAATGAAAGCA	1	0.24484
sg_hCLEC5A_KO4	GATAAAATTCCCAGTCTTTG	57	13.9559
sg_hCLEC5A_KO5	GTGGTAGTGCTTAAAGTTGT	276	67.5758
sg_hCLEC7A_KO1	AATACTCACCCATGGTACCC	707	173.102
sg_hCLEC7A_KO2	TCACCAGTATTACCAAGCAT	646	158.167
sg_hCLEC7A_KO3	TCGACTCTCAAAGCAATACC	1893	463.482
sg_hCLEC7A_KO4	TCATATATAATCCAATTAGG	21	5.14164
sg_hCLEC7A_KO5	ACAGCAATGAGGCGCCAAGG	1484	363.342
sg_hCLSTN1_KO1	TGGCCTTATCCAATTCCCCG	1426	349.142
sg_hCLSTN1_KO2	CACTCGGGAATTCTACATTG	1240	303.602
sg_hCLSTN1_KO3	GATCCCGGATGGCGTCGTGT	2916	713.953
sg_hCLSTN1_KO4	TCTTTATCCAGCGCGATCAG	3767	922.312
sg_hCLSTN1_KO5	GCTGGTTTCTAGCTCCACTG	1552	379.992
sg_hCMKLR1_KO1	GGGGTATAGCCGGCACATGG	1802	441.202
sg_hCMKLR1_KO2	TGGCTGTCCCGAAAACCCAG	2174	532.282
sg_hCMKLR1_KO3	TGTAAGCCAGGCGAACGCTG	251	61.4548
sg_hCMKLR1_KO4	TGATTATTTAGACTCCATTG	20	4.8968
sg_hCMKLR1_KO5	ACTTCAGCCTGTCCACACCT	3556	870.651
sg_hCNNM2_KO1	GCCGTCGTGGTAAATCCAGG	3049	746.517
sg_hCNNM2_KO2	ATCCTGCTCGACGACATCGC	4002	979.849
sg_hCNNM2_KO3	CGGCGGTTGAGAATGATGTG	1069	261.734
sg_hCNNM2_KO4	CGTGCAGCGGGTAAACAATG	46	11.2626
sg_hCNNM2_KO5	AGGAGCTGAACATCATCCAA	178	43.5815
sg_hCNNM3_KO1	ATGGTTGTAGAAACGAGTGA	578	141.517
sg_hCNNM3_KO2	CCCTACAGCGATCTCAGCAA	3822	935.778
sg_hCNNM3_KO3	TTCCATCTTAGGAGACACCG	630	154.249
sg_hCNNM3_KO4	GTGCAGAAGGTGAACAACGA	276	67.5758
sg_hCNNM3_KO5	CTCGCGCAGCACCTGCACCT	3390	830.007
sg_hCNTFR_KO1	ACCAATGGTGAACTCGTCAA	962	235.536
sg_hCNTFR_KO2	CAGGCGCTCGTACTGCACAT	1871	458.096
sg_hCNTFR_KO3	ACAGGTGCATGTAGCGAATG	265	64.8826
sg_hCNTFR_KO4	AGCAGGCGTAGAGGCCACTG	1541	377.298
sg_hCNTFR_KO5	ACTTGAGAGGAAAAGACTCA	179	43.8263
sg_hCNTN3_KO1	TGTTTGTATGGTGCAAACGG	349	85.4491
sg_hCNTN3_KO2	TGTGACGGTTTGCCAACCCA	2270	555.787
sg_hCNTN3_KO3	CATCGTTATAAGTTGAATGG	32	7.83488
sg_hCNTN3_KO4	GCACCTCTACATATCTAAGG	476	116.544
sg_hCNTN3_KO5	TGCATTGCTGAGAATTCACG	586	143.476
sg_hCNTNAP1_KO1	GGACACCGTTCTACCAGCGA	1853	453.688
sg_hCNTNAP1_KO2	AGTGGCGCCGACCTTATGTG	6141	1503.56
sg_hCNTNAP1_KO3	CTCCCGCAGATGTTCATCGG	2495	610.876
sg_hCNTNAP1_KO4	ACCCGTTGCTGATCCGGACA	7084	1734.45
sg_hCNTNAP1_KO5	ACCGAGCGTGGACAGTTGTG	7412	1814.75
sg_hCNTNAP2_KO1	GGATGCTCTACAGCGACACA	555	135.886
sg_hCNTNAP2_KO2	TCAGAAGCCAAATTGAGCGT	2094	512.695
sg_hCNTNAP2_KO3	GTGATGAGACAGGATACAGT	430	105.281
sg_hCNTNAP2_KO4	TGACCACAGAGTGCCAGTGG	661	161.839
sg_hCNTNAP2_KO5	ATCTATATGGTAATACAACA	1	0.24484
sg_hCNTNAP5_KO1	GGGAATCGGTGAGATTGTCG	1154	282.545
sg_hCNTNAP5_KO2	GCCATGGCCTTGGACTACGG	2117	518.326
sg_hCNTNAP5_KO3	GCTTCCGTATCTTCCCTGCG	1908	467.155
sg_hCNTNAP5_KO4	CATCTACGAGCAATCCTGCG	444	108.709
sg_hCNTNAP5_KO5	GAAGATTGGCATGAGAGTCG	1879	460.054
sg_hCOL1A1_KO1	ATACTTACGACAGCGCCAGG	1239	303.357
sg_hCOL1A1_KO2	GCAGGAGATTACCTCGACGC	1059	259.285
sg_hCOL1A1_KO3	GGGGTCCTTGAACACCAACA	595	145.68
sg_hCOL1A1_KO4	CAGGGCCAGGAGGACCAATG	1438	352.08
sg_hCOL1A1_KO5	TGCTGCAGAGACTTACAGAG	1143	279.852
sg_hCOL25A1_KO1	TAAGCACTACCTTAATCAGG	1	0.24484
sg_hCOL25A1_KO2	GAGCGGCGATCCTCGCCTGG	1371	335.676
sg_hCOL25A1_KO3	ATTTGTGACAGGGTGAACGG	1746	427.491
sg_hCOL25A1_KO4	TTCCTGTGTAGGGTGAACCA	1392	340.817
sg_hCOL25A1_KO5	GGGTCCACCTGGTCAAAAAG	454	111.157
sg_hCRHR2_KO1	GGAAGGCTGCTACCTGCACA	1371	335.676
sg_hCRHR2_KO2	GCCCAGGTAGTTGACGACAA	5291	1295.45
sg_hCRHR2_KO3	GGAACCACATGACATTTCGC	2365	579.046
sg_hCRHR2_KO4	CTCATAGTAGAGCTTGCCGA	873	213.745
sg_hCRHR2_KO5	GGGGCACGGCCTCTCCACGA	1811	443.405
sg_hCRLF1_KO1	CCGCTCCGATGTACTCACGC	1251	306.295
sg_hCRLF1_KO2	TGGCCAGGACAACACATGTG	2514	615.528
sg_hCRLF1_KO3	CGTCACGGGCGTGGCACACG	1940	474.989
sg_hCRLF1_KO4	GAGGAGCCGATGAGAAGCGT	2253	551.624
sg_hCRLF1_KO5	GAGTACACGGGAGAGCTCAG	1071	262.224
sg_hCRLF2_KO1	GGAGCCCCTTCGACACCGAG	2020	494.577
sg_hCRLF2_KO2	AGCGACTTGCGGTGAAAACG	4029	986.46
sg_hCRLF2_KO3	TCCAGGAAGGTCACACTTCG	3816	934.309
sg_hCRLF2_KO4	TGGCAGAGAGGCGAGATTCG	1512	370.198
sg_hCRLF2_KO5	CTTCAATTTAGAAACCGTGC	559	136.866
sg_hCSF2RA_KO1	TGGGCTGTTTCCACCGTACG	2347	574.639
sg_hCSF2RA_KO2	AAACCTCACATTGAGACTAG	76	18.6078
sg_hCSF2RA_KO3	AAAATACTGGACGTCACGGG	463	113.361
sg_hCSF2RA_KO4	CCTTATTACATACAAGACTC	120	29.3808
sg_hCSF2RA_KO5	CACGTGAATACTAGTCAAAG	57	13.9559
sg_hCSPG4_KO1	AAACCCATCGACTGACAACG	3349	819.969
sg_hCSPG4_KO2	GCACCACGCTTACGACACCG	715	175.061
sg_hCSPG4_KO3	GCTCTGGCGATCCATCTCGG	4488	1098.84
sg_hCSPG4_KO4	TACCTGGTGATGGTGTCGCG	3891	952.672
sg_hCSPG4_KO5	GCTGCTGACTACAGACGACG	1727	422.839
sg_hCX3CL1_KO1	GAGGAACCAGTCACGCCCGT	1055	258.306
sg_hCX3CL1_KO2	CTTCGAGAAGCAGATCGGCG	218	53.3751
sg_hCX3CL1_KO3	AGACGGAGCATTCTCCTCTG	527	129.031
sg_hCX3CL1_KO4	AGCAGAACTCTGCCACGTGG	1428	349.631
sg_hCX3CL1_KO5	GGCTGAGGCAAAGACCTCTG	807	197.586
sg_hCX3CR1_KO1	CAGGTTCAGGAGGTAAATGT	24	5.87616
sg_hCX3CR1_KO2	GCAATAACTCATAATGAGCA	162	39.6641
sg_hCX3CR1_KO3	CTGTTATATTGGGGACATCG	1029	251.94
sg_hCX3CR1_KO4	ATGCCTTGGTGACTACCCCG	3511	859.633
sg_hCX3CR1_KO5	CTACCAACAAATTTCCCACC	1954	478.417
sg_hCXCR4_KO1	CAACCACCCACAAGTCATTG	2734	669.392
sg_hCXCR4_KO2	TGACATGGACTGCCTTGCAT	1989	486.987
sg_hCXCR4_KO3	CAGGACAGGATGACAATACC	130	31.8292
sg_hCXCR4_KO4	TCTTCTGGTAACCCATGACC	780	190.975
sg_hCXCR4_KO5	AGGGAAGCGTGATGACAAAG	634	155.229
sg_hCXCR5_KO1	TCTTGGGAGAAGGTGCAACG	979	239.698
sg_hCXCR5_KO2	CTCCCGATTCCTCTACCATG	3523	862.571
sg_hCXCR5_KO3	GCCTTGAAGGAGGCCATGAG	6	1.46904
sg_hCXCR5_KO4	GGCGAAGAGAATCTCTGGCA	1490	364.812
sg_hCXCR5_KO5	GTAGAAGTTGACTTTGTGCA	218	53.3751
sg_hCXCR6_KO1	TGACGAGGCAATTTCCACTG	2816	689.469
sg_hCXCR6_KO2	AACACCACCAGGTACATGCA	3967	971.28
sg_hCXCR6_KO3	TGTAGTGGTTAAGGCCACCA	78	19.0975
sg_hCXCR6_KO4	GCAGAGTGCAGACAAACACC	2347	574.639
sg_hCXCR6_KO5	TTGGGGCAAGGAAACCAGCA	2190	536.199
sg_hDCBLD1_KO1	ACAACCACAAACCACGAGAG	488	119.482
sg_hDCBLD1_KO2	CATAGGTCAGCAAAAAACCC	522	127.806
sg_hDCBLD1_KO3	TGACATCTAAGAATTATCCC	1	0.24484
sg_hDCBLD1_KO4	CTCATTGACCGACTGCCATG	2467	604.02
sg_hDCBLD1_KO5	CAGAAATCGCTTGTCTGACA	1839	450.261
sg_hDCBLD2_KO1	GTAGTGTCAAACACGTTGGG	349	85.4491
sg_hDCBLD2_KO2	TTAGAGTGAATCCTACCCAA	25	6.121
sg_hDCBLD2_KO3	ATCACATTGCTGTTCATGAG	1180	288.911
sg_hDCBLD2_KO4	TTGCCACTGATGAATACCAG	948	232.108
sg_hDCBLD2_KO5	TGGGAGATCCGTGTAAAGAT	120	29.3808
sg_hDCHS1_KO1	ACAGTGACATGCGTTAACTG	544	133.193
sg_hDCHS1_KO2	TCCAACAATGATCACACCAG	2030	497.025
sg_hDCHS1_KO3	TGACTTACGAGATCAACCGG	1605	392.968
sg_hDCHS1_KO4	TGTAGTTGCTCAAATATGGG	1439	352.325
sg_hDCHS1_KO5	TAGGTAGGGCTGTTGAATCG	1090	266.876
sg_hDDR1_KO1	TGAAGCGGAGTCGAGATCGA	2137	523.223
sg_hDDR1_KO2	GAGTGGGGCGGATTCCCACG	518	126.827
sg_hDDR1_KO3	GGGGGTAGAAGCGAACCAGT	2152	526.896
sg_hDDR1_KO4	ACCTATGACGGACATACCGT	1118	273.731
sg_hDDR1_KO5	CCCATGCGCCACAACCTAGG	3548	868.692
sg_hDGCR2_KO1	ACAGGGTGGCACCACTACGA	1219	298.46
sg_hDGCR2_KO2	GGGCTGCCAACAGTACCGCA	569	139.314
sg_hDGCR2_KO3	GCATGGGTCGTCCCCCTTAG	2134	522.488
sg_hDGCR2_KO4	TGCGACACGCAAACTGCCCA	4920	1204.61
sg_hDGCR2_KO5	GCTTCCATTTCCCCACCCTG	2235	547.217
sg_hDLK1_KO1	CCCCCAAAATGGATTCTGCG	1295	317.068
sg_hDLK1_KO2	CAGACACTCGTAGCTCACCT	4296	1051.83
sg_hDLK1_KO3	CCCAACCCATGCGAGAACGA	2279	557.99
sg_hDLK1_KO4	ATTTACCCGTTGATCACACA	2194	537.179
sg_hDLK1_KO5	TGGCGCAGTTGGTCACCGGG	2726	667.434
sg_hDLL4_KO1	CAGGAGTTCATCAACGAGCG	162	39.6641
sg_hDLL4_KO2	GTTGGTGCCCAATACCGGCG	572	140.048
sg_hDLL4_KO3	TCGGGCTGTCATGAACAGAA	1919	469.848
sg_hDLL4_KO4	AAGAAGCGCAATGACCACTT	3095	757.78
sg_hDLL4_KO5	GGGCAACGTGCTCCAACAGT	2632	644.419
sg_hDSC1_KO1	CTGGACCCGGAAATATCCAG	1262	308.988
sg_hDSC1_KO2	ATAATGGAAGTGCGAGACAT	908	222.315
sg_hDSC1_KO3	AAAATGTGAACTTACCGGAT	370	90.5908
sg_hDSC1_KO4	GCAAGTTGGTGTCATTAACG	1803	441.446
sg_hDSC1_KO5	TCTGGAGGAGTGTCTCAAGT	490	119.972
sg_hDSC2_KO1	TTTCTAGGTTCAATCTGACA	37	9.05908
sg_hDSC2_KO2	ATTAACTGATCCAACAGGGT	111	27.1772
sg_hDSC2_KO3	TCTTCTCTAGGCACTACTGT	781	191.22
sg_hDSC2_KO4	ACAGAAGTACGAGTAAATGT	108	26.4427
sg_hDSC2_KO5	AAATACTATTCTATTGTCCT	1	0.24484
sg_hDSG2_KO1	GGTTACGCTTTGGATGCAAG	1608	393.703
sg_hDSG2_KO2	AGCATGGATAGATCAAGCAA	79	19.3424
sg_hDSG2_KO3	ACAGATGCTCAAACTAACGA	151	36.9708
sg_hDSG2_KO4	CACATACACTGTAAAGATTG	1	0.24484
sg_hDSG2_KO5	CTCCCTCCCGAAGAGCCACG	2764	676.738
sg_hECE1_KO1	AGTGACACAGAAAACAACCT	335	82.0214
sg_hECE1_KO2	GAGGGCGACGCATACCCCAA	1789	438.019
sg_hECE1_KO3	TGGTCTCGTTCATGCACGCA	2121	519.306
sg_hECE1_KO4	GGAAACCCGAAAATCAGCCA	776	189.996
sg_hECE1_KO5	CTTCGCTCAGGCACACAGAG	1750	428.47
sg_hEFNA4_KO1	CAATGTCTAGGTAATCGTTG	101	24.7288
sg_hEFNA4_KO2	CATGTACAAAGCAAACGTCT	681	166.736
sg_hEFNA4_KO3	AGGTAAGAACTCAAAGCCGA	588	143.966
sg_hEFNA4_KO4	TCTTCTCTGAGAATTGAACA	210	51.4164
sg_hEFNA4_KO5	CCCAGCGCTTGTAGGCCCGG	863	211.297
sg_hEFNA5_KO1	TGTTCCAGTAGACAGCGTAG	583	142.742
sg_hEFNA5_KO2	GGACGGAGTCCTCATAGTGA	52	12.7317
sg_hEFNA5_KO3	CCTGCGACCACACTTCCAAA	5018	1228.61
sg_hEFNA5_KO4	CATCAAAGTTCACCATGTAG	715	175.061
sg_hEFNA5_KO5	CAATATGGTAGTCACCCCTC	523	128.051
sg_hEFNB3_KO1	GGAGGTGTGTGCCTAACCAG	1815	444.384
sg_hEFNB3_KO2	TGTACCCTCAGATCGGGGAC	484	118.503
sg_hEFNB3_KO3	TGCCCATGGAAAGAGACCGA	2937	719.095
sg_hEFNB3_KO4	TACCAATGATGTAGTAATCG	1	0.24484
sg_hEFNB3_KO5	GTAGAACTCATAATTAGGAG	93	22.7701
sg_hEGFR_KO1	TGTCACCACATAATTACCTG	21	5.14164
sg_hEGFR_KO2	GTGGAGCCTCTTACACCCAG	740	181.182
sg_hEGFR_KO3	GAGAACCTAGAAATCATACG	1	0.24484
sg_hEGFR_KO4	TCTTGCCGGAATGTCAGCCG	519	127.072
sg_hEGFR_KO5	GTCTGCGTACTTCCAGACCA	119	29.136
sg_hEIF4G1_KO1	ACTGGAAACTAACCGCCATG	2899	709.791
sg_hEIF4G1_KO2	TGGTGGTGAGCAGACGACAA	918	224.763
sg_hEIF4G1_KO3	ATTGCCACATATCAGTGACG	1727	422.839
sg_hEIF4G1_KO4	GGATCTCGAATTCGGATCTG	1281	313.64
sg_hEIF4G1_KO5	ATCTTCGGTCATTAACACTG	1	0.24484
sg_hELFN1_KO1	CTACATGGAGGTTCGAACCG	1026	251.206
sg_hELFN1_KO2	AAGCACTCATCATCGGCACA	4421	1082.44
sg_hELFN1_KO3	CCAGAACCAACCCCCCTACG	592	144.945
sg_hELFN1_KO4	TAGTAGCCGGAGTAGACGGG	319	78.1039
sg_hELFN1_KO5	AACCTCACCAAGAACGAGAT	502	122.91
sg_hELFN2_KO1	CCACCGAAAGGATCTCGTCG	546	133.683
sg_hELFN2_KO2	CACCAAAGGCAACTATATCG	1585	388.071
sg_hELFN2_KO3	GCACGATAACCATGCCAAAG	1404	343.755
sg_hELFN2_KO4	GTTCCCAAAGCGGTTGAGCG	2245	549.666
sg_hELFN2_KO5	TGGGCGTCACCACCTCGATG	1202	294.298
sg_hEMB_KO1	ATGCCAGTTCACAACATCTG	1051	257.327
sg_hEMB_KO2	TCACCTGTATTGGGTATACA	2	0.48968
sg_hEMB_KO3	TGATATGTTATGACTCTCCA	8	1.95872
sg_hEMB_KO4	CGGCAGCGAGAAGGCACTGG	1838	450.016
sg_hEMB_KO5	AAGCCATTGATCTCTTACGT	658	161.105
sg_hENPEP_KO1	GGTTCTATAAAATCCCACGA	334	81.7765
sg_hENPEP_KO2	TATCCTGTGCTTAACGTGAA	27	6.61068
sg_hENPEP_KO3	TTGAACTCCTCTAATCCTAG	357	87.4079
sg_hENPEP_KO4	CTCATCAAACCAACAGAGGG	1547	378.767
sg_hENPEP_KO5	ACACCAGGTACGTGCTCATG	1743	426.756
sg_hENPP1_KO1	TATGGACCTGGATTCAAGCA	2306	564.601
sg_hENPP1_KO2	AACTACAGTTCTGTGTGTCA	154	37.7054
sg_hENPP1_KO3	CACCTATAAAGTACTCTCGC	605	148.128
sg_hENPP1_KO4	GCAGTTTCCAAGCTCAACAC	2717	665.23
sg_hENPP1_KO5	CAGAGGGTTGATGGTATGGT	486	118.992
sg_hEPCAM_KO1	AGTGTTCACACACCAGCACA	2792	683.593
sg_hEPCAM_KO2	GTGCACCAACTGAAGTACAC	686	167.96
sg_hEPCAM_KO3	GGGCCCTCCAGAACAATGAT	1539	376.809
sg_hEPCAM_KO4	CTTATGATAGTAAAAGTTTG	1	0.24484
sg_hEPCAM_KO5	GGTTCTCACTCGCTCAGAGC	2387	584.433
sg_hEPDR1_KO1	GAAGACCAGTACTCCATCGG	40	9.7936
sg_hEPDR1_KO2	GTTATGTACCAGCAAAGTAG	1	0.24484
sg_hEPDR1_KO3	GATGACCTGTACCTCTTGCA	1415	346.449
sg_hEPDR1_KO4	GGAATGTCAAGAGGATCCCA	2074	507.798
sg_hEPDR1_KO5	GCGCTGGTTGAGCCCGTCGT	255	62.4342
sg_hEPHA5_KO1	ACATTTGAGATGGCATTCCG	1070	261.979
sg_hEPHA5_KO2	GGTGAGGCTTTGAAGAACCC	9	2.20356
sg_hEPHA5_KO3	TGGATGGGCAACAGCGCACA	1746	427.491
sg_hEPHA5_KO4	AATGTAACCACAAATCAAGC	151	36.9708
sg_hEPHA5_KO5	TAGAACTCAAATTTACCCTG	67	16.4043
sg_hEPHB4_KO1	GTGCCCGGAAGTACCCGACG	2326	569.498
sg_hEPHB4_KO2	CTTCCGGGTGAGATGCTCCG	2631	644.174
sg_hEPHB4_KO3	AGTATCTCATCGGACATGGT	613	150.087
sg_hEPHB4_KO4	TGTCTGACATCCGGGTGACG	1485	363.587
sg_hEPHB4_KO5	CTGCACGTCACACACTTCGT	3399	832.211
sg_hERBB2_KO1	AACTACCTTTCTACGGACGT	129	31.5844
sg_hERBB2_KO2	CAGAACCTGCAAGTAATCCG	574	140.538
sg_hERBB2_KO3	TCATCGCTCACAACCAAGTG	1090	266.876
sg_hERBB2_KO4	TTGGGATCCTCATCAAGCGA	1311	320.985
sg_hERBB2_KO5	CAGCGGGAGCCCTTACACAT	1302	318.782
sg_hERBB3_KO1	ATCATGTGAGACAACACCGG	1037	253.899
sg_hERBB3_KO2	TTGGGACATAGTCCCCCACA	10	2.4484
sg_hERBB3_KO3	ATGAGGCGATACTTGGAACG	873	213.745
sg_hERBB3_KO4	AAGCAGTGACCATTACACTG	110	26.9324
sg_hERBB3_KO5	GAGGGACCCAGGTCTACGAT	1233	301.888
sg_hESAM_KO1	AGCGTGGTACACCTTGCACG	554	135.641
sg_hESAM_KO2	ATCCCACTGGTATTGGACAG	272	66.5965
sg_hESAM_KO3	TGGTGAGGCTTAAAGACCCA	1586	388.316
sg_hESAM_KO4	GTGACGCTGGAAGTGAGCAC	260	63.6584
sg_hESAM_KO5	GACAAACAAGGCAAATCTAG	196	47.9886
sg_hESYT2_KO1	AGTTTCACGAAGGTCGACGT	1351	330.779
sg_hESYT2_KO2	AGGAGAACCTCAGTCCAAAG	425	104.057
sg_hESYT2_KO3	GACAAAGACCAAGCCAACGA	1177	288.177
sg_hESYT2_KO4	CAAAACCAATGAACCTGTGT	1815	444.384
sg_hESYT2_KO5	GTTGCGGTTTCCTGTACCAA	2998	734.03
sg_hEVI2A_KO1	AGTACTGTTAGCCCACAGAC	660	161.594
sg_hEVI2A_KO2	CCCACGGACATGGAACACAC	512	125.358
sg_hEVI2A_KO3	GGACTGTTGCTGACGACAGA	2746	672.33
sg_hEVI2A_KO4	TTACCTAGCTAGTATAGGTA	1	0.24484
sg_hEVI2A_KO5	TGCGGAAAACAACAACAACA	1812	443.65
sg_hEVI2B_KO1	CAACTGTCAAAAATTCACCT	1264	309.478
sg_hEVI2B_KO2	AAAGTATAGACAAATGACTT	4	0.97936
sg_hEVI2B_KO3	GAGGTATAGACAGCTGGTGT	387	94.7531
sg_hEVI2B_KO4	TGTTATCCATACAAATGTCA	3	0.73452
sg_hEVI2B_KO5	CTAATTCTCAAAACACAACA	200	48.968
sg_hF11R_KO1	TCAAACTTCCACTCCACACG	1111	272.017
sg_hF11R_KO2	TCACCTTCAAGTCCGTGACA	441	107.974
sg_hF11R_KO3	TGTAACACTGCCCAATGCCA	2095	512.94
sg_hF11R_KO4	GAGGAGGGGATGTTAACTGT	393	96.2221
sg_hF11R_KO5	GGAAGGCGGCAACAGCTATG	1276	312.416
sg_hF2RL3_KO1	CCCAGCGTCTACGACGAGAG	908	222.315
sg_hF2RL3_KO2	CAGGTGGTAGGCGATCCGCG	2251	551.135
sg_hF2RL3_KO3	ATACATGTGACCATAGAGTG	315	77.1246
sg_hF2RL3_KO4	GTCATGGCAGAGCACGCGAT	2114	517.592
sg_hF2RL3_KO5	TGCCAATGACAGTGACACCC	791	193.668
sg_hF3_KO1	CACATCCTTCACAATCTCGT	1986	486.252
sg_hF3_KO2	CAGGAGCGTCCGAGCGACGG	573	140.293
sg_hF3_KO3	TAAAGGCACTACAAATACTG	1	0.24484
sg_hF3_KO4	CAGGTAAGGTGTGAACTCTG	553	135.396
sg_hF3_KO5	CCTTGCCAAAAACATCCCGG	1892	463.237
sg_hFAM171A1_KO1	AAGAAACACCGTGTGATACG	57	13.9559
sg_hFAM171A1_KO2	GAGGCACAATGCCTATGTCG	1553	380.236
sg_hFAM171A1_KO3	CCGGGAGCTAAATTCCTGGG	1078	263.937
sg_hFAM171A1_KO4	GAAAACTGTCCACCTCCGAA	2263	554.073
sg_hFAM171A1_KO5	GGCGACGCCATCAGTCCCCG	699	171.143
sg_hFAM174A_KO1	GGCCTCCTGACCCTAGACCA	2405	588.84
sg_hFAM174A_KO2	GCGACAAGCCCATGACCCAG	1242	304.091
sg_hFAM174A_KO3	GACGGACGATCACGGAGGGA	864	211.542
sg_hFAM174A_KO4	AGGCAATGGCAGCAACCCTG	3904	955.855
sg_hFAM174A_KO5	GTGGTCTGGCTGAAGCTGCG	3149	771.001
sg_hFAM174B_KO1	CCGCGACCTACCCACCCTCA	3072	752.148
sg_hFAM174B_KO2	CGCCGCCCCAGACCCAAACC	3565	872.854
sg_hFAM174B_KO3	CCGAACCCGAGCGCGAGTCG	1459	357.221
sg_hFAM174B_KO4	GATGGAAATGCGGGTCACCA	2841	695.59
sg_hFAM174B_KO5	CGGACTCGGCTCTGCTGGCG	1318	322.699
sg_hFAS_KO1	CAGGATCCAGATCTAACTTG	329	80.5523
sg_hFAS_KO2	TAGGGACTGCACAGTCAATG	725	177.509
sg_hFAS_KO3	ATGTGAACATGGAATCATCA	425	104.057
sg_hFAS_KO4	AGAATTGGCCATCATGATGC	1622	397.13
sg_hFAS_KO5	GTGACTGACATCAACTCCAA	1849	452.709
sg_hFAT1_KO1	ACTTGATCGAGAAACCCCGG	1434	351.1
sg_hFAT1_KO2	CTAACCGTTAGAGCTTCCGA	1318	322.699
sg_hFAT1_KO3	CTACGACAGTCACTTCGATG	2240	548.441
sg_hFAT1_KO4	AATTCCCAGAGATCTAGGCG	1896	464.217
sg_hFAT1_KO5	TGATACTTTCACAACGACAG	473	115.809
sg_hFAT4_KO1	ATTACTGGGACTAACAACCA	15	3.6726
sg_hFAT4_KO2	ATCTCCGTGCAAATTCTCGG	2745	672.086
sg_hFAT4_KO3	TTTAGTTATAGGATCATCGG	61	14.9352
sg_hFAT4_KO4	AGTCCACCCAGAATCATGTG	1757	430.184
sg_hFAT4_KO5	GATATTAATTCTCATATCCG	1	0.24484
sg_hFCRL3_KO1	AGGTGAAAATTCCACATGCA	90	22.0356
sg_hFCRL3_KO2	TGACTCGAATCCACGTGCTG	2040	499.473
sg_hFCRL3_KO3	ATATCACATTCCCTAGCCCA	660	161.594
sg_hFCRL3_KO4	CTAGATTCACATTAGACACA	110	26.9324
sg_hFCRL3_KO5	CAGTCATGGAGTGAGTCTCA	2516	616.017
sg_hFCRL6_KO1	GAAGGAATACAGGATCGGAG	175	42.847
sg_hFCRL6_KO2	GAAAACCAGACTCTGTCCAT	448	109.688
sg_hFCRL6_KO3	CAGGAGGTGGAAACAGCTCT	743	181.916
sg_hFCRL6_KO4	GCCCTGACTCTGCGATGTCA	3318	812.379
sg_hFCRL6_KO5	TGAAGTCAGAACAGGATGCT	1577	386.113
sg_hFGA_KO1	ACAGTCAGAACCATCTTCGG	1459	357.221
sg_hFGA_KO2	TGATCCGGTTCCATAAGAGG	385	94.2634
sg_hFGA_KO3	GGTTGATATGAAACGACTGG	1864	456.382
sg_hFGA_KO4	TAAGTGTTGCCTATCTCTAG	104	25.4634
sg_hFGA_KO5	ACATAGGTGAGAAGAAACCT	1	0.24484
sg_hFGB_KO1	GGATTGAACGAAGCACACGA	387	94.7531
sg_hFGB_KO2	TGTCAGTTGCAATATTCCTG	219	53.6199
sg_hFGB_KO3	TGATGAGTTAAATAACAATG	1	0.24484
sg_hFGB_KO4	CAAGACGGTAGTGTTGACTT	276	67.5758
sg_hFGB_KO5	CCAAGGTGTCAACGACAATG	412	100.874
sg_hFGFR1_KO1	ACCCAACCGTGTGACCAAAG	2491	609.896
sg_hFGFR1_KO2	GTTGCCCGCCAACAAAACAG	4174	1021.96
sg_hFGFR1_KO3	GCAACCGCACCCGCATCACA	8021	1963.86
sg_hFGFR1_KO4	GAAACAGTGTCTCACGCATA	856	209.583
sg_hFGFR1_KO5	GCATGGTTGACCGTTCTGGA	2191	536.444
sg_hFGFR2_KO1	CTTAGTCCAACTGATCACGG	3939	964.425
sg_hFGFR2_KO2	TGACCAAACGTATCCCCCTG	2943	720.564
sg_hFGFR2_KO3	TGTGTCTGTTCTAGCACTCG	975	238.719
sg_hFGFR2_KO4	GCCGGCAAATGCCTCCACAG	1939	474.745
sg_hFGFR2_KO5	TACACATTTAGGCTGACACT	19	4.65196
sg_hFGFR3_KO1	AAGAACGGCAGGGAGTTCCG	419	102.588
sg_hFGFR3_KO2	CATCCGGCAGACGTACACGC	2495	610.876
sg_hFGFR3_KO3	GGTGCTGAATGCCTCCCACG	1030	252.185
sg_hFGFR3_KO4	ACCTTGAGCACGGTAACGTA	1727	422.839
sg_hFGFR3_KO5	GATGCGCACCAGTGGTGTGT	4577	1120.63
sg_hFLRT1_KO1	CTCCAACATTGACTACCCCA	1365	334.207
sg_hFLRT1_KO2	TTCATCTACTGCAACGACCG	1453	355.752
sg_hFLRT1_KO3	GCGGCCTGTTCGACGACCTG	615	150.577
sg_hFLRT1_KO4	GTCCTCCTCAATGCTGACGG	1651	404.231
sg_hFLRT1_KO5	CTACCTATACGAGAATGACC	58	14.2007
sg_hFNDC5_KO1	CCTGACGGTGACGTTCACTG	2928	716.891
sg_hFNDC5_KO2	GGAGTACATAGTCCACGTGC	1109	271.527
sg_hFNDC5_KO3	GGTCCCAGAGGGCACATGAG	259	63.4135
sg_hFNDC5_KO4	GTCTGCAGAAGAAGGATGTG	480	117.523
sg_hFNDC5_KO5	CCTCAAGGCCAACTCTGCAG	1383	338.614
sg_hFREM2_KO1	AGTCACCCTTCTTAACTACG	74	18.1182
sg_hFREM2_KO2	GTTGTATATACCCACACCAG	60	14.6904
sg_hFREM2_KO3	AAACAAGTGCAGTTCAACCC	621	152.046
sg_hFREM2_KO4	CCACCTGAGATCCTCAACAC	3487	853.757
sg_hFREM2_KO5	AAACAGGGACTGGATACCCA	117	28.6463
sg_hFUT3_KO1	TGTCCGTAGCAGGATCAGGA	300	73.452
sg_hFUT3_KO2	CGATGACCATGTCTGCCTGT	3004	735.499
sg_hFUT3_KO3	CAGCAGCTGAAATAGCAGTG	1086	265.896
sg_hFUT3_KO4	CTGGAAGCCGGACTCAGCCA	1553	380.236
sg_hFUT3_KO5	CACGCCTCCCACCTTCCCCG	5693	1393.87
sg_hFUT4_KO1	GAGCCTCTCCGTAGGACGCG	360	88.1424
sg_hFUT4_KO2	CTGGACGCTCTCCTACCGGG	2327	569.743
sg_hFUT4_KO3	TCTGCGCGTGTTGGACTACG	2742	671.351
sg_hFUT4_KO4	TGATCACCTACGCTTGCTGG	658	161.105
sg_hFUT4_KO5	GGGGCGGTCCCAGAATGCAA	1600	391.744
sg_hFZD10_KO1	ATCCCGATGTGCAAGGACAT	1439	352.325
sg_hFZD10_KO2	GTTGAACTGCTCCATAATCG	1170	286.463
sg_hFZD10_KO3	TGGCAGCCGTACTCCACCAG	1382	338.369
sg_hFZD10_KO4	CGAGGACAAGCGCTTCGCAG	329	80.5523
sg_hFZD10_KO5	GGCTCGGACGAGCCCACCCG	176	43.0918
sg_hFZD4_KO1	ATCTCCATGTGCCAGAACCT	3039	744.069
sg_hFZD4_KO2	GAGCAGCCGTACTGGATGAG	1383	338.614
sg_hFZD4_KO3	CCTAGAAGAATCGATCAGGA	934	228.681
sg_hFZD4_KO4	GAGAAGATCAACATCCCCAT	41	10.0384
sg_hFZD4_KO5	CAAGAAGGACTTAAGAACAC	35	8.5694
sg_hFZD5_KO1	GGAAGCGTTCCATGTCGATG	2638	645.888
sg_hFZD5_KO2	CATGGATTACAACCGCAGCG	869	212.766
sg_hFZD5_KO3	CCACATCCACTACGAGACCA	660	161.594
sg_hFZD5_KO4	CCAGTTCAACCACGACACGC	810	198.32
sg_hFZD5_KO5	CGGCATGAAGTGGGGCAACG	651	159.391
sg_hFZD9_KO1	CTGCTGGGCCACACGTCGCA	5059	1238.65
sg_hFZD9_KO2	ATCACCCGCCACCTTGCGCA	8788	2151.65
sg_hFZD9_KO3	ATCATGGAGCAGTTCAACTT	786	192.444
sg_hFZD9_KO4	GTGCTACAACGTCTACTCGC	1339	327.841
sg_hFZD9_KO5	GTTCTGGTCCCGGCGCGACA	3045	745.538
sg_hGFRA3_KO1	GGAGACAGCTGTTCATGAGT	1341	328.33
sg_hGFRA3_KO2	CCATGTGCCCCCAACGACCG	4662	1141.44
sg_hGFRA3_KO3	AAACTGAACATGCTCAAACC	1091	267.12
sg_hGFRA3_KO4	CAAACTACACACCTGCAAAG	1515	370.933
sg_hGFRA3_KO5	GGTCCAATAGATGTCCAAGC	2242	548.931
sg_hGGT1_KO1	AGCAGTGCTCGAAGATTGGG	1700	416.228
sg_hGGT1_KO2	TGAGGTCATCAACGCCCGCG	1599	391.499
sg_hGGT1_KO3	CTGGGCAGCGAAGAACTCGG	1679	411.086
sg_hGGT1_KO4	CCTTCACAATCTGGGCCGTG	797	195.137
sg_hGGT1_KO5	GTGGAGAGCCCCGAGCAGAA	2986	731.092
sg_hGGT7_KO1	GCGGGCAGCATCGGTCACCA	4421	1082.44
sg_hGGT7_KO2	ATTTCCGGGAGTCCGCACCA	4436	1086.11
sg_hGGT7_KO3	TTTCTGGGAGACCCCGACAC	794	194.403
sg_hGGT7_KO4	CCTCTGTACACGCCACACAC	2622	641.97
sg_hGGT7_KO5	AGTGATGGTAGAATCATAGA	1	0.24484
sg_hGJA10_KO1	CAAAGCAATCCACCGCATTG	1977	484.049
sg_hGJA10_KO2	TCTGAGAAGGATCAGCATAG	175	42.847
sg_hGJA10_KO3	AAAGAATAGATAGGGAACTG	411	100.629
sg_hGJA10_KO4	TTATAAGAAATCCAGCAGTG	50	12.242
sg_hGJA10_KO5	CCATGCACTTTATAGGCTCA	1507	368.974
sg_hGJA4_KO1	GAGAGACAAAGCAGTCCACG	1725	422.349
sg_hGJA4_KO2	GTCACCCCACACTGACTCGC	3795	929.168
sg_hGJA4_KO3	GCTCTGCAAGAGTGTGCTAG	1429	349.876
sg_hGJA4_KO4	GGTCCAGGAGCACTCGACCG	177	43.3367
sg_hGJA4_KO5	GGCCTGGTCATAGCAGACGT	1645	402.762
sg_hGJA8_KO1	GGTGCACTACGTCCGCATGG	1660	406.434
sg_hGJA8_KO2	ATCCCCCCACACGAACTCTG	3921	960.017
sg_hGJA8_KO3	GTTGAGGAATAGGGACACAG	1351	330.779
sg_hGJA8_KO4	CGAAGCAGTCCACCACATTG	1076	263.448
sg_hGJA8_KO5	GATGAAGCCCACTTCAAAGA	650	159.146
sg_hGJB3_KO1	GCCAAGCTGTACGACAACGC	3279	802.83
sg_hGJB3_KO2	GTAGTTGTCGTAGCAGACGT	2481	607.448
sg_hGJB3_KO3	CCAGATGCGCCCGAACGCTG	5347	1309.16
sg_hGJB3_KO4	CCTGGTGCAGTGTGCCAACG	1803	441.446
sg_hGJB3_KO5	CCACCACGTATACCAGCACC	2724	666.944
sg_hGJB4_KO1	GGATTATGACATGCCCCGCG	2364	578.802
sg_hGJB4_KO2	GCTTGCGCTCGCGTTCCTCG	2063	505.105
sg_hGJB4_KO3	GAGGAAGCCAGCATCCACGG	1403	343.51
sg_hGJB4_KO4	GAACTCGTCATAGCAGACGT	1465	358.691
sg_hGJB4_KO5	CCAGATGCGGCTCAGCACTG	1038	254.144
sg_hGJB5_KO1	GGGCGCCTCTACCTGAACCC	3664	897.094
sg_hGJB5_KO2	TATTGGGACATGGATCTGCG	3111	761.697
sg_hGJB5_KO3	GAACTCATCAAAGCAGACGT	1995	488.456
sg_hGJB5_KO4	GTCATCACTCCACACACGCT	4019	984.012
sg_hGJB5_KO5	TATATTTGGGGTAGAATGAG	32	7.83488
sg_hGJB6_KO1	TTTCCGAGTCATGATCCTCG	814	199.3
sg_hGJB6_KO2	ATCCCACATTTCAACACCCA	5100	1248.68
sg_hGJB6_KO3	TCCTCGCCTGAACTTGCGAG	444	108.709
sg_hGJB6_KO4	GAATGATTTCAAAGACATAG	5	1.2242
sg_hGJB6_KO5	TTCGGATAGAGGGGTCGCTG	2755	674.534
sg_hGJB7_KO1	CCAAATCCATCCAGTCCCAG	1968	481.845
sg_hGJB7_KO2	AGCCCAGGTACAATGGATGG	1840	450.505
sg_hGJB7_KO3	TAAGGCCCAAAGTCTGACTT	1043	255.368
sg_hGJB7_KO4	GAGTGCAACAGTAGACAGCC	1111	272.017
sg_hGJB7_KO5	TTTACATGTAGCCTATCATG	81	19.832
sg_hGJC1_KO1	CTAAGCATGATGGCCGACGA	1325	324.413
sg_hGJC1_KO2	GAACACCCAGAAGCGTACAT	2763	676.493
sg_hGJC1_KO3	AATGCGCTGGAAACAACACC	527	129.031
sg_hGJC1_KO4	TGCTGCACACATAAAACGGG	1442	353.059
sg_hGJC1_KO5	TAACACCATACATTATCAGA	7	1.71388
sg_hGJC2_KO1	GTAGCCCAGGTACATGACCG	335	82.0214
sg_hGJC2_KO2	CCACAGCCGTCAGCACGATG	4564	1117.45
sg_hGJC2_KO3	GAGGCGTGCACTAAGGCGGT	787	192.689
sg_hGJC2_KO4	CGAAGCAGTCCACCACGTGC	1838	450.016
sg_hGJC2_KO5	CCAGGTGGGCCATCTCACAG	2053	502.656
sg_hGJC3_KO1	CAGGTTATACTACCAAGGCA	1	0.24484
sg_hGJC3_KO2	CAGGTGGTACTGCAACCCCA	1270	310.947
sg_hGJC3_KO3	GGGCAACACAGATGTCCCAG	273	66.8413
sg_hGJC3_KO4	GAAGCAAGAGGCGCCCCACG	2951	722.523
sg_hGJC3_KO5	ACAGAGTGAAACCCATATAG	72	17.6285
sg_hGJD2_KO1	CCGCTTCTACATTATCCAAG	630	154.249
sg_hGJD2_KO2	AGCACTCCACTATGATCGGG	852	208.604
sg_hGJD2_KO3	ATGCAGTGCGTAGACCTGAT	1779	435.57
sg_hGJD2_KO4	GGAAGACCCAGTAACGTATG	1642	402.027
sg_hGJD2_KO5	GACCTCCTATGGACTCAGGG	1699	415.983
sg_hGJD3_KO1	GTAGACGACGAACAGCACCG	677	165.757
sg_hGJD3_KO2	CTCTTGCTCGTCCTCGAACA	4532	1109.61
sg_hGJD3_KO3	AGCCAGAGGCGGCCCACGAG	1333	326.372
sg_hGJD3_KO4	ACGAAGCAGTCGACCGTGTG	3652	894.155
sg_hGJD3_KO5	GAAGAGCCAGAAGCGGTAGT	491	120.216
sg_hGJD4_KO1	GTCCCAATACTCACCCACCA	1868	457.361
sg_hGJD4_KO2	GAAGACGTCGTAGCAAACAT	1421	347.918
sg_hGJD4_KO3	CGTGCAAGGGAACTTCTTCG	779	190.73
sg_hGJD4_KO4	ACAGCGCGCTGACCGCCCAG	1965	481.11
sg_hGJD4_KO5	TAGACGCTGAAGACGGCGGA	676	165.512
sg_hGPC4_KO1	AGAGTTGAAACGTTACTACG	45	11.0178
sg_hGPC4_KO2	GCTTCACAGTCACGAGACCC	2239	548.197
sg_hGPC4_KO3	CCCTCCACGAGATCAACGGT	2889	707.343
sg_hGPC4_KO4	TTGCGAGGGACATCTCCGAA	2961	724.971
sg_hGPC4_KO5	GAGAAATTCGTCCAGCTGGG	438	107.24
sg_hGPM6A_KO1	GTACATGTAAACTGGCAGTG	1078	263.937
sg_hGPM6A_KO2	CCGGAACACCACATTAGTGG	1380	337.879
sg_hGPM6A_KO3	GCTCACACATCTGCCACAAG	5853	1433.05
sg_hGPM6A_KO4	ATGCTGTATCAAATGCCTGG	2976	728.644
sg_hGPM6A_KO5	GGAAGGTTTCTTCACAACTG	591	144.7
sg_hGPM6B_KO1	CCAGGCCACTCCAAGCACAT	5778	1414.69
sg_hGPM6B_KO2	ATGTTGTAGAACATAAACAC	1	0.24484
sg_hGPM6B_KO3	ACTGATGCATCGGCCACAAG	1911	467.889
sg_hGPM6B_KO4	GTGTTGCTCAAGAATCGCCA	543	132.948
sg_hGPM6B_KO5	TACTTACACCTCGCTCAGCA	2738	670.372
sg_hGPR174_KO1	AAACCCAATCAACTCGCCAA	4416	1081.21
sg_hGPR174_KO2	TGCAGTCATGGAAGCGAAAG	1283	314.13
sg_hGPR174_KO3	GTGGAAAGAGTACACAGGCA	605	148.128
sg_hGPR174_KO4	AACTTGTAGTAAGTCAGCAA	1	0.24484
sg_hGPR174_KO5	ACTGCAAGATAAATATCCCA	16	3.91744
sg_hGPR176_KO1	CACAGTCTGGTAGACGACCA	662	162.084
sg_hGPR176_KO2	GTTGGTGACAGATTTGAACA	277	67.8207
sg_hGPR176_KO3	GGGTCCCTATCAAGCACTTG	870	213.011
sg_hGPR176_KO4	ACACCAGAACGTACACCAGG	1139	278.873
sg_hGPR176_KO5	GATGTACATCACCAGTTCAC	276	67.5758
sg_hGPR39_KO1	TGGACTGGAACACGGTCCAG	1	0.24484
sg_hGPR39_KO2	GTGAACGTGCCCAGCCACCG	143	35.0121
sg_hGPR39_KO3	ACTCCATGGGCATGCCGATG	1553	380.236
sg_hGPR39_KO4	CGCCACCATTCGGGTCACCC	2392	585.657
sg_hGPR39_KO5	GACACAGCCTTGTACCTGAA	1246	305.071
sg_hGPR65_KO1	TGTGCGGCACAATAAAGCCA	2061	504.615
sg_hGPR65_KO2	ATACCGATCAACGGCAATGC	1228	300.663
sg_hGPR65_KO3	TACACGTCCTGAACAAGTTG	4449	1089.29
sg_hGPR65_KO4	GATGGTTTCCAATATCCAGA	38	9.30392
sg_hGPR65_KO5	GCACTCCCTTTGCACAAGGC	1814	444.14
sg_hGREM1_KO1	GCTTAAGCAGACCATCCACG	1537	376.319
sg_hGREM1_KO2	TTTGCGCTCCGTCACATGCA	3101	759.249
sg_hGREM1_KO3	GGGAAAAAGAAAGGGTCCCA	4	0.97936
sg_hGREM1_KO4	GGTCCCCAAGAGGAGAAGCA	547	133.927
sg_hGREM1_KO5	TGCACTGGCCGTAACAGAAG	2806	687.021
sg_hGYPC_KO1	AATGGTGGTAGTATGCATTG	23	5.63132
sg_hGYPC_KO2	TGTTCACAGAGCCTGATCCG	4040	989.153
sg_hGYPC_KO3	ACGACAATGTCCATTATGGT	134	32.8086
sg_hGYPC_KO4	GAAGCCCCAACAGCACGGCG	3668	898.073
sg_hGYPC_KO5	TGGATGGCCGGATGGCAGAA	1628	398.599
sg_hHAPLN4_KO1	CGGGTATCGCCATAACGCCG	770	188.527
sg_hHAPLN4_KO2	AGTCTTGCAGCGTGACGTTG	2178	533.261
sg_hHAPLN4_KO3	GCCTAGTGCCACGAAGACGT	922	225.742
sg_hHAPLN4_KO4	AGCTTGTATCGGCCTCCACG	4233	1036.41
sg_hHAPLN4_KO5	AGACGATGGTGCCACCACGG	2794	684.083
sg_hHBEGF_KO1	ACTGGCCACACCAAACAAGG	1633	399.824
sg_hHBEGF_KO2	GAAAGTCCGTGACTTGCAAG	368	90.1011
sg_hHBEGF_KO3	TGGTCCGTGGATACAGTGGG	3130	766.349
sg_hHBEGF_KO4	CCTTGTATTTCCGAAGACAT	282	69.0449
sg_hHBEGF_KO5	TCTTGAACTAGCTGCCACCC	2825	691.673
sg_hHEG1_KO1	TCACTCGAACGTTCTCCACG	2401	587.861
sg_hHEG1_KO2	AGACTTTAGTAGATGCACAG	31	7.59004
sg_hHEG1_KO3	TAACATCTCATCCTATGACG	22	5.38648
sg_hHEG1_KO4	GCCACCATCAGTGAACACGG	1136	278.138
sg_hHEG1_KO5	AGGTCAGTCGCACCCATGAG	1875	459.075
sg_hHEPACAM2_KO1	TGAAGGCAATTACATCGTGA	954	233.577
sg_hHEPACAM2_KO2	CATGACCCTGACATGCCATG	1027	251.451
sg_hHEPACAM2_KO3	TCAGATGCAACTTCTAAGCG	1421	347.918
sg_hHEPACAM2_KO4	TCATATTGCTCCAGTAACCA	245	59.9858
sg_hHEPACAM2_KO5	GTGCCATCACACACTGTCCA	2885	706.363
sg_hHFE2_KO1	TTCATAGTCACAAGGGTCCG	564	138.09
sg_hHFE2_KO2	TCATCAGGAGCACTTCGAGG	2248	550.4
sg_hHFE2_KO3	ATCGACAAACTGGATCCCCC	1495	366.036
sg_hHFE2_KO4	GAGGCCAAGCTCCTTGGACA	310	75.9004
sg_hHFE2_KO5	CGATGCCATGTACCGCCGAA	1143	279.852
sg_hHHIP_KO1	TACCACCAACCAAGAACGGT	545	133.438
sg_hHHIP_KO2	TGATGTACAAAAAGCCGTCA	581	142.252
sg_hHHIP_KO3	GAGCCCATGAGCAAACACTT	4456	1091.01
sg_hHHIP_KO4	TTTCCAAGAAAACAAGTCAG	102	24.9737
sg_hHHIP_KO5	AGAATGTGGGAAGTTACTGG	511	125.113
sg_hHHLA2_KO1	ATCCTCGTCCAATTATCACG	1492	365.301
sg_hHHLA2_KO2	GATCCGAAGTCGTAATACAC	286	70.0242
sg_hHHLA2_KO3	TCAAGTGATTACAAACAAAG	1	0.24484
sg_hHHLA2_KO4	ACTTGGTCCAGAATGAAAAG	105	25.7082
sg_hHHLA2_KO5	ATGAATGAACAAATCGTCAT	38	9.30392
sg_hHLA-A_KO1	TACCGGCAGGACGCCTACGA	1047	256.347
sg_hHLA-A_KO2	AGACTGACCGAGTGGACCTG	2759	675.513
sg_hHLA-A_KO3	GGATGTGAAGAAATACCTCA	23	5.63132
sg_hHLA-A_KO4	CTACCTGGATGGCACGTGCG	1087	266.141
sg_hHLA-A_KO5	CGGCTCCATCCTCTGGCTCG	2314	566.56
sg_hHLA-B_KO1	CTCCGCAGGGTAGAAACCCA	615	150.577
sg_hHLA-B_KO2	GCAGCCGTACATGCTCTGGA	1943	475.724
sg_hHLA-B_KO3	CCGGAACACACAGATCTACA	1652	404.476
sg_hHLA-B_KO4	GCTGTCGAACCTCACGAACT	4943	1210.24
sg_hHLA-B_KO5	GGGTCACGTGTGTCTTTGGG	4086	1000.42
sg_hHLA-C_KO1	CGGCTCCCCTCTCGGACTCG	5446	1333.4
sg_hHLA-C_KO2	AGGCGGACTGGTCATACCCG	1888	462.258
sg_hHLA-C_KO3	CTGGACCGCCGCGGACACCG	1108	271.283
sg_hHLA-C_KO4	GGGTGGCCTCATGGTCAGAG	708	173.347
sg_hHLA-C_KO5	GACACAGAAGTACAAGCGCC	1213	296.991
sg_hHLA-DPA1_KO1	TCTATGCGTCTGTACAAACG	590	144.456
sg_hHLA-DPA1_KO2	GCAAAGATAGGGCGTACCGT	861	210.807
sg_hHLA-DPA1_KO3	GTGGGAAGAACTTGTCAATG	147	35.9915
sg_hHLA-DPA1_KO4	GGAGACCGTCTGGCATCTGG	4905	1200.94
sg_hHLA-DPA1_KO5	CGTCACGTGGCTGTGCAACG	524	128.296
sg_hHLA-DPB1_KO1	CTGGGTAGAAATCCGTCACG	891	218.152
sg_hHLA-DPB1_KO2	GAGGGGGAAACATTCACCCT	380	93.0392
sg_hHLA-DPB1_KO3	AGACACAACTACGAGCTGGG	799	195.627
sg_hHLA-DPB1_KO4	ATGGTTCCTGAATGGACAGG	176	43.0918
sg_hHLA-DPB1_KO5	CAGCCAGAAGGACATCCTGG	1584	387.826
sg_hHLA-DRA_KO1	AGAAGAACATGTGATCATCC	128	31.3395
sg_hHLA-DRA_KO2	TGTGCTCACAAACAGCCCTG	2344	573.905
sg_hHLA-DRA_KO3	GACTGTCTCTGACACTCCTG	34	8.32456
sg_hHLA-DRA_KO4	AGGGAGGTACCATTGGTGAT	1297	317.557
sg_hHLA-DRA_KO5	CGTGACATTGACCACTGGTG	1685	412.555
sg_hHLA-DRB1_KO1	CAGATACTTCTATAACCAGG	7	1.71388
sg_hHLA-DRB1_KO2	TCCCCACAGCACGTTTCCTG	2287	559.949
sg_hHLA-DRB1_KO3	TCTGCAGTAGGTGTCCACCG	661	161.839
sg_hHLA-DRB1_KO4	GAAGTCAGGTGGTTCCTGAA	304	74.4313
sg_hHLA-DRB1_KO5	GAAGGATATACAGTCACCTT	1	0.24484
sg_hHLA-DRB5_KO1	CAGAGACATCTATAACCAAG	81	19.832
sg_hHLA-DRB5_KO2	AGGTGACTGTGTATCCTGCA	708	173.347
sg_hHLA-DRB5_KO3	CCTGGAAGACAGGCGCGCCG	734	179.713
sg_hHLA-DRB5_KO4	CAGGTGGTTCCGGAACAGCC	326	79.8178
sg_hHLA-DRB5_KO5	GTGTCATTTCTTCAACGGGA	895	219.132
sg_hHLA-E_KO1	CTACCTGGAAGACACATGCG	699	171.143
sg_hHLA-E_KO2	ATTCACTCGGAAAATCTGTG	344	84.2249
sg_hHLA-E_KO3	CGGGCCGGGACACGGAAGTG	3383	828.294
sg_hHLA-E_KO4	GCAGCCATGCATCCACTGCA	1524	373.136
sg_hHLA-E_KO5	GGATTATCTCACCCTGAATG	247	60.4755
sg_hHLA-G_KO1	AGGCATACTGTTCATACCCG	466	114.095
sg_hHLA-G_KO2	CCTCATAGTCAAAGACAGGG	444	108.709
sg_hHLA-G_KO3	GATCTCCAAGCGCAAGTGTG	4375	1071.17
sg_hHLA-G_KO4	AGAGGAGACACGGAACACCA	907	222.07
sg_hHLA-G_KO5	CGTGCGGTTCGACAGCGACT	1297	317.557
sg_hHMMR_KO1	GGTATGATGGCTAAGCAAGA	246	60.2306
sg_hHMMR_KO2	AACAACTTATTGAATTGACC	2	0.48968
sg_hHMMR_KO3	GGAAGAATTAAAGCAAACAC	25	6.121
sg_hHMMR_KO4	AAGCCTTAAGCAGTCTCTTG	10	2.4484
sg_hHMMR_KO5	CCTGTAGAAGAACACGAATC	809	198.076
sg_hHYAL2_KO1	CTTCCGGCAGAATCGAAGCG	52	12.7317
sg_hHYAL2_KO2	GGAGCACTACATTCGGACAC	1825	446.833
sg_hHYAL2_KO3	CAGGTAGACAGACGGGAAGA	218	53.3751
sg_hHYAL2_KO4	TGCGTTATGTCAAGGCAGTG	1064	260.51
sg_hHYAL2_KO5	CCGGTTATCACGCCAGCTAG	2103	514.898
sg_hICAM1_KO1	TGACGTGTGCAGTAATACTG	1319	322.944
sg_hICAM1_KO2	CTGGTGAGGAGAGATCACCA	857	209.828
sg_hICAM1_KO3	TGCAGGGACTCCAGAACGGG	738	180.692
sg_hICAM1_KO4	CGGGCTGTTCCCAGTCTCGG	1428	349.631
sg_hICAM1_KO5	CGAAGCCAGAGGTCTCAGAA	624	152.78
sg_hICAM2_KO1	AGGTATTCGAGGTACACGTG	79	19.3424
sg_hICAM2_KO2	CTCAAACATCTCCCATGACA	3151	771.491
sg_hICAM2_KO3	CTCACGGTACACGCTGACGT	1115	272.997
sg_hICAM2_KO4	CACTTCAGGCTGGTTACAGG	605	148.128
sg_hICAM2_KO5	GCACTATGAGACCTTCGGGA	1419	347.428
sg_hICAM4_KO1	CCGGGAACACCTGCGTCACG	2522	617.486
sg_hICAM4_KO2	GGCTCCAAAATCACGCTGTG	3663	896.849
sg_hICAM4_KO3	AGCTGGTAAGACACCCAACC	2433	595.696
sg_hICAM4_KO4	GGTCACGAGGCAGTGCGCGA	4117	1008.01
sg_hICAM4_KO5	GCGCGAGAGGGCTACCCTTG	1311	320.985
sg_hICAM5_KO1	CAAGGACGTAACGCTAACGG	1419	347.428
sg_hICAM5_KO2	CAGTCCGAATCGTCTAGCCG	1825	446.833
sg_hICAM5_KO3	GGCGCACACTACAGGCGCGT	1299	318.047
sg_hICAM5_KO4	CTGCCCCAGCAATTGGACAT	2197	537.913
sg_hICAM5_KO5	CCAGGGTCTACCTCGCACTG	1069	261.734
sg_hICOSLG_KO1	CGTTGAGGTTACACTGCATG	1996	488.701
sg_hICOSLG_KO2	CTGCAGCAGAACCTGACTGT	2097	513.429
sg_hICOSLG_KO3	CATCCATAAACGGCTACCCC	2276	557.256
sg_hICOSLG_KO4	GGTGACGTTGAACAAGCGCA	2339	572.681
sg_hICOSLG_KO5	ACCGTCTTCTTGAACATGCG	2122	519.55
sg_hIFITM1_KO1	TGATCACGGTGGACCTTGGA	628	153.759
sg_hIFITM1_KO2	GCACAAGGAGGAACATGAGG	1958	479.397
sg_hIFITM1_KO3	AGCATTCGCCTACTCCGTGA	1607	393.458
sg_hIFITM1_KO4	ACAGCACCAGTTCAAGAAGA	54	13.2214
sg_hIFITM1_KO5	GATGGTTGGCGACGTGACCG	1778	435.325
sg_hIFNGR1_KO1	GCCGCGAACGACGGTACCTG	1578	386.357
sg_hIFNGR1_KO2	TGTGAGAATGAACGGAAGTG	445	108.954
sg_hIFNGR1_KO3	GGAGTACCAGATCATGCCAC	1576	385.868
sg_hIFNGR1_KO4	TTTCTGATATCCAGTTTAGG	43	10.5281
sg_hIFNGR1_KO5	AGAAGGAGTCTTACATGTGT	8	1.95872
sg_hIGDCC4_KO1	TTTCAGACATGCCTATCCAG	992	242.881
sg_hIGDCC4_KO2	CTACAAACTATATTGGCGGG	202	49.4577
sg_hIGDCC4_KO3	ATGGCTTCAAGCCGCCAATG	2550	624.342
sg_hIGDCC4_KO4	ACGCCACCCTGATGTCCGAA	4642	1136.55
sg_hIGDCC4_KO5	GAGCTGGCAGCCCTTCAATG	2587	633.401
sg_hIGF1R_KO1	GGAGAACGACCATATCCGTG	1074	262.958
sg_hIGF1R_KO2	TTCCGAAATTTACCGCATGG	2211	541.341
sg_hIGF1R_KO3	ATTTGCTCATTAACATCCGA	308	75.4107
sg_hIGF1R_KO4	TGTGGGGAATAAGCCCCCAA	155	37.9502
sg_hIGF1R_KO5	GGTACAATGTGAAAGGCCGA	1191	291.604
sg_hIGF2R_KO1	GCTCAAAGATCCATTCGCCG	9	2.20356
sg_hIGF2R_KO2	TTCTGTCTTAGACAGCACAC	99	24.2392
sg_hIGF2R_KO3	ACTCAGGGGAACATGTCACG	1074	262.958
sg_hIGF2R_KO4	TAATCCACTCAATTTCATAG	124	30.3602
sg_hIGF2R_KO5	GGACAGACCAGGATTAGCGT	1865	456.626
sg_hIGLON5_KO1	GAGATCTCTGACATCCAGCG	3215	787.16
sg_hIGLON5_KO2	AGGGCTCACCGTGGACAATG	3709	908.111
sg_hIGLON5_KO3	CGACGAGCACGTGACCCGCG	161	39.4192
sg_hIGLON5_KO4	GTTCTCCATCCTCATCACCG	1631	399.334
sg_hIGLON5_KO5	GTCACCTGGAGACAGCTCCG	412	100.874
sg_hIGSF1_KO1	AGGATGTTAACATTACACCC	1	0.24484
sg_hIGSF1_KO2	CTACCACTGCCATTCATGGG	3104	759.983
sg_hIGSF1_KO3	TACGCGATAGCTGCAACTGT	2509	614.303
sg_hIGSF1_KO4	GGAGCAATTGAAAGTCACTC	1047	256.347
sg_hIGSF1_KO5	GATGCCATCACACAACACTG	3558	871.14
sg_hIGSF3_KO1	GTAAGTACCGTATTCAAAGG	3306	809.441
sg_hIGSF3_KO2	CCAGGGCGAATTCTACTGCG	432	105.771
sg_hIGSF3_KO3	GCGAGAGAAAACCGTGACCG	2204	539.627
sg_hIGSF3_KO4	ACCGCCATGTCACCGACACG	2753	674.044
sg_hIGSF3_KO5	CAACACCTGGACGCGACTGG	1666	407.903
sg_hIGSF5_KO1	ATGACCGCTTCACCTCTCAG	1335	326.861
sg_hIGSF5_KO2	GCGACTACAAGATTAACACT	666	163.063
sg_hIGSF5_KO3	ATGTGGAGCCCAGTGATTCG	2237	547.707
sg_hIGSF5_KO4	CAAAGTCCCATTGCTCTGTG	1363	333.717
sg_hIGSF5_KO5	CAAAATGCAAGAGTCCTGAA	371	90.8356
sg_hIGSF8_KO1	TGAACGTCGGATCGGCCCAG	2448	599.368
sg_hIGSF8_KO2	CTCGGGCACAGATCGCCCAA	1953	478.172
sg_hIGSF8_KO3	CGGTACCGCATGGTAGTAGG	304	74.4313
sg_hIGSF8_KO4	GAGGCCCCAGATACTGCACT	278	68.0655
sg_hIGSF8_KO5	AACATACCGGCTACGGCTAG	1570	384.399
sg_hIL12RB1_KO1	CCGGGCTGGCCAATACATGG	1773	434.101
sg_hIL12RB1_KO2	GGACAGGACCGTAGACCACA	3802	930.881
sg_hIL12RB1_KO3	AGGAATTCCAGCTCCGACGA	2211	541.341
sg_hIL12RB1_KO4	CTCGGGTGCTGCCTACAACG	1616	395.661
sg_hIL12RB1_KO5	CTAGGGACCTGAGATGCTAT	874	213.99
sg_hIL15RA_KO1	GCGTGTTCCACGGACATGGG	7757	1899.22
sg_hIL15RA_KO2	GCCACCCTCCACAGTAACGA	4240	1038.12
sg_hIL15RA_KO3	AGCAGTCATGAGTCCTCCCA	1404	343.755
sg_hIL15RA_KO4	ACTAATGCATTTGAGACTGG	262	64.1481
sg_hIL15RA_KO5	TCCCAGCTCAAACAACACAG	3338	817.276
sg_hIL17RA_KO1	CTGTCCATGAGCGGGTACCG	1371	335.676
sg_hIL17RA_KO2	ATGAACCAGTACACCCACAG	505	123.644
sg_hIL17RA_KO3	GTGTGACGTTGGATCGCTGG	4264	1044
sg_hIL17RA_KO4	GCTGTGTTCTTACCCGCCTG	1489	364.567
sg_hIL17RA_KO5	ACAAGGAGACCTGTTCCCCG	1223	299.439
sg_hIL17RB_KO1	TGTGAGGTGCAATTACACAG	320	78.3488
sg_hIL17RB_KO2	TTACAACTAGTGTTGCAACA	1	0.24484
sg_hIL17RB_KO3	TCAACTCACAGGAAGCCTGT	830	203.217
sg_hIL17RB_KO4	CAGGGATCTATCTAATGTGG	208	50.9267
sg_hIL17RB_KO5	GAACACAGTCTATTTCATTG	177	43.3367
sg_hIL1RAP_KO1	GTGTCAAACCGACTATCACT	2859	699.997
sg_hIL1RAP_KO2	TCTGATGGATTCTCGCAATG	1417	346.938
sg_hIL1RAP_KO3	ACTGGGGACTAGACACCATG	1446	354.039
sg_hIL1RAP_KO4	AATCACCACTAGCAGGACTG	2052	502.412
sg_hIL1RAP_KO5	CCTTACTAATGCGGTTCTCG	882	215.949
sg_hIL1RL1_KO1	TCTTCAAGGATCAAGGTACA	120	29.3808
sg_hIL1RL1_KO2	AGGAAAACCTAGTTACACCG	276	67.5758
sg_hIL1RL1_KO3	GGCACACCGTAAGACTAAGT	481	117.768
sg_hIL1RL1_KO4	TGAACCAAGAATTCAACAAG	188	46.0299
sg_hIL1RL1_KO5	ATTATAGTGTGACGGCGACC	1183	289.646
sg_hIL1RL2_KO1	AAGCCATACTGACACACTCA	658	161.105
sg_hIL1RL2_KO2	CTGAGTCCCCCCATTCCATG	2125	520.285
sg_hIL1RL2_KO3	ATGCTGTGGACACTCCAGCG	369	90.3459
sg_hIL1RL2_KO4	AATCCAAACGAATCAGAGAA	190	46.5196
sg_hIL1RL2_KO5	ATTGCAGTCCACAATCAGAG	638	156.208
sg_hIL27RA_KO1	CCTCGGAAAAGTCCACGTCA	1975	483.559
sg_hIL27RA_KO2	CGGTCACAGTGATTCGATAG	3827	937.002
sg_hIL27RA_KO3	TTGTAGCTCACCTGCACACA	1468	359.425
sg_hIL27RA_KO4	CCACTACCGAAGATGTCAGG	1240	303.602
sg_hIL27RA_KO5	GAGCAGTTCAAGTCGCCCAA	4365	1068.73
sg_hIL2RG_KO1	GGTGCAGTACCGGACTGACT	1624	397.62
sg_hIL2RG_KO2	CATACCAATAATGCAGAGTG	127	31.0947
sg_hIL2RG_KO3	AGCCGCTTTAACCCACTCTG	6955	1702.86
sg_hIL2RG_KO4	CTGCCCATCCACACTAGGCA	1376	336.9
sg_hIL2RG_KO5	CATATCTCCAGTGATCCCCT	1256	307.519
sg_hIL5RA_KO1	TGTGTAACCATCCTCCACAA	606	148.373
sg_hIL5RA_KO2	GGTCTTACCAATGGCGTGAA	1960	479.886
sg_hIL5RA_KO3	TGGGGAGAAATATCGCATGC	1569	384.154
sg_hIL5RA_KO4	AAAATACTGCGTGTCCTCAG	801	196.117
sg_hIL5RA_KO5	TTAATGGTGAAATTGACAGG	147	35.9915
sg_hIL6ST_KO1	TCTTAAATAGGTGCGATGCA	518	126.827
sg_hIL6ST_KO2	TGAGTTGCATTGTGAACGAG	1095	268.1
sg_hIL6ST_KO3	ATCTGATGTAACCTTCCCAA	258	63.1687
sg_hIL6ST_KO4	AGTTCTGTAGCCTTGAGTAT	428	104.791
sg_hIL6ST_KO5	CACATTGTACATGGTACGAA	463	113.361
sg_hINSR_KO1	GGAATTCATCGTGTACCCGG	360	88.1424
sg_hINSR_KO2	ACACCAGAGCGTAGGATCGG	933	228.436
sg_hINSR_KO3	TTATCGGCGATATGGTGATG	910	222.804
sg_hINSR_KO4	GAATCTTCAGACTCGAATGG	699	171.143
sg_hINSR_KO5	TAGACATTGACCCACCCCTG	2759	675.513
sg_hISLR_KO1	CAGGCTCAGTGTAGTCACAT	861	210.807
sg_hISLR_KO2	CATCGTGTGGCTCAAGACAT	1780	435.815
sg_hISLR_KO3	TGAGCAATTGGAGGGCACTG	1277	312.661
sg_hISLR_KO4	GGCGTACCCTTGAGCACATG	1362	333.472
sg_hISLR_KO5	GGCACACAATGAGATCCGCA	2199	538.403
sg_hITFG1_KO1	GATAACAAGTGTAGTCCCTG	169	41.3779
sg_hITFG1_KO2	AAAACCTCAAAATATGATGG	42	10.2833
sg_hITFG1_KO3	CAGCCACAGATACTATTAGG	528	129.275
sg_hITFG1_KO4	GAGGTCCCCGAAAGCCGCAA	3798	929.902
sg_hITFG1_KO5	TAATAATGCAAGCTGTGAAG	8	1.95872
sg_hITGA1_KO1	TGGCCTGTATGATTGTACCG	2066	505.839
sg_hITGA1_KO2	TGCAACAAGTACCTCTTCGG	829	202.972
sg_hITGA1_KO3	ACAGCGTATTCCATCAGGTG	1341	328.33
sg_hITGA1_KO4	ATTCTTGGCAGCTATAACCG	794	194.403
sg_hITGA1_KO5	GGTAGATCCAACTTTACACA	86	21.0562
sg_hITGA10_KO1	AGGTCTGAACTTCAGACCAG	1	0.24484
sg_hITGA10_KO2	ACTTCGGCCAAAGTAGCTGA	623	152.535
sg_hITGA10_KO3	GCTCCTCGATTTAGACATCG	1344	329.065
sg_hITGA10_KO4	AGGGTTCAGTCAGTCCCATG	2330	570.477
sg_hITGA10_KO5	CCAGCGACCAGGAGTACGGG	3178	778.101
sg_hITGA11_KO1	ATGAGAGGCGGTATACACCG	475	116.299
sg_hITGA11_KO2	TGGGCTACTACAACCGCAGG	2511	614.793
sg_hITGA11_KO3	CTTTGGGAGTGAAATCACCT	905	221.58
sg_hITGA11_KO4	CAGAATCACAGCGTTGCCAA	2202	539.138
sg_hITGA11_KO5	ACTCTTTCAGGTAGGACTCG	490	119.972
sg_hITGA2B_KO1	GGCTGTCACTGACGTCAACG	2930	717.381
sg_hITGA2B_KO2	ATCCCCGTCGAACTCGCCCA	4997	1223.47
sg_hITGA2B_KO3	ATGTCTATAGACCTGATCGT	1	0.24484
sg_hITGA2B_KO4	TGGGCGGTAGGGACACATTG	1308	320.251
sg_hITGA2B_KO5	TCCACAAGGACAGCCATGGG	1377	337.145
sg_hITGA3_KO1	ACGGCACCGACATATGGGCG	1529	374.36
sg_hITGA3_KO2	TGATGGGGCGGAGTTTGTCA	2945	721.054
sg_hITGA3_KO3	CCTTCGGCTATTCCCTCAGT	529	129.52
sg_hITGA3_KO4	GTGGGCAAGTGCTACGTGCG	583	142.742
sg_hITGA3_KO5	GTACACAGCACCAGTCCGGT	909	222.56
sg_hITGA4_KO1	AGTTCTGTTCGTAAATCAGG	278	68.0655
sg_hITGA4_KO2	CTCACCATCGGTTCGCCCCG	613	150.087
sg_hITGA4_KO3	CTTCGTTTACTGATGACATG	322	78.8385
sg_hITGA4_KO4	ATCATCTCCAGCATTAAACA	685	167.715
sg_hITGA4_KO5	CATACTACCGAAGTAGTCGG	30	7.3452
sg_hITGA5_KO1	TGGATCGGACCCCTGACGGG	1727	422.839
sg_hITGA5_KO2	AGGCACTAGCGGACACGATG	2420	592.513
sg_hITGA5_KO3	GTCTTACATAGCCGTAAGTG	255	62.4342
sg_hITGA5_KO4	AATTCGGGTGAAGTTATCTG	143	35.0121
sg_hITGA5_KO5	AGAGATGAAGATCTACCTCA	1	0.24484
sg_hITGA6_KO1	TTTCCAGTTATAAGTACCCG	73	17.8733
sg_hITGA6_KO2	GCACTGGCAACTGCAGCCCG	732	179.223
sg_hITGA6_KO3	GGAGCTCCGTATGATGACTT	1885	461.523
sg_hITGA6_KO4	AGATGGCGATGACGCCCATG	904	221.335
sg_hITGA6_KO5	TTGAAGGATTATAACCAGCG	21	5.14164
sg_hITGA7_KO1	TACAGAGTGGACATCGACCA	1697	415.493
sg_hITGA7_KO2	CGGCTCAGGAACGTCACACG	5215	1276.84
sg_hITGA7_KO3	TTGGCGCTCAAAGAAGTAGG	974	238.474
sg_hITGA7_KO4	CTGTACCCGGGTCAGCGACA	880	215.459
sg_hITGA7_KO5	GGAAAGTCTTCATCTACCAT	363	88.8769
sg_hITGA8_KO1	GTTAACATCTGATACGACAA	77	18.8527
sg_hITGA8_KO2	ATAGACAAGAATGATTACCC	8	1.95872
sg_hITGA8_KO3	GGTAGTGCTATGGCACACTT	158	38.6847
sg_hITGA8_KO4	TCGAGTTCAAATCCAATCAG	1191	291.604
sg_hITGA8_KO5	CGGGTCGGGCGACTTACGTG	1989	486.987
sg_hITGA9_KO1	AGCAAGGCCTGTCATTACGG	922	225.742
sg_hITGA9_KO2	GTACTGAGGGACTATCCCAC	403	98.6705
sg_hITGA9_KO3	CAGGTCAACTGCGCACAAGG	1637	400.803
sg_hITGA9_KO4	GTATAAGAAGAAGTACGGAG	1	0.24484
sg_hITGA9_KO5	GGTCAGGGTTGGTGTGAACA	2501	612.345
sg_hITGAV_KO1	GGAATTGATAGCGTATCTGC	200	48.968
sg_hITGAV_KO2	AGGCAATAGAGATTATGCCA	1	0.24484
sg_hITGAV_KO3	GCCTTAACAATCAATGTCAG	351	85.9388
sg_hITGAV_KO4	TCCTGGTCCAGATCTCCCAA	4070	996.499
sg_hITGAV_KO5	ATAATAACCAATTAGCAACT	1	0.24484
sg_hITGB1_KO1	TAGGCCTCTGGGCTTTACGG	601	147.149
sg_hITGB1_KO2	GAACGGGGTGAATGGAACAG	291	71.2484
sg_hITGB1_KO3	TTGGCTGGAGGAATGTTACA	917	224.518
sg_hITGB1_KO4	AATGTAACCAACCGTAGCAA	240	58.7616
sg_hITGB1_KO5	AATGTTCCTACTGCTGACTT	573	140.293
sg_hITGB3_KO1	AGAATTTCTCCATCCAAGTG	20	4.8968
sg_hITGB3_KO2	GGGACTCAAGATTGGAGACA	228	55.8235
sg_hITGB3_KO3	GGAGGGACTTACTCATAGCA	692	169.429
sg_hITGB3_KO4	GCATTGTCCAGCCTAATGAC	666	163.063
sg_hITGB3_KO5	CATGGACAGAACCCCAACTG	1827	447.323
sg_hITGB4_KO1	CTGCGAGATCAACTACTCGG	1959	479.641
sg_hITGB4_KO2	CTACTCCTATAGCTACTACG	3	0.73452
sg_hITGB4_KO3	TTCAACGGAGACTTCGTGTG	1200	293.808
sg_hITGB4_KO4	CCCAGATTGACACCACCCTG	826	202.238
sg_hITGB4_KO5	TGGCAAGCCAATGGGGTACA	860	210.562
sg_hITGB5_KO1	CTTTCTCCTACACGGCACCG	2367	579.536
sg_hITGB5_KO2	CCTGATACCTGGAACAACGG	660	161.594
sg_hITGB5_KO3	ATGAGGAAGTTCGGAAACAG	522	127.806
sg_hITGB5_KO4	GTCACCTACAACTGCACGTG	3717	910.07
sg_hITGB5_KO5	CGTCATTCAGATGACACCAC	280	68.5552
sg_hITGB6_KO1	TCCTCGCCACACTCACAGCG	5128	1255.54
sg_hITGB6_KO2	GCTAATATTGACACACCCGA	254	62.1893
sg_hITGB6_KO3	ACACACCAAGACAGTTGACA	1822	446.098
sg_hITGB6_KO4	TGTTGTAACTAAAGGAACTG	2	0.48968
sg_hITGB6_KO5	TGAGCACACCAGGCACACTG	1693	414.514
sg_hITGB7_KO1	CCACGTCCGAATCAACCAGA	3482	852.533
sg_hITGB7_KO2	AGCACTCACAGAGCCGACCT	5358	1311.85
sg_hITGB7_KO3	CCGGGTATCCCTCAGCACGA	1611	394.437
sg_hITGB7_KO4	GGGACGCACAAGCCTTCGAG	1450	355.018
sg_hITGB7_KO5	AGAGTGTTCAAGGGTCACGG	358	87.6527
sg_hITGB8_KO1	AGCACATGGATGTATCCATG	1	0.24484
sg_hITGB8_KO2	CTATGTCAAATCGACAACCA	364	89.1217
sg_hITGB8_KO3	TTACCGCCATCTGTCCAGAT	2403	588.35
sg_hITGB8_KO4	TCATATCGGATGGCGAAAAG	899	220.111
sg_hITGB8_KO5	TCTAGATAAATCGTTTCCAA	127	31.0947
sg_hJAG1_KO1	ATGGGCCCCGAATGTAACAG	3903	955.61
sg_hJAG1_KO2	TGACTCTTGCACTTCCCGTG	1767	432.632
sg_hJAG1_KO3	AGCTGTAAGGAGACCTCCCT	750	183.63
sg_hJAG1_KO4	CGCGGGACTGATACTCCTTG	3665	897.338
sg_hJAG1_KO5	AGTGACCCCCATTCAAACAG	1258	308.009
sg_hJAM2_KO1	ATGTGACAAGAAGTGATGCG	690	168.94
sg_hJAM2_KO2	ATCCAGCTCCTGAATACACA	893	218.642
sg_hJAM2_KO3	GTCACAGCAGTAGAGTACCA	1287	315.109
sg_hJAM2_KO4	TTCTGCTCTGAGTGGAACTG	444	108.709
sg_hJAM2_KO5	GGAAGAGGATACAGTCACTC	773	189.261
sg_hJAM3_KO1	CTCAGCCCTTTATCGCTGTG	771	188.772
sg_hJAM3_KO2	GTGATCGAGTTAACTGTGCA	2190	536.199
sg_hJAM3_KO3	CAATGATGTACCACTGCCCA	1721	421.37
sg_hJAM3_KO4	ATCCAGCAATCGAACCCCAG	3275	801.851
sg_hJAM3_KO5	GTTGTCAAAAAACACATATG	114	27.9118
sg_hJAML_KO1	AGAAGTGAAACACGTGACCA	642	157.187
sg_hJAML_KO2	AGAACCGCGTACACTTGATG	1262	308.988
sg_hJAML_KO3	TCAGAGCTGAATCACCCACA	1678	410.841
sg_hJAML_KO4	CTGTGAAATCCGCCTCAAAG	3305	809.196
sg_hJAML_KO5	GCATGATGGAACCGTCATTG	936	229.17
sg_hKCNA3_KO1	TGGGCACGTTGACCGGCCGG	1035	253.409
sg_hKCNA3_KO2	GCTGGTGAACCACGGCTACG	902	220.846
sg_hKCNA3_KO3	TGGCGCTGGAAGTCGCGGCG	81	19.832
sg_hKCNA3_KO4	CATGAACCTGATCGACATTG	2306	564.601
sg_hKCNA3_KO5	CAGCCGGCAACAGCACGTCG	1539	376.809
sg_hKDR_KO1	CCAATCACACAATTAAAGCG	207	50.6819
sg_hKDR_KO2	TAATGTACACGACTCCATGT	1365	334.207
sg_hKDR_KO3	CAAGAACTGAACTAAATGTG	55	13.4662
sg_hKDR_KO4	CAGCCTCTGCCAATCCATGT	3174	777.122
sg_hKDR_KO5	CATTATTCTAGTAGGCACGG	122	29.8705
sg_hKEL_KO1	GCAGGACAACCAGTCGATGG	2388	584.678
sg_hKEL_KO2	AACAAACAAAGCCGCCAGCG	1570	384.399
sg_hKEL_KO3	AACACACAGATGTCTCACAG	1150	281.566
sg_hKEL_KO4	CCTGGACAGTCAATTCCAGG	40	9.7936
sg_hKEL_KO5	TGGGTCTCCTCATTCATCCA	1514	370.688
sg_hKIAA1324L_KO1	TAGACGGTTCATCAATGACA	95	23.2598
sg_hKIAA1324L_KO2	GGCACATTCAGCAACAAACC	2758	675.269
sg_hKIAA1324L_KO3	TGGAGATCATATCCAGAGTG	18	4.40712
sg_hKIAA1324L_KO4	GATTCTATGTAGTTTCCACG	21	5.14164
sg_hKIAA1324L_KO5	AGACACAGATAATGTACAAG	16	3.91744
sg_hKIRREL1_KO1	CACTCCGATTCGAGGCACGA	3076	753.128
sg_hKIRREL1_KO2	AATAAGCAGTTGGCTCACGG	2269	555.542
sg_hKIRREL1_KO3	ACAGTGGAGAGGACCAACTC	1685	412.555
sg_hKIRREL1_KO4	TTGGGGTCAACTACAATCCG	1559	381.705
sg_hKIRREL1_KO5	TTGTCTCATAGCGACTCTCG	845	206.89
sg_hKIRREL2_KO1	CACCGACGGAAGACGCAGTG	289	70.7587
sg_hKIRREL2_KO2	CCTGACATGTCGGAGCCGTG	1800	440.712
sg_hKIRREL2_KO3	GCACATCCAGCGCAGTACTG	2383	583.454
sg_hKIRREL2_KO4	CCACTGAACTAGCCCCCAGT	1301	318.537
sg_hKIRREL2_KO5	TCATCCCAAGACCAGACCTG	4128	1010.7
sg_hKIRREL3_KO1	GAACGAAGCCATCGTATTCG	111	27.1772
sg_hKIRREL3_KO2	ACCAACAAAGCCATCCCCGG	3651	893.911
sg_hKIRREL3_KO3	CTTTCGCAACCAGATGATGG	913	223.539
sg_hKIRREL3_KO4	GCACCACCTGAAGATCCTGA	1356	332.003
sg_hKIRREL3_KO5	CACAGTAGACGTCAACCGTG	1278	312.905
sg_hKISS1R_KO1	GGAACACCGTCACGTACCAG	1964	480.866
sg_hKISS1R_KO2	CAGGAGGAAGGTCACGTCCG	935	228.925
sg_hKISS1R_KO3	GCTCGTGCCGCTCTTCTTCG	5023	1229.83
sg_hKISS1R_KO4	CAGTGCGAAGGCGCGCTCCA	1463	358.201
sg_hKISS1R_KO5	CACCTGCAGGGCGCTATCGG	2933	718.116
sg_hKITLG_KO1	TCATTGTTGGATAAGCGAGA	761	186.323
sg_hKITLG_KO2	TCTTCAGGAGTAAAGAGCCT	592	144.945
sg_hKITLG_KO3	TTTCTTTCACGCACTCCACA	2718	665.475
sg_hKITLG_KO4	ATCTGAAACTAGTGATTGTG	620	151.801
sg_hKITLG_KO5	ATCCTCTCGTCAAAACTGAA	498	121.93
sg_hKLRC1_KO1	TGAACAGGAAATAACCTATG	12	2.93808
sg_hKLRC1_KO2	AACAACTATCGTTACCACAG	61	14.9352
sg_hKLRC1_KO3	CTGAATACAAGAACTCAGAA	1	0.24484
sg_hKLRC1_KO4	GACAAAACCTATCACTGCAA	1143	279.852
sg_hKLRC1_KO5	ATCTGCCCCCAAACCCAAAG	2914	713.464
sg_hKLRC2_KO1	CCGAATACAAGAACGCAGAA	1675	410.107
sg_hKLRC2_KO2	AATCCTTCCCTGAATCATCA	509	124.624
sg_hKLRC2_KO3	TCCAGAGAAGCTCACTGCCG	954	233.577
sg_hKLRC2_KO4	AGGACCCAAAGCGGCAGCAA	2863	700.977
sg_hKLRC2_KO5	ACTGGAGTTCTTCGAAGTAC	36	8.81424
sg_hKLRG1_KO1	GATTGTCCGTTATCACAAGG	390	95.4876
sg_hKLRG1_KO2	TGAGTGTGCTGCTATACCAG	725	177.509
sg_hKLRG1_KO3	GGTTACCATATTTCATCCAG	23	5.63132
sg_hKLRG1_KO4	GCCCCAAAGCTATTGCCACA	2962	725.216
sg_hKLRG1_KO5	TTCCATGTTAGAGTTGCCTA	346	84.7146
sg_hL1CAM_KO1	GCATGCGTACTATGTCACCG	1324	324.168
sg_hL1CAM_KO2	GAGTAGCCGATAGTGACCTG	1757	430.184
sg_hL1CAM_KO3	TGCGGACAATCAGACGTACA	1186	290.38
sg_hL1CAM_KO4	CTTGGGGACAGTGACAAGTG	830	203.217
sg_hL1CAM_KO5	CAAGCCTCTTACTCTCAATG	227	55.5787
sg_hLAG3_KO1	GTTCCGGAACCAATGCACAG	921	225.498
sg_hLAG3_KO2	GGGAGTTACCCAGAACAGTG	527	129.031
sg_hLAG3_KO3	GCTCACATCCTCTAGTCGAA	2433	595.696
sg_hLAG3_KO4	GCGGTCCCTGAGGTGCACCG	1493	365.546
sg_hLAG3_KO5	CTCAGCACCGTGTAGCGGCG	203	49.7025
sg_hLAIR1_KO1	TCATTGTGACTGTTGTCCGA	2794	684.083
sg_hLAIR1_KO2	CAGGCACCGTGATCCCCCTG	1755	429.694
sg_hLAIR1_KO3	GCATCTGTATATTCTCATCG	184	45.0505
sg_hLAIR1_KO4	ACTCTGCTCAGACCATTTAG	1121	274.466
sg_hLAIR1_KO5	CTTCTCTTACTGAGTCAATG	70	17.1388
sg_hLAIR2_KO1	CAGGCACTGTGATCTCCCCG	2233	546.728
sg_hLAIR2_KO2	ATAGAGGCAGCGATAAAGCC	1071	262.224
sg_hLAIR2_KO3	CATGTGACTTTCATGTGCCG	3148	770.756
sg_hLAIR2_KO4	ACTTGGTCCATCTGAGTCAG	835	204.441
sg_hLAIR2_KO5	CTCTATCCTCCCTCTCCAGG	2900	710.036
sg_hLAMA2_KO1	GATGAGAAACATGCTCGACG	1084	265.406
sg_hLAMA2_KO2	ATTACATTGACATGGAACAC	1	0.24484
sg_hLAMA2_KO3	AAAAGGACTGATCCGGACGT	1124	275.2
sg_hLAMA2_KO4	CAGAACTGTAAGGATCACAC	364	89.1217
sg_hLAMA2_KO5	TTGGAAGTTGAAATAGCCGT	152	37.2157
sg_hLAMA3_KO1	TGTGGTCGAGTATTCCACGG	302	73.9417
sg_hLAMA3_KO2	GAGATCCAACTGTCACTCGG	980	239.943
sg_hLAMA3_KO3	GAGCGGCAGGTATCACATCG	1925	471.317
sg_hLAMA3_KO4	CCAGTGCCGAGAGCATGTCG	241	59.0064
sg_hLAMA3_KO5	TGCAGCGTGGGAATCCGTAG	4436	1086.11
sg_hLAMA4_KO1	CAGATGAGGCTTACGAACGT	2364	578.802
sg_hLAMA4_KO2	AGTTCTGAAAGAGTTAGACG	4	0.97936
sg_hLAMA4_KO3	TTATATCGGAGATTCCATCA	29	7.10036
sg_hLAMA4_KO4	GTTAGCAGCGCTCTCCATCG	2350	575.374
sg_hLAMA4_KO5	GCAGTCTAGACTGATCACCG	608	148.863
sg_hLAMP1_KO1	GTGAACTACGACACCAAGAG	526	128.786
sg_hLAMP1_KO2	GTGGACAAGTACAACGTGAG	636	155.718
sg_hLAMP1_KO3	CAAAAGCAATCACGAGACTG	1028	251.695
sg_hLAMP1_KO4	AGACACGCTGTGAACAAGAC	1900	465.196
sg_hLAMP1_KO5	CTGCTGACGCACAATGCATG	338	82.7559
sg_hLAMP3_KO1	GATTGTTCAAGACAAGGAGT	6	1.46904
sg_hLAMP3_KO2	CAGCCCAATTACCTACACCC	3102	759.493
sg_hLAMP3_KO3	TCATATCACCTTTCAAACAG	114	27.9118
sg_hLAMP3_KO4	TGACGATGGCTGAGGTGCAA	2782	681.145
sg_hLAMP3_KO5	CAACCGTCAGCCACACAACT	6633	1624.02
sg_hLDLR_KO1	GACAACGGCTCAGACGAGCA	2137	523.223
sg_hLDLR_KO2	CTGCAAGGACAAATCTGACG	2695	659.844
sg_hLDLR_KO3	CTTAAGGTCATTGCAGACGT	1209	296.011
sg_hLDLR_KO4	CCAGCTGGACCCCCACACGA	6469	1583.87
sg_hLDLR_KO5	CTCACAGTGACACTCTGCGA	1498	366.77
sg_hLEPR_KO1	TCATAGGTAAACTTTCCTCG	17	4.16228
sg_hLEPR_KO2	AAGTATACTGTCTACTAGCA	1	0.24484
sg_hLEPR_KO3	TATTATCTGGCTACACAATG	6	1.46904
sg_hLEPR_KO4	GAACCTAAGTTTAATTCAAG	1	0.24484
sg_hLEPR_KO5	ACACGAAATTCACTTTCCTG	921	225.498
sg_hLIFR_KO1	TACCTAAAGTGGAACGACAG	255	62.4342
sg_hLIFR_KO2	TGTATCGTGTTCATCAGATG	459	112.382
sg_hLIFR_KO3	AAGTGTAGCTTGTAGCACGT	294	71.9829
sg_hLIFR_KO4	TAACTAACAATTTGCAAGTG	64	15.6698
sg_hLIFR_KO5	TTAAGTGGTGTAACTCGTCT	270	66.1068
sg_hLILRB1_KO1	ACGTTGATCTTAGACGCCAT	2579	631.442
sg_hLILRB1_KO2	GAGACCCTGACTCTGCAGTG	466	114.095
sg_hLILRB1_KO3	ATTCCCTCCTGAGTTCACCA	1708	418.187
sg_hLILRB1_KO4	ACTCGAACTCTCCCTATGAG	1292	316.333
sg_hLILRB1_KO5	GTGACCCTCAGGTGTCAGGG	2349	575.129
sg_hLPAR5_KO1	CAGAGGGCTAGCGCGTTGAG	1331	325.882
sg_hLPAR5_KO2	CGAAGCATAGGCGCACCTCG	1333	326.372
sg_hLPAR5_KO3	CTTCCTGATGCTCATCAACG	1839	450.261
sg_hLPAR5_KO4	GGGCCGAGTCTTCTGGACGC	1199	293.563
sg_hLPAR5_KO5	GAGCGTGTACATGTGTAACC	1054	258.061
sg_hLRFN3_KO1	CCTGGGCAACGTCAACACGT	4170	1020.98
sg_hLRFN3_KO2	GGTGACACCCAACGCACACG	389	95.2427
sg_hLRFN3_KO3	GCATCAGGATCCCCGTCCCG	1200	293.808
sg_hLRFN3_KO4	CCTGGGCACAGCACGCTTAG	3883	950.713
sg_hLRFN3_KO5	GCGGAACACCATCCGCCACG	330	80.7972
sg_hLRP1_KO1	CGATGCGCCGGATTTCATGG	5620	1376
sg_hLRP1_KO2	CCTGGGAGATCACCACGTAG	741	181.426
sg_hLRP1_KO3	GATGACGGTCTCACGCTCGA	2487	608.917
sg_hLRP1_KO4	GACCCGCAAGACTTTAATCG	2278	557.745
sg_hLRP1_KO5	GCGCTCGGGGACGCACACGT	854	209.093
sg_hLRRC15_KO1	GCTGTCGCGCATCACGCCTG	1998	489.19
sg_hLRRC15_KO2	AGATGAAGCTGATCTGATTG	595	145.68
sg_hLRRC15_KO3	CAGGCTCACGGATATCCCCA	2084	510.246
sg_hLRRC15_KO4	AGAGTAAGACGGTTGAGCTG	1346	329.555
sg_hLRRC15_KO5	GGTGGTCGAAGGCTCCGTCA	1718	420.635
sg_hLRRC25_KO1	GCGGAGGACACGGTGCACGA	1009	247.043
sg_hLRRC25_KO2	GCCCCATCCACACGAGACAA	5799	1419.83
sg_hLRRC25_KO3	GAGACTCTGGCGATGCCGAG	337	82.5111
sg_hLRRC25_KO4	GCCACTGAAATTCAGGCACG	1491	365.056
sg_hLRRC25_KO5	CACTGCCCCGATAGTTGCAG	945	231.374
sg_hLRRC32_KO1	GGGCATTGTGGCTTAAGTCA	3039	744.069
sg_hLRRC32_KO2	CTGGTTCCCAGATAGATCAA	237	58.0271
sg_hLRRC32_KO3	CCTGCATACCCTCTCACTGG	3836	939.206
sg_hLRRC32_KO4	AGATTGGCAAAGGTGTATGG	1949	477.193
sg_hLRRC32_KO5	GGCATCCACGCACCTTCCGA	3857	944.348
sg_hLRRC4B_KO1	GGGCGTCAGCCAGTTGACGG	1719	420.88
sg_hLRRC4B_KO2	GCGGCTGGAATACATCTCGG	2570	629.239
sg_hLRRC4B_KO3	AGGTACTCGAAGGCCTGCGT	1329	325.392
sg_hLRRC4B_KO4	CGGACACGTTCAAGCACCTG	3134	767.328
sg_hLRRC4B_KO5	CCAGCCGGGTGATCTGCACA	4725	1156.87
sg_hLRRN1_KO1	CTTCCCAAATCGTTTAAACG	427	104.547
sg_hLRRN1_KO2	GCACTTGTGTGTCACTAGAG	625	153.025
sg_hLRRN1_KO3	GAGTTCAGGCAAGTTATCCA	796	194.893
sg_hLRRN1_KO4	TAAGCTTCTCAAATTTGCGA	835	204.441
sg_hLRRN1_KO5	TACTGATCTCACGCAGATTG	1867	457.116
sg_hLRRN2_KO1	TGGACATCACCAATAACCCA	904	221.335
sg_hLRRN2_KO2	GCCCCGCTCGTCCTACCGCG	4019	984.012
sg_hLRRN2_KO3	AGGCTACGCAGGTTGGCCAG	192	47.0093
sg_hLRRN2_KO4	GCGGCTCGATGAAGCGGACA	2459	602.061
sg_hLRRN2_KO5	TCAACAAGAACCCGCTCCAG	2190	536.199
sg_hLRRN4CL_KO1	CTGCGGACCGTAGCGTTCAG	2076	508.288
sg_hLRRN4CL_KO2	CAAACGACATAAATGCCCCC	1586	388.316
sg_hLRRN4CL_KO3	CACACCAGTGGACCACTGCG	349	85.4491
sg_hLRRN4CL_KO4	ATGCGCACTTCTCCCATGCG	724	177.264
sg_hLRRN4CL_KO5	TCGCAGGGGACAGCCGGCAA	1698	415.738
sg_hLSAMP_KO1	AGGACTGCCTGTTCGCAGCG	1263	309.233
sg_hLSAMP_KO2	AGATATTGGAGATCTTTGGT	1	0.24484
sg_hLSAMP_KO3	CGTTTCTCCAGCTCAACCCG	2652	649.316
sg_hLSAMP_KO4	TGTCTGAACTGAGCAAGTGT	1653	404.72
sg_hLSAMP_KO5	GATGCCAGAACGGTTCAACC	856	209.583
sg_hLTB4R_KO1	GCTACTCGGACATAGGGCGT	1105	270.548
sg_hLTB4R_KO2	GCACTACTGTGCGGTACGCG	386	94.5082
sg_hLTB4R_KO3	TCCCGCGGTACCCCAGCGAA	1019	249.492
sg_hLTB4R_KO4	GTCCCAGAAGCTACGCACCA	2733	669.148
sg_hLTB4R_KO5	CTCCGCAGACATAGTGACAC	1405	344
sg_hLTBR_KO1	GAAGGTGCCTCCATATGCGT	1735	424.797
sg_hLTBR_KO2	GTAGGAATTCTCGGCACATG	2427	594.227
sg_hLTBR_KO3	AAGTATGGATGGGCCTTCGG	109	26.6876
sg_hLTBR_KO4	CTCTGCAGGTGTGAGAACCA	1073	262.713
sg_hLTBR_KO5	CAGAACGGCCAGCATCAGCA	2841	695.59
sg_hLY6D_KO1	GCAAGACCACGAACACAGGT	3130	766.349
sg_hLY6D_KO2	CAAGCATTCTGTGGTCTGCC	1127	275.935
sg_hLY6D_KO3	ACACCCAGCTACACCCTGCA	4449	1089.29
sg_hLY6D_KO4	CACGTGGCAGCGCAGGGTAA	1711	418.921
sg_hLY6D_KO5	TCTGGTGAAGAAGGACTGTG	93	22.7701
sg_hLYPD3_KO1	TTGTAGCAGCTCACGACCGG	2885	706.363
sg_hLYPD3_KO2	GAGAGTGCATACCCGCCCAA	1393	341.062
sg_hLYPD3_KO3	CTGCCAGCGAGAATTGTCCG	3276	802.096
sg_hLYPD3_KO4	AGAAGTAGGTCTTGTTGCGG	842	206.155
sg_hLYPD3_KO5	GGCAACGTCACCTTGACGGC	1718	420.635
sg_hM6PR_KO1	CTGCAATCGACACACCCTAG	4083	999.681
sg_hM6PR_KO2	GATGAATATGACAACCACTG	122	29.8705
sg_hM6PR_KO3	AGATGTATGTGTCTGAACCC	652	159.636
sg_hM6PR_KO4	GGCTGCTATCCATCTCAAAG	1936	474.01
sg_hM6PR_KO5	AGAAGAAAAAACTTGCGACT	1050	257.082
sg_hMCAM_KO1	AGGGTCACGCACTGTAGACG	2202	539.138
sg_hMCAM_KO2	AGTGGGCGCTATGAATGTCA	1013	248.023
sg_hMCAM_KO3	AACCTGGGGAGTACGAGCAG	789	193.179
sg_hMCAM_KO4	CATTCAGTCGTCCCAGACTG	725	177.509
sg_hMCAM_KO5	GTTGCATGACCTGAAACGGG	1852	453.444
sg_hMEGF8_KO1	GATCGTATGAGGAATGTGCG	657	160.86
sg_hMEGF8_KO2	TGTGCACACCCATTACCAGG	1493	365.546
sg_hMEGF8_KO3	TTGGCCCGGTACCCACACGG	1722	421.614
sg_hMEGF8_KO4	GGCATCGGGTCCATCCACCA	3632	889.259
sg_hMEGF8_KO5	CGAGACAACCCACACACAGT	1451	355.263
sg_hMELTF_KO1	GAGAGATACTACGACTACAG	1	0.24484
sg_hMELTF_KO2	CAGCAGCAACTCGTACTACG	732	179.223
sg_hMELTF_KO3	CGGTACCTCCTATTACGCCG	2339	572.681
sg_hMELTF_KO4	GGGCCGATGTCACCGAGTGG	950	232.598
sg_hMELTF_KO5	CAGCGTCTGTTCAGCCACGA	3340	817.765
sg_hMFAP3_KO1	CCGAGGTGAAGATAACACGT	74	18.1182
sg_hMFAP3_KO2	CACTCATCTTGAATGTCACA	1348	330.044
sg_hMFAP3_KO3	GATGACATCATCATCCGAGT	127	31.0947
sg_hMFAP3_KO4	AGTCACACAATTTAAGACCA	135	33.0534
sg_hMFAP3_KO5	GTCACTATGAAGATGTCCAT	76	18.6078
sg_hMFAP3L_KO1	AGAAGTGAAGATGACGCGCA	1901	465.441
sg_hMFAP3L_KO2	GATATTGAGGACCATGACGA	694	169.919
sg_hMFAP3L_KO3	CACTTTAAATGGCACTAACG	398	97.4463
sg_hMFAP3L_KO4	ATAAACACTACAGTTAATCA	1	0.24484
sg_hMFAP3L_KO5	GAACTGCAGGACTATCATGG	693	169.674
sg_hMFGE8_KO1	CCTCGCATAAACCACCGTTG	1550	379.502
sg_hMFGE8_KO2	GTACCCCACGAGCTGCCACA	7697	1884.53
sg_hMFGE8_KO3	CACGTGCCTTAAGGGCTACG	15	3.6726
sg_hMFGE8_KO4	TGATGTTAATAAAAAACACA	1	0.24484
sg_hMFGE8_KO5	AGGCCGTGATCTGCTTGTCA	2448	599.368
sg_hMICA_KO1	TGTTCTCCTCAGGACTACGC	1243	304.336
sg_hMICA_KO2	TGTCCTGGGAAATAAGACAT	124	30.3602
sg_hMICA_KO3	AGGTTATAACGAAGACTGTG	207	50.6819
sg_hMICA_KO4	CCCATCGTAGTAGAAATGCT	461	112.871
sg_hMICA_KO5	AAAGGACCTCAGGATGACCC	415	101.609
sg_hMICB_KO1	ACAGCGATATCTGAAATCCG	1253	306.784
sg_hMICB_KO2	ACTCATATCAAGGACCAGAA	1	0.24484
sg_hMICB_KO3	GGAACCCCACTCACCAGCGG	1118	273.731
sg_hMICB_KO4	TGTCCTGGGAGCTAAGACCT	2016	493.597
sg_hMICB_KO5	ACCTGCAGCGAGGTCTCAGA	1205	295.032
sg_hMME_KO1	GCACTCTATGCAACCTACGA	1127	275.935
sg_hMME_KO2	GTTGTACCATAAAGGGCCTA	160	39.1744
sg_hMME_KO3	AAGGGAGGCCAAGTCGAGGT	804	196.851
sg_hMME_KO4	TTCACTAGAGATCAATGGGA	73	17.8733
sg_hMME_KO5	AGAAAGCAAAAGCATTGTAC	3	0.73452
sg_hMPZ_KO1	GGGACAACCCTACATTGACG	2132	521.999
sg_hMPZ_KO2	CGTGGTTTACACCGACAGGG	428	104.791
sg_hMPZ_KO3	CCTAGTGCCAACTAGGTACG	5	1.2242
sg_hMPZ_KO4	ATGGAGCCATCCTTCCAGCG	756	185.099
sg_hMPZ_KO5	AAAAACCCTCCAGACATAGT	611	149.597
sg_hMPZL1_KO1	TCTTACCGACACAGTAGTGT	79	19.3424
sg_hMPZL1_KO2	GGCTGGACAACGATGTCAGG	2592	634.625
sg_hMPZL1_KO3	AGTCTACTAGTACGACTGGC	7	1.71388
sg_hMPZL1_KO4	TAAATGGTGGATAATTCCCA	78	19.0975
sg_hMPZL1_KO5	TACGCCAAAAGAAATCTTCG	272	66.5965
sg_hMRC2_KO1	CACGACGACGACGACATCCG	3526	863.306
sg_hMRC2_KO2	AGCCGCCCGAGGACTCAGTG	1706	417.697
sg_hMRC2_KO3	GTCACACTCATACATGCCCA	3503	857.674
sg_hMRC2_KO4	AGACCAAGTGACCTACAGTG	922	225.742
sg_hMRC2_KO5	GTGTACATGACAGCCAGCCG	1968	481.845
sg_hMRGPRF_KO1	ATGTAGTTCATGACGGCCGG	3915	958.548
sg_hMRGPRF_KO2	GCCCCGGCTGTAGAGTTCCG	1298	317.802
sg_hMRGPRF_KO3	TGTTCTCCATCCTGAACACG	7	1.71388
sg_hMRGPRF_KO4	GGCCGGCAGGAGGCTCACGC	2064	505.35
sg_hMRGPRF_KO5	ACACGCAGAAGTAGTTGTGC	768	188.037
sg_hMSC_KO1	CTCGCCCAGTGACAACTCGT	3328	814.827
sg_hMSC_KO2	CAAGAGGAAGCGGCCCCGTG	3878	949.489
sg_hMSC_KO3	CGTAGCTGCGCTCTACGCCG	212	51.9061
sg_hMSC_KO4	CTGCGACTGCTTGCACTCTG	2800	685.552
sg_hMSC_KO5	CCGGAGGAGATGGAGCTTCG	1763	431.653
sg_hMSLN_KO1	GCCCCGCAGAGCGTCCATCG	2205	539.872
sg_hMSLN_KO2	GGTGCTGGATCACAGACTCG	1395	341.552
sg_hMSLN_KO3	TGAGGCTCTCGTCTATCTCG	562	137.6
sg_hMSLN_KO4	ACTCCTTGGCTTCCCGTGTG	6064	1484.71
sg_hMSLN_KO5	CAGCCGGGGTAGCAGCACTT	2079	509.022
sg_hMSR1_KO1	GAATACCTTCAAACAACAAG	7	1.71388
sg_hMSR1_KO2	GGAAATGCTCTGTGTCCATG	3025	740.641
sg_hMSR1_KO3	CCTGCCACTATTCCAATGAG	1227	300.419
sg_hMSR1_KO4	ATCCCCCTCTACTTACTCGG	1233	301.888
sg_hMSR1_KO5	TGATATAACTCAAAGTCTCA	100	24.484
sg_hMST1R_KO1	CTGCCCACCTAAGCTTACTG	3728	912.763
sg_hMST1R_KO2	GTGGCATGTTAGTCACGGTG	999	244.595
sg_hMST1R_KO3	GTGGGTATCAACGTGACCGT	1296	317.313
sg_hMST1R_KO4	GGCTGATGCTTAGCACGACA	2074	507.798
sg_hMST1R_KO5	ACGCCTTGACAACGTCACAG	1301	318.537
sg_hMUC1_KO1	GATCGTCAGGTTATATCGAG	65	15.9146
sg_hMUC1_KO2	AGAACCCGTAACAACTGTTG	546	133.683
sg_hMUC1_KO3	TGAACTGTGTCTCCACGTCG	1749	428.225
sg_hMUC1_KO4	GCATTCTTCTCAGTAGAGCT	520	127.317
sg_hMUC1_KO5	TCTTGGTAGTAGTCGGTGCT	174	42.6021
sg_hMUC4_KO1	CCAGTGGATGTGATCGATGG	1904	466.175
sg_hMUC4_KO2	GATGTGTGTCTATCCAGCAT	980	239.943
sg_hMUC4_KO3	AAGAGGAGTGACGTGACCTG	347	84.9595
sg_hMUC4_KO4	CTCCACTCTTGGAAACCCAG	901	220.601
sg_hMUC4_KO5	AGCATCGGTGTCATGAAGAG	114	27.9118
sg_hMXRA8_KO1	CGTGTGGACCGACCGGCACG	387	94.7531
sg_hMXRA8_KO2	CCTGCTGGACCTCTACGCGT	6133	1501.6
sg_hMXRA8_KO3	ACTGCGTATCGAGCCGCTGG	1259	308.253
sg_hMXRA8_KO4	GGGGAAGCACTCACGGCCGT	1820	445.609
sg_hMXRA8_KO5	CACCGCGGACTCGGACACCA	1883	461.034
sg_hMYOF_KO1	ACCACACTCATAGACGGCGA	1664	407.414
sg_hMYOF_KO2	GGAGTACAAGACCTGATGTG	1484	363.342
sg_hMYOF_KO3	TGATGCCAAAGGCTTACAGG	84	20.5666
sg_hMYOF_KO4	AAAATTGCAGGAAACAATGG	346	84.7146
sg_hMYOF_KO5	ACTGTCGGCCCTCAATCACT	3241	793.526
sg_hNCAM1_KO1	GCCTTCGGCATCGCACACCA	2512	615.038
sg_hNCAM1_KO2	CAGGGTCAGCGACGACACAC	819	200.524
sg_hNCAM1_KO3	AAGAAGTATGGCATTCCAAG	3	0.73452
sg_hNCAM1_KO4	ATCCCGAAACCATGAGATCG	73	17.8733
sg_hNCAM1_KO5	AACGCCAACATCGACGACGC	3394	830.987
sg_hNCAM2_KO1	AACAAACCGGACTCCCATGG	750	183.63
sg_hNCAM2_KO2	ATAGATTGGTATAATCCTCA	16	3.91744
sg_hNCAM2_KO3	GCTGCCCTTTGACTTCGATA	5577	1365.47
sg_hNCAM2_KO4	TTGGTTTGATATAAACTTGG	100	24.484
sg_hNCAM2_KO5	AACATAATCAATAGTGATGG	1	0.24484
sg_hNECTIN1_KO1	TGGCTTCATCGGCACAGACG	4001	979.605
sg_hNECTIN1_KO2	GGCCTGAGCGTGTACCGATG	3307	809.686
sg_hNECTIN1_KO3	CAATTGGATAGAGGGTACCC	861	210.807
sg_hNECTIN1_KO4	CGTGGTCCAGTGGTACTCAG	1778	435.325
sg_hNECTIN1_KO5	AGCCTGAGGTAACCATTGAG	1197	293.073
sg_hNECTIN2_KO1	GCGAGTTCAAGTGCTACCCG	1231	301.398
sg_hNECTIN2_KO2	ACACTCACAGCGTACAGAGA	738	180.692
sg_hNECTIN2_KO3	AGCTGGGACCCATCTTAGGG	620	151.801
sg_hNECTIN2_KO4	TGCAGAGGGCCACTGTCGTA	1153	282.3
sg_hNECTIN2_KO5	GTGCTCCAGTCATAGCCCGT	350	85.694
sg_hNECTIN3_KO1	TTTCCAACCAGATTTGCTAG	364	89.1217
sg_hNECTIN3_KO2	ACCCGTTGCACATATTGACT	2437	596.675
sg_hNECTIN3_KO3	ATTTCATGGGAGAAGATACA	1	0.24484
sg_hNECTIN3_KO4	AATCTAGGTTGGATGGACAA	1048	256.592
sg_hNECTIN3_KO5	ACAATTACTCTGCATAACAT	42	10.2833
sg_hNEGR1_KO1	ATGTGTCATTCCCAGATGTG	285	69.7794
sg_hNEGR1_KO2	ATGTGTCGCCAAGAAATGGA	505	123.644
sg_hNEGR1_KO3	AATGATATGACCGTCAATGA	434	106.261
sg_hNEGR1_KO4	CCGCAAAAATAATACTTGAC	420	102.833
sg_hNEGR1_KO5	ACATACACCCAGAACAATGC	645	157.922
sg_hNFASC_KO1	GAACTGGTAGTTGACATACG	701	171.633
sg_hNFASC_KO2	GGAAAACCTAGACCCTGTCG	479	117.278
sg_hNFASC_KO3	AGAGACATTTGTGATACGCA	68	16.6491
sg_hNFASC_KO4	TGATTCTTTACAACCGGACG	552	135.152
sg_hNFASC_KO5	ACTCACCACTGTACATGTCA	1718	420.635
sg_hNGFR_KO1	ACAGGCCTGTACACACACAG	821	201.014
sg_hNGFR_KO2	CCACCCTCTACTCACTGTCC	4293	1051.1
sg_hNGFR_KO3	CGACGGCACGTATTCCGACG	359	87.8975
sg_hNGFR_KO4	GTGTGGACCGTGTAATCCAA	1173	287.197
sg_hNGFR_KO5	CCAGGATGGAGCAATAGACA	853	208.848
sg_hNINJ1_KO1	ATGGAGATGAGGACCACCAG	689	168.695
sg_hNINJ1_KO2	GAGGAGTACGAGCTCAACGG	345	84.4698
sg_hNINJ1_KO3	GCTGGGGCCCTGTTCCACGA	2666	652.743
sg_hNINJ1_KO4	AGGTCTTACCGAGGCGTCCG	1392	340.817
sg_hNINJ1_KO5	CACGCCGATCTGCAGCACAA	5999	1468.79
sg_hNINJ2_KO1	TGTTCATGTCCAACGCCATG	1936	474.01
sg_hNINJ2_KO2	CTCTCACTACTACACCACCC	3844	941.165
sg_hNINJ2_KO3	GTGCCGGGAACAGACTGCGT	3243	794.016
sg_hNINJ2_KO4	GGTGCGTGTGAAGGGACTTG	2375	581.495
sg_hNINJ2_KO5	GGACACCGATGACCACCTGC	2345	574.15
sg_hNLGN1_KO1	AATGTTAGGAGTGAACCAAG	1	0.24484
sg_hNLGN1_KO2	AAGTTATTAGTAAACCACAC	6	1.46904
sg_hNLGN1_KO3	TAAAAGGCATAGAAGTACGT	1	0.24484
sg_hNLGN1_KO4	CAACGAGCAATAGCTCAAAG	475	116.299
sg_hNLGN1_KO5	ATCACAGTCAACTATCGACT	1367	334.696
sg_hNLGN2_KO1	GCTCACAAAAAAACGTGACG	863	211.297
sg_hNLGN2_KO2	GGACAACCTGTATGGCTACC	121	29.6256
sg_hNLGN2_KO3	GAAAACATCGCCCACTTTGG	2643	647.112
sg_hNLGN2_KO4	CGCCCAAGAACTGCACGACG	3062	749.7
sg_hNLGN2_KO5	CATTCTTGGAGAAGTTACAG	49	11.9972
sg_hNLGN3_KO1	GAACGTCTATGTGCCGACGG	172	42.1125
sg_hNLGN3_KO2	TGACATTGCCATAACTGGCG	2170	531.303
sg_hNLGN3_KO3	TCTTCGGCAAAAGAGTGCCA	1688	413.29
sg_hNLGN3_KO4	CTGAGTGATGTGACAACGTG	2344	573.905
sg_hNLGN3_KO5	TGAGACCCGCCGTAAAACAC	1527	373.871
sg_hNLGN4X_KO1	CGTCATGGTCTATATCCATG	696	170.409
sg_hNLGN4X_KO2	GCTCGGTGGGACCGATCATG	869	212.766
sg_hNLGN4X_KO3	ACAAATTATGGCAAAATCCG	177	43.3367
sg_hNLGN4X_KO4	GCCGTCGATCACCGGCCCGA	57	13.9559
sg_hNLGN4X_KO5	AAATTGGCGGTAAACCAGAT	7	1.71388
sg_hNLGN4Y_KO1	TGTTATGGTCTATATCCATG	157	38.4399
sg_hNLGN4Y_KO2	TCAAGCACTGAGGTGGATTG	390	95.4876
sg_hNLGN4Y_KO3	CTACCACATAGCCTTTGGGC	1395	341.552
sg_hNLGN4Y_KO4	ACTGGACCCAAGATCTCACT	1167	285.728
sg_hNLGN4Y_KO5	GCTCTGTGGGACCGATCATG	1691	414.024
sg_hNMUR1_KO1	GGACTTGAACCTGACTGACG	1389	340.083
sg_hNMUR1_KO2	CCTGAGCGTGGAACGCTATG	482	118.013
sg_hNMUR1_KO3	CCATGTTGTAGAGGGCCCGT	2400	587.616
sg_hNMUR1_KO4	CAGGTAGAGCACGCTCATGA	1660	406.434
sg_hNMUR1_KO5	GTGGCGCAGGATGACCAGAC	2410	590.064
sg_hNOTCH1_KO1	TGCAGGTCAGTACTGTACCG	2000	489.68
sg_hNOTCH1_KO2	TCGCACGCCTCCTCGATCAG	3337	817.031
sg_hNOTCH1_KO3	TCCTGCCAGAACACCCACGG	1488	364.322
sg_hNOTCH1_KO4	TGACGTCGATCTCGCATCGG	795	194.648
sg_hNOTCH1_KO5	GTCTTCAAGCGTGACGCACA	1392	340.817
sg_hNOTCH2_KO1	TTGATGTCCATCTCACAACG	44	10.773
sg_hNOTCH2_KO2	CATTGGTGGATACAGATGCG	1	0.24484
sg_hNOTCH2_KO3	CTGGGGACACACATCGACGA	2809	687.755
sg_hNOTCH2_KO4	TTGTTGATATAATCCCAGCA	1	0.24484
sg_hNOTCH2_KO5	CAGAGACCATGGTTCATGCA	52	12.7317
sg_hNOTCH4_KO1	GGAGGCCTCTGTGTCGACAG	562	137.6
sg_hNOTCH4_KO2	ACACCCCTCCATTAACACAT	2005	490.904
sg_hNOTCH4_KO3	GGTACCCCCATTGAAGCACG	983	240.678
sg_hNOTCH4_KO4	GCAGGTCATGGCAATCCGCG	3542	867.223
sg_hNOTCH4_KO5	CCATTGTATAGGCATGGGGA	729	178.488
sg_hNPTN_KO1	CACGCCGTTTGACCCGTAGG	2170	531.303
sg_hNPTN_KO2	TGTCAGAAACTAAGCTCACG	104	25.4634
sg_hNPTN_KO3	ACTCTGAAGGACGCTTATGG	1710	418.676
sg_hNPTN_KO4	AACTGACTTGCAATACATAG	13	3.18292
sg_hNPTN_KO5	TGACAAAGTGATATACGCAG	418	102.343
sg_hNPY1R_KO1	TGATAATCAACCCTCGAGGG	482	118.013
sg_hNPY1R_KO2	AAGGTAAATATCATGGCCAA	1	0.24484
sg_hNPY1R_KO3	CTACACATTAATGGACCACT	971	237.74
sg_hNPY1R_KO4	GACAACCTATGAGAGTCCGA	42	10.2833
sg_hNPY1R_KO5	GGCAACAAGCAAGTCTGAGA	2944	720.809
sg_hNRCAM_KO1	GCAGGTGTGAGGATTCGTGG	1676	410.352
sg_hNRCAM_KO2	GAGTCTATCAGTGTACAGCA	451	110.423
sg_hNRCAM_KO3	CAGCGGGACCTACACGTGTG	2416	591.533
sg_hNRCAM_KO4	AGGCAATGCAAGTAACAAAG	283	69.2897
sg_hNRCAM_KO5	CTGATAATTTGGTGATTACG	95	23.2598
sg_hNRP1_KO1	GATCGACGTTAGCTCCAACG	1564	382.93
sg_hNRP1_KO2	GCTGTCGGTGTAAAAAACCA	411	100.629
sg_hNRP1_KO3	CAGATCACATCATCCAACCA	1372	335.92
sg_hNRP1_KO4	CAGAACTACACAACACCTAG	1664	407.414
sg_hNRP1_KO5	GTGTATTAGGTATGACTACG	1	0.24484
sg_hNRXN1_KO1	ACAGTGCGTGTAGTTCGGCG	1708	418.187
sg_hNRXN1_KO2	ATTAATTCTATATAACAGTG	1	0.24484
sg_hNRXN1_KO3	GAGCTGATTCTGACGCGCGG	5452	1334.87
sg_hNRXN1_KO4	GGGGTGGATTCGTGACGTGA	2993	732.806
sg_hNRXN1_KO5	CCTCCGTATGCATGACTACG	3111	761.697
sg_hNT5E_KO1	CCGCTTTAGAGAATGCAACA	1496	366.281
sg_hNT5E_KO2	GCAGCACGTTGGGTTCGGCG	3277	802.34
sg_hNT5E_KO3	AGGCAATCCACCTTCCAAAG	2270	555.787
sg_hNT5E_KO4	ACTCGATCTTCAGATAGCCT	732	179.223
sg_hNT5E_KO5	TACCATGGCATCGTAGCGCA	1867	457.116
sg_hNTM_KO1	TGGAGACACATCTCTCCCAA	406	99.405
sg_hNTM_KO2	TTGCTCAGAAGGACCACGCG	1693	414.514
sg_hNTM_KO3	CACAATGAGGTGGACCCTAG	857	209.828
sg_hNTM_KO4	TACTCTCCGTACCACGGGCG	1553	380.236
sg_hNTM_KO5	TATTGACAACCGGGTCACCC	440	107.73
sg_hNTRK1_KO1	CCCTTTCGAGTTCAACCCCG	2333	571.212
sg_hNTRK1_KO2	CTGGAGCTCCGTGATCTGAG	817	200.034
sg_hNTRK1_KO3	AGGGCACAAGAACAGTGCAG	559	136.866
sg_hNTRK1_KO4	GCGCAGACACCCGTGCCGCA	1926	471.562
sg_hNTRK1_KO5	TTGTGCTCAACAAATGTGGA	372	91.0805
sg_hNTRK2_KO1	ACGTCACTGATAAAACCGGT	1935	473.765
sg_hNTRK2_KO2	ACATTTCATCCGATGACAGT	838	205.176
sg_hNTRK2_KO3	TAATAGCCAAGAATGAGTAT	82	20.0769
sg_hNTRK2_KO4	CGCACCTAACCTCACTGTGG	2598	636.094
sg_hNTRK2_KO5	TTGGTGATGCCAAAGTACTG	877	214.725
sg_hOPCML_KO1	TGACCAGGATGATCACACGA	482	118.013
sg_hOPCML_KO2	CATCAAGCGAGACCAGTCCG	1482	362.853
sg_hOPCML_KO3	TTGCACTATTAGGTGAACCC	8	1.95872
sg_hOPCML_KO4	CAGGTGTACCATAGATGACC	7	1.71388
sg_hOPCML_KO5	ATGGAGACACCTGTCAGTCA	1134	277.648
sg_hOSCAR_KO1	GGCTACAGTTGTGACCCCTG	220	53.8648
sg_hOSCAR_KO2	GAAAAGTCCAAATCTCCAAG	339	83.0007
sg_hOSCAR_KO3	AGCTTCGTGCTGTACCGCGA	598	146.414
sg_hOSCAR_KO4	GCTACCGAAGGCCAGACTGG	2031	497.27
sg_hOSCAR_KO5	CACACAGACATCACTCCGTC	2134	522.488
sg_hP2RX7_KO1	AGTCGGAAAATGGGACACTG	2858	699.753
sg_hP2RX7_KO2	TAGTATTCGTTGACCACACA	694	169.919
sg_hP2RX7_KO3	GGGACTGCAACCTAGACCGT	1524	373.136
sg_hP2RX7_KO4	CAAAGGGAAGGTGTAGTCTG	492	120.461
sg_hP2RX7_KO5	AGATCCCACTTACCAAACGT	831	203.462
sg_hP2RY10_KO1	TGGAAGCGTAGGTACGATGT	1144	280.097
sg_hP2RY10_KO2	AATGAATATGAGGATATAGG	85	20.8114
sg_hP2RY10_KO3	TGATGTAATAGTAAATCCGG	5	1.2242
sg_hP2RY10_KO4	TCCCAGTGATCATCATCGCA	4284	1048.89
sg_hP2RY10_KO5	GCAAATGAATGCAGTTGCGT	600	146.904
sg_hP2RY11_KO1	GCTGCCGACGACAAACTCAG	3725	912.029
sg_hP2RY11_KO2	AGGCCTGCATCAAGTGTCTG	3781	925.74
sg_hP2RY11_KO3	AGGCGTGCTTGGGTCGCAGG	2958	724.237
sg_hP2RY11_KO4	GTGCTTGGGGGGATAGAGGT	1248	305.56
sg_hP2RY11_KO5	CTGGACAGAGAAGACCACGG	283	69.2897
sg_hP2RY8_KO1	GATCATGAAGATGACCGACG	459	112.382
sg_hP2RY8_KO2	GCAGCACCCCGAATACCCAG	1718	420.635
sg_hP2RY8_KO3	GAGATCGGTGCGCGCCAGCG	682	166.981
sg_hP2RY8_KO4	CACCATGACCTGTATCAGCG	833	203.952
sg_hP2RY8_KO5	GCCACCAGCGAGTACACCAC	666	163.063
sg_hPARM1_KO1	TGCACCAGAGTCCCCGACAG	3311	810.665
sg_hPARM1_KO2	GCTATGGTTGGTAGTAACGG	940	230.15
sg_hPARM1_KO3	AGTCCACTTAACAACCACGT	288	70.5139
[truncated: 975 more rows]

## Sheet: Extended Data Fig1C
Integrin family CRISPR library (714 sgRNAs) QC sequencing
sgRNA_ID	sequence	Read count	RPMR
sg_hITGA1_1374_a	TGGCCTGTATGATTGTACCG	3310	2975.53
sg_hITGA1_691_a	TGCAACAAGTACCTCTTCGG	1089	978.958
sg_hITGA1_1870_s	ACAGCGTATTCCATCAGGTG	326	293.058
sg_hITGA1_941_s	ATTCTTGGCAGCTATAACCG	1900	1708.01
sg_hITGA1_276_a	GGTAGATCCAACTTTACACA	255	229.233
sg_hITGA1_2287_s	TAAGCACTCCTTCTACATGT	2106	1893.19
sg_hITGA1_461_a	AATTCACGACTTGAAATGTG	235	211.254
sg_hITGA1_2069_s	AAGAAAAACTGCCATATGGA	340	305.644
sg_hITGA1_1197_s	GAGCAGTAGGAGCCTATGAT	1166	1048.18
sg_hITGA1_1621_s	GTTTGAATATCAAATGAGCC	58	52.1392
sg_hITGA1_1869_s	CACAGCGTATTCCATCAGGT	1508	1355.62
sg_hITGA1_691_s	TAAGTATTCTTCCACCGAAG	243	218.445
sg_hITGA1_290_s	TGTGTAAAGTTGGATCTACC	71	63.8256
sg_hITGA1_1697_s	GAAAACAAAAATGAGCCATG	438	393.741
sg_hITGA1_553_s	TTCCAACAGTATTTACCCAT	625	561.845
sg_hITGA1_1498_s	AACAACAACTGACATTGACA	483	434.194
sg_hITGA1_2171_a	TTAGTGAATCTAGGGTGACA	70	62.9266
sg_hITGA1_794_s	GAGGCATTCACGGAAGCCCG	1299	1167.74
sg_hITGA1_552_s	GTTCCAACAGTATTTACCCA	1439	1293.59
sg_hITGA1_1769_s	GGATTTAATGACATCGTGAT	1948	1751.16
sg_hITGA1_1382_s	CAGCCTCGGTACAATCATAC	2179	1958.82
sg_hITGA1_1996_s	TGTTTGTAGGTCCCGAGATG	2574	2313.9
sg_hITGA1_1934_s	GAAATGGATTTAAATGGTGA	62	55.735
sg_hITGA1_1745_a	CATTAAATCCATCAAGATTG	349	313.734
sg_hITGA1_1916_a	CATTTAAATCCATTTCTCCG	2005	1802.4
sg_hITGA10_542_a	AGGTCTGAACTTCAGACCAG	1	0.898952
sg_hITGA10_1825_a	ACTTCGGCCAAAGTAGCTGA	1622	1458.1
sg_hITGA10_1367_s	GCTCCTCGATTTAGACATCG	3095	2782.26
sg_hITGA10_781_s	AGGGTTCAGTCAGTCCCATG	829	745.231
sg_hITGA10_2059_a	CCAGCGACCAGGAGTACGGG	1597	1435.63
sg_hITGA10_1138_a	TCCAACCTTTAGCCGATGAG	2737	2460.43
sg_hITGA10_272_a	CAGGCATCTTCTCACCTAAG	2433	2187.15
sg_hITGA10_2247_s	AGGATACATCAGATTACCTC	49	44.0486
sg_hITGA10_1633_a	GCCAAACCGAGCATCCTGGG	2920	2624.94
sg_hITGA10_959_a	CAATAGTTCTAATTTCTCTC	613	551.057
sg_hITGA10_670_s	CCTGGGAGATTTCCGAACGA	1766	1587.55
sg_hITGA10_641_a	CCAGGGACCACTCATGTACA	2539	2282.44
sg_hITGA10_566_a	GTTTCCCTACCAGTCTTCGT	968	870.185
sg_hITGA10_713_s	AAGAACCTCAGTCGGCGGGA	1674	1504.84
sg_hITGA10_705_s	GAGCAGCAAAGAACCTCAGT	1505	1352.92
sg_hITGA10_874_s	TGCAGCACTAAAGGCCTGTG	1529	1374.5
sg_hITGA10_1841_a	CTAGCCGACCATCCACACTT	8767	7881.11
sg_hITGA10_1490_s	CCATTGGATACAGATAGGGA	676	607.691
sg_hITGA10_645_s	GGGAGAGCCCTGTACATGAG	2855	2566.51
sg_hITGA10_748_s	GACTGCCCAAGCAATAATGG	1983	1782.62
sg_hITGA10_1359_a	TTTCCTCGATGTCTAAATCG	2688	2416.38
sg_hITGA10_430_s	TTCTGGGATATGTGCCCGTG	433	389.246
sg_hITGA10_2107_a	AGTCCATTCATCCAGTGATG	234	210.355
sg_hITGA10_1046_s	ACTGACATTGTGGATGCACT	1384	1244.15
sg_hITGA10_1862_s	GATGGTCGGCTAGATCTGGA	1226	1102.11
sg_hITGA11_2109_s	ATGAGAGGCGGTATACACCG	646	580.723
sg_hITGA11_915_s	TGGGCTACTACAACCGCAGG	2358	2119.73
sg_hITGA11_1453_s	CTTTGGGAGTGAAATCACCT	1604	1441.92
sg_hITGA11_260_s	AACTGCACCAAACTCAACCT	1429	1284.6
sg_hITGA11_1223_a	ACTCTTTCAGGTAGGACTCG	949	853.105
sg_hITGA11_1882_a	CAGAATCACAGCGTTGCCAA	4258	3827.74
sg_hITGA11_1678_s	GGATTCCTACAATGACGTGG	622	559.148
sg_hITGA11_533_a	AGTGCTGAACCTCCACCCAG	829	745.231
sg_hITGA11_2311_a	ATGTACCGAGACTCTGAGAG	1469	1320.56
sg_hITGA11_724_a	TTCAATGCCAAATGCCGTCC	3729	3352.19
sg_hITGA11_886_s	CAACGTAACAAGATATGCGG	1	0.898952
sg_hITGA11_1520_s	GCACCCATGTACTTCAACGA	2394	2152.09
sg_hITGA11_2110_s	TGAGAGGCGGTATACACCGA	320	287.664
sg_hITGA11_883_s	AGACAACGTAACAAGATATG	21	18.878
sg_hITGA11_1341_a	TTGCCCGTGTGGTTGAACCG	1400	1258.53
sg_hITGA11_1412_s	ACCATCCACCAGGCTATGCG	3610	3245.22
sg_hITGA11_371_a	CACACTCATGAGACCAGAGG	1101	989.746
sg_hITGA11_374_a	TCCCACACTCATGAGACCAG	2079	1868.92
sg_hITGA11_2260_s	CTCAGTCGAGTATTCCCTGG	4611	4145.07
sg_hITGA11_1829_a	CATTGAGGTCCAATTGCCCG	1598	1436.52
sg_hITGA11_1349_s	GCCCCCCGGTTCAACCACAC	4183	3760.31
sg_hITGA11_1243_s	CTACCTGAAAGAGTTCCCCG	2601	2338.17
sg_hITGA11_405_s	GGAGCTCCTACTACACCACA	1916	1722.39
sg_hITGA11_1675_s	CCAGGATTCCTACAATGACG	867	779.391
sg_hITGA11_1354_s	CCGGTTCAACCACACGGGCA	843	757.816
sg_hITGA2_433_s	TGGGAATCAGTATTACACAA	1	0.898952
sg_hITGA2_912_s	GCAACCATGACAATATACTG	1820	1636.09
sg_hITGA2_2078_s	ACTAAGCAAAACAATCAAGT	365	328.117
sg_hITGA2_1775_s	TACATTTACAATGGTCATCA	162	145.63
sg_hITGA2_1139_s	CAGATGGAAATGTCACAAGT	1375	1236.06
sg_hITGA2_2291_s	GACATCAGTCTGGAAAACCC	1077	968.171
sg_hITGA2_734_s	TCCCAGACATCCCAATATGG	1803	1620.81
sg_hITGA2_1390_a	ACTATATAGCACTATCTGGC	225	202.264
sg_hITGA2_201_s	GGTTACTGGTTGGTTCACCC	87	78.2088
sg_hITGA2_1597_s	CTACCTGTTTACTATCAAAG	464	417.114
sg_hITGA2_1906_a	AAAGGCACCAATAGACACAT	824	740.736
sg_hITGA2_365_s	TTGATCCTCACCAGGAACAT	107	96.1878
sg_hITGA2_400_s	GAAGACATGTGGTCCTCTGT	870	782.088
sg_hITGA2_736_s	CCAGACATCCCAATATGGTG	1126	1012.22
sg_hITGA2_905_a	CAAACCTCAGTATATTGTCA	910	818.046
sg_hITGA2_2216_a	GTATATAAATGATGTGCTCG	612	550.158
sg_hITGA2_2077_s	TACTAAGCAAAACAATCAAG	335	301.149
sg_hITGA2_1801_s	TATCCGCACAAAGTATTCCC	2363	2124.22
sg_hITGA2_1885_s	TGGCTATGGAGATTTAAATG	3612	3247.01
sg_hITGA2_347_a	TCCTGGTGAGGATCAAGCCG	1834	1648.68
sg_hITGA2_341_s	ATGAAAACCAACATGAGCCT	494	444.082
sg_hITGA2_1938_s	TTGGACAAGTGGTTCAACTC	70	62.9266
sg_hITGA2_1529_s	ATTACAGACGTGCTCTTGGT	283	254.403
sg_hITGA2_1138_s	TCAGATGGAAATGTCACAAG	1652	1485.07
sg_hITGA2_1238_s	ATTGTCCAGAAGACATCTCA	170	152.822
sg_hITGA2B_988_s	GGCTGTCACTGACGTCAACG	3536	3178.69
sg_hITGA2B_817_a	ATCCCCGTCGAACTCGCCCA	5229	4700.62
sg_hITGA2B_1400_s	ATGTCTATAGACCTGATCGT	87	78.2088
sg_hITGA2B_1802_a	TGGGCGGTAGGGACACATTG	1308	1175.83
sg_hITGA2B_1962_a	TTATCTGCCCCAACTAGGAG	1299	1167.74
sg_hITGA2B_183_s	TCCACAAGGACAGCCATGGG	742	667.022
sg_hITGA2B_407_s	TGGAGCGACGTCATTGTGGT	2644	2376.83
sg_hITGA2B_595_s	GGACAAGCGTTACTGTGAAG	2617	2352.56
sg_hITGA2B_1562_s	TTCAACATCCAGATGTGTGT	678	609.489
sg_hITGA2B_1182_a	TCCCGGTCGAGGTCGCCCAG	2137	1921.06
sg_hITGA2B_854_s	CTATCGCCAGAATATGTCGT	725	651.74
sg_hITGA2B_1379_s	GCCGTAGACATCGATGACAA	1966	1767.34
sg_hITGA2B_1411_s	CCTGATCGTGGGAGCTTACG	1729	1554.29
sg_hITGA2B_1399_s	GATGTCTATAGACCTGATCG	335	301.149
sg_hITGA2B_1357_a	GATGTCTACGGCACCTCGAA	1954	1756.55
sg_hITGA2B_1065_s	ACCGAAAACTGGCCGAAGTG	1957	1759.25
sg_hITGA2B_993_s	TCACTGACGTCAACGGGGAT	1776	1596.54
sg_hITGA2B_826_s	GGCCGTGGGCGAGTTCGACG	2419	2174.56
sg_hITGA2B_403_s	CAGCTGGAGCGACGTCATTG	6186	5560.91
sg_hITGA2B_1895_s	ACACGAATCGTCCTGGACTG	2709	2435.26
sg_hITGA2B_556_s	CACCCTGAGCCGCATTTACG	3732	3354.89
sg_hITGA2B_470_s	GAGGCTGAGAAGACGCCCGT	1158	1040.99
sg_hITGA2B_785_s	AGCAACCCAGAGTACTTCGA	194	174.397
sg_hITGA2B_1960_a	ATCTGCCCCAACTAGGAGCG	1417	1273.81
sg_hITGA2B_547_a	TTCCACGTAAATGCGGCTCA	2026	1821.28
sg_hITGA3_835_s	ACGGCACCGACATATGGGCG	1545	1388.88
sg_hITGA3_491_s	GTGGGCAAGTGCTACGTGCG	1034	929.516
sg_hITGA3_1688_a	TGATGGGGCGGAGTTTGTCA	1837	1651.37
sg_hITGA3_1414_s	CAACATCGTCCACAAGACCT	1067	959.181
sg_hITGA3_259_a	GTACACAGCACCAGTCCGGT	846	760.513
sg_hITGA3_1108_a	GCTGGCCACAGATAAACCAA	2026	1821.28
sg_hITGA3_1984_s	CGTGACGAACACCCGGACCT	2046	1839.25
sg_hITGA3_662_s	GGTGCCTACAACTGGAAAGG	1125	1011.32
sg_hITGA3_820_a	GCCCATATGTCGGTGCCGTG	533	479.141
sg_hITGA3_545_a	TGCTATTGCACATCTCGTTG	1555	1397.87
sg_hITGA3_1345_s	CTTCTACCCAGACCTTCTAG	2295	2063.09
sg_hITGA3_433_s	CTGTGCCCACCGCTACACCC	3187	2864.96
sg_hITGA3_1291_a	CCCACTGAGGGAATAGCCGA	1850	1663.06
sg_hITGA3_1395_a	TTGTGGACGATGTTGATGAC	1296	1165.04
sg_hITGA3_1302_s	CCTTCGGCTATTCCCTCAGT	226	203.163
sg_hITGA3_752_a	CTACCTGCATCGTGTACCCT	2964	2664.49
sg_hITGA3_1685_a	TGGGGCGGAGTTTGTCACGG	2757	2478.41
sg_hITGA3_685_s	CAGCTACATGATTCAGCGCA	1917	1723.29
sg_hITGA3_1370_a	CTCACCGCAGCAGCACAATG	8855	7960.22
sg_hITGA3_1288_a	ACTGAGGGAATAGCCGAAGG	1	0.898952
sg_hITGA3_764_s	CCAGGGTACACGATGCAGGT	832	747.928
sg_hITGA3_940_a	ATCATTGTTCAGGTCTGCCA	1716	1542.6
sg_hITGA3_647_a	CTTTCCAGTTGTAGGCACCG	2170	1950.72
sg_hITGA3_760_s	TATCCCAGGGTACACGATGC	3167	2846.98
sg_hITGA3_1592_a	CGGACTCACTGCCGGCAAAG	3055	2746.3
sg_hITGA4_510_a	AGTTCTGTTCGTAAATCAGG	156	140.236
sg_hITGA4_185_a	CTCACCATCGGTTCGCCCCG	1707	1534.51
sg_hITGA4_1758_a	CTTCGTTTACTGATGACATG	1419	1275.61
sg_hITGA4_806_s	CATACTACCGAAGTAGTCGG	1	0.898952
sg_hITGA4_1990_a	ATCATCTCCAGCATTAAACA	3021	2715.73
sg_hITGA4_1076_a	CATATTTGTCACTTCCAACG	4175	3753.12
sg_hITGA4_1243_s	GATCTCGTCAACCTTCTCAC	1986	1785.32
sg_hITGA4_1479_a	GTTAGATCTATGCACACAGA	1170	1051.77
sg_hITGA4_342_a	TCCAAACAAGTCTTTCCACA	1388	1247.74
sg_hITGA4_485_a	CTCCATAGCAACCACCAGTG	1481	1331.35
sg_hITGA4_424_a	AGTTCCAATACCTACCACGA	1814	1630.7
sg_hITGA4_1777_s	CATCAGTAAACGAAGTACAG	367	329.915
sg_hITGA4_486_a	ACTCCATAGCAACCACCAGT	1426	1281.9
sg_hITGA4_703_s	TATAACTACAAATAAATACA	258	231.93
sg_hITGA4_511_a	CAGTTCTGTTCGTAAATCAG	1280	1150.66
sg_hITGA4_1073_s	GCAATGGAAACAAACCTCGT	1764	1585.75
sg_hITGA4_1031_s	GTGTTTGTGTACATCAACTC	147	132.146
sg_hITGA4_202_s	GTCTCGCTTTAGGCTCCTAG	1759	1581.26
sg_hITGA4_1723_a	AGCAGCTTCAATCTGAATTG	1377	1237.86
sg_hITGA4_258_a	CTGCATCTGTAAATCGCCCC	1937	1741.27
sg_hITGA4_767_s	AAAGGATATTCAGTCGGAGC	307	275.978
sg_hITGA4_485_s	GAAAATAAGCTCCCCACTGG	1945	1748.46
sg_hITGA4_197_a	AGTCCAACTCTACTCACCAT	2990	2687.87
sg_hITGA4_803_s	CAGCATACTACCGAAGTAGT	883	793.774
sg_hITGA4_791_a	CGACTACTTCGGTAGTATGC	250	224.738
sg_hITGA5_1068_s	TGGATCGGACCCCTGACGGG	1229	1104.81
sg_hITGA5_1475_a	AGGCACTAGCGGACACGATG	2855	2566.51
sg_hITGA5_896_a	GTCTTACATAGCCGTAAGTG	419	376.661
sg_hITGA5_541_a	AATTCGGGTGAAGTTATCTG	770	692.193
sg_hITGA5_2000_s	GAGCAGAACCATGTGTACCT	701	630.165
sg_hITGA5_1771_s	AGAGATGAAGATCTACCTCA	1	0.898952
sg_hITGA5_178_a	CTCCACTGAGAATCCGAAGA	1147	1031.1
sg_hITGA5_1264_a	TACAAACACTACTCCCTGCT	879	790.178
sg_hITGA5_348_s	TTGAATTTGACAGCAAAGGT	63	56.6339
sg_hITGA5_712_a	TTCTGCAATCTGCTCCTGAG	2675	2404.7
sg_hITGA5_1047_a	GGGGTCCGATCCATGAGCAG	3445	3096.89
sg_hITGA5_1472_a	CACTAGCGGACACGATGGGG	808	726.353
sg_hITGA5_515_s	GAGCCACTGAGCGACCCCGT	1015	912.436
sg_hITGA5_963_a	CCAAAGTAGGAGGCCATCTG	1337	1201.9
sg_hITGA5_754_s	CCCCGAGTACCTGATCAACC	3465	3114.87
sg_hITGA5_817_a	AACAGCCACAGAGTATCCTG	1230	1105.71
sg_hITGA5_762_s	ACCTGATCAACCTGGTTCAG	420	377.56
sg_hITGA5_1006_s	GGCCGCCACAGACGTCAATG	5047	4537.01
sg_hITGA5_640_s	CTTCAGTGCCGAGTTCACCA	1000	898.952
sg_hITGA5_1522_s	CCCCGCCATGTTCAACCCAG	4035	3627.27
sg_hITGA5_417_s	TGGAGTACAAGTCCTTGCAG	2696	2423.57
sg_hITGA5_656_a	CTGGTCCACCTAAAACCACA	2633	2366.94
sg_hITGA5_514_s	GGAGCCACTGAGCGACCCCG	211	189.679
sg_hITGA5_213_s	TTTACCGGCCGGGAACAGAC	594	533.977
sg_hITGA5_331_a	TTTGCTGTCAAATTCAATGG	4302	3867.29
sg_hITGA6_625_a	TTTCCAGTTATAAGTACCCG	995	894.457
sg_hITGA6_1208_s	GGAGCTCCGTATGATGACTT	1670	1501.25
sg_hITGA6_2086_s	AGATGGCGATGACGCCCATG	1354	1217.18
sg_hITGA6_908_a	CATCGAATATGTGCTCAGGG	1337	1201.9
sg_hITGA6_1529_a	TTGAAGGATTATAACCAGCG	436	391.943
sg_hITGA6_430_s	GCAGCATGTTAATACGAAGC	1645	1478.78
sg_hITGA6_1867_s	ACAGGTTCACTTCTTAAAAG	533	479.141
sg_hITGA6_1702_a	AGCCCTCACCTGTAGCCACA	2895	2602.46
sg_hITGA6_240_s	AGAGAGCCAACAGAACGGGA	496	445.88
sg_hITGA6_1366_a	AATAGTTACTGAATCTGAGA	343	308.34
sg_hITGA6_1531_a	TATTGAAGGATTATAACCAG	327	293.957
sg_hITGA6_325_s	TGACCCCACGTCAGAAAGCA	2210	1986.68
sg_hITGA6_1328_a	CAGGGTAGGAATTTCGATCA	1491	1340.34
sg_hITGA6_854_s	GCTCCCAGAGCCAATCACAG	2768	2488.3
sg_hITGA6_626_a	CTTTCCAGTTATAAGTACCC	479	430.598
sg_hITGA6_317_a	CTTCCTTGCTTTCTGACGTG	4207	3781.89
sg_hITGA6_1015_a	ATCTCTATCAAAATACTGTG	275	247.212
sg_hITGA6_1756_a	TGGCTCTTGGATCTCCACTG	850	764.109
sg_hITGA6_1606_a	GTTTCGAAACTGAACTCTTG	2119	1904.88
sg_hITGA6_1070_s	TATGTCTACATGAACCAGCA	784	704.778
sg_hITGA6_1346_a	GGGAACCAACAGCAACATCA	1672	1503.05
sg_hITGA6_1213_s	TCCGTATGATGACTTGGGAA	972	873.781
sg_hITGA6_1423_a	TCTGTTAGGAGTTACTGTGA	429	385.65
sg_hITGA6_500_s	AGGATTGAAGACGATATGGA	312	280.473
sg_hITGA6_1101_a	TTGGTTCCATTAAGACGAAT	245	220.243
sg_hITGA7_326_s	TACAGAGTGGACATCGACCA	907	815.349
sg_hITGA7_1562_s	AGCAGCTATAGCCCTACTGT	1149	1032.9
sg_hITGA7_1978_s	CTGTACCCGGGTCAGCGACA	1906	1713.4
sg_hITGA7_1242_s	GGAAAGTCTTCATCTACCAT	1792	1610.92
sg_hITGA7_869_s	GCCCCCCGCGCCAACCACAA	6178	5553.72
sg_hITGA7_670_a	GGTCACAAAAAGCAACCCTG	155	139.337
sg_hITGA7_2170_s	TGACTCACTGCACTACTCAG	1677	1507.54
sg_hITGA7_1768_a	GTAGGACAAGGTCACTACAA	1	0.898952
sg_hITGA7_1052_s	GAGCGCCAAGAAGAGCTGGG	397	356.884
sg_hITGA7_499_s	TCGCTGCTTTGTGCTCAGCC	3486	3133.75
sg_hITGA7_1627_a	ACGGCTCAGGAACGTCACAC	296	266.09
sg_hITGA7_1626_a	CGGCTCAGGAACGTCACACG	2134	1918.36
sg_hITGA7_1585_s	CCTGGACTATGTGTTAGATG	1288	1157.85
sg_hITGA7_1499_a	TCCCACCTCACCAGACCGAG	3307	2972.83
sg_hITGA7_1027_a	TTGGCGCTCAAAGAAGTAGG	569	511.503
sg_hITGA7_435_s	GTGCACACCGATATGAGGCA	639	574.43
sg_hITGA7_1082_s	TATGTGTACTTGAACCAGGG	386	346.995
sg_hITGA7_1573_a	CGCATCTAACACATAGTCCA	3224	2898.22
sg_hITGA7_1599_s	TAGATGCGGACACAGACCGG	2195	1973.2
sg_hITGA7_790_a	CGAGTCAATAGAGAAGCCTG	861	773.997
sg_hITGA7_313_s	GGAGACTGACTGCTACAGAG	2235	2009.16
sg_hITGA7_993_s	TGGCTGACCTCAACAGTGAT	1949	1752.06
sg_hITGA7_1012_s	TAGCTGGCCAGACCTGATAG	2675	2404.7
sg_hITGA7_1709_s	CACCAGCATGACCGAGTCTG	1827	1642.38
sg_hITGA7_1607_s	GACACAGACCGGAGGCTCCG	1041	935.809
sg_hITGA8_976_a	GTTAACATCTGATACGACAA	898	807.258
sg_hITGA8_1394_s	ATAGACAAGAATGATTACCC	676	607.691
sg_hITGA8_1175_s	GGTAGTGCTATGGCACACTT	109	97.9857
sg_hITGA8_399_s	TCGAGTTCAAATCCAATCAG	2517	2262.66
sg_hITGA8_209_a	CGGGTCGGGCGACTTACGTG	795	714.666
sg_hITGA8_1688_a	GGAAGACGCGATGAGCCTGA	1859	1671.15
sg_hITGA8_671_s	CCTGGGAGTTTCTACTGGCA	855	768.604
sg_hITGA8_1919_s	GCTCACATTCTGGTGGACTG	1410	1267.52
sg_hITGA8_1144_a	ACCGAATCTCCCAAACGTCT	1624	1459.9
sg_hITGA8_1343_a	AAGTAAAGCCAAATCCGGAA	185	166.306
sg_hITGA8_1344_a	AAAGTAAAGCCAAATCCGGA	908	816.248
sg_hITGA8_1032_a	AATTCACGTTCCATAAAGAG	2598	2335.48
sg_hITGA8_1244_s	TTTGCAGGCAAGGATCAAAG	1416	1272.92
sg_hITGA8_208_a	GGGTCGGGCGACTTACGTGC	1290	1159.65
sg_hITGA8_280_a	GGGCCAAGGACAGTAATAGA	375	337.107
sg_hITGA8_514_a	GTTCTGAATTGCTACATAGC	209	187.881
sg_hITGA8_550_a	GTTCCGGCAAGGAGAGAACT	362	325.42
sg_hITGA8_654_s	ACCTTATTGTGGGAGGACCT	37	33.2612
sg_hITGA8_451_a	CCAGTGATATAAAGGAGCAC	1	0.898952
sg_hITGA8_264_s	GCCAGCCCGATATCGTGGAA	2440	2193.44
sg_hITGA8_259_s	CACCAGCCAGCCCGATATCG	4464	4012.92
sg_hITGA8_1165_s	TGGGAGATTCGGTAGTGCTA	630	566.339
sg_hITGA8_787_a	ACCAAGGTAACTGTCATCAT	378	339.804
sg_hITGA8_263_s	AGCCAGCCCGATATCGTGGA	1414	1271.12
sg_hITGA8_1219_a	GCCTGCAAAAGGCACTCCGA	1828	1643.28
sg_hITGA9_1390_s	AGCAAGGCCTGTCATTACGG	3081	2769.67
sg_hITGA9_1213_a	GTACTGAGGGACTATCCCAC	483	434.194
sg_hITGA9_922_a	CAGGTCAACTGCGCACAAGG	2016	1812.29
sg_hITGA9_1865_a	CTGCGGCACAGTCCTCTGAA	3267	2936.87
sg_hITGA9_562_s	GTATAAGAAGAAGTACGGAG	97	87.1983
sg_hITGA9_373_s	CCGCGATGATGAGTGGATGG	1449	1302.58
sg_hITGA9_1684_a	GAGAGGACTGACCTTCACAT	1177	1058.07
sg_hITGA9_723_s	ACGAAGTGATCATGAACAGG	500	449.476
sg_hITGA9_180_s	ATTTCCACGACAACACGCGC	3417	3071.72
sg_hITGA9_1357_a	CCTGAGAAGAACCACGCTGT	1595	1433.83
sg_hITGA9_1292_s	TTTGGTCAGTCCATATCGGG	835	750.625
sg_hITGA9_416_a	AGGAGGGACTTACCAACACA	558	501.615
sg_hITGA9_362_a	CCCCCATCCACTCATCATCG	9513	8551.73
sg_hITGA9_569_s	AAGAAGTACGGAGAGGAACA	597	536.674
sg_hITGA9_1231_s	GATAGTCCCTCAGTACTCAA	649	583.42
sg_hITGA9_266_a	GGTCAGGGTTGGTGTGAACA	1682	1512.04
sg_hITGA9_477_a	ATGATGTAGCAGAAGCCATG	694	623.872
sg_hITGA9_311_s	GAACTGGACATGGCTCGAGG	1130	1015.82
sg_hITGA9_1864_s	TGAAAGGAATTGCCGTTCAG	237	213.052
sg_hITGA9_639_a	CCAGCCCAATAAAATGACCC	1122	1008.62
sg_hITGA9_332_s	AAGAATCGGGGCACGTCCTG	473	425.204
sg_hITGA9_1719_a	TAGGCTGCTTCAAACACGAT	2322	2087.37
sg_hITGA9_1357_s	AGCCTTCATGTCCGACAGCG	4895	4400.37
sg_hITGA9_1025_s	GTCACTGTCTACATCAACAG	725	651.74
sg_hITGA9_2017_a	GGAAACATTGAAGGACACGT	105	94.3899
sg_hITGAD_2042_a	CACGAGAAGTCAGACGACCT	912	819.844
sg_hITGAD_848_a	GGCGCACCCCGATAGCGTAG	3515	3159.81
sg_hITGAD_1055_s	CAGCACGAGATGTCCCAAGA	3507	3152.62
sg_hITGAD_1457_s	CATTACTATGAGCAGACCCG	2494	2241.99
sg_hITGAD_426_s	TCCCCGACGCCACGCCAGGT	4521	4064.16
sg_hITGAD_1237_a	GTTCTGTACCCCCTTCCACA	2660	2391.21
sg_hITGAD_251_a	AGGACATGTTCACGGCCTCA	924	830.631
sg_hITGAD_2257_a	GAAGAGGTCTTGTGAGCCCA	2331	2095.46
sg_hITGAD_662_s	GATCCCATCGTCCAACTGAA	3179	2857.77
sg_hITGAD_1679_s	TTTCACGGAGCCTCAGAATC	1338	1202.8
sg_hITGAD_1858_s	TCTGCCGGTGCTGAAAGTGG	2734	2457.73
sg_hITGAD_2105_s	TTGACTCGAAGAAAAACCCT	92	82.7035
sg_hITGAD_1078_s	CTTCAGCACAGCCCTCACAA	6547	5885.44
sg_hITGAD_1459_s	TTACTATGAGCAGACCCGAG	1871	1681.94
sg_hITGAD_940_s	GCAGGACCACGTGTTCAAGG	3688	3315.33
sg_hITGAD_1430_a	AGTAATGGGGGGCCCCAATG	770	692.193
sg_hITGAD_1344_s	GGAAGAAGGCCGAAGTCACA	1380	1240.55
sg_hITGAD_799_a	GATGACATCACTGTATTCCA	522	469.253
sg_hITGAD_797_a	TGACATCACTGTATTCCAGG	1981	1780.82
sg_hITGAD_1288_s	CCGCTACCAGCATACCGGGA	3540	3182.29
sg_hITGAD_1991_s	AAAAGCTCACTGGACCAGCT	1202	1080.54
sg_hITGAD_798_a	ATGACATCACTGTATTCCAG	602	541.169
sg_hITGAD_2104_s	TTTGACTCGAAGAAAAACCC	189	169.902
sg_hITGAD_1609_s	TGAGGACAAGCTGATAGACG	1652	1485.07
sg_hITGAD_1573_a	CACATCCCCCAACACTGTCA	6142	5521.36
sg_hITGAE_1446_a	GCCCCATGATGTTTGTACCG	4188	3764.81
sg_hITGAE_1861_s	GTATATCTACAATGGACACT	131	117.763
sg_hITGAE_822_s	TCCAGAACATCACTCAAGTG	874	785.684
sg_hITGAE_2162_a	AGTTGAGAAGTGCCTCGCGG	1379	1239.65
sg_hITGAE_305_a	CACTCACCAAAACACCGTGG	866	778.492
sg_hITGAE_1051_s	TAAGAGTGCTAGGACTGCGA	987	887.265
sg_hITGAE_519_s	AAGACGATGTGAACACAGCC	151	135.742
sg_hITGAE_1235_a	GTCAGCCACGTACCTCATCC	3418	3072.62
sg_hITGAE_1658_a	CTCCCACCTGCTCGCTGAGA	2605	2341.77
sg_hITGAE_1712_a	AGCGGGCATTGGTGAACCCG	121	108.773
sg_hITGAE_919_s	AAAGGCATCCAAGGTCATGG	636	571.733
sg_hITGAE_937_a	GTCCTCGAATATGCCACCAT	3767	3386.35
sg_hITGAE_2165_a	TGAAGTTGAGAAGTGCCTCG	3176	2855.07
sg_hITGAE_1991_s	GGCCTTGCCGACATCACCGT	3704	3329.72
sg_hITGAE_959_a	TGACTGTCGTAAGGTTGAGG	3802	3417.81
sg_hITGAE_2085_a	ACGACGCCGTTGAAGCCGAT	1658	1490.46
sg_hITGAE_246_a	GTTGGGGCTGACTTACCTAC	989	889.063
sg_hITGAE_308_a	CTGCACTCACCAAAACACCG	6117	5498.89
sg_hITGAE_1697_s	TCCTTGGCACGCATACTGAG	1996	1794.31
sg_hITGAE_1143_s	ATGGGCTGCTGAGCAAACTG	1226	1102.11
sg_hITGAE_960_a	ATGACTGTCGTAAGGTTGAG	1679	1509.34
sg_hITGAE_1456_s	TCCACGGTACAAACATCATG	129	115.965
sg_hITGAE_2196_s	TCACGCTGGATGTGGATGTG	1740	1564.18
sg_hITGAE_1713_a	AAGCGGGCATTGGTGAACCC	372	334.41
sg_hITGAE_992_s	ATCAACTCCCCCAAAATGCA	1801	1619.01
sg_hITGAL_341_a	CACACGTTCGAGACAGCCCA	2129	1913.87
sg_hITGAL_1402_s	GGAGCTGTGTGGCGTCGACG	2977	2676.18
sg_hITGAL_1213_a	CCAGGTCACGGTGTAACCTG	69	62.0277
sg_hITGAL_1897_s	TGAGATCCCAGTGCATGAAG	2677	2406.49
sg_hITGAL_571_s	ACTCAGCAACACTTCGTACC	190	170.801
sg_hITGAL_1720_a	CTGAATTCCTGAGAGCACTT	2578	2317.5
sg_hITGAL_1000_s	GAAGAAGATCTATGTCATTG	584	524.988
sg_hITGAL_793_s	TATCATCATCACGGATGGGG	626	562.744
sg_hITGAL_2230_s	GACACCGAGGGACCAAAGGG	1280	1150.66
sg_hITGAL_374_s	GACCAGAACACCTATCTGAG	1176	1057.17
sg_hITGAL_386_a	TCTGGCGGAAGAGGTAACAC	211	189.679
sg_hITGAL_1554_a	GCTTCTCCAAACCGCCCGAG	1614	1450.91
sg_hITGAL_1553_a	CTTCTCCAAACCGCCCGAGT	5099	4583.75
sg_hITGAL_1592_s	ACTGCTCTGACAGACATCAA	1350	1213.58
sg_hITGAL_1381_s	GATTGGCTCTTATTTCGGTG	1235	1110.21
sg_hITGAL_1846_a	CAGGGTGACCATATCCACCA	1698	1526.42
sg_hITGAL_1554_s	ACCCCGGCTACCCACTCGGG	1296	1165.04
sg_hITGAL_1827_s	AGAGCCAGATGATCGTGCTG	2134	1918.36
sg_hITGAL_1353_s	GCCAGGTCCAGACAATCCAT	1881	1690.93
sg_hITGAL_1665_s	CTGTGTACATCTTCAATGGG	964	866.589
sg_hITGAL_1360_s	CCAGACAATCCATGGGACCC	408	366.772
sg_hITGAL_466_s	TATCAAGGGCAACGTAGACC	35	31.4633
sg_hITGAL_1286_s	GCCCCTCGATACCAGCACAT	5742	5161.78
sg_hITGAL_342_a	TCACACGTTCGAGACAGCCC	2496	2243.78
sg_hITGAL_736_s	CAGGACAGAGGTGTTCCGGG	340	305.644
sg_hITGAM_924_a	TGGAACACGTGATCACGAGG	867	779.391
sg_hITGAM_1643_s	CCAGGAGAGGAGGACAACCG	1822	1637.89
sg_hITGAM_2186_a	AGTTCAGGCGCAGCACAATG	1926	1731.38
sg_hITGAM_491_a	TCATCCGCCGAAAGTCATGT	3080	2768.77
sg_hITGAM_1343_s	GAGTCCAACGCTAATGTCAA	1413	1270.22
sg_hITGAM_676_s	GCTGCTTGGGCGGACACACA	2686	2414.58
sg_hITGAM_1921_s	ATTTGAGTGTAATGATCAGG	106	95.2889
sg_hITGAM_197_a	AGCCTGTGCTGTAGTCGCAC	404	363.176
sg_hITGAM_1104_s	GCCCCTTGCTGAGCACTGTG	2430	2184.45
sg_hITGAM_798_a	ATGACATCCTCATATCCCAA	2063	1854.54
sg_hITGAM_2164_s	TATCTCTTAGAATTGCATCG	1731	1556.09
sg_hITGAM_2015_a	GGTCATAAGTCACAACACTC	779	700.283
sg_hITGAM_927_a	ACCTGGAACACGTGATCACG	1616	1452.71
sg_hITGAM_878_a	CTTGGCGGGATTTCTCACTG	1002	900.749
sg_hITGAM_853_s	AGTCATTCGCTACGTCATTG	1686	1515.63
sg_hITGAM_425_a	CCAAAGGCAACCCACCTCGG	1073	964.575
sg_hITGAM_1882_s	AATCATGGAGTTCAATCCCA	493	443.183
sg_hITGAM_1503_s	GTGTTTAGCAGAGGGCTCGG	472	424.305
sg_hITGAM_1004_s	GAGAAGATCTTTGCGATCGA	773	694.89
sg_hITGAM_697_s	GGCCACGGGCATCCGCAAAG	4573	4110.91
sg_hITGAM_1342_s	GGAGTCCAACGCTAATGTCA	619	556.451
sg_hITGAM_1858_s	CCAGCCAGTACTGAGAGTCA	1525	1370.9
sg_hITGAM_1283_s	GCACCTCGATATCAGCACAT	3205	2881.14
sg_hITGAM_725_s	GAGCTGTTTAACATCACCAA	590	530.381
sg_hITGAM_325_a	ACTGCAAGTCTGGTGCACGG	1234	1109.31
sg_hITGAV_1714_s	GGAATTGATAGCGTATCTGC	650	584.319
sg_hITGAV_331_s	AGGCAATAGAGATTATGCCA	1	0.898952
sg_hITGAV_1965_a	GCCTTAACAATCAATGTCAG	698	627.468
sg_hITGAV_1131_a	TCCTGGTCCAGATCTCCCAA	3285	2953.06
sg_hITGAV_756_s	TTGATGACAGCTATTTGGGT	571	513.301
sg_hITGAV_1505_a	AGAACCTAACATTAAAACTG	94	84.5014
sg_hITGAV_516_a	CTATACATACGTGATCTACA	218	195.971
sg_hITGAV_160_a	GCTGGGCACGAAGAAATCCA	2717	2442.45
sg_hITGAV_1299_a	TTCATTGAATAGCCAAAGCT	178	160.013
sg_hITGAV_940_a	CTCATCTCCATTAATGTCAG	1342	1206.39
sg_hITGAV_1674_s	AGAACATGACTATTTCAAGG	818	735.342
sg_hITGAV_2008_a	AACGATGAGCTCAGCTTCGT	633	569.036
sg_hITGAV_421_a	AGTTCTCCAATGGTACAATG	1155	1038.29
sg_hITGAV_1945_s	TCAAAAGAAGATCTATATTG	249	223.839
sg_hITGAV_1852_s	GCCTGCTAACATTAGTCGAC	699	628.367
sg_hITGAV_1713_s	AGGAATTGATAGCGTATCTG	834	749.726
sg_hITGAV_995_s	GCACCTCTCTTCATGGATCG	1880	1690.03
sg_hITGAV_1159_a	AGCAGCAATTGCAATATCTG	1861	1672.95
sg_hITGAV_177_a	GCCACTTACGAAGACGCGCT	2164	1945.33
sg_hITGAV_1964_a	CCTTAACAATCAATGTCAGA	325	292.159
sg_hITGAV_1842_a	ACCTGTCGACTAATGTTAGC	596	535.775
sg_hITGAV_987_a	GAGCCACGATCCATGAAGAG	1747	1570.47
sg_hITGAV_615_a	CCTTGCCAATAAAAGCTACC	80	71.9161
sg_hITGAV_1675_s	GAACATGACTATTTCAAGGG	163	146.529
sg_hITGAV_1181_s	GCAATTGCTGCTCCATATGG	3087	2775.06
sg_hITGAX_1621_s	GCTGACAGACGTGGTCATCG	1298	1166.84
sg_hITGAX_2188_a	GTTCAGACGCAAGGTAATGG	2974	2673.48
sg_hITGAX_1151_a	AGGTAGGGCTCATATTTGGG	996	895.356
sg_hITGAX_1347_s	GGATGAAGGCCGAAGTCACG	1819	1635.19
sg_hITGAX_188_s	ACAGCTGCCAACCAAACGGG	1425	1281.01
sg_hITGAX_493_a	CATCGTGGCAAAGTTGCGGG	731	657.134
sg_hITGAX_730_s	ATTGTTCCATGCCTCATATG	1694	1522.82
sg_hITGAX_1901_a	GACACTCAAACGCAGACCTG	3505	3150.83
sg_hITGAX_946_s	GGAACACATATTTAAAGTGG	757	680.506
sg_hITGAX_2197_a	CAGCGTGAAGTTCAGACGCA	634	569.935
sg_hITGAX_2266_a	GAAGTATCTCTGAGCATCGG	1341	1205.49
sg_hITGAX_334_a	CCCGCACTCGTGGTGCACGG	725	651.74
sg_hITGAX_348_s	CCGTGCACCACGAGTGCGGG	253	227.435
sg_hITGAX_1612_s	TGGGGACAAGCTGACAGACG	2731	2455.04
sg_hITGAX_2244_s	TCCTTGCCTTCAGAAACCTG	1732	1556.98
sg_hITGAX_679_s	GCTGCAAGGGTTTACATACA	283	254.403
sg_hITGAX_2269_a	CGTGAAGTATCTCTGAGCAT	1467	1318.76
sg_hITGAX_1152_a	AAGGTAGGGCTCATATTTGG	1859	1671.15
sg_hITGAX_739_s	TGCCTCATATGGGGCCCGTA	444	399.134
sg_hITGAX_203_s	ACGGGTGGCCTCTACCAGTG	1446	1299.88
sg_hITGAX_365_s	GGGAGGAACATGTACCTCAC	1	0.898952
sg_hITGAX_856_s	CATCATCCGCTATGCAATTG	2835	2548.53
sg_hITGAX_1042_a	CTGTGCCATCTCCAATTCGA	1912	1718.8
sg_hITGAX_725_a	TACGGGCCCCATATGAGGCA	230	206.759
sg_hITGAX_665_a	TGTATGTAAACCCTTGCAGC	324	291.26
sg_hITGB1_1351_s	TAGGCCTCTGGGCTTTACGG	775	696.687
sg_hITGB1_1222_s	GAACGGGGTGAATGGAACAG	676	607.691
sg_hITGB1_810_s	TTGGCTGGAGGAATGTTACA	4249	3819.65
sg_hITGB1_296_s	AATGTAACCAACCGTAGCAA	1118	1005.03
sg_hITGB1_1062_a	AATGTTCCTACTGCTGACTT	3095	2782.26
sg_hITGB1_606_s	GCACAACACCAGCTAAGCTC	3365	3024.97
sg_hITGB1_135_s	AAGCAGGGCCAAATTGTGGG	2091	1879.71
sg_hITGB1_1545_s	AAGACATGGATGCTTACTGC	493	443.183
sg_hITGB1_437_a	ACAGGTCCATAAGGTAGTAG	1172	1053.57
sg_hITGB1_938_a	ACCAGGCACTTACATAATAA	494	444.082
sg_hITGB1_1403_s	GAATGTGAATGCCAAAGCGA	2145	1928.25
sg_hITGB1_1221_s	AGAACGGGGTGAATGGAACA	57	51.2402
sg_hITGB1_1433_s	GAAAGTCCCAAGTGTCATGA	972	873.781
sg_hITGB1_1207_s	CAAATCTTACTGCAAGAACG	773	694.89
sg_hITGB1_352_s	TCAGATCCAACCACAGCAGT	1531	1376.29
sg_hITGB1_1454_s	GGAAATGGGACATTTGAGTG	257	231.031
sg_hITGB1_835_a	AAAGTGAAACCCGGCATCTG	536	481.838
sg_hITGB1_347_a	GCAAAACCAACTGCTGTGGT	446	400.932
sg_hITGB1_529_s	TGAAATGAGGAGGATTACTT	556	499.817
sg_hITGB1_120_s	GTGGAGAATGTATACAAGCA	1050	943.899
sg_hITGB1_180_a	TCATCACATCGTGCAGAAGT	764	686.799
sg_hITGB1_1531_s	TGAAGTTAACAGTGAAGACA	374	336.208
sg_hITGB1_248_s	GATGACATAGAAAATCCCAG	110	98.8847
sg_hITGB1_1214_s	TACTGCAAGAACGGGGTGAA	633	569.036
sg_hITGB1_620_a	AGTTCTGTTCACTTGTGCAA	2525	2269.85
sg_hITGB2_380_a	TCAGATAGTACAGGTCGATG	2009	1805.99
sg_hITGB2_537_a	TCAGGGTGCGTGTTCACGAA	1204	1082.34
sg_hITGB2_655_s	CTCCAACCAGTTTCAGACCG	5610	5043.12
sg_hITGB2_189_s	ACTCCATTCGCTGCGACACC	2182	1961.51
sg_hITGB2_908_s	CTCCAGGACTACCCATCGGT	1619	1455.4
sg_hITGB2_1413_a	ATGTAGCCAGTGTCACACCT	1364	1226.17
sg_hITGB2_790_a	GAAATGGAAGCCGTCATCAG	1879	1689.13
sg_hITGB2_1219_s	TGGCGTGCAGATCAATGTCC	2793	2510.77
sg_hITGB2_1051_s	GTCTGAGGACTCCAGCAATG	2790	2508.07
sg_hITGB2_357_s	CGTTCAACGTGACCTTCCGG	1723	1548.89
sg_hITGB2_577_s	GCGAAACCCATGCCCCAACA	2042	1835.66
sg_hITGB2_603_a	ACGTGCCTGAAGGCAAACGG	225	202.264
sg_hITGB2_529_a	CGTGTTCACGAACGGCAGCA	3156	2837.09
sg_hITGB2_446_s	AGGAATGTCAAGAAGCTAGG	1249	1122.79
sg_hITGB2_473_a	CGGACTCGGTGATCTCGTTG	3437	3089.7
sg_hITGB2_245_a	GGGTTTCAGCGAGGCTTGTG	689	619.378
sg_hITGB2_698_s	GGAAACCTGGATGCACCCGA	103	92.592
sg_hITGB2_765_s	TCGGCTGGCGCAACGTCACG	5919	5320.89
sg_hITGB2_358_s	GTTCAACGTGACCTTCCGGC	792	711.97
sg_hITGB2_323_s	GTGACGCTTTACCTGCGACC	1189	1068.85
sg_hITGB2_232_s	CTGTGCGGCTGACGACATCA	2908	2614.15
sg_hITGB2_1023_s	TCATCCCCAAGTCAGCCGTG	3012	2707.64
sg_hITGB2_991_a	CCCAACAGCACTCACCTCGT	5645	5074.58
sg_hITGB2_604_a	CACGTGCCTGAAGGCAAACG	1514	1361.01
sg_hITGB2_1454_s	AACTGTGAGTGCCAGACACA	1196	1075.15
sg_hITGB3_387_s	AGAATTTCTCCATCCAAGTG	1223	1099.42
sg_hITGB3_1255_s	GGGACTCAAGATTGGAGACA	940	845.014
sg_hITGB3_1066_a	CATGGACAGAACCCCAACTG	1679	1509.34
sg_hITGB3_885_s	GCATTGTCCAGCCTAATGAC	466	418.911
sg_hITGB3_688_s	CCAGGTGACCCGCTTCAATG	3684	3311.74
sg_hITGB3_561_a	ATATACATGTATGGTGACAC	1	0.898952
sg_hITGB3_1444_a	ACGGCATACCCCACACTCAA	3164	2844.28
sg_hITGB3_241_a	CTCACTCACTGGGAACTCGA	1449	1302.58
sg_hITGB3_122_a	GGCTCACAGCCAGGCACTGC	1592	1431.13
sg_hITGB3_333_s	TCACTCAAGTCAGTCCCCAG	3230	2903.61
sg_hITGB3_499_a	GGTGAGCTTTCGCATCTGGG	1320	1186.62
sg_hITGB3_1260_s	TCAAGATTGGAGACACGGTG	990	889.962
sg_hITGB3_1229_a	TGAGTCCCATACAAGACTTG	175	157.317
sg_hITGB3_609_a	GGAGGGACTTACTCATAGCA	801	720.06
sg_hITGB3_586_s	CATGTATATCTCCCCACCAG	2718	2443.35
sg_hITGB3_811_a	AGTGGTAAACACCAGCAAGT	825	741.635
sg_hITGB3_535_s	TAACCTGCGGATTGGCTTCG	5070	4557.68
sg_hITGB3_639_a	ACGTGTTTGTAGCCAAACAT	1	0.898952
sg_hITGB3_394_s	CTCCATCCAAGTGCGGCAGG	2647	2379.52
sg_hITGB3_1331_s	TCCTTTACCATAAAGCCCGT	18	16.1811
sg_hITGB3_527_a	ATGCCCCGAAGCCAATCCGC	4822	4334.74
sg_hITGB3_290_s	GACAGGCCCCTCAGCGACAA	7162	6438.29
sg_hITGB3_285_a	CCAGAGCCCTTGTCGCTGAG	1649	1482.37
sg_hITGB3_851_s	AAGACTCATATAGCATTGGA	544	489.03
sg_hITGB3_345_s	GTCCCCAGAGGATTGCACTC	1065	957.383
sg_hITGB4_1855_s	CTGCGAGATCAACTACTCGG	1238	1112.9
sg_hITGB4_997_s	CTACTCCTATAGCTACTACG	1459	1311.57
sg_hITGB4_1424_s	TTCAACGGAGACTTCGTGTG	1221	1097.62
sg_hITGB4_285_s	CCCAGATTGACACCACCCTG	2449	2201.53
sg_hITGB4_2933_a	TGATGGTGATGTTTACCAGG	272	244.515
sg_hITGB4_3469_s	TGGCAAGCCAATGGGGTACA	1049	943
sg_hITGB4_659_s	GAGTTCCGGAATAAACTGCA	424	381.155
sg_hITGB4_2550_s	AGGAGGTGGAGGAGAACGTA	397	356.884
sg_hITGB4_2244_a	CCCATACCTCGGTTGCAGCA	1975	1775.43
sg_hITGB4_1592_a	CGCAGAACTGACCCTCGTAG	2949	2651.01
sg_hITGB4_1877_a	AGGAGCGTAGGTCCTCGCAG	155	139.337
sg_hITGB4_1063_s	GGAGGACTCGTCCAACATCG	2305	2072.08
sg_hITGB4_1760_s	TGCATCGACAGCAATGGGGT	1242	1116.5
sg_hITGB4_1756_s	CACCTGCATCGACAGCAATG	1974	1774.53
sg_hITGB4_738_a	CGCCAGCCAATGTCCCTCTG	5001	4495.66
sg_hITGB4_913_s	CAGGACACAGGACTACCCGT	867	779.391
sg_hITGB4_1002_s	CCTATAGCTACTACGAGGTG	823	739.837
sg_hITGB4_1985_s	ATGGTGGACGAGCTTAAGAG	1842	1655.87
sg_hITGB4_2844_a	TCCTCAGGCCGGATAAAGAG	1663	1494.96
sg_hITGB4_1025_a	GCACCCCCAGTGAGGAGACA	1030	925.92
sg_hITGB4_1852_s	CATCTGCGAGATCAACTACT	136	122.257
sg_hITGB4_1483_a	AATGTCACTCAGAGAGCCGG	1347	1210.89
sg_hITGB4_1322_s	CTGAAACCTTCCTTCTCCGA	1963	1764.64
sg_hITGB4_802_a	GCCATCAGCCTCATAGTGGA	2523	2268.05
sg_hITGB4_736_s	GCAGACAGCTGTGTGCACGG	1496	1344.83
sg_hITGB5_582_s	CTTTCTCCTACACGGCACCG	2748	2470.32
sg_hITGB5_1033_s	AAACCATTATATGCTGTACA	1	0.898952
sg_hITGB5_1448_s	GGGAGCGGGACCTATGTCTG	1961	1762.84
sg_hITGB5_709_s	TGAGGAAGTTCGGAAACAGA	331	297.553
sg_hITGB5_331_s	CGTCATTCAGATGACACCAC	598	537.573
sg_hITGB5_187_a	TGCCCTCAGATCACACCGAG	3421	3075.31
sg_hITGB5_846_a	TTTCCATCCAATGCGATGTG	541	486.333
sg_hITGB5_1227_s	GGGTATCCTATCCTGGTCAG	445	400.033
sg_hITGB5_457_s	CCTGTCCATGAAGGATGACT	559	502.514
sg_hITGB5_490_s	GAGCCTGGGCACCAAACTCG	963	865.69
sg_hITGB5_1066_s	CCTGATACCTGGAACAACGG	1636	1470.68
sg_hITGB5_1385_s	GTCACCTACAACTGCACGTG	2088	1877.01
sg_hITGB5_493_s	CCTGGGCACCAAACTCGCGG	2536	2279.74
sg_hITGB5_476_s	TTGGACAATATCCGGAGCCT	3325	2989.01
sg_hITGB5_409_s	CCAGGTGGAGGACTATCCTG	1	0.898952
sg_hITGB5_398_a	CCACAGGATAGTCCTCCACC	1180	1060.76
sg_hITGB5_643_a	CAGATGGCGGAACCCAAAGG	973	874.68
sg_hITGB5_850_s	TGATGTGCCCCACATCGCAT	322	289.462
sg_hITGB5_151_s	ATGTGCCTGGTGCTCCAAAG	2183	1962.41
sg_hITGB5_739_a	TGCATCAAAGCCCCCCTCAG	5672	5098.85
sg_hITGB5_708_s	ATGAGGAAGTTCGGAAACAG	451	405.427
sg_hITGB5_919_a	GTTGGATGCAGTGTACTCGT	1156	1039.19
sg_hITGB5_907_s	TGGCCAGTGCCACCTGAACG	2809	2525.15
sg_hITGB5_606_a	CTGGTCACTTACCCAATGCA	1335	1200.1
sg_hITGB5_445_a	CAAGTCATCCTTCATGGACA	1227	1103.01
sg_hITGB6_1467_a	TCCTCGCCACACTCACAGCG	4234	3806.16
sg_hITGB6_716_s	GCTAATATTGACACACCCGA	1284	1154.25
sg_hITGB6_1110_s	TGTTGTAACTAAAGGAACTG	308	276.877
sg_hITGB6_910_a	ACACACCAAGACAGTTGACA	2163	1944.43
sg_hITGB6_120_a	TGAGCACACCAGGCACACTG	2063	1854.54
sg_hITGB6_1252_a	GATATTCACAGTCACGCTGA	2252	2024.44
sg_hITGB6_382_s	GGTGCATGTCCGCCAGACTG	3077	2766.07
sg_hITGB6_512_s	TTAACCAGCAACTTTAGACT	809	727.252
sg_hITGB6_1404_s	ACAGCTCCAAATGTCACCAC	476	427.901
sg_hITGB6_1409_s	TCCAAATGTCACCACGGGAA	1025	921.425
sg_hITGB6_621_a	ATGTGCTTGAATCCAAATGT	2093	1881.51
sg_hITGB6_1409_a	ACTGGAAAGAGCCGTTCCCG	1589	1428.43
sg_hITGB6_719_s	AATATTGACACACCCGAAGG	1532	1377.19
sg_hITGB6_1229_s	AAATGCTCTCACATGAAAGT	79	71.0172
sg_hITGB6_187_a	TTTAGCTAAAAGGTTTGCTG	1086	976.261
sg_hITGB6_1457_a	ACTCACAGCGAGGCCCCATG	2651	2383.12
sg_hITGB6_394_s	CCAGACTGAGGACTACCCGG	1010	907.941
sg_hITGB6_1403_s	AACAGCTCCAAATGTCACCA	1335	1200.1
sg_hITGB6_867_s	GCATCGTCATTCCTAATGAC	368	330.814
sg_hITGB6_416_a	TGGAGGCGGAGAGGTCCATG	1320	1186.62
sg_hITGB6_1333_a	TGGGCTGACAAGTAATTCCA	23	20.6759
sg_hITGB6_771_s	TGTAGGAAAAAATTGGCTGG	1122	1008.62
sg_hITGB6_168_s	ATCCATCTGGAGTTGGCGAA	839	754.22
sg_hITGB6_1060_s	TACAGTAGGTCTACTTCAGA	44	39.5539
sg_hITGB6_454_s	TGACGACCTCAACACAATAA	2439	2192.54
sg_hITGB7_437_a	CCGGGTATCCCTCAGCACGA	980	880.973
sg_hITGB7_726_s	GGGACGCACAAGCCTTCGAG	1592	1431.13
sg_hITGB7_883_s	CGACACATTCCATACAGCTG	1026	922.324
sg_hITGB7_1013_a	GCTGGATATTTGCTGCAGAG	2757	2478.41
sg_hITGB7_211_s	TGAGCAGAACTTCACCGCGT	2599	2336.38
sg_hITGB7_575_a	CCACAAAGGAACCAAAACCT	835	750.625
sg_hITGB7_1144_s	CAACGTGGTACAGCTCATCA	2539	2282.44
sg_hITGB7_1303_s	CCACGTCCGAATCAACCAGA	1668	1499.45
sg_hITGB7_1523_a	AGCACTCACAGAGCCGACCT	1469	1320.56
sg_hITGB7_938_a	AGAGGCCATTGCTGTCCAAG	848	762.311
sg_hITGB7_882_s	ACGACACATTCCATACAGCT	1278	1148.86
sg_hITGB7_613_a	GGAGGGTACTGTGCTCACAA	1027	923.223
sg_hITGB7_451_s	TCGTGCTGAGGGATACCCGG	631	567.238
sg_hITGB7_976_a	ACCCACAGAAGGGTAGTCCT	634	569.935
sg_hITGB7_887_s	ACATTCCATACAGCTGGGGA	830	746.13
sg_hITGB7_705_s	ACCATGTGCTGTCCCTGACG	1079	969.969
sg_hITGB7_706_s	CCATGTGCTGTCCCTGACGG	1555	1397.87
sg_hITGB7_776_s	AATCTGGACTCGCCTGAAGG	992	891.76
sg_hITGB7_727_s	GGACGCACAAGCCTTCGAGC	998	897.154
sg_hITGB7_1102_s	GATTCCTAAGTCTGCAGTTG	1983	1782.62
sg_hITGB7_956_a	ACTCTGTGCTGCGACTGTAG	1856	1668.45
sg_hITGB7_921_a	AAGTGGCAGTGCCCATCACT	1054	947.495
sg_hITGB7_170_a	ATGCACAGCTGGGGTGTGAG	683	613.984
sg_hITGB7_986_s	TCCCAGGACTACCCTTCTGT	1885	1694.52
sg_hITGB7_706_a	GGCTTGTGCGTCCCCCGTCA	5630	5061.1
sg_hITGB8_666_a	AGCACATGGATGTATCCATG	421	378.459
sg_hITGB8_955_s	CTATGTCAAATCGACAACCA	1229	1104.81
sg_hITGB8_1224_s	TTACCGCCATCTGTCCAGAT	3001	2697.75
sg_hITGB8_820_s	TCATATCGGATGGCGAAAAG	1127	1013.12
sg_hITGB8_346_s	TGAAAATGAAATTAATACCC	232	208.557
sg_hITGB8_508_a	TCTAGATAAATCGTTTCCAA	926	832.429
sg_hITGB8_191_s	CTTGCGCTGGGTCCAGAATG	1239	1113.8
sg_hITGB8_1430_s	GAGGACAACAGAGGACCTAA	110	98.8847
sg_hITGB8_1071_a	GCAATGGTGCCTGGCAAGAG	1073	964.575
sg_hITGB8_758_s	GGAAACATAGATACACCAGA	25	22.4738
sg_hITGB8_612_s	ACATTAGCATCCACCCCGAA	4140	3721.66
sg_hITGB8_761_s	AACATAGATACACCAGAAGG	216	194.174
sg_hITGB8_887_s	GCTCTTGATAGCAAATTGGC	588	528.584
sg_hITGB8_971_a	CTGAAAGTTGGCCTAGTGAG	1317	1183.92
sg_hITGB8_597_a	TCGGGGTGGATGCTAATGTA	548	492.625
sg_hITGB8_308_a	GTATTATAACATGCACAGAT	263	236.424
sg_hITGB8_1129_s	AAACCTCAATAATTTGGTAG	4	3.59581
sg_hITGB8_611_a	GATTATGAATCCTTTCGGGG	1004	902.547
sg_hITGB8_548_a	CAAATCCAAGACGAAAGTCA	404	363.176
sg_hITGB8_547_a	AAATCCAAGACGAAAGTCAC	308	276.877
sg_hITGB8_1187_s	CAGGTGGAAAACCAGGTACA	726	652.639
sg_hITGB8_356_s	ATTAATACCCAGGTGACACC	337	302.947
sg_hITGB8_272_s	GTTTCCAATTTAATAAGCAA	771	693.092
sg_hITGB8_895_s	TAGCAAATTGGCAGGCATAG	2888	2596.17
sg_hITGB8_662_s	TTAGACTGCATGCCTCCCCA	4602	4136.98
CN_sg_Neg_1	GTAGCGAACGTGTCCGGCGT	2960	2660.9
CN_sg_Neg_2	GACCGGAACGATCTCGCGTA	1342	1206.39
CN_sg_Neg_3	GGCAGTCGTTCGGTTGATAT	2882	2590.78
CN_sg_Neg_4	GCTTGAGCACATACGCGAAT	1564	1405.96
CN_sg_Neg_5	GTGGTAGAATAACGTATTAC	10	8.98952
CN_sg_Neg_6	GTCATACATGGATAAGGCTA	457	410.821
CN_sg_Neg_7	GATACACGAAGCATCACTAG	911	818.945
CN_sg_Neg_8	GAACGTTGGCACTACTTCAC	1097	986.15
CN_sg_Neg_9	GATCCATGTAATGCGTTCGA	1013	910.638
CN_sg_Neg_10	GTCGTGAAGTGCATTCGATC	365	328.117
CN_sg_LacZ_1465	CATCGGGCAAATAATATCGG	1196	1075.15
CN_sg_LacZ_1583	TCGCGTGGGCGTATTCGCAA	2753	2474.81
CN_sg_LacZ_1659	ACGAAGCCGCCCTGTAAACG	3187	2864.96
CN_sg_LacZ_1725	ATGATGAAAACGGCAACCCG	3411	3066.32
CN_sg_LacZ_1739	AACCCGTGGTCGGCTTACGG	779	700.283
CN_sg_LacZ_2496	TGATTACGACCGCTCACGCG	1103	991.544
CN_sg_LacZ_336	GTGAGCGAGTAACAACCCGT	1242	1116.5
CN_sg_LacZ_838	CAGACGTAGTGTGACGCGAT	2284	2053.21
CN_sg_LacZ_904	AATCCCGAATCTCTATCGTG	359	322.724
CN_sg_LacZ_907	CCCGAATCTCTATCGTGCGG	26	23.3727
CN_sg_Luc_1058	AGCTATTCTGATTACACCCG	3096	2783.15
CN_sg_Luc_1158	ACGCTGGGCGTTAATCAAAG	897	806.36
CN_sg_Luc_1189	ACATAACCGGACATAATCAT	239	214.849
CN_sg_Luc_1451	GTGCTCCAAAACAACAACGG	1485	1334.94
CN_sg_Luc_1536	ACAACCGCGAAAAAGTTGCG	503	452.173
CN_sg_Luc_1539	ACCGCGAAAAAGTTGCGCGG	497	446.779
CN_sg_Luc_371	GGGCATTTCGCAGCCTACCG	1632	1467.09
CN_sg_Luc_474	GATTCTAAAACGGATTACCA	1056	949.293
CN_sg_Luc_560	TGTGCCAGAGTCCTTCGATA	2382	2141.3
CN_sg_Luc_650	GGCATGCGAGAATCTCACGC	832	747.928
CN_sg_Ren_158	TATTTTTTTACATGGTAACG	2027	1822.17
CN_sg_Ren_170	ATGTCGCCATAAATAAGAAG	695	624.771
CN_sg_Ren_211	GGTATAATACACCGCGCTAC	642	577.127
CN_sg_Ren_307	ATTACAAATATCTTACTGCA	239	214.849
CN_sg_Ren_55	GGATGATAACTGGTCCGCAG	1097	986.15
CN_sg_Ren_58	TTACATCTGGCCCACCACTG	3766	3385.45
CN_sg_Ren_649	TCACGAGGCCATGATAATGT	1842	1655.87
CN_sg_Ren_664	TTTACTAACGGGATTTCACG	1090	979.857
CN_sg_Ren_681	GAAATCCCGTTAGTAAAAGG	307	275.978
CN_sg_Ren_794	GGCACCTTCAACAATAGCAT	2081	1870.72
hK_sg_hPCNA_1	GGACTCGTCCCACGTCTCTT	1852	1664.86
hK_sg_hPCNA_2	CTACCGCTGCGACCGCAACC	3720	3344.1
hK_sg_hPOLR2D_1	TGAGAGTGCAGAGGACGAAC	253	227.435
hK_sg_hPOLR2D_2	TGGGCAAAGGTTGGCCAAAC	889	799.168
hK_sg_hPOLR2A_1	AAGCGAATGTCTGTGACGGA	833	748.827
hK_sg_hPOLR2A_2	CAGGGGGTGATTGAGCGGAC	2460	2211.42
hK_sg_hPRL9_1	GGACGCACAGTTATCGTGAA	3446	3097.79
hK_sg_hPRL9_2	AATGTAGAACTCAGCCTTCT	494	444.082
hK_sg_hRPL23A_1	TGCGGATCTTCTTCTTTTTG	3549	3190.38
hK_sg_hRPL23A_2	GTCGCAGTGTCTTCGGCCGC	872	783.886
hK_sg_hCDK9_1	CTGGCCGGTCTTGCGGTGCC	904	812.652
hK_sg_hCDK9_2	GATCTCCCGCAAGGCTGTAA	1280	1150.66
hK_sg_hCDK1_1	GGGTTCCTAGTACTGCAATT	946	850.408
hK_sg_hCDK1_2	AATCCATGTACTGACCAGGA	747	671.517
hK_sg_hRPA3_1	CCGGCGTTGATGCGCGACCT	2312	2078.38
hK_sg_hRPA3_2	GCCGGCGTTGATGCGCGACC	1065	957.383
hK_sg_hBRD4_309	TAAGATCATTAAAACGCCTA	274	246.313
hK_sg_hBRD4_336	GGGAACAATAAAGAAGCGCT	428	384.751
hK_sg_hMYC_1138	ACAACGTCTTGGAGCGCCAG	1945	1748.46
hK_sg_hMYC_122	GCCGTATTTCTACTGCGACG	1245	1119.19
hK_sg_hRPS20_172	AAGCCGCAACGTAAAATCCT	2307	2073.88
hK_sg_hRPS20_90	ACCAGTTCGAATGCCTACCA	1528	1373.6
hK_sg_hWDR5_650_a	GAACTTCACAAAAGACACGG	1370	1231.56
hK_sg_hWDR5_521_s	AGCTCACTCGGATCCAGTCT	3226	2900.02

## Sheet: Extended Data Fig1D
ITGAV scan CRISPR library (412 sgRNAs) QC sequencing
sgRNA_ID	sequence	Read count	RPMR
sg_hITGAV_12_s	CGGCGATGGCTTTTCCGCCG	1104	2471.05
sg_hITGAV_15_a	AGGCGCAGCCGTCGCCGCGG	431	964.696
sg_hITGAV_18_s	TGGCTTTTCCGCCGCGGCGA	2015	4510.12
sg_hITGAV_18_a	CCGAGGCGCAGCCGTCGCCG	1262	2824.7
sg_hITGAV_29_s	CCGCGGCGACGGCTGCGCCT	1213	2715.03
sg_hITGAV_35_a	GCGGGAGGCCGCGGGGACCG	1473	3296.98
sg_hITGAV_38_s	CGGCTGCGCCTCGGTCCCCG	2300	5148.03
sg_hITGAV_42_a	AGAAGAAGCGGGAGGCCGCG	53	118.628
sg_hITGAV_43_a	GAGAAGAAGCGGGAGGCCGC	430	962.457
sg_hITGAV_44_a	AGAGAAGAAGCGGGAGGCCG	142	317.835
sg_hITGAV_50_a	GTCCCGAGAGAAGAAGCGGG	385	861.735
sg_hITGAV_53_a	GGAGTCCCGAGAGAAGAAGC	740	1656.32
sg_hITGAV_54_a	AGGAGTCCCGAGAGAAGAAG	657	1470.55
sg_hITGAV_58_s	CGGCCTCCCGCTTCTTCTCT	1604	3590.19
sg_hITGAV_59_s	GGCCTCCCGCTTCTTCTCTC	2206	4937.63
sg_hITGAV_74_a	AGGCGCGGCACAGAGGTAGC	1781	3986.36
sg_hITGAV_81_a	AGGTTGAAGGCGCGGCACAG	2305	5159.22
sg_hITGAV_89_a	CCACGTCTAGGTTGAAGGCG	540	1208.67
sg_hITGAV_94_a	ACTGTCCACGTCTAGGTTGA	2165	4845.86
sg_hITGAV_100_s	CCGCGCCTTCAACCTAGACG	8424	18855.2
sg_hITGAV_101_a	CGGCAGGACTGTCCACGTCT	5266	11786.7
sg_hITGAV_117_a	TCGGGGCCAGAGTACTCGGC	260	581.951
sg_hITGAV_121_a	TCCCTCGGGGCCAGAGTACT	1624	3634.96
sg_hITGAV_122_s	GACAGTCCTGCCGAGTACTC	4018	8993.38
sg_hITGAV_130_s	TGCCGAGTACTCTGGCCCCG	1092	2444.19
sg_hITGAV_131_s	GCCGAGTACTCTGGCCCCGA	958	2144.27
sg_hITGAV_134_a	AGCCGAAGTAACTTCCCTCG	828	1853.29
sg_hITGAV_135_a	AAGCCGAAGTAACTTCCCTC	303	678.197
sg_hITGAV_136_a	GAAGCCGAAGTAACTTCCCT	94	210.398
sg_hITGAV_143_s	GGCCCCGAGGGAAGTTACTT	2804	6276.12
sg_hITGAV_154_s	AAGTTACTTCGGCTTCGCCG	1	2.23827
sg_hITGAV_160_a	GCTGGGCACGAAGAAATCCA	3410	7632.51
sg_hITGAV_177_a	GCCACTTACGAAGACGCGCT	2560	5729.98
sg_hITGAV_178_a	GGCCACTTACGAAGACGCGC	2748	6150.77
sg_hITGAV_191_a	CTCCCACGAGAAGAAACATC	986	2206.94
sg_hITGAV_199_s	TAGCCGGATGTTTCTTCTCG	3546	7936.92
sg_hITGAV_200_s	AGCCGGATGTTTCTTCTCGT	2379	5324.85
sg_hITGAV_216_a	GGCTGGGTGGTGTTTGCTTT	1244	2784.41
sg_hITGAV_217_a	AGGCTGGGTGGTGTTTGCTT	391	875.165
sg_hITGAV_229_a	TTCCACAATCCCAGGCTGGG	1085	2428.53
sg_hITGAV_230_s	AAAGCAAACACCACCCAGCC	913	2043.54
sg_hITGAV_231_s	AAGCAAACACCACCCAGCCT	2352	5264.42
sg_hITGAV_232_a	TCCTTCCACAATCCCAGGCT	410	917.692
sg_hITGAV_233_a	CTCCTTCCACAATCCCAGGC	727	1627.22
sg_hITGAV_237_a	TGCCCTCCTTCCACAATCCC	2126	4758.57
sg_hITGAV_238_s	CACCACCCAGCCTGGGATTG	4767	10669.8
sg_hITGAV_242_s	ACCCAGCCTGGGATTGTGGA	2084	4664.56
sg_hITGAV_245_s	CAGCCTGGGATTGTGGAAGG	1296	2900.8
sg_hITGAV_246_s	AGCCTGGGATTGTGGAAGGA	251	561.807
sg_hITGAV_250_s	TGGGATTGTGGAAGGAGGGC	248	555.092
sg_hITGAV_263_a	TAGAAGACCAGTCACATTTG	1161	2598.64
sg_hITGAV_267_s	GGCAGGTCCTCAAATGTGAC	1675	3749.11
sg_hITGAV_282_s	GTGACTGGTCTTCTACCCGC	1993	4460.88
sg_hITGAV_286_a	TTCAATTGGCTGGCACCGGC	2416	5407.67
sg_hITGAV_287_a	ATTCAATTGGCTGGCACCGG	1945	4353.44
sg_hITGAV_290_a	CAAATTCAATTGGCTGGCAC	1663	3722.25
sg_hITGAV_296_a	TTGCATCAAATTCAATTGGC	284	635.67
sg_hITGAV_300_a	CCTGTTGCATCAAATTCAAT	488	1092.28
sg_hITGAV_311_s	CCAATTGAATTTGATGCAAC	433	969.172
sg_hITGAV_331_s	AGGCAATAGAGATTATGCCA	7	15.6679
sg_hITGAV_337_a	AAATTCCAATGGATCATCCT	163	364.839
sg_hITGAV_343_s	TTATGCCAAGGATGATCCAT	805	1801.81
sg_hITGAV_348_a	TGATGGGACTTAAATTCCAA	116	259.64
sg_hITGAV_363_s	TGGAATTTAAGTCCCATCAG	534	1195.24
sg_hITGAV_364_a	AGATGCTCCAAACCACTGAT	1057	2365.85
sg_hITGAV_365_a	CAGATGCTCCAAACCACTGA	1302	2914.23
sg_hITGAV_368_s	TTTAAGTCCCATCAGTGGTT	589	1318.34
sg_hITGAV_381_s	AGTGGTTTGGAGCATCTGTG	1421	3180.59
sg_hITGAV_391_s	AGCATCTGTGAGGTCGAAAC	595	1331.77
sg_hITGAV_403_s	GTCGAAACAGGATAAAATTT	278	622.24
sg_hITGAV_415_a	CCAATGGTACAATGGGGCAC	876	1960.73
sg_hITGAV_421_a	AGTTCTCCAATGGTACAATG	537	1201.95
sg_hITGAV_422_a	CAGTTCTCCAATGGTACAAT	471	1054.23
sg_hITGAV_423_a	TCAGTTCTCCAATGGTACAA	861	1927.15
sg_hITGAV_426_s	CCTGTGCCCCATTGTACCAT	2018	4516.84
sg_hITGAV_431_a	GTTTCATCTCAGTTCTCCAA	507	1134.8
sg_hITGAV_445_s	TTGGAGAACTGAGATGAAAC	34	76.1013
sg_hITGAV_461_s	AAACAGGAGCGAGAGCCTGT	366	819.208
sg_hITGAV_465_a	TGAAGAAAGCATGTTCCAAC	281	628.955
sg_hITGAV_482_s	GGAACATGCTTTCTTCAAGA	784	1754.81
sg_hITGAV_516_a	CTATACATACGTGATCTACA	1	2.23827
sg_hITGAV_536_s	TTAGAAGATATTGATGCTGA	90	201.445
sg_hITGAV_541_s	AGATATTGATGCTGATGGAC	812	1817.48
sg_hITGAV_542_s	GATATTGATGCTGATGGACA	750	1678.7
sg_hITGAV_554_s	GATGGACAGGGATTTTGTCA	748	1674.23
sg_hITGAV_557_s	GGACAGGGATTTTGTCAAGG	1300	2909.76
sg_hITGAV_599_s	TAGGCTGACAGAGTACTTCT	89	199.206
sg_hITGAV_602_s	GCTGACAGAGTACTTCTTGG	1381	3091.06
sg_hITGAV_608_s	AGAGTACTTCTTGGTGGTCC	159	355.885
sg_hITGAV_615_a	CCTTGCCAATAAAAGCTACC	443	991.555
sg_hITGAV_621_s	GTGGTCCTGGTAGCTTTTAT	698	1562.31
sg_hITGAV_626_s	CCTGGTAGCTTTTATTGGCA	961	2150.98
sg_hITGAV_630_s	GTAGCTTTTATTGGCAAGGT	66	147.726
sg_hITGAV_640_s	TTTTTTAGGTCAGCTTATTT	174	389.46
sg_hITGAV_649_s	TCAGCTTATTTCGGATCAAG	2287	5118.93
sg_hITGAV_683_a	ACTTGATGCTGTAAACATTG	111	248.448
sg_hITGAV_684_a	TACTTGATGCTGTAAACATT	18	40.2889
sg_hITGAV_685_a	ATACTTGATGCTGTAAACAT	96	214.874
sg_hITGAV_713_a	GTGCAGTCCGAGTTGCTAAT	1451	3247.73
sg_hITGAV_717_s	ATAATAACCAATTAGCAACT	1	2.23827
sg_hITGAV_751_s	TATTTTTGATGACAGCTATT	42	94.0075
sg_hITGAV_752_s	ATTTTTGATGACAGCTATTT	70	156.679
sg_hITGAV_756_s	TTGATGACAGCTATTTGGGT	1153	2580.73
sg_hITGAV_763_s	TTCCTGTTTAGGTTATTCTG	519	1161.66
sg_hITGAV_770_s	TTAGGTTATTCTGTGGCTGT	612	1369.82
sg_hITGAV_782_s	GTGGCTGTCGGAGATTTCAA	1209	2706.07
sg_hITGAV_788_s	GTCGGAGATTTCAATGGTGA	307	687.15
sg_hITGAV_797_s	TTCAATGGTGATGGCATAGA	140	313.358
sg_hITGAV_809_s	TTTGTTTCAGACTTTGTTTC	342	765.489
sg_hITGAV_825_a	CCCAAAGTCCTTGCTGCTCT	3229	7227.38
sg_hITGAV_828_s	CAGGAGTTCCAAGAGCAGCA	2668	5971.71
sg_hITGAV_835_s	TCCAAGAGCAGCAAGGACTT	483	1081.09
sg_hITGAV_836_s	CCAAGAGCAGCAAGGACTTT	1551	3471.56
sg_hITGAV_841_s	AGCAGCAAGGACTTTGGGAA	823	1842.1
sg_hITGAV_845_s	GCAAGGACTTTGGGAATGGT	196	438.702
sg_hITGAV_857_s	TCACAGGTTTATATTTATGA	66	147.726
sg_hITGAV_858_s	CACAGGTTTATATTTATGAT	6	13.4296
sg_hITGAV_880_a	GCCAGTAAAATTGTATAAGG	70	156.679
sg_hITGAV_883_a	CTCGCCAGTAAAATTGTATA	79	176.824
sg_hITGAV_890_s	TCCTCCTTATACAATTTTAC	112	250.687
sg_hITGAV_898_s	ATACAATTTTACTGGCGAGC	333	745.345
sg_hITGAV_905_a	ATCCGAAATATGCAGCCATC	1948	4360.16
sg_hITGAV_914_s	ATCCAGATGGCTGCATATTT	734	1642.89
sg_hITGAV_940_a	CTCATCTCCATTAATGTCAG	508	1137.04
sg_hITGAV_944_s	GTAGCTGCCACTGACATTAA	801	1792.86
sg_hITGAV_971_s	AGTTATGCAGATGTGTTTAT	94	210.398
sg_hITGAV_987_a	GAGCCACGATCCATGAAGAG	2512	5622.54
sg_hITGAV_988_s	TATTGGAGCACCTCTCTTCA	968	2166.65
sg_hITGAV_995_s	GCACCTCTCTTCATGGATCG	2473	5535.25
sg_hITGAV_1004_s	TTCATGGATCGTGGCTCTGA	1232	2757.55
sg_hITGAV_1018_s	CTCTGATGGCAAACTCCAAG	1755	3928.17
sg_hITGAV_1021_s	TGATGGCAAACTCCAAGAGG	1230	2753.08
sg_hITGAV_1022_s	GATGGCAAACTCCAAGAGGT	382	855.02
sg_hITGAV_1022_a	CTGAGACCTGCCCCACCTCT	5093	11399.5
sg_hITGAV_1023_s	ATGGCAAACTCCAAGAGGTG	157	351.409
sg_hITGAV_1027_s	CAAACTCCAAGAGGTGGGGC	489	1094.52
sg_hITGAV_1055_s	GTGTCTCTACAGAGAGCTTC	85	190.253
sg_hITGAV_1073_a	ATCCATTCAGCTTTGTCGTC	1357	3037.34
sg_hITGAV_1082_s	TTCCAGACGACAAAGCTGAA	972	2175.6
sg_hITGAV_1090_s	GACAAAGCTGAATGGATTTG	15	33.5741
sg_hITGAV_1101_s	ATGGATTTGAGGTCTTTGCA	897	2007.73
sg_hITGAV_1106_s	TTTGAGGTCTTTGCACGGTT	811	1815.24
sg_hITGAV_1123_a	CAGATCTCCCAAAGGAGCTA	157	351.409
sg_hITGAV_1126_s	TGGCAGTGCCATAGCTCCTT	1167	2612.06
sg_hITGAV_1127_s	GGCAGTGCCATAGCTCCTTT	691	1546.65
sg_hITGAV_1131_a	TCCTGGTCCAGATCTCCCAA	1082	2421.81
sg_hITGAV_1135_s	CATAGCTCCTTTGGGAGATC	237	530.471
sg_hITGAV_1141_s	TCCTTTGGGAGATCTGGACC	350	783.396
sg_hITGAV_1145_s	TTGGGAGATCTGGACCAGGA	313	700.579
sg_hITGAV_1148_a	TCTTACCATTGAAACCATCC	963	2155.46
sg_hITGAV_1154_s	CTGGACCAGGATGGTTTCAA	995	2227.08
sg_hITGAV_1159_a	AGCAGCAATTGCAATATCTG	431	964.696
sg_hITGAV_1178_s	ATTGCAATTGCTGCTCCATA	597	1336.25
sg_hITGAV_1179_s	TTGCAATTGCTGCTCCATAT	1018	2278.56
sg_hITGAV_1180_s	TGCAATTGCTGCTCCATATG	1875	4196.76
sg_hITGAV_1181_s	GCAATTGCTGCTCCATATGG	1692	3787.16
sg_hITGAV_1182_a	TTTTTATCTTCACCCCCATA	417	933.36
sg_hITGAV_1196_s	TATGGGGGTGAAGATAAAAA	2	4.47655
sg_hITGAV_1217_s	GGAATTGTTTATATCTTCAA	116	259.64
sg_hITGAV_1229_s	ATCTTCAATGGAAGATCAAC	1	2.23827
sg_hITGAV_1253_a	GCCCTTCAAGGATTTGAGAT	421	942.313
sg_hITGAV_1254_a	TGCCCTTCAAGGATTTGAGA	684	1530.98
sg_hITGAV_1262_s	GTCCCATCTCAAATCCTTGA	650	1454.88
sg_hITGAV_1263_s	TCCCATCTCAAATCCTTGAA	829	1855.53
sg_hITGAV_1265_a	GAGCAGCCCACTGCCCTTCA	3213	7191.57
sg_hITGAV_1269_s	CTCAAATCCTTGAAGGGCAG	325	727.439
sg_hITGAV_1270_s	TCAAATCCTTGAAGGGCAGT	242	541.662
sg_hITGAV_1296_a	ATTGAATAGCCAAAGCTTGG	163	364.839
sg_hITGAV_1298_s	CGAAGCATGCCACCAAGCTT	2572	5756.84
sg_hITGAV_1299_a	TTCATTGAATAGCCAAAGCT	76	170.109
sg_hITGAV_1313_s	AGCTTTGGCTATTCAATGAA	6	13.4296
sg_hITGAV_1327_a	TCCATTTTTGTCTATATCTG	870	1947.3
sg_hITGAV_1337_s	GCCACAGATATAGACAAAAA	226	505.85
sg_hITGAV_1346_s	ATAGACAAAAATGGATATCC	1	2.23827
sg_hITGAV_1358_s	CTTTCTTAAGACTTAATTGT	110	246.21
sg_hITGAV_1367_s	GACTTAATTGTAGGAGCTTT	491	1098.99
sg_hITGAV_1392_s	TAGATCGAGCTATCTTATAC	14	31.3358
sg_hITGAV_1405_a	ATTTACAGTGATAACTGGTC	1	2.23827
sg_hITGAV_1410_a	CCAGCATTTACAGTGATAAC	464	1038.56
sg_hITGAV_1421_s	CCAGTTATCACTGTAAATGC	28	62.6716
sg_hITGAV_1445_a	TGTCTTGATTTAAAATGCTA	240	537.186
sg_hITGAV_1446_a	TTGTCTTGATTTAAAATGCT	220	492.42
sg_hITGAV_1474_a	AGCTGTTCCAGGCAGTGAGC	1348	3017.19
sg_hITGAV_1478_s	AATAAAACCTGCTCACTGCC	805	1801.81
sg_hITGAV_1485_a	GAAACTTTGAGAGCTGTTCC	73	163.394
sg_hITGAV_1500_s	GAACAGCTCTCAAAGTTTCC	279	624.478
sg_hITGAV_1505_a	AGAACCTAACATTAAAACTG	394	881.88
sg_hITGAV_1505_s	GCTCTCAAAGTTTCCTGGTA	2117	4738.42
sg_hITGAV_1512_s	TTTTCCACAGTTTTAATGTT	804	1799.57
sg_hITGAV_1525_s	TAATGTTAGGTTCTGCTTAA	687	1537.69
sg_hITGAV_1532_s	AGGTTCTGCTTAAAGGCAGA	28	62.6716
sg_hITGAV_1538_s	TGCTTAAAGGCAGATGGCAA	911	2039.07
sg_hITGAV_1551_s	ATGGCAAAGGAGTACTTCCC	769	1721.23
sg_hITGAV_1557_a	GAACACTTACTAAGTTTCCT	27	60.4334
sg_hITGAV_1558_a	AGAACACTTACTAAGTTTCC	9	20.1445
sg_hITGAV_1567_s	TTTGGTTTACATAGATTTCC	447	1000.51
sg_hITGAV_1570_s	GGTTTACATAGATTTCCAGG	872	1951.77
sg_hITGAV_1574_a	TATCCAAAAGAAGTTCCACC	118	264.116
sg_hITGAV_1582_s	TTTCCAGGTGGAACTTCTTT	569	1273.58
sg_hITGAV_1600_s	TTTGGATAAACTCAAGCAAA	379	848.306
sg_hITGAV_1601_s	TTGGATAAACTCAAGCAAAA	334	747.583
sg_hITGAV_1635_s	GAGCACTGTTTCTCTACAGC	1263	2826.94
sg_hITGAV_1648_a	CATGTTCTTGGAGTGACTTG	1511	3382.03
sg_hITGAV_1649_a	TCATGTTCTTGGAGTGACTT	647	1448.16
sg_hITGAV_1650_a	GTCATGTTCTTGGAGTGACT	1062	2377.05
sg_hITGAV_1660_a	CCTTGAAATAGTCATGTTCT	133	297.69
sg_hITGAV_1671_s	CCAAGAACATGACTATTTCA	1149	2571.78
sg_hITGAV_1672_s	CAAGAACATGACTATTTCAA	142	317.835
sg_hITGAV_1673_s	AAGAACATGACTATTTCAAG	13	29.0976
sg_hITGAV_1674_s	AGAACATGACTATTTCAAGG	213	476.752
sg_hITGAV_1675_s	GAACATGACTATTTCAAGGG	337	754.298
sg_hITGAV_1676_s	AACATGACTATTTCAAGGGG	1426	3191.78
sg_hITGAV_1693_s	GGGGGGACTGATGCAGTGTG	2738	6128.39
sg_hITGAV_1713_s	AGGAATTGATAGCGTATCTG	774	1732.42
sg_hITGAV_1714_s	GGAATTGATAGCGTATCTGC	634	1419.07
sg_hITGAV_1755_a	TATTCCATAAAAATAGTAAT	55	123.105
sg_hITGAV_1762_s	CACTCCAATTACTATTTTTA	29	64.9099
sg_hITGAV_1770_s	TTACTATTTTTATGGAATAT	275	615.525
sg_hITGAV_1774_s	TATTTTTATGGAATATCGGT	10	22.3827
sg_hITGAV_1802_s	AGAACAGCTGCTGATACAAC	628	1405.64
sg_hITGAV_1821_a	GGCGTGAACTGGTTAAGAAT	696	1557.84
sg_hITGAV_1822_a	AGGCGTGAACTGGTTAAGAA	566	1266.86
sg_hITGAV_1832_a	TAATGTTAGCAGGCGTGAAC	956	2139.79
sg_hITGAV_1842_a	ACCTGTCGACTAATGTTAGC	523	1170.62
sg_hITGAV_1852_s	GCCTGCTAACATTAGTCGAC	1836	4109.47
sg_hITGAV_1874_s	GCTCACATTCTACTTGACTG	2825	6323.12
sg_hITGAV_1903_s	CAATGTCTGTAAACCCAAGC	510	1141.52
sg_hITGAV_1905_a	TCTACAGAAACTTCCAGCTT	874	1956.25
sg_hITGAV_1906_a	ATCTACAGAAACTTCCAGCT	308	689.388
sg_hITGAV_1920_s	AGCTGGAAGTTTCTGTAGAT	168	376.03
sg_hITGAV_1943_s	GATCAAAAGAAGATCTATAT	1	2.23827
sg_hITGAV_1944_s	ATCAAAAGAAGATCTATATT	1	2.23827
sg_hITGAV_1945_s	TCAAAAGAAGATCTATATTG	126	282.022
sg_hITGAV_1964_a	CCTTAACAATCAATGTCAGA	243	543.9
sg_hITGAV_1965_a	GCCTTAACAATCAATGTCAG	1254	2806.79
sg_hITGAV_1975_s	CCCTCTGACATTGATTGTTA	1025	2294.23
sg_hITGAV_1988_s	ATTGTTAAGGCTCAGAATCA	106	237.257
sg_hITGAV_1994_s	AAGGCTCAGAATCAAGGAGA	480	1074.37
sg_hITGAV_2008_a	AACGATGAGCTCAGCTTCGT	1692	3787.16
sg_hITGAV_2032_a	GAAATCAGCCTGCAGTGGAA	3378	7560.89
sg_hITGAV_2035_s	CATCGTTTCCATTCCACTGC	1196	2676.97
sg_hITGAV_2037_a	CCGATGAAATCAGCCTGCAG	3729	8346.52
sg_hITGAV_2048_s	CCACTGCAGGCTGATTTCAT	1755	3928.17
sg_hITGAV_2049_s	CACTGCAGGCTGATTTCATC	1308	2927.66
sg_hITGAV_2050_s	ACTGCAGGCTGATTTCATCG	3179	7115.47
sg_hITGAV_2066_a	GCCTGCTTACTTCATTGTTT	1265	2831.42
sg_hITGAV_2080_a	TGCACAGGAAAGTCTTGCTA	1663	3722.25
sg_hITGAV_2095_a	GTTTTCTGTCTTAAATGCAC	229	512.565
sg_hITGAV_2117_a	CACATACCACCTGGCGAGTT	2961	6627.53
sg_hITGAV_2119_s	GACAGAAAACCAAACTCGCC	1249	2795.6
sg_hITGAV_2122_s	AGAAAACCAAACTCGCCAGG	2125	4756.33
sg_hITGAV_2126_a	TTCCAAGGTCACATACCACC	1024	2291.99
sg_hITGAV_2135_s	CGCCAGGTGGTATGTGACCT	2271	5083.12
sg_hITGAV_2141_a	CAGCCTTCATTGGGTTTCCA	1613	3610.33
sg_hITGAV_2149_s	TGACCTTGGAAACCCAATGA	572	1280.29
sg_hITGAV_2150_a	CTTGAGTTCCAGCCTTCATT	1917	4290.77
sg_hITGAV_2151_a	ACTTGAGTTCCAGCCTTCAT	943	2110.69
sg_hITGAV_2153_s	CTTGGAAACCCAATGAAGGC	259	579.713
sg_hITGAV_2171_s	TCTCTCCTTTAGCTCTTAGC	1	2.23827
sg_hITGAV_2201_a	AAGTATCCATCTCTGACTGC	710	1589.17
sg_hITGAV_2206_s	TGTGCACCAGCAGTCAGAGA	1966	4400.44
sg_hITGAV_2241_s	AATTTGACTTACAAATCCAA	4	8.95309
sg_hITGAV_2246_a	ATAAGTTGTTTTCATACCTT	15	33.5741
sg_hITGAV_2276_a	CAACTTTGTGAGATACAACT	87	194.73
sg_hITGAV_2277_a	TCAACTTTGTGAGATACAAC	116	259.64
sg_hITGAV_2321_s	TTAGCTGCAGTTGAGATAAG	126	282.022
sg_hITGAV_2322_s	TAGCTGCAGTTGAGATAAGA	192	429.748
sg_hITGAV_2343_a	ATCGGAAGAAAGACATGATC	1	2.23827
sg_hITGAV_2361_a	TTGTGCTCCCAGTTTGGAAT	1545	3458.13
sg_hITGAV_2364_s	TCTTTCTTCCGATTCCAAAC	1402	3138.06
sg_hITGAV_2365_s	CTTTCTTCCGATTCCAAACT	2905	6502.18
sg_hITGAV_2367_a	TTCTCCTTGTGCTCCCAGTT	3097	6931.93
sg_hITGAV_2374_s	GATTCCAAACTGGGAGCACA	805	1801.81
sg_hITGAV_2390_a	CAACATCTTCTTCAGTCTCA	540	1208.67
sg_hITGAV_2391_a	CCAACATCTTCTTCAGTCTC	975	2182.32
sg_hITGAV_2402_s	CCTGAGACTGAAGAAGATGT	536	1199.71
sg_hITGAV_2403_s	CTGAGACTGAAGAAGATGTT	370	828.161
sg_hITGAV_2415_a	TCATAGATGTGCTGAACAAC	646	1445.92
sg_hITGAV_2428_s	AGTTGTTCAGCACATCTATG	39	87.2927
sg_hITGAV_2433_a	GGACCATTGTTTCTCAGCTA	2035	4554.89
sg_hITGAV_2441_s	TCTCCTTAGCTGAGAAACAA	250	559.568
sg_hITGAV_2454_a	ATTGCCTTGCTGAATGAACT	825	1846.58
sg_hITGAV_2461_s	TGGTCCAAGTTCATTCAGCA	4559	10204.3
sg_hITGAV_2480_a	ATTTGTAAGGCCACTGAAGA	262	586.428
sg_hITGAV_2481_s	AGGCAATGCTCCATCTTCAG	2959	6623.05
sg_hITGAV_2493_a	GTGTTATTATTATATTTGTA	11	24.621
sg_hITGAV_2528_a	GTCCATCAATATCATAATGA	44	98.484
sg_hITGAV_2537_s	ATCCTTCATTATGATATTGA	341	763.251
sg_hITGAV_2550_a	ATATCTGAAGTGCAGTTCAT	140	313.358
sg_hITGAV_2563_s	AATGAACTGCACTTCAGATA	250	559.568
sg_hITGAV_2582_a	ATATTACCTTAATTCTCAAA	21	47.0037
sg_hITGAV_2583_a	CATATTACCTTAATTCTCAA	94	210.398
sg_hITGAV_2587_s	GATCAACCCTTTGAGAATTA	26	58.1951
sg_hITGAV_2623_s	AACAACTGAAAAGAATGACA	2	4.47655
sg_hITGAV_2630_s	GAAAAGAATGACACGGTTGC	228	510.326
sg_hITGAV_2631_s	AAAAGAATGACACGGTTGCC	15	33.5741
sg_hITGAV_2636_s	AATGACACGGTTGCCGGGCA	1730	3872.21
sg_hITGAV_2638_a	ATGGTCCCGCTCACCTTGCC	2637	5902.33
sg_hITGAV_2643_s	CGGTTGCCGGGCAAGGTGAG	1194	2672.5
sg_hITGAV_2644_s	GGTTGCCGGGCAAGGTGAGC	869	1945.06
sg_hITGAV_2657_a	GATCCCGCTTAGTGATGAGA	2145	4801.1
sg_hITGAV_2664_s	GGGACCATCTCATCACTAAG	1573	3520.8
sg_hITGAV_2665_s	GGACCATCTCATCACTAAGC	1198	2681.45
sg_hITGAV_2683_a	GTGAATATCTCCTTCACTGA	156	349.171
sg_hITGAV_2684_a	TGTGAATATCTCCTTCACTG	71	158.917
sg_hITGAV_2684_s	CGGGATCTTGCCCTCAGTGA	4275	9568.62
sg_hITGAV_2701_s	TGAAGGAGATATTCACACTT	71	158.917
sg_hITGAV_2708_s	GATTTGTTTTGGCAGGGTTG	1869	4183.33
sg_hITGAV_2744_s	TTGAAGATTGTCTGCCAAGT	1619	3623.76
sg_hITGAV_2745_s	TGAAGATTGTCTGCCAAGTT	1493	3341.74
sg_hITGAV_2747_a	CTCTGTCTAATCTCCCAACT	2308	5165.93
sg_hITGAV_2759_s	CAAGTTGGGAGATTAGACAG	1121	2509.1
sg_hITGAV_2796_s	TGTACGTAAAGTCATTACTG	656	1468.31
sg_hITGAV_2845_a	AGCAGACGACTTCAGAGAAT	1095	2450.91
sg_hITGAV_2889_a	TCAATTGGAAGATTCTTATA	1	2.23827
sg_hITGAV_2902_s	TTATAAGAATCTTCCAATTG	389	870.688
sg_hITGAV_2904_a	GAGTTGGTGATATCCTCAAT	67	149.964
sg_hITGAV_2920_a	ATGACTTACCAATGTGGAGT	301	673.72
sg_hITGAV_2923_s	GGATATCACCAACTCCACAT	2002	4481.02
sg_hITGAV_2926_a	AAACCAATGACTTACCAATG	137	306.643
sg_hITGAV_2938_a	AATGCCCCAGGTGACATTAG	110	246.21
sg_hITGAV_2943_s	AGGTTACCACTAATGTCACC	172	384.983
sg_hITGAV_2944_s	GGTTACCACTAATGTCACCT	382	855.02
sg_hITGAV_2945_s	GTTACCACTAATGTCACCTG	442	989.317
sg_hITGAV_2950_a	GGGCGCTGGCTGAATGCCCC	105	235.019
sg_hITGAV_2964_a	ACAGGCACAGGCATGGGCGC	819	1833.15
sg_hITGAV_2970_a	ACCCACACAGGCACAGGCAT	1339	2997.05
sg_hITGAV_2971_a	CACCCACACAGGCACAGGCA	2467	5521.82
sg_hITGAV_2976_a	ATGATCACCCACACAGGCAC	1441	3225.35
sg_hITGAV_2979_s	CGCCCATGCCTGTGCCTGTG	1687	3775.97
sg_hITGAV_2980_s	GCCCATGCCTGTGCCTGTGT	855	1913.72
sg_hITGAV_2982_a	GCTAAAATGATCACCCACAC	2907	6506.66
sg_hITGAV_3005_s	ATCATTTTAGCAGTTCTAGC	303	678.197
sg_hITGAV_3019_s	TCTAGCAGGATTGTTGCTAC	365	816.97
sg_hITGAV_3028_s	ATTGTTGCTACTGGCTGTTT	624	1396.68
sg_hITGAV_3045_s	TTTTGGTATTTGTAATGTAC	128	286.499
sg_hITGAV_3046_s	TTTGGTATTTGTAATGTACA	177	396.174
sg_hITGAV_3063_s	GACAGATGGGCTTTTTTAAA	318	711.771
sg_hITGAV_3064_s	ACAGATGGGCTTTTTTAAAC	209	467.799
sg_hITGAV_3069_s	TGGGCTTTTTTAAACGGGTC	357	799.064
sg_hITGAV_3077_a	CTTGTTCTTCTTGAGGTGGC	907	2030.11
sg_hITGAV_3081_a	CTTTCTTGTTCTTCTTGAGG	2068	4628.75
sg_hITGAV_3084_a	TCCCTTTCTTGTTCTTCTTG	671	1501.88
sg_hITGAV_3093_s	CACCTCAAGAAGAACAAGAA	473	1058.7
sg_hITGAV_3094_s	ACCTCAAGAAGAACAAGAAA	90	201.445
sg_hITGAV_3117_a	TTTCCTTCACCATTTTCATG	1143	2558.35
sg_hITGAV_3119_s	CAGCTTCAACCTCATGAAAA	2261	5060.74
sg_hITGAV_3125_s	CAACCTCATGAAAATGGTGA	236	528.232
CN_sg_Neg_1	GTAGCGAACGTGTCCGGCGT	2313	5177.13
CN_sg_Neg_2	GACCGGAACGATCTCGCGTA	4555	10195.3
CN_sg_Neg_3	GGCAGTCGTTCGGTTGATAT	1963	4393.73
CN_sg_Neg_4	GCTTGAGCACATACGCGAAT	2165	4845.86
CN_sg_Neg_5	GTGGTAGAATAACGTATTAC	1	2.23827
CN_sg_Neg_6	GTCATACATGGATAAGGCTA	238	532.709
CN_sg_Neg_7	GATACACGAAGCATCACTAG	893	1998.78
CN_sg_Neg_8	GAACGTTGGCACTACTTCAC	1200	2685.93
CN_sg_Neg_9	GATCCATGTAATGCGTTCGA	763	1707.8
CN_sg_Neg_10	GTCGTGAAGTGCATTCGATC	1139	2549.39
CN_sg_LacZ_1465	CATCGGGCAAATAATATCGG	1848	4136.33
CN_sg_LacZ_1583	TCGCGTGGGCGTATTCGCAA	3968	8881.47
CN_sg_LacZ_1659	ACGAAGCCGCCCTGTAAACG	3467	7760.09
CN_sg_LacZ_1725	ATGATGAAAACGGCAACCCG	1317	2947.81
CN_sg_LacZ_1739	AACCCGTGGTCGGCTTACGG	1075	2406.14
CN_sg_LacZ_2496	TGATTACGACCGCTCACGCG	892	1996.54
CN_sg_LacZ_336	GTGAGCGAGTAACAACCCGT	661	1479.5
CN_sg_LacZ_838	CAGACGTAGTGTGACGCGAT	3317	7424.35
CN_sg_LacZ_904	AATCCCGAATCTCTATCGTG	648	1450.4
CN_sg_LacZ_907	CCCGAATCTCTATCGTGCGG	613	1372.06
CN_sg_Luc_1058	AGCTATTCTGATTACACCCG	2547	5700.88
CN_sg_Luc_1158	ACGCTGGGCGTTAATCAAAG	1708	3822.97
CN_sg_Luc_1189	ACATAACCGGACATAATCAT	561	1255.67
CN_sg_Luc_1451	GTGCTCCAAAACAACAACGG	2657	5947.09
CN_sg_Luc_1536	ACAACCGCGAAAAAGTTGCG	430	962.457
CN_sg_Luc_1539	ACCGCGAAAAAGTTGCGCGG	597	1336.25
CN_sg_Luc_371	GGGCATTTCGCAGCCTACCG	3355	7509.41
CN_sg_Luc_474	GATTCTAAAACGGATTACCA	547	1224.34
CN_sg_Luc_560	TGTGCCAGAGTCCTTCGATA	3132	7010.27
CN_sg_Luc_650	GGCATGCGAGAATCTCACGC	1391	3113.44
CN_sg_Ren_158	TATTTTTTTACATGGTAACG	423	946.79
CN_sg_Ren_170	ATGTCGCCATAAATAAGAAG	330	738.63
CN_sg_Ren_211	GGTATAATACACCGCGCTAC	1564	3500.66
CN_sg_Ren_307	ATTACAAATATCTTACTGCA	82	183.538
CN_sg_Ren_55	GGATGATAACTGGTCCGCAG	1775	3972.93
CN_sg_Ren_58	TTACATCTGGCCCACCACTG	4424	9902.12
CN_sg_Ren_649	TCACGAGGCCATGATAATGT	905	2025.64
CN_sg_Ren_664	TTTACTAACGGGATTTCACG	525	1175.09
CN_sg_Ren_681	GAAATCCCGTTAGTAAAAGG	68	152.203
CN_sg_Ren_794	GGCACCTTCAACAATAGCAT	1843	4125.14
hK_sg_hPCNA_1	GGACTCGTCCCACGTCTCTT	2357	5275.61
hK_sg_hPCNA_2	CTACCGCTGCGACCGCAACC	4313	9653.67
hK_sg_hPOLR2D_1	TGAGAGTGCAGAGGACGAAC	273	611.049
hK_sg_hPOLR2D_2	TGGGCAAAGGTTGGCCAAAC	1249	2795.6
hK_sg_hPOLR2A_1	AAGCGAATGTCTGTGACGGA	1619	3623.76
hK_sg_hPOLR2A_2	CAGGGGGTGATTGAGCGGAC	1861	4165.43
hK_sg_hPRL9_1	GGACGCACAGTTATCGTGAA	3118	6978.94
hK_sg_hPRL9_2	AATGTAGAACTCAGCCTTCT	683	1528.74
hK_sg_hRPL23A_1	TGCGGATCTTCTTCTTTTTG	3147	7043.85
hK_sg_hRPL23A_2	GTCGCAGTGTCTTCGGCCGC	2618	5859.8
hK_sg_hCDK9_1	CTGGCCGGTCTTGCGGTGCC	2777	6215.68
hK_sg_hCDK9_2	GATCTCCCGCAAGGCTGTAA	2906	6504.42
hK_sg_hCDK1_1	GGGTTCCTAGTACTGCAATT	268	599.857
hK_sg_hCDK1_2	AATCCATGTACTGACCAGGA	610	1365.35
hK_sg_hRPA3_1	CCGGCGTTGATGCGCGACCT	3513	7863.05
hK_sg_hRPA3_2	GCCGGCGTTGATGCGCGACC	529	1184.05
hK_sg_hBRD4_309	TAAGATCATTAAAACGCCTA	347	776.681
hK_sg_hBRD4_336	GGGAACAATAAAGAAGCGCT	810	1813
hK_sg_hMYC_1138	ACAACGTCTTGGAGCGCCAG	4777	10692.2
hK_sg_hMYC_122	GCCGTATTTCTACTGCGACG	2074	4642.18
hK_sg_hRPS20_172	AAGCCGCAACGTAAAATCCT	2729	6108.25
hK_sg_hRPS20_90	ACCAGTTCGAATGCCTACCA	3378	7560.89
hK_sg_hWDR5_650_a	GAACTTCACAAAAGACACGG	1414	3164.92
hK_sg_hWDR5_521_s	AGCTCACTCGGATCCAGTCT	4725	10575.8
