# Supplementary material for: A novel class of inhibitors that disrupts the stability of integrin heterodimers identified by CRISPR-tiling-instructed genetic screens
Source: Nat Struct Mol Biol. 2024 Feb 5;31(3):465–75. doi: 10.1038/s41594-024-01211-y (PMC10948361; doi:10.1038/s41594-024-01211-y)
Supplement: Supplementary file 15 — Statistical source data. [file 41594_2024_1211_MOESM15_ESM.xlsx]

## Sheet: Extended Data Fig2A,C
MAGeCK analysis of Cell surface proteome CRISPR library screen in 5 cancer cell models - combined
Combine (5 cancer cell models)
Gene ID	Gene ranking	Log2FC
hMYC	1	-3.4836
hRPS20	2	-3.38809
PRL9	3	-2.42802
ITGAV	4	-2.37674
PCNA	5	-2.36323
CDK1	6	-2.15667
POLR2D	7	-2.06811
POLR2A	8	-2.06803
ATP6AP2	9	-2.0667
TFRC	10	-2.00855
EIF4G1	11	-1.94412
RPA3	12	-1.84363
CDK9	13	-1.10933
RPL23A	14	-1.09996
ITGB5	15	-1.0011
ADGRL2	16	-0.992438
GGT1	17	-0.855896
LDLR	18	-0.806428
HMMR	19	-0.770971
ART4	20	-0.727958
EMB	21	-0.713108
PTPRJ	22	-0.704844
BMPR1A	23	-0.60146
LEPR	24	-0.577236
TMEM87B	25	-0.57205
LRP1	26	-0.549808
SLC46A1	27	-0.549166
SLC38A1	28	-0.542348
SLC7A5	29	-0.53861
ATRN	30	-0.53787
CD47	31	-0.524234
CELSR3	32	-0.503224
CD58	33	-0.499471
CNTNAP1	34	-0.499068
BSG	35	-0.48394
GJC3	36	-0.480628
COL1A1	37	-0.472946
PCDH9	38	-0.459506
ERBB2	39	-0.455745
DGCR2	40	-0.454316
TM2D1	41	-0.450048
ITGB1	42	-0.449978
IL17RB	43	-0.445394
EVI2B	44	-0.435538
SORCS1	45	-0.417994
CRLF1	46	-0.416728
SLC4A7	47	-0.409687
SEMA6B	48	-0.404856
ITGA7	49	-0.399582
ITGA5	50	-0.396144
CD164	51	-0.39563
CNNM3	52	-0.3821
ULBP2	53	-0.379927
CDH1	54	-0.374688
ITGA9	55	-0.369482
SLITRK6	56	-0.369446
HAPLN4	57	-0.365779
CELSR2	58	-0.363018
ATP1B3	59	-0.362551
SLC12A9	60	-0.354816
EPHA5	61	-0.352738
TRHR	62	-0.350769
UNC5B	63	-0.34964
EFNB3	64	-0.344461
ACVR2A	65	-0.34158
TLR9	66	-0.338432
ADGRL4	67	-0.335024
F3	68	-0.33424
CD320	69	-0.332238
ADGRE3	70	-0.330612
PCDHB4	71	-0.329743
ERBB3	72	-0.329328
GJC1	73	-0.323625
ITGA2B	74	-0.322806
LAMA4	75	-0.321744
CEACAM6	76	-0.32035
ITGB3	77	-0.319991
TTYH2	78	-0.317324
NGFR	79	-0.316216
ROBO1	80	-0.31436
NCAM2	81	-0.310383
HFE2	82	-0.309695
SDK2	83	-0.308519
PLVAP	84	-0.30846
PLAU	85	-0.306726
TMIGD2	86	-0.304002
CD151	87	-0.300632
GJA8	88	-0.298703
WNT5A	89	-0.29834
TNFSF8	90	-0.294616
KDR	91	-0.292041
MYOF	92	-0.284545
PCDHB15	93	-0.277279
TREML1	94	-0.273905
IFITM1	95	-0.270028
BST2	96	-0.265417
IL6ST	97	-0.260768
CALCRL	98	-0.260232
CADM2	99	-0.258541
hBRD4	100	-0.258184
ADGRG6	101	-0.256924
CALR	102	-0.256783
MICB	103	-0.254389
SDK1	104	-0.253092
FNDC5	105	-0.25268
KIAA1324L	106	-0.249842
ENPEP	107	-0.248859
SORT1	108	-0.24792
GJB5	109	-0.247082
SCARB1	110	-0.244734
CCR8	111	-0.243534
CLEC17A	112	-0.242606
FAS	113	-0.239824
VIPR1	114	-0.237912
CD63	115	-0.237316
LAMA2	116	-0.237191
SCARF2	117	-0.233817
CD177	118	-0.231921
PTPRF	119	-0.230241
MFAP3	120	-0.230216
NLGN1	121	-0.229536
KLRC1	122	-0.228814
LRRC15	123	-0.227674
CD160	124	-0.226648
CLCA2	125	-0.226152
PLA2R1	126	-0.223763
AMIGO2	127	-0.221075
TGFBR2	128	-0.217829
ICAM1	129	-0.21309
P2RX7	130	-0.211171
TMEM132E	131	-0.209882
RTN4R	132	-0.209437
ANO9	133	-0.209414
TM2D3	134	-0.205883
PCDHA6	135	-0.204841
SEMA4C	136	-0.204624
PLXDC1	137	-0.202105
MRGPRF	138	-0.202038
BMPR2	139	-0.199951
VSIR	140	-0.198613
SLCO4A1	141	-0.197223
VWF	142	-0.193438
LTB4R	143	-0.192366
ITGB7	144	-0.190767
ADGRE1	145	-0.185445
ADGRE5	146	-0.182258
FGA	147	-0.179656
P2RY11	148	-0.177582
DSC2	149	-0.175226
INSR	150	-0.174096
IGSF3	151	-0.173504
CNNM2	152	-0.172563
CNTN3	153	-0.170356
FLRT1	154	-0.169197
VNN2	155	-0.168544
CD109	156	-0.168323
PTAFR	157	-0.167988
MME	158	-0.167487
IL17RA	159	-0.166868
CLEC4A	160	-0.162838
ITGA1	161	-0.16238
TTYH3	162	-0.160882
FGFR3	163	-0.159204
MELTF	164	-0.155807
FZD9	165	-0.15528
S1PR1	166	-0.154229
BCAM	167	-0.153088
PROM2	168	-0.151271
CDH19	169	-0.15062
TIGIT	170	-0.149839
POSTN	171	-0.147206
PTGFRN	172	-0.145791
IL27RA	173	-0.144483
DLL4	174	-0.144032
IFNGR1	175	-0.143988
CD72	176	-0.143939
ANO6	177	-0.143086
CELSR1	178	-0.142247
ITGA6	179	-0.140718
PCDH7	180	-0.140301
ICAM2	181	-0.139951
CD68	182	-0.138717
SEMA4D	183	-0.13593
ART1	184	-0.135731
TMEFF1	185	-0.13476
AMIGO1	186	-0.134615
BACE1	187	-0.132678
TXNDC15	188	-0.131886
TMEM25	189	-0.131244
SERPINE2	190	-0.130572
TMCO3	191	-0.128931
DCHS1	192	-0.128548
ATP1B2	193	-0.12663
BMPR1B	194	-0.125639
PTPRK	195	-0.125263
SLC4A1	196	-0.125036
CD9	197	-0.123558
RHBDF2	198	-0.121749
HLA-G	199	-0.121629
LRRC25	200	-0.120811
TNFRSF12A	201	-0.120202
ADGRF5	202	-0.120089
PARM1	203	-0.119585
CNTNAP5	204	-0.118806
SLITRK3	205	-0.118704
EFNA4	206	-0.117778
CMKLR1	207	-0.115336
TNFRSF10C	208	-0.113371
OSCAR	209	-0.113054
CDH8	210	-0.112628
MICA	211	-0.112358
GJD3	212	-0.110874
CLDN12	213	-0.108256
MUC1	214	-0.106634
PCDH15	215	-0.106239
IL12RB1	216	-0.105782
PDCD1LG2	217	-0.105159
CNTFR	218	-0.104519
AXL	219	-0.104432
SLC29A4	220	-0.104148
CDH10	221	-0.102789
NECTIN2	222	-0.102783
GJB6	223	-0.102036
GJB3	224	-0.101502
IL1RL1	225	-0.098951
ICAM5	226	-0.098719
PI16	227	-0.0958218
CX3CL1	228	-0.0957978
MXRA8	229	-0.0942376
GJB4	230	-0.0934412
LTBR	231	-0.0917444
CEACAM5	232	-0.0906676
GJA4	233	-0.0899646
RHD	234	-0.085547
PCDHB10	235	-0.0849714
NLGN2	236	-0.0839073
TMEM8A	237	-0.0833504
IGF2R	238	-0.0825646
ADGRA3	239	-0.0818846
CDHR5	240	-0.080696
PROCR	241	-0.0803404
ITGA10	242	-0.0801744
RAMP3	243	-0.0797239
NINJ2	244	-0.0759156
BCAN	245	-0.0754662
THY1	246	-0.0741808
CD22	247	-0.0738343
ADGRG1	248	-0.073446
M6PR	249	-0.0730503
ADGRE2	250	-0.0728824
MEGF8	251	-0.0720157
MRC2	252	-0.0719476
NEGR1	253	-0.0703926
NOTCH2	254	-0.066118
CCR4	255	-0.0658168
GPR39	256	-0.0654014
ADGRF1	257	-0.0644864
PCDH20	258	-0.0641726
CLEC7A	259	-0.0616648
EVI2A	260	-0.0615916
HYAL2	261	-0.0608832
CD276	262	-0.0601375
PCDHB3	263	-0.058739
LRRC32	264	-0.0581728
CDH17	265	-0.0579756
KIRREL2	266	-0.0576998
ESYT2	267	-0.057459
IGDCC4	268	-0.0572528
ACHE	269	-0.0567882
CD302	270	-0.056716
IL5RA	271	-0.056069
LIFR	272	-0.055924
FCRL6	273	-0.0557192
TYRO3	274	-0.0557134
MST1R	275	-0.055012
ITGA11	276	-0.053814
PEAR1	277	-0.0535034
NFASC	278	-0.0527298
FAT4	279	-0.050433
TNXB	280	-0.0501294
EFNA5	281	-0.0488822
TNFRSF18	282	-0.0471854
FGFR2	283	-0.0464352
ITFG1	284	-0.0456612
ADGRA2	285	-0.0450438
TNFSF12	286	-0.04333
CD81	287	-0.0430644
CRHR2	288	-0.0421648
CD82	289	-0.041022
MPZ	290	-0.0406444
CXCR4	291	-0.0380257
KISS1R	292	-0.0340142
SEZ6L2	293	-0.033683
BGN	294	-0.0330222
APOH	295	-0.0323244
NMUR1	296	-0.031807
PCDH18	297	-0.0314628
SLC23A2	298	-0.0297414
GREM1	299	-0.028751
S1PR5	300	-0.0266949
PCDHB2	301	-0.0258134
ITGB6	302	-0.0211032
NINJ1	303	-0.0208512
HBEGF	304	-0.0182856
SLC44A1	305	-0.0179588
CLEC4D	306	-0.017106
UNC5C	307	-0.015169
ITGB4	308	-0.013535
PCDHA11	309	-0.0122291
LAMA3	310	-0.011173
EPCAM	311	-0.010758
TMX4	312	-0.0100858
FREM2	313	-0.0097786
GJA10	314	-0.00809768
EGFR	315	-0.0066596
PRNP	316	-0.0064272
F11R	317	-0.005255
MPZL1	318	-0.004824
SEMA7A	319	-0.0046754
TNFSF13B	320	-0.0046746
PCDHB11	321	-0.00378
UNC5A	322	-0.0031926
SDC2	323	-0.0025812
KLRG1	324	-0.001873
PODXL2	325	-0.0010038
P2RY10	326	-0.00089758
THSD4	327	-0.0002132
PKD1L3	328	0.000145
F2RL3	329	0.0003342
HEG1	330	0.0009206
PILRA	331	0.0011458
TGFBR3	332	0.0032056
SIGLEC9	333	0.0032654
GFRA3	334	0.00620376
SEMA4B	335	0.008611
LRFN3	336	0.00861284
NOTCH4	337	0.0094998
DDR1	338	0.00988
FZD10	339	0.01076
TNFRSF14	340	0.011256
AREG	341	0.0118652
KITLG	342	0.012056
LRRC4B	343	0.0121934
CD59	344	0.0131324
GGT7	345	0.0133656
NTRK2	346	0.0134712
DCBLD2	347	0.0136872
PCDH19	348	0.0151974
PCDHAC2	349	0.0180674
CD4	350	0.018255
PVR	351	0.0192042
FAM171A1	352	0.0207637
LYPD3	353	0.021667
HLA-A	354	0.022438
CD248	355	0.0237276
CD70	356	0.024445
SLC6A6	357	0.0245434
ALCAM	358	0.0254262
TNFRSF21	359	0.026126
CCR2	360	0.0262034
CD40	361	0.0266628
PTTG1IP	362	0.0271169
FGFR1	363	0.0286558
ELFN1	364	0.0304754
ADAM9	365	0.0309596
NLGN3	366	0.0316194
JAML	367	0.032026
CDH15	368	0.0328261
GJB7	369	0.0331078
PECAM1	370	0.033404
TNFSF18	371	0.034062
HLA-DPB1	372	0.0349368
CD247	373	0.0360672
BTN3A2	374	0.0362672
THBD	375	0.037874
CASD1	376	0.0378934
JAG1	377	0.0380456
SLC46A2	378	0.0393566
NRXN1	379	0.039417
FZD4	380	0.0395722
HLA-DRA	381	0.0409202
ITGA4	382	0.0410846
SIDT2	383	0.0413048
WNT5B	384	0.04204
EPHB4	385	0.0420882
CD274	386	0.0420916
GPR174	387	0.04269
EPDR1	388	0.044242
RHAG	389	0.044899
IL2RG	390	0.0453368
MSLN	391	0.045394
PODXL	392	0.0454578
IL1RL2	393	0.0488718
TNFSF13	394	0.049802
CD44	395	0.051256
TGFB1	396	0.05153
HHIP	397	0.0528244
NLGN4X	398	0.054142
NCAM1	399	0.0557958
TREML2	400	0.0560878
CLEC2D	401	0.0569756
PDPN	402	0.058039
DSC1	403	0.0582495
QSOX2	404	0.0583332
PCDHA10	405	0.0585862
NPY1R	406	0.058756
FCRL3	407	0.059311
VASN	408	0.060168
SLIT2	409	0.0603008
PCDHB6	410	0.0611086
FUT4	411	0.062042
PROM1	412	0.0625072
MCAM	413	0.0628964
VSTM1	414	0.0637067
CDHR2	415	0.0638515
ITGB8	416	0.0641915
SUSD5	417	0.0651848
PLAT	418	0.0657492
LSAMP	419	0.0664384
CDCP1	420	0.0670188
GJC2	421	0.0680376
SIGLEC11	422	0.068158
THSD1	423	0.0688314
BST1	424	0.0689474
DCBLD1	425	0.0694598
CLEC14A	426	0.0712506
ACKR1	427	0.0715362
NECTIN3	428	0.073828
TPBG	429	0.0738484
CEACAM1	430	0.0741046
CD24	431	0.074642
HLA-DPA1	432	0.0753936
GPR176	433	0.077156
L1CAM	434	0.0781926
IGSF1	435	0.079299
ITGA3	436	0.0803986
SLC2A4	437	0.0826994
ACVR2B	438	0.0841714
TNFRSF10D	439	0.0853504
SLC22A16	440	0.0857948
CLEC12A	441	0.0878338
LY6D	442	0.088868
SORCS2	443	0.0909782
THSD7A	444	0.091287
AQP4	445	0.091561
CSPG4	446	0.0919484
GJD2	447	0.09313
KIRREL3	448	0.0950672
MFGE8	449	0.0952698
TNFRSF10B	450	0.096643
CLEC5A	451	0.096906
FAM174A	452	0.0974938
FZD5	453	0.10139
RELL1	454	0.101759
TNFSF4	455	0.102731
CDH9	456	0.105568
SDC1	457	0.106606
CLDN1	458	0.106895
HLA-DRB1	459	0.10726
SIGLEC12	460	0.108084
CLDN10	461	0.112095
ALPP	462	0.114371
DSG2	463	0.1152
FGB	464	0.115585
TNFRSF17	465	0.115708
SEMA5A	466	0.116921
BTN3A3	467	0.117634
NRCAM	468	0.119747
GPR65	469	0.119878
ICOSLG	470	0.12328
CNTNAP2	471	0.124281
LRRN2	472	0.124497
ICAM4	473	0.124971
NPTN	474	0.125223
PLXNC1	475	0.127336
ECE1	476	0.12783
ALK	477	0.128112
CXCR5	478	0.129614
TLR8	479	0.129764
MFAP3L	480	0.130201
RHCE	481	0.130658
NTRK1	482	0.131123
FAT1	483	0.131277
HLA-E	484	0.131571
TNFRSF1A	485	0.132926
CCR9	486	0.133655
ANTXR1	487	0.13525
CD37	488	0.136743
LAIR1	489	0.13707
ESAM	490	0.137325
CLEC4M	491	0.137484
GPC4	492	0.139123
LILRB1	493	0.14173
KCNA3	494	0.142858
LAIR2	495	0.148991
TACSTD2	496	0.149848
ATP1B1	497	0.14991
MSR1	498	0.150518
CLSTN1	499	0.151936
SLITRK4	500	0.152827
ENPP1	501	0.153144
OPCML	502	0.15333
COL25A1	503	0.153735
CD46	504	0.155865
SLCO4C1	505	0.159064
CXCR6	506	0.160983
AJAP1	507	0.161278
IGF1R	508	0.161363
ITGA8	509	0.163964
CDSN	510	0.166048
IGSF8	511	0.166645
SIGLEC5	512	0.16799
LAMP1	513	0.171433
SLAMF8	514	0.173068
ELFN2	515	0.173292
ADGRG2	516	0.174324
SLC14A1	517	0.175759
SUSD1	518	0.175875
LAG3	519	0.176094
GPM6A	520	0.176253
NT5E	521	0.178465
DLK1	522	0.180419
FAM174B	523	0.181782
KEL	524	0.183548
PCDHGC5	525	0.185255
GYPC	526	0.185869
APCDD1	527	0.18755
CCR1	528	0.188224
RAET1G	529	0.192101
IL15RA	530	0.197502
TNFRSF1B	531	0.199739
CSF2RA	532	0.201225
ADAM10	533	0.201402
SLAMF7	534	0.201685
SPN	535	0.203684
TLR1	536	0.204228
SIGLEC10	537	0.20705
B2M	538	0.207198
CACNA1E	539	0.209453
PCDHB12	540	0.213336
CX3CR1	541	0.215042
SLCO3A1	542	0.21535
CDON	543	0.217075
LRRN4CL	544	0.217516
UNC5D	545	0.218882
GJD4	546	0.219342
ZP4	547	0.220364
CDH6	548	0.222484
HEPACAM2	549	0.224386
MUC4	550	0.235033
SCARA5	551	0.235728
FUT3	552	0.237161
TNFRSF11A	553	0.242107
IGSF5	554	0.243952
JAM2	555	0.249048
IL1RAP	556	0.251972
GPM6B	557	0.252252
NOTCH1	558	0.257007
SLAMF6	559	0.258201
LRRN1	560	0.258952
CADM3	561	0.259753
SIGLEC6	562	0.260786
TLR3	563	0.26145
MSC	564	0.262581
TNFRSF10A	565	0.264384
CD55	566	0.264636
LPAR5	567	0.267111
STEAP4	568	0.267622
KLRC2	569	0.267668
LAMP3	570	0.271274
HLA-C	571	0.273732
ROBO4	572	0.279167
RTP2	573	0.283353
IGLON5	574	0.288612
JAM3	575	0.293532
ISLR	576	0.304294
CRLF2	577	0.307694
NECTIN1	578	0.309668
B3GAT1	579	0.311982
CD99	580	0.313167
SELPLG	581	0.326057
ZDHHC5	582	0.332109
P2RY8	583	0.335546
NRP1	584	0.34593
HHLA2	585	0.348975
NTM	586	0.351122
SIRPA	587	0.362076
C11orf24	588	0.36703
NLGN4Y	589	0.398534
ARSF	590	0.403056
KIRREL1	591	0.406479
HLA-B	592	0.453838
HLA-DRB5	593	0.518336
Rosa26	594	0.810272
Ren	595	1.1361
LacZ	596	1.22412
Scramnle	597	1.23582
Luc	598	1.27133

## Sheet: Extended Data Fig2B
Distribution of the positive and negative controls in the screen.
(+) Control	(-) Control
-3.48	0.81
-3.39	1.14
-2.43	1.22
-2.36	1.24
-2.16	1.27
-2.07
-2.07
-1.94
-1.84
-1.11
-1.1
-0.26
Two-sided Student’s t-test
	(-) Control
(+) Control	1.78235e-06

## Sheet: Extended Data Fig2D
Correlation of the CERES scores and gene expression of ITGAV, ATP6AP2, and TFRC (source: https://depmap.org/portal/; BROAD Institute)
OncotreeLineage	CERES_ITGAV	exp_ITGAV	CERES_ATP6AP2	exp_ATP6AP2	CERES_TFRC	exp_TFRC
Ovary/Fallopian Tube	-0.430336	6.04614	-0.781237	5.61853	-0.642318	6.88056
Myeloid	-0.0705706	3.41007	-1.11888	5.4121	-1.35161	7.8802
Myeloid	-0.230371	4.23343	-1.24613	5.68538	-1.47452	8.34873
Bowel	-0.581093	3.14893	-0.968965	5.67101	-1.222	7.32364
Bowel	-1.41964	5.76235	-0.496777	6.26566	-1.0055	8.04122
Bladder/Urinary Tract	-1.20665	5.12846	-0.547475	6.59141	-0.88029	6.88154
Lung	-0.179292	5.75275	-1.26921	5.98618	-0.990009	7.89269
Ovary/Fallopian Tube	-0.378674	5.47151	-0.512148	5.31433	-0.398426	6.62877
Skin	-1.02111	6.04592	-0.96621	7.55405	-0.800063	7.17143
Lung	-0.51859	5.75916	-0.628341	5.92955	-0.184616	6.08215
Breast	-1.04573	3.83895	-1.18708	6.192	-1.40632	7.79012
Bladder/Urinary Tract	-1.27333	4.68313	-0.570566	6.62278	-1.70593	7.30131
Breast	-0.664236	4.32409	-0.709677	6.64472	-0.679687	6.66605
Lung	-1.3446	4.87283	-1.48791	5.13381	-1.03852	6.88582
Pancreas	-0.3527	4.45615	-0.76776	5.64933	-0.787017	7.45935
Pancreas	-0.675993	4.64789	-0.557872	6.18804	-0.747916	7.83409
Lymphoid	-0.0695365	3.62994	-1.22246	5.94813	-1.41374	4.5735
CNS/Brain	-1.166	5.08661	-1.39313	5.41752	-1.07252	7.45368
Breast	-0.20459	4.15785	-0.94109	6.11416	-1.02937	6.04701
Lung	-0.167638	5.6851	-1.03716	6.3036	-1.10633	6.13627
Lung	-0.24167	3.36457	-0.89916	4.96763	-1.75637	6.89482
Lung	-0.387306	5.91672	-0.842841	6.66888	-0.708537	7.56102
CNS/Brain	-1.54173	6.59156	-0.88771	7.72308	-0.516402	6.80542
Soft Tissue	-0.272295	4.98413	-0.501991	7.38431	-0.123434	7.57137
Bone	-0.568039	4.12681	-0.854759	6.04767	-0.310942	7.41996
CNS/Brain	-1.06748	5.1534	-0.24427	6.7366	-0.264946	7.74288
Bone	-0.125779	3.10769	-0.836797	5.83996	-0.491574	5.87922
Pancreas	-0.24851	4.926	-0.402419	4.55213	-0.712312	6.27798
Myeloid	-0.000970038	0.356144	-0.694097	5.43229	-1.19756	6.11603
Ovary/Fallopian Tube	-0.691785	5.81481	-0.461888	5.38267	-0.521907	6.26697
Bone	-0.392273	3.92695	-0.684574	6.26397	-0.330738	6.11103
Lymphoid	-0.251179	3.73335	-0.19036	6.05853	-1.34964	6.95443
Soft Tissue	-1.35834	5.13914	-1.15426	6.33038	-0.820591	8.36558
CNS/Brain	-0.0736919	3.95513	-0.764456	4.80941	-0.773717	5.91695
Pancreas	-0.869652	4.39643	-0.68081	6.18646	-0.607209	6.67539
CNS/Brain	-1.26555	6.63416	-0.337094	7.24821	-0.250856	7.81275
Lymphoid	-0.098177	1.97085	-0.826541	4.48864	-1.72894	6.28928
Myeloid	-0.33046	2.10434	-1.09461	5.48671	-1.0211	10.2793
CNS/Brain	-0.31196	5.48768	-0.397037	6.93168	-0.449936	7.28355
Myeloid	-0.253596	2.86394	-1.61065	5.94626	-1.57789	10.1089
Lymphoid	-0.338513	2.4489	-1.05012	5.58135	-0.794684	7.58263
Peripheral Nervous System	-0.409447	4.15543	-0.455999	5.60703	-0.782671	5.21994
Bone	-1.15273	5.55397	-0.523672	6.17313	-0.138551	6.97246
Pancreas	-0.329047	4.31904	-0.760615	5.6453	-0.124979	6.92707
Pleura	-0.558934	4.33557	-1.14538	5.71425	-0.0609525	6.19318
Bone	-0.149364	3.69153	-1.04078	5.30378	-0.562355	6.63836
Prostate	-1.13961	3.51475	-0.347383	6.5472	-1.2235	7.01067
Pleura	-1.38582	5.53076	-0.178212	7.15775	-0.457211	6.97223
Pancreas	-0.58501	5.49761	-0.907369	6.33163	-1.22527	7.49105
Pancreas	0.0588229	5.22766	-0.641786	6.60555	-0.75226	6.53792
CNS/Brain	-0.133276	3.03914	-0.955915	4.73335	-0.158881	5.91433
Breast	-0.621267	4.27128	-0.134401	6.75087	-1.15311	6.92967
CNS/Brain	-2.02302	5.82171	-0.69183	7.0798	-0.26475	8.56605
Peripheral Nervous System	-0.500501	4.03034	-0.741045	5.78188	-0.885755	5.95884
Lymphoid	-0.0564564	3.15218	-0.896729	5.23802	-1.03678	7.11645
Ovary/Fallopian Tube	-0.96867	5.46336	-0.581829	6.31252	-0.873064	6.95187
Pancreas	-1.5429	6.47249	-0.566239	6.88704	-0.902663	6.68482
Breast	-0.162803	6.30049	-1.26563	5.11228	-0.754222	5.70764
Myeloid	0.00779628	1.9222	-0.983437	5.92695	-1.59948	7.13924
Pancreas	-0.79107	6.44344	-0.880957	5.60763	-0.929195	6.42004
Prostate	-0.53779	3.99729	-0.826988	6.13196	-0.327367	7.05723
Pancreas	-0.328729	5.23726	-0.770155	6.04352	-0.978495	7.02525
Peripheral Nervous System	-0.463337	6.62746	-0.598362	6.44294	-0.407356	6.2386
Ovary/Fallopian Tube	-0.0296085	2.23879	-0.953374	6.27761	-0.721527	6.81826
Lymphoid	-0.150349	1.70044	-1.07465	4.26003	-1.30334	6.38939
Bladder/Urinary Tract	-1.47281	4.27202	-0.920482	7.34341	-1.15144	5.34518
CNS/Brain	-0.870093	5.66988	-0.851713	6.84737	-0.179159	7.51861
Ovary/Fallopian Tube	-1.32495	5.972	-0.797932	6.13217	-0.388371	7.22236
Soft Tissue	-1.43571	5.67525	-0.911731	7.32643	-0.590057	6.76275
CNS/Brain	-1.15759	5.12557	-0.513321	6.5941	-0.269039	7.55873
Pancreas	-0.219712	5.94087	-0.77435	5.99616	-1.15367	6.27202
Pancreas	-0.225847	4.78241	-1.7158	5.84574	-1.69345	7.01803
Biliary Tract	-0.519788	5.72738	-1.68406	5.28799	-0.507397	7.33378
Bladder/Urinary Tract	-0.459767	7.24098	-1.42235	5.89045	-1.52224	7.51523
Lung	-0.508752	4.88509	-0.551728	6.44493	-1.04907	6.45483
Esophagus/Stomach	-0.65907	4.37921	-1.10412	5.83517	-0.583716	6.84862
Soft Tissue	-1.21934	4.19535	-1.17333	6.52857	-0.0580361	5.17592
Myeloid	-0.197021	3.4019	-1.35816	6.34572	-2.30633	6.06738
Breast	-0.631743	3.86592	-0.40196	7.13042	-1.11217	8.88618
Breast	-0.862553	6.86468	-0.759719	7.19761	-0.383819	7.41092
Peripheral Nervous System	-0.305083	5.50716	-0.849609	6.9905	-0.775898	6.76567
Lung	-1.19273	4.94673	-0.610353	6.88533	-0.658551	6.91361
Lymphoid	-0.141853	1.79909	-1.2908	5.18706	-1.50022	7.05582
CNS/Brain	-1.27332	5.85947	-0.499416	6.70252	-0.015967	6.81275
Pleura	-0.411125	5.1375	-0.461508	6.74846	-0.333713	6.47379
Pancreas	-0.735406	3.62761	-0.658795	5.23304	-0.735701	5.93003
Kidney	-1.33108	6.11499	-0.493313	7.38724	-0.411093	7.71246
CNS/Brain	-0.378646	3.32337	-0.667516	5.52011	-1.14739	7.08863
Lung	-0.745901	3.84197	-0.855595	6.40037	-1.01494	7.06674
Head and Neck	-0.714362	4.44559	-0.379547	6.12598	-0.316599	7.2182
Pancreas	-0.900562	6.88594	-1.12063	5.852	-1.72843	8.19953
Myeloid	-0.0331786	1.4957	-1.1462	6.2267	-1.48544	6.24508
Soft Tissue	-0.417839	5.82375	-1.03912	5.97361	-0.466002	7.01246
Thyroid	-1.15058	3.9982	-0.967611	6.24089	-1.00413	5.83314
Lung	-1.74948	5.58406	-0.527466	6.96671	-0.255794	6.77939
Pancreas	-1.14211	5.45352	-0.9945	7.44551	-0.771354	7.1637
Head and Neck	-0.28681	5.47444	-1.1832	6.58556	-0.981389	6.94895
Ampulla of Vater	-0.150824	5.32625	0.030338	6.15117	-0.713879	7.29324
Lymphoid	-0.345828	3.38267	-1.02881	6.5627	-1.2323	5.9535
Lung	-0.0509122	3.18745	-0.342311	5.62205	-1.57017	6.72955
Head and Neck	-0.0769032	4.75809	-0.41651	5.67214	-0.893082	6.42038
Kidney	-1.07377	7.11437	-1.38856	7.31859	-0.747834	5.61824
Myeloid	-0.393751	4.33056	-0.71781	5.82528	-0.591179	6.16852
Thyroid	-0.962447	7.15906	-0.53048	6.23573	-0.170704	6.46074
Uterus	-0.649394	3.87283	-0.603487	6.848	-0.669604	7.2948
Myeloid	-0.179862	3.20477	-1.70452	6.38698	-1.27414	10.2331
Myeloid	-0.0534907	1.23266	-0.831457	5.45352	-1.06591	6.11811
CNS/Brain	-1.01892	5.73308	-0.931043	6.79896	-0.263939	7.1807
Bowel	-0.90923	4.06953	-0.1859	5.77663	-1.08545	7.07671
Lymphoid	0.0936255	2.27501	-1.19585	6.43346	-1.1279	5.80607
Lymphoid	-0.186281	2.48027	-1.66962	5.32625	-1.05478	7.24907
Head and Neck	-0.22449	5.16068	-1.3934	5.57954	-0.728493	8.08969
Biliary Tract	-1.21879	4.94064	-0.945326	5.6401	-0.99545	5.65878
CNS/Brain	-1.61189	6.48091	-0.96644	6.43846	-0.164068	7.46679
Breast	-1.16423	4.48864	-0.761258	7.21276	-1.60896	6.33789
Pancreas	-0.201006	4.21412	-0.869918	5.29389	-0.374266	6.1979
CNS/Brain	-0.712951	5.41143	-0.726398	7.33119	-0.48393	7.20134
Esophagus/Stomach	-0.241247	5.55796	-0.952218	6.73363	-0.53359	6.44095
Liver	-2.53865	6.17013	-1.03618	6.3482	-0.664144	5.34127
Skin	-0.78098	4.09085	-0.848267	5.97545	-1.21227	6.50494
Liver	-0.251745	5.98891	-0.458958	5.98709	-0.292873	6.50096
Pancreas	-0.526099	6.2149	-0.430475	5.46695	-1.37569	5.87897
Breast	-0.373669	5.46532	-1.45362	6.82795	-1.53389	8.32085
Lymphoid	-0.0724764	3.89918	-1.12377	5.61206	-1.19885	5.09803
Peripheral Nervous System	-0.343753	3.75061	-1.43928	5.63314	-1.30465	6.69683
Head and Neck	-0.416908	4.78346	-0.406335	6.96625	-0.287866	6.56026
CNS/Brain	-0.465738	5.97865	-0.582991	8.33024	-0.445191	6.89857
CNS/Brain	-1.04649	6.70086	-0.767582	7.57334	-0.515913	7.14088
Lymphoid	-0.153495	4.49057	-0.832661	6.27314	-1.16153	6.19515
Kidney	-1.33101	5.86146	-0.362952	5.86022	-0.968101	7.44104
Pancreas	-0.359334	5.24451	-0.805121	5.89239	-1.38484	6.27426
Ovary/Fallopian Tube	-1.01741	6.23151	-1.06812	6.95338	-0.54762	8.13304
Head and Neck	-0.0658057	4.32481	-0.56455	6.12639	-0.244014	7.4417
Pancreas	-1.0024	4.36387	-1.26021	5.21917	-0.570784	6.75716
CNS/Brain	-1.38248	7.54435	-0.829711	8.18383	-0.368832	6.06178
Kidney	-1.11854	6.27128	-0.773211	6.45648	-0.710594	7.03
Esophagus/Stomach	0.00316709	4.04264	-1.27958	5.4663	-1.51796	6.75822
Breast	-0.94734	4.7703	-1.20391	6.34767	-1.25565	8.2651
Bowel	-0.562649	4.25927	-0.561825	5.51065	-0.691103	6.73105
Kidney	-1.17521	6.02037	-0.903644	6.67976	-1.08726	7.72363
Lung	-0.700753	4.91504	-1.44251	6.24982	-0.713164	7.06242
Bowel	-0.47713	3.42626	-1.16345	5.86369	-0.50213	5.84725
Bowel	-0.052511	3.21878	-0.836933	6.33307	-1.37561	7.02337
Esophagus/Stomach	-0.782634	4.41954	-0.986577	6.72697	-0.31484	7.7666
Ovary/Fallopian Tube	-1.43199	5.96555	-1.11217	5.07039	-1.02242	6.57425
Lung	-0.501951	4.06437	-0.154585	6.09128	-1.31846	7.0082
Breast	-0.295294	3.21568	-0.506259	5.56071	-1.98912	9.16312
Peripheral Nervous System	-0.325524	3.66676	-1.05183	5.77979	-0.748695	7.05311
Peripheral Nervous System	-0.612869	5.92148	-0.510972	6.06975	-0.437947	6.40973
Lung	-2.24533	5.36457	-1.00486	7.02425	-0.389092	6.52638
Kidney	-0.843611	6.06544	-0.845227	6.93852	-0.946647	7.3773
Myeloid	-0.33049	3.83289	-1.42952	6.18884	-1.64314	7.44187
Lung	-1.59311	5.82706	-1.72131	5.85674	-0.253204	6.35579
Pancreas	-0.861165	5.37712	-0.7844	4.99005	-0.461109	6.95652
Pancreas	-0.41242	5.76341	-1.28047	5.49057	-0.767019	6.32012
CNS/Brain	-0.428343	4.16591	-0.49995	6.0387	-0.171898	6.08343
Lymphoid	0.136336	1.09761	-1.41107	4.36527	-1.44707	4.851
Kidney	-1.84376	4.5472	-0.969813	6.30579	-1.07602	5.71425
CNS/Brain	-1.30377	5.90063	-1.03419	6.31179	-0.488757	7.36186
Skin	-2.24118	4.4957	-0.192732	7.53052	-0.269417	5.58646
Breast	-0.829172	5.9279	-0.724559	6.35667	-0.89615	6.96174
Breast	-0.459991	4.65707	-0.854192	6.53045	-1.5982	7.11541
Ovary/Fallopian Tube	-0.782535	5.95722	-1.30267	5.92362	-1.48357	6.38405
Bone	-0.602361	3.71918	-0.9499	5.80297	-1.2714	7.20614
Ovary/Fallopian Tube	-0.108683	4.35966	-0.872823	6.68047	-0.44035	6.45154
Pancreas	-1.01236	4.71039	-1.04587	6.89688	-0.879925	5.42358
Lung	-2.47686	5.98959	-1.20119	5.95163	-1.26319	6.47768
Bowel	-0.851991	4.25776	-0.489662	5.87553	-1.74041	6.8748
Breast	-1.9359	5.56773	-0.936425	6.76858	-1.40857	7.4138
Lung	-0.137599	2.91073	-1.34075	5.774	-1.18418	6.28096
Ovary/Fallopian Tube	-1.01848	4.02059	-0.490673	6.11707	-0.341835	6.73268
Lung	-0.918158	5.31143	-0.205839	6.35262	-0.331163	5.74174
Uterus	-0.54654	6.09318	-0.913693	6.48382	-0.663377	6.92327
Myeloid	-0.366497	2.17951	-1.01977	6.08449	-1.79369	7.19781
Myeloid	-0.273972	2.81352	-1.22017	5.38681	-1.78715	7.86276
Bowel	-0.716961	5.56621	-1.17069	6.34412	-1.56758	6.67412
Uterus	-2.0703	7.22487	-0.826642	6.68061	-0.631942	5.44294
Esophagus/Stomach	0.0392367	4.32912	-0.769467	5.54659	-0.742352	8.31714
Skin	-0.800944	6.27947	-0.633692	7.52935	-0.561337	6.56742
Esophagus/Stomach	-0.421256	5.33342	-0.840984	6.19554	-0.387832	7.29122
Pancreas	-0.490519	4.99277	-1.34694	6.00742	-1.47947	7.38102
Ovary/Fallopian Tube	-1.3807	7.48519	-1.16701	6.32247	-0.638809	9.05124
Peripheral Nervous System	-0.439923	3.72465	-0.444205	5.19849	-0.334783	6.56803
Lung	-0.270079	3.41414	-1.29663	5.5008	-1.42743	6.45812
Peripheral Nervous System	-0.316742	4.62234	-0.779026	5.54195	-0.917547	7.01179
Kidney	-2.07914	6.28559	-0.8025	7.2817	-0.284885	6.1373
Lymphoid	-0.189763	1.02148	-1.27281	5.9528	-1.02901	7.13668
Liver	-0.870804	7.424	-0.619575	6.82439	-0.397309	6.73904
Kidney	-1.68748	5.61589	-1.33648	7.06792	-0.643712	6.59634
Esophagus/Stomach	-0.417288	3.61353	-1.01932	5.52888	-1.11446	7.03122
Pleura	-0.57985	4.99367	-0.746502	7.5093	-0.540823	6.69808
Pancreas	-1.34921	4.34837	-0.970713	6.32048	-1.33953	6.18824
Skin	-0.126762	5.50748	-0.562243	6.29719	-0.466601	8.16491
CNS/Brain	-0.751726	5.12722	-0.304098	5.79779	-0.256961	6.42391
Ovary/Fallopian Tube	-0.476504	5.96625	-0.527004	7.88307	-0.289182	6.48059
Esophagus/Stomach	-0.122485	4.37921	-1.05994	5.91241	-0.692205	7.68671
Myeloid	-0.186661	2.11437	-1.41815	5.56224	-1.68671	7.08257
CNS/Brain	-1.03632	6.63662	-0.590571	6.75582	-0.368973	7.17333
Breast	-0.853593	3.36036	-1.38555	6.91528	-0.88431	7.33896
Pleura	-1.29144	6.31325	-0.841549	6.40276	-0.213862	7.26294
Pancreas	-0.365761	5.7211	-0.827359	6.86901	-1.17169	6.59081
Lymphoid	-0.31853	1.61824	-1.09874	5.42626	-1.80696	6.71328
Pleura	-0.193762	4.94626	-0.52187	6.51712	-0.846187	7.59731
Myeloid	-0.127333	1.07039	-0.916804	4.88947	-1.21199	2.95233
Lung	-0.520627	4.52982	-0.988991	5.02591	-1.10351	7.20193
Lung	-2.02894	4.6605	-0.920852	5.86196	-1.50621	7.01357
Peripheral Nervous System	-0.438121	4.04089	-1.17351	6.03452	-0.252265	6.27873
Lung	-1.03749	7.30204	-0.460543	6.42291	-0.234682	7.3378
Esophagus/Stomach	-0.854283	4.05658	-0.611248	7.92541	-1.01602	7.72806
Lymphoid	-0.064836	2.40871	-1.16073	5.43329	-1.77841	7.10559
Skin	-1.70868	6.2032	-0.814323	7.86487	-0.354143	6.55382
Bowel	-0.823656	4.43429	-0.55701	7.43904	-0.791469	6.55949
Breast	-0.571813	4.09592	-0.435793	7.83618	-2.00023	7.99673
Pancreas	-0.905751	6.01391	-1.51868	5.29278	-1.41115	6.6565
Lung	-0.403919	3.48156	-1.18644	5.75782	-1.4437	7.56613
Esophagus/Stomach	-0.144186	4.47119	-1.04986	6.48929	-1.44993	8.19274
Bone	-1.37906	4.55336	-0.849999	6.2363	-0.107479	6.06329
Liver	-0.459429	4.18824	-0.881276	6.63764	-0.790048	5.2292
Myeloid	-0.237565	1.76553	-0.974739	5.88093	-2.04968	7.22188
Lymphoid	-0.178754	2.488	-1.46933	5.79442	-1.29687	5.99005
Bone	-1.14253	5.26716	-0.27654	6.94965	-0.241031	6.27612
Lymphoid	-0.0709787	0.613532	-0.979174	4.3505	-0.985716	5.29241
Peripheral Nervous System	-0.325215	4.76394	-0.853804	5.88533	-0.821348	6.51838
Pleura	-1.30571	4.26903	-0.841036	6.53201	-0.299216	7
CNS/Brain	-1.16426	6.4219	-1.23392	7.27956	-0.494667	8.04062
CNS/Brain	-0.97075	6.74953	-0.253193	7.51846	-0.876451	6.00787
Lymphoid	-0.0940451	1.42223	-0.876344	5.08194	-1.51125	6.12639
Breast	-0.268551	6.60792	-0.780908	6.03892	-0.961239	8.30907
Kidney	-1.0754	4.75489	-1.43101	6.17532	-0.949304	7.46246
CNS/Brain	-0.81932	6.0237	-0.461084	7.20428	-0.211585	6.92529
Ampulla of Vater	0.0524281	5.24527	-1.17597	5.45055	-1.29207	7.90737
Lung	-0.855111	5.81327	-0.814095	5.98687	-1.23804	6.99628
Bowel	-0.512396	3.63459	-0.967553	6.90147	-0.699448	7.26388
Esophagus/Stomach	-0.57708	5.0321	-1.35844	6.1979	-2.24975	7.16832
Kidney	-0.292306	5.32589	-2.03341	6.65635	-0.683322	6.92077
Myeloid	-0.219863	2.7761	-1.13113	5.71315	-0.842134	9.86316
CNS/Brain	-1.03582	5.25965	-0.569134	6.94603	-0.583304	6.80413
Lung	-0.239704	4.10182	-1.30924	5.74551	-0.989262	8.42387
Bone	-0.144517	4.05398	-1.02753	5.07767	-0.30609	4.4957
Liver	-2.08842	6.07938	-0.891463	6.37955	-0.260165	7.10276
Lung	-0.594652	4.15947	-0.556619	5.05702	-1.10469	7.45845
Bladder/Urinary Tract	-0.980535	5.22342	-0.745236	6.66164	-0.758874	7.28448
Uterus	-0.254724	5.774	-1.05579	6.21335	-0.783673	7.67589
Lymphoid	0.0391324	0.933573	-0.851202	4.90448	-1.30715	5.15097
Skin	-0.46395	4.96763	-1.31336	6.25814	-0.611746	7.33181
Lymphoid	-0.104288	0.516015	-0.864882	4.42626	-1.10317	6.1471
Bowel	-0.849659	5.15866	-1.27568	5.66846	-0.725822	7.22236
Skin	-0.715364	4.58796	-0.120326	7.17941	-0.901634	8.19195
Lymphoid	-0.169604	2.18903	-1.55777	5.72165	-1.60391	6.80877
Myeloid	-0.289279	1.88362	-1.08706	6.70943	-1.19895	4.69711
Uterus	-1.26689	5.8936	-0.244561	7.72329	-0.231547	5.77347
Esophagus/Stomach	-0.309167	4.19928	-0.96527	6.92896	-0.896107	6.13196
Bone	-1.2219	6.01078	-0.7583	7.224	-0.805859	7.47808
Kidney	-1.0064	7.36615	-0.735504	6.20085	-1.09548	6.87983
Lung	-0.452118	4.26903	-0.931295	5.39472	-0.432169	7.02381
Head and Neck	-0.210063	4.28021	-1.19842	5.29829	-0.621682	4.98914
Lung	-2.03025	4.51538	-1.50938	4.84197	-1.34618	7.21335
Pancreas	-0.649065	5.97407	-0.666345	6.00832	-0.825062	7.71081
Liver	-1.5048	6.18982	-0.886773	6.99853	-0.49373	6.37747
Bowel	-0.414464	5.71094	-0.561507	6.58015	-1.03824	7.3572
Liver	-1.37938	6.59753	-0.925837	7.05864	-0.310272	6.26097
Bone	-0.307868	3.53232	-0.928943	5.43029	-0.489221	6.55689
Skin	-0.423959	4.65421	-0.993873	6.81237	-0.898217	6.46663
Esophagus/Stomach	-0.360398	4.52544	-0.541666	6.34643	-0.776503	7.21412
Ovary/Fallopian Tube	-0.643463	4.45615	-1.30853	6.45746	-0.269229	6.64053
Lung	-0.252365	4.09339	-0.346781	6.32247	-0.693266	6.68664
Kidney	-0.985671	5.9191	-0.688214	6.58901	-0.313835	6.70556
Lung	-1.46393	3.43829	-0.594525	4.73552	-1.00984	5.96625
Uterus	-0.382941	4.8802	-0.840205	6.1918	-1.09485	6.50367
Lymphoid	-0.278753	1.33342	-1.26765	5.70016	-1.10938	4.77926
CNS/Brain	-1.45008	6.50224	-0.548549	7.3336	-0.448188	7.89069
Lung	-0.162966	4.27128	-0.852324	5.9939	-1.05051	8.0955
Skin	-1.08164	5.22497	-1.08772	7.36238	-1.39344	8.0354
Lung	-0.261145	7.35553	-1.89178	6.75889	-1.15565	7.55144
Lung	-0.828718	4.33842	-0.841699	5.24413	-0.556119	6.90014
CNS/Brain	-1.10835	6.74174	-0.94259	7.61302	-0.40653	6.15725
Lung	-0.138012	5.12143	-0.904508	5.57319	-0.106126	6.65033
Skin	-0.694519	4.43162	-0.247581	5.96463	-1.23852	7.95455
Esophagus/Stomach	-0.334256	6.5935	-0.936233	6.63474	-0.427085	7.01803
Lung	-0.239223	5.49121	-0.827791	5.03474	-1.17689	8.15183
CNS/Brain	-0.990397	6.69752	-0.753414	7.18438	-2.01544	7.8871
Thyroid	-1.86744	5.21179	-0.719891	7.10045	-0.134764	4.69988
Skin	-0.152034	5.36807	-0.784257	6.58241	-0.408804	6.67186
Kidney	-1.89832	6.75435	-1.09728	6.63981	-0.721477	7.95187
Ovary/Fallopian Tube	-0.0867324	6.67624	-0.768345	6.83668	-1.34121	7.0677
Biliary Tract	-0.206566	4.51602	-0.529322	6.11187	-0.614948	6.19908
Lung	-0.544698	4.02148	-0.280297	6.07895	-0.317892	7.2926
CNS/Brain	-0.912783	5.82197	-0.737468	6.988	-0.27377	6.99684
Esophagus/Stomach	-0.781572	5.17672	-0.996864	6.1536	-0.817731	6.75074
Bowel	-0.249175	3.25852	-0.97651	5.98596	-0.7575	7.34172
Pancreas	-2.99465	6.8134	-0.802133	6.8009	-0.494432	6.60348
CNS/Brain	-1.28684	6.50208	-0.867472	7.36798	-0.369708	6.84787
Bowel	-1.27953	3.59574	-1.7717	5.7666	-1.7542	7.62044
Liver	-2.18603	6.35173	-1.03148	6.80607	-0.825511	6.86456
Head and Neck	-0.280899	4.20555	-0.9377	5.32876	-0.168217	6.36737
Bladder/Urinary Tract	0.20745	4.8495	-1.25479	6.3293	-0.180045	6.57168
Liver	-0.514215	6.0766	-0.703901	7.53962	-0.212776	7.45121
Liver	-1.79995	5.91815	-1.24784	5.74524	-0.0982445	5.79623
Skin	-1.10515	5.82757	-0.514041	7.29112	-0.602004	7.44037
Liver	-1.45029	6.82158	-0.604623	7.68531	-0.52909	7.16662
CNS/Brain	-1.02619	6.49937	-0.591929	7.57372	-0.332732	7.06609
Liver	-0.478454	7.00045	-0.718593	6.4219	-0.20562	7.87073
Lung	-0.262469	4.16672	-1.3228	6.56316	-1.28352	7.42316
Liver	-1.76648	6.2867	-0.719376	7.24774	-0.359312	6.38871
Kidney	-0.736498	6.88838	-0.632945	6.40854	-0.4229	7.91019
Esophagus/Stomach	-0.246131	3.05658	-0.487867	5.58376	-0.977361	7.638
Bladder/Urinary Tract	-0.201824	4.62994	-0.785643	5.92315	-0.502286	6.79818
Myeloid	0.06531	2.4489	-0.651596	6.37678	-1.06337	7.79233
Esophagus/Stomach	-0.191564	5.02857	-0.715349	4.94111	-0.610494	7.11987
Bowel	-0.517479	3.84398	-1.22937	5.45516	-1.61046	7.21053
Cervix	-0.355417	4.39712	-0.496241	5.42055	-0.296236	6.27333
Bowel	0.053173	4.24336	-0.574457	6.90749	-1.35523	7.79448
Liver	-1.25282	5.8674	-0.427118	7.79973	-0.835507	7.22766
Kidney	-1.54315	6.46907	-0.984671	7.36536	-1.20401	7.18329
Lung	-1.68135	6.06199	-0.680335	6.4138	-0.974565	7.79338
Bone	-0.0935801	3.18745	-0.425811	6.45598	-0.393538	6.36929
Head and Neck	-0.510331	4.57471	-0.340194	6.31542	-0.860904	7.42769
Bowel	-0.0868729	3.67694	-0.93799	6.15117	-0.777346	6.32409
Pancreas	-1.03793	5.07253	-0.608672	5.87774	-1.51932	7.65141
Head and Neck	-0.545028	6.05268	-0.849222	5.66988	-0.792693	7.45278
CNS/Brain	-1.01924	6.14751	-0.526178	8.03028	-0.200103	7.09434
Soft Tissue	-2.06576	5.17752	-0.979284	6.50843	-0.471243	6.28077
Esophagus/Stomach	-0.299641	5.02591	-0.864388	5.80607	-1.47925	7.97327
Lung	-1.31963	4.49889	-1.44437	5.66874	-1.07571	6.28337
Lung	-1.47362	5.04527	-0.851254	7.13432	-0.441291	6.79896
Lymphoid	-0.109339	3.1177	-0.809565	5.5404	-1.15461	5.92742
Lung	-0.148046	2.29278	-0.923408	6.56925	-1.74912	6.63865
Bone	-1.34888	6.42173	-0.884689	8.20921	-0.213017	7.36623
Pancreas	-2.66386	5.16229	-0.820954	6.75649	-1.29634	6.62278
Head and Neck	-0.320089	5.23917	-1.0304	5.87873	-0.921547	6.25285
Ovary/Fallopian Tube	-0.948679	6.02835	-0.993729	5.89603	-0.854288	6.47233
Lung	-1.86128	6.08044	-0.946528	5.61883	-0.521678	7.18953
Bladder/Urinary Tract	-2.2403	4.6865	-1.19831	5.66477	-0.771081	6.4596
Ovary/Fallopian Tube	-1.20939	6.72996	-1.14127	6.40276	-0.791795	6.81634
Lung	-0.0471808	2.88557	0.0306852	5.33807	-1.67946	6.29389
Ovary/Fallopian Tube	-0.170937	5.70901	-0.949815	7.27873	-0.65769	5.66846
Lung	-0.788896	4.81916	-1.14171	6.26866	-0.856574	8.9362
Bowel	-0.617006	3.29131	-0.906067	6.1823	-1.5163	6.20614
Kidney	-0.59821	4.06178	-1.19787	6.60066	-0.513598	6.49681
Pancreas	-0.308913	5.27724	-0.856498	5.6279	-0.444532	6.23764
Liver	-1.59798	7.39025	-0.921589	7.0398	-0.452218	5.52168
Lymphoid	-0.0934683	2.79286	-0.550092	5.96555	-1.10399	7.51672
Ovary/Fallopian Tube	-0.697325	4.5373	-1.26316	5.54411	-0.808563	6.38457
Esophagus/Stomach	-0.161789	3.82579	-1.15322	4.19456	-0.761376	5.85524
Bladder/Urinary Tract	-0.420898	5.73363	-0.896988	7.03034	-0.456481	7.49929
Head and Neck	-0.0527168	2.5509	-0.847651	6.69752	-0.411659	5.18309
Bladder/Urinary Tract	-0.692272	4.73064	-0.806536	6.14914	-0.368208	7.30643
Head and Neck	-0.154574	5.04527	-1.40574	6.1235	-1.24247	6.90424
Head and Neck	-0.219844	5.64443	-0.479103	6.79753	-0.910571	6.765
Skin	-1.83728	5.46303	-0.269709	7.05528	-0.433185	6.29076
Myeloid	-0.334872	3.99729	-1.31247	5.44427	-0.889332	6.90653
Bowel	-0.9929	4.17951	-1.79264	4.9241	-1.08283	6.87369
Breast	-0.988997	4.93452	-0.703412	6.05094	-1.21966	8.16797
Cervix	-1.34964	6.21374	-0.647065	7.8967	-1.00859	7.42576
Myeloid	-0.161883	1.99639	-1.21152	6.66775	-2.14989	6.3733
CNS/Brain	-1.0407	6.28021	-0.397698	7.15826	-0.165197	4.05658
Lung	-0.259323	4.62352	-0.088464	6.90195	-0.466097	6.77004
Esophagus/Stomach	-0.338099	5.54874	-1.15014	5.06393	-0.145111	7.18795
Lung	-0.086593	4.27873	-1.21677	5.774	-1.17011	6.78686
Lung	-0.0433192	4.7241	-0.518566	5.56651	-1.20557	7.99243
Bowel	-0.789158	3.46989	-1.62013	5.81634	-1.07699	6.26115
Lymphoid	-0.00457469	0.910733	-1.01721	4.98277	-1.53562	7.33476
CNS/Brain	-1.17273	5.8953	-0.576949	7.47265	-0.268033	6.71768
CNS/Brain	-1.66609	5.37747	-0.566916	6.73037	-0.539819	6.88655
Breast	-0.652838	5.66448	-0.619387	8.31243	-1.00689	6.98242
Lymphoid	-0.0804847	1.89142	-1.02964	5.51191	-1.55372	5.67751
Liver	-1.68687	6.94087	-0.50643	7.36159	-0.318748	6.51617
Skin	-1.35705	4.80787	-0.0535117	6.76752	-1.02217	6.9148
Skin	-0.729349	5.43763	-0.214283	7.16007	-0.794429	7.64263
Esophagus/Stomach	0.159397	3.33056	-1.44723	5.34127	-1.46494	6.53185
Ovary/Fallopian Tube	-1.26129	6.68706	-1.09941	5.80452	-0.911207	6.59649
Lung	-0.517902	5.22959	-1.3609	6.7003	-0.568999	7.3812
Lung	-1.20536	5.08746	-0.648856	6.99186	-0.388227	7.00484
Lymphoid	-0.0776743	3.01614	-0.828264	6.39985	-0.851964	6.1102
Lung	-0.333289	4.36036	-0.350913	6.31759	-0.581861	6.17871
CNS/Brain	-1.22395	6.19279	-0.674217	7.90845	-0.681793	7.65026
CNS/Brain	-1.72559	6.52779	-1.16061	7.29425	-0.239545	5.61824
Bladder/Urinary Tract	-2.0246	5.84975	-1.15526	6.07703	-1.21417	7.69836
CNS/Brain	-0.85376	5.84423	-0.544859	6.67765	-0.535061	6.51444
Lung	-0.280288	4.53543	-1.0968	5.06781	-0.750028	6.53325
CNS/Brain	-0.442998	4.04177	-0.767109	6.26622	-0.130843	6.54427
Pancreas	-0.0983836	4.63575	-1.12031	6.32679	-1.42044	7.32184
Kidney	-1.34888	7.73796	-1.01751	7.51798	-0.462496	7.17662
Pancreas	-1.46953	3.24945	-0.700445	5.77479	-1.07406	6.66221
Myeloid	0.0467581	2.45418	-1.34154	5.6008	-1.47324	9.47338
Myeloid	-0.445622	1.26903	-0.877797	5.01881	-1.45857	8.90632
Esophagus/Stomach	-0.142279	0.62293	-1.07923	5.65076	-0.625909	7.12712
Head and Neck	-0.0361719	4.44758	-0.835613	5.804	-0.310907	6.53091
Soft Tissue	-0.385805	7.34421	-1.08489	5.6014	-0.631096	7.11145
Ovary/Fallopian Tube	-0.383118	6.84725	-0.513143	6.56026	-1.21542	7.47362
CNS/Brain	-0.778232	5.77663	-0.962438	7	-0.418398	6.68075
Skin	-1.99529	5.72819	-0.83142	6.78005	-1.09573	6.18468
Esophagus/Stomach	-1.59422	5.53947	-1.12049	6.893	-1.01107	7.56583
Head and Neck	-0.184753	4.78241	-0.897319	6.3127	-1.1966	7.58414
Head and Neck	-0.393665	5.59723	-0.708101	6.70487	-1.21125	6.92932
Liver	-0.774289	6.13155	-0.753943	7.20467	-0.869798	6.36859
Breast	-1.21078	6.10245	-0.989669	7.36519	-2.12751	6.03122
CNS/Brain	-1.46414	6.82222	-0.946389	7.03353	-0.423045	7.1128
CNS/Brain	-1.83102	6.44294	-0.534599	8.0549	-0.0770163	6.39352
Breast	-0.188495	4.5435	-1.06522	5.16672	-0.903114	5.66619
Lung	-1.65534	5.56894	-0.599128	7.38362	-1.13744	6.93793
Head and Neck	-1.06156	6.75328	-0.809835	7.35632	-0.158294	6.83782
Skin	-1.26638	4.95884	-0.716183	6.91683	-0.707569	8.40977
Esophagus/Stomach	-1.49741	5.5741	-1.04965	7.67821	-0.964064	8.05702
CNS/Brain	-1.00408	5.69153	-0.803045	7.85237	-0.550383	6.87369
Esophagus/Stomach	-0.0761618	5.13175	-0.691506	5.72083	-0.752723	6.6851
Lung	-0.194685	6.17991	-0.708281	6.02015	-1.04063	7.70819
Lung	-0.230336	5.18903	-1.37981	5.99095	-1.84134	7.44153
Pleura	-1.37007	6.15684	-0.753052	6.7148	-0.232927	7.18438
Ovary/Fallopian Tube	-0.379514	4.86245	-1.6333	5.39849	-1.00469	4.75596
Esophagus/Stomach	-0.211765	5.30488	-1.23551	6.50811	-0.742373	7.99639
Pleura	-1.26139	6.44956	-0.925515	5.81019	-1.01157	7.23984
Kidney	-1.54599	7.04396	-0.867782	6.87431	-1.46732	7.90406
Bowel	-0.351728	2.44626	-0.958741	6.53325	-0.735903	7.03914
Pancreas	-1.0079	5.30012	-1.44817	6.39283	-1.21722	7.25503
Lymphoid	-0.0676854	2.91073	-1.14785	5.80271	-1.36755	7.07756
Lymphoid	-0.272099	1.91456	-1.30287	5.04221	-1.31191	6.87909
CNS/Brain	-0.964845	4.1643	-0.709345	6.75836	-0.639599	6.92624
Lymphoid	-0.0661921	1.84398	-1.51411	4.76607	-1.69281	4.47119
Ovary/Fallopian Tube	-0.536698	7.21801	-1.2001	5.33342	-0.544794	6.40786
Lymphoid	0.0241297	2.21723	-1.183	5.50303	-1.32481	7.07724
Skin	-0.400571	6.54442	-0.516722	6.97419	-0.900066	7.47314
Lung	-0.234872	3.35614	-0.66038	5.65793	-1.11865	6.74241
Ovary/Fallopian Tube	-0.357149	4.89724	-0.820608	6.3427	-0.813857	7.20789
Lymphoid	0.0417433	5.70625	-0.937475	6.50064	-1.25838	6.18903
Lung	-1.25224	6.38059	-0.867865	6.63183	-0.441393	7.36588
Lung	-0.993067	6.31723	-0.874801	7.07264	-0.914108	7.59261
Lung	-1.31473	5.57682	-0.654201	5.63575	-1.03532	7.3474
Breast	-0.209712	6.04177	-1.5536	5.75302	-1.94413	8.28827
Liver	-1.05663	4.15299	-0.523612	5.55766	-0.334904	6.13175
CNS/Brain	-1.29443	4.13258	-0.297216	6.72083	-0.197529	7.35147
CNS/Brain	-0.494737	4.67864	-1.09482	6.97062	-1.4841	8.36575
Lung	-2.18551	4.20633	-0.271942	6.64386	-0.350719	5.52168
Bowel	-0.838053	4.48671	-1.03913	5.26903	-0.747508	6.89154
Lung	-0.851123	6.97464	-0.551269	6.59276	-0.420435	6.8947
Head and Neck	-0.145221	5.33271	-0.834507	7.22178	-0.632682	7.58067
Bowel	-0.0698071	5.32912	-1.01196	5.87036	-0.802458	8.44083
Kidney	-1.13438	5.48543	-0.548803	7.05864	-0.991353	7.13093
Pancreas	-0.174399	4.75809	-1.04213	6.31488	-0.467322	7.32382
Ovary/Fallopian Tube	-1.95943	5.12598	-0.845629	6.57486	0.0427161	6.32823
Esophagus/Stomach	-0.112067	3.88557	-0.976767	5.36982	-0.576251	7.57387
Esophagus/Stomach	-0.311361	4.92647	-0.583191	6.45006	-0.318116	7.35359
Lung	-0.195879	3.93829	-0.973687	5.64962	-1.42917	7.01592
Ovary/Fallopian Tube	-0.555293	4.64212	-0.541003	5.68818	-0.725281	5.35156
Lymphoid	0.038975	2.42492	-0.534709	6.93345	-1.48086	13.1759
Lung	-0.482987	6.7267	-0.901303	7.70473	-1.04356	7.34199
Breast	-0.477598	6.26622	-0.797813	6.63488	-0.532185	6.91874
Lung	-1.3511	5.6879	-0.898951	6.66021	-1.03281	7.77597
Ovary/Fallopian Tube	-0.68414	4.67412	-0.582751	5.89748	-0.818033	7.30049
Lymphoid	-0.187882	2.86196	-1.63382	6.53403	-1.85619	6.48204
Ovary/Fallopian Tube	-0.720085	4.47768	-0.886129	7.19584	-0.521678	6.71658
Lung	-1.02403	6.10224	-0.935844	7.2293	-0.784018	6.88301
Kidney	-0.977609	5.98391	-1.32052	6.62176	-1.01255	6.69947
Breast	-0.498102	4.71644	-1.05896	6.70543	-1.41956	5.98687
Ovary/Fallopian Tube	-0.729383	5.18864	-1.31363	6.91791	-1.15899	6.98516
Lymphoid	-0.404843	4.04527	-0.90277	6.76805	-1.02581	6.8282
Thyroid	-0.573102	4.97774	-0.658882	6.20516	-0.756449	6.57471
Esophagus/Stomach	-0.207126	5.91839	-1.17597	6.68832	-1.01563	8.09661
Lung	-0.862751	5.25248	-0.664115	6.43746	-0.383704	7.61051
Ovary/Fallopian Tube	-0.391893	4.01346	-1.62968	6.71383	-0.724385	5.31143
Bladder/Urinary Tract	-1.2341	5.78738	-0.571926	7.14292	-0.235681	6.53419
Breast	-0.659227	4.06609	-0.442017	5.93168	-0.795891	6.35138
Bowel	-0.039983	3.21878	-1.50557	5.46238	-1.30966	7.53177
Bladder/Urinary Tract	-0.701032	4.6865	-0.907206	6.44824	-0.717307	8.50319
Breast	-1.23189	3.98641	-1.29024	5.48382	-0.907458	7.57153
Head and Neck	-0.22959	5.10601	-1.24197	5.88972	-0.779372	7.1036
Liver	-0.515853	4.3512	-1.00041	5.21568	-0.325682	7.3166
Head and Neck	-0.255733	5.04876	-1.06548	6.44344	-0.893861	6.7786
Esophagus/Stomach	-0.165347	4.02059	-1.14724	6.57061	-1.50541	8.05653
CNS/Brain	-1.27213	5.92576	-0.478984	6.90761	-0.248374	7.09424
Liver	-0.618576	4.91552	-1.4868	5.42626	-1.21926	7.10852
Head and Neck	-0.143977	3.9644	-0.677248	5.83946	-0.36003	7.28457
Bladder/Urinary Tract	-0.293175	5.88118	-0.980573	7.59462	-0.465225	6.38526
Esophagus/Stomach	-0.335453	4.10014	-1.53846	6.34447	-1.48314	7.33423
Lung	-1.19972	5.57077	-0.73946	6.57486	-1.16817	6.64587
Bone	-0.516165	7.05517	-0.336107	7.09614	-0.0993606	6.00562
Bladder/Urinary Tract	-0.324108	5.61765	-0.979286	5.62702	-1.15175	7.59939
Lymphoid	-0.173992	2.83794	-1.30896	5.68986	-1.73936	6.60021
CNS/Brain	-0.538193	5.76845	-0.244798	6.45434	-0.0792612	6.73606
Lung	-0.758434	3.84599	-1.49503	6.20906	-0.42889	5.79572
Esophagus/Stomach	-0.565137	5.17513	-0.0330913	6.26285	-0.805184	7.2033
CNS/Brain	-0.83876	6.57879	-0.935309	6.94989	-0.509099	6.96555
Head and Neck	-0.2229	4.8674	-0.42754	5.08704	-0.665234	5.95047
Lymphoid	-0.153886	2.52356	-1.28351	5.77241	-1.19546	7.12464
Esophagus/Stomach	-0.816338	4.73227	-1.11782	5.23343	-1.36731	7.00315
Skin	-0.64633	6.19515	-0.394858	6.54967	-0.937107	7.58263
Lung	-1.18464	6.10852	-0.829308	5.81762	-0.856547	8.46324
Lung	-0.218728	4.67694	-0.549617	7.02115	-0.950044	7.12536
Breast	-1.06911	4.58496	-1.12239	6.60896	-1.12495	7.18319
Lung	-0.813074	4.50271	-0.702425	5.44626	-1.11839	8.11692
Myeloid	-0.156394	3.11103	-0.946111	6.86196	-1.63895	5.43162
Head and Neck	-0.200086	5.3978	-0.786268	5.28244	-0.345511	5.32517
Lymphoid	-0.119278	3.45681	-0.744807	5.94322	-1.49071	7.28364
Lung	-0.339227	4.85947	-1.04072	6.46761	-1.47006	6.79286
Lung	-0.0406126	4.34412	-1.35451	5.92006	-1.27092	6.91337
CNS/Brain	-0.146045	5.50176	-0.448715	6.9431	-1.08709	6.43746
Esophagus/Stomach	-0.483705	5.84725	-0.799805	5.32445	-0.921466	6.2386
Head and Neck	-0.13072	5.07468	-1.28197	5.8268	-0.510338	7.1265
Lung	-0.887657	6.85462	-0.805674	6.41177	-0.953358	7.52896
Lymphoid	-0.0391452	2.18587	-1.15648	5.49025	-1.1295	6.82833
Breast	-1.36919	3.59932	-0.963133	6.52654	-1.12868	7.47086
Esophagus/Stomach	-0.443423	4.62527	-1.0199	6.33128	-0.401197	7.92321
Lung	-0.272054	4.3512	-0.578852	7.24669	-0.287644	7.92011
Lung	-1.53362	6.17652	-0.71222	5.5552	-0.320769	6.49617
Skin	-1.04682	5.08364	-0.694717	6.22959	-0.754346	7.21053
Lung	-0.0963546	4.44228	-0.946965	6.40173	-1.44332	6.46663
Lung	-0.22368	5.32805	-0.748397	5.82248	-0.308846	6.89918
Kidney	-0.718231	5.67892	-1.06905	7.33441	-0.520147	6.62498
Esophagus/Stomach	-0.403247	3.91073	-0.736225	7.26379	-1.78676	8.40629
Head and Neck	-0.177696	4.66959	-1.03793	5.40735	-0.655942	3.99095
Ovary/Fallopian Tube	-0.228799	4.76075	-1.1182	5.8936	-0.926042	6.86071
Skin	-0.899987	5.14812	-0.21992	6.99118	-0.553424	6.49761
Lung	-0.470332	5.54319	-0.677559	5.96347	-0.795747	7.51625
Skin	-1.46867	4.91886	-0.556343	6.77439	-1.51119	7.77109
Bladder/Urinary Tract	-0.580998	4.51791	-1.07205	5.41007	-0.568946	7.55651
Peripheral Nervous System	-0.153811	3.74308	-0.233482	6.68131	-0.856135	6.96555
Skin	-0.470049	4.30816	-0.64329	6.72206	-1.29744	6.82349
CNS/Brain	-0.910773	4.63633	-0.584899	6.76752	-0.720826	7.01781
Esophagus/Stomach	-0.398917	5.05528	-1.13575	5.76235	-1.84557	7.11114
Skin	-1.06016	4.16108	-0.359253	6.74658	-1.43098	6.88423
Ovary/Fallopian Tube	-0.361348	6.48317	-0.479311	6.98755	-0.248471	6.93746
Lymphoid	-0.0898749	2.78869	-1.17389	6.43162	-1.29415	6.7097
CNS/Brain	-1.05169	5.09085	-0.561074	6.00832	-0.118384	7.37287
Bowel	-0.527301	3.5435	-0.846327	6.97361	-1.07603	7.48236
Lymphoid	-0.26539	2.852	-0.757009	5.61706	-1.62833	6.98459
Skin	-1.4419	4.44294	-1.73851	7.41117	-1.09492	7.04341
Esophagus/Stomach	0.0155571	4.5656	-1.35681	5.37365	-1.43126	7.59066
Esophagus/Stomach	-0.393686	4.5741	-1.14557	5.52482	-0.496595	8.27067
Lung	-0.376077	4.13586	-0.676261	5.90183	-0.688593	7.14782
Skin	-1.0287	6.45385	-0.440413	7.18676	-1.12647	7.0917
Lymphoid	-0.130451	2.56071	-1.07999	5.14119	-1.40298	6.89397
Uterus	-0.64122	6.94813	-0.624358	5.85699	-0.873091	7.8913
Head and Neck	-0.228076	5.52105	-0.779316	6.24869	-0.781216	7.28919
Soft Tissue	-0.301028	4.54597	-0.96153	6.4358	-0.893755	5.8495
Bladder/Urinary Tract	-0.102138	5.90472	-0.817731	6.21315	-0.116715	7.65578
Soft Tissue	-1.64948	5.29866	-1.19001	5.75782	-1.20327	7.62556
Head and Neck	-0.0086826	4.69988	-0.813982	6.60229	-0.999939	6.31125
Lung	-0.45951	4.7137	-1.37419	5.8334	-1.43245	8.17298
Lymphoid	-0.202567	2.01436	-1.19204	5.79779	-1.60393	6.4759
Bladder/Urinary Tract	-0.278443	5.02989	-0.992885	5.23151	-0.283745	7.03089
Lung	-0.544067	6.74335	-1.01215	6.33324	-0.574933	8.35288
Lung	-0.607806	5.01078	-1.3515	5.66477	-1.37479	7.76904
Lung	-0.235677	4.9982	-1.14159	5.72955	-1.53814	8.43983
Lung	-0.107447	5.64674	-0.836235	5.17991	-0.853548	6.95105
Head and Neck	-0.156814	4.71534	-1.15339	6.04636	-0.505418	7.02148
Esophagus/Stomach	-0.364727	4.02945	-1.1249	4.75809	-0.507889	6.39626
Liver	-0.282935	4.09085	-0.490744	6.10852	-0.679773	7.1821
Breast	-1.51048	5.70653	-0.697288	6.44626	-0.986999	7.05159
Lung	-0.707305	4.31252	-0.557741	5.22728	-0.427628	6.23554
Lung	-0.704304	8.39227	-0.887675	6.75355	-1.58292	7.96993
Lymphoid	-0.0947411	3.98823	-1.47208	5.31361	-0.858349	5.13052
Esophagus/Stomach	-0.324258	4.37573	-1.33394	6.33753	-0.556928	6.37764
Breast	-1.05193	6.988	-1.24176	7.06501	-1.01865	6.84699
Lung	0.0286814	4.77558	-1.02754	5.38336	-0.294017	8.91949
Breast	-1.16757	5.71534	-1.2055	6.97384	-1.37655	8.61162
Lung	-0.297195	5.17433	-0.552247	6.07125	-1.36543	7.45138
Lung	-1.28975	6.35209	-0.661556	6.61309	-0.363158	7.26322
Bladder/Urinary Tract	-0.42738	5.98527	-0.667267	6.5601	-0.169541	7.5004
CNS/Brain	-1.14906	5.83845	-0.713501	7.69745	-1.20585	6.60303
Uterus	-0.242264	4.8339	-1.05001	5.15381	-0.688477	5.71918
Esophagus/Stomach	-0.290663	3.67469	-0.209713	5.36072	-0.372807	5.62936
Lung	-0.668701	4.80374	-1.54093	6.08979	-0.991085	6.14078
Lung	-0.387446	4.59813	-0.7776	6.07938	-1.38361	7.28983
Lung	-0.37025	4.72192	-0.99773	7.09455	-0.497702	8.55105
Lung	-0.882937	4.36107	-1.21217	6.37347	-1.06669	6.84511
Esophagus/Stomach	-0.124827	3.62059	-1.06168	6.57122	-0.993167	5.99865
Breast	-0.279932	4.16752	-0.875351	7.38629	-0.496417	6.39386
Lung	-0.836105	5.01436	-0.69111	6.3345	-0.462682	6.08958
Uterus	-0.857231	5.87603	-1.31517	6.33807	-0.662545	6.18269
Esophagus/Stomach	-0.384408	5.83415	-1.05225	6.62366	-0.541277	6.76089
Skin	-0.427397	4.17871	-1.29419	6.17752	-0.95897	7.22689
Skin	-0.587556	4.81352	-0.251729	7.53021	-1.27612	7.69592
Skin	-0.242756	5.05528	-0.731795	6.69335	-0.835886	5.66334
Ovary/Fallopian Tube	-1.26568	6.15644	-0.692742	6.11811	-0.662289	6.37173
Lung	-0.220883	6.19673	-0.278618	7.0091	-0.232142	6.15704
CNS/Brain	-0.208924	4.72028	-0.676239	6.43912	-0.528467	7.69829
Lung	-1.16506	6.19042	-0.58748	6.50843	-0.633178	7.65019
Lymphoid	-0.15081	3.46989	-0.786813	6.2666	-1.46139	6.12846
Lung	-1.8861	4.36247	-1.13839	5.87184	-1.10068	6.51885
Lung	-0.622506	5.0648	-0.614133	6.50271	-0.221221	7.34154
Bladder/Urinary Tract	-0.178878	5.16068	-1.13317	7.27445	-1.27052	6.7174
Esophagus/Stomach	0.00988069	4.23113	-1.17053	6.09761	-1.98806	6.24279
Skin	-1.37347	5.65764	-1.19781	7.92172	-1.17472	7.80252
Lung	-0.503559	5.26866	-0.964084	5.63749	-0.547455	6.96336
Lung	-1.83324	4.54411	-0.667253	6.17852	-0.247894	7.01514
Thyroid	-1.30942	5.63169	-0.647208	6.89603	-1.07192	6.39575
Bladder/Urinary Tract	-0.267949	5.43596	-1.04725	5.9028	-0.26538	6.75662
Ovary/Fallopian Tube	-0.389263	3.08576	-0.987595	5.3733	-0.685741	5.70432
Kidney	-1.87694	8.43187	-0.860433	7.71232	-0.186101	7.65507
Breast	-0.274135	3.98459	-0.742583	5.93522	-0.958999	7.07607
Esophagus/Stomach	-0.132509	4.75596	-1.07028	7.26003	-0.920777	6.95187
Lung	-1.50959	6.11353	-0.754344	5.88484	-1.11565	7.01335
Uterus	-0.973568	5.89045	-0.93259	6.85873	-0.640628	7.34119
Lymphoid	-0.0338782	2.19849	-1.03768	5.74846	-1.4005	6.8339
Skin	-1.54119	4.76977	-1.04519	6.46483	-0.989437	6.10622
Lung	-0.877946	5.09339	-1.35143	6.56209	-0.78033	7.29499
Esophagus/Stomach	-0.180096	6.66448	-1.17954	5.77795	-1.40624	7.55136
Esophagus/Stomach	-0.255497	4.18428	-0.59698	5.82299	-0.63327	6.53869
Myeloid	-0.446926	1.40054	-1.03382	5.36632	-1.10341	6.89664
Lung	-1.09949	5.63575	-1.00707	6.55903	-1.00181	7.54133
Lymphoid	0.031831	1.8679	-1.23862	4.8089	-1.27936	6.23496
Lung	-1.37334	5.60288	-0.692495	7.46752	-0.973022	7.30998
Bowel	-0.434258	3.70266	-0.744167	6.09149	-1.18697	6.79077
Uterus	-0.493984	6.84147	-0.967473	7.00416	-0.795113	7.04056
Lung	-0.25568	5.83643	-0.856091	6.06286	-0.900115	8.16646
Esophagus/Stomach	-0.0381296	4.8525	-1.03575	5.69627	-1.11063	6.58406
Breast	-0.642793	4.25927	-0.272209	7.15137	-2.06757	7.30952
Bowel	-0.742821	4.88313	-0.864224	6.29902	-0.337285	6.20281
Ovary/Fallopian Tube	-0.161575	6.0706	-0.354369	6.52105	-1.39664	7.26576
Lymphoid	-0.0132811	3.43029	-1.23663	5.05224	-1.11194	6.44559
Lymphoid	-0.238908	2.08746	-1.32404	5.03694	-1.55104	6.80929
Uterus	-0.589461	4.34199	-0.599885	5.94743	-0.102079	7.25475
Uterus	-1.47854	5.37955	-0.623857	5.59544	-0.215597	7.06113
Bowel	-0.766042	2.81558	-1.40848	4.77347	-1.22048	6.14507
Lymphoid	0.0537139	2.63459	-1.15618	5.24108	-1.19296	6.32247
Lung	-1.38179	5.3726	-1.64137	5.43029	-0.700828	5.11645
Uterus	-0.189488	5.8674	-1.02268	6.27202	-1.04718	7.7845
Ovary/Fallopian Tube	-0.616106	3.78764	-1.01363	6.46238	-0.887729	6.07017
Esophagus/Stomach	-0.195002	5.17113	-0.770932	6.37278	-0.794095	5.98687
Bowel	-0.551868	3.57168	-0.8179	5.11603	-0.581385	6.30834
Lymphoid	-0.131711	3.01078	-1.39335	5.4019	-1.22108	8.7961
Prostate	-0.25503	4.61176	-1.03522	5.94392	-1.36433	7.40054
Bowel	-0.336437	4.24489	-0.610545	5.749	-0.915071	7.16189
Bowel	-0.594583	4.12184	-1.16005	5.66534	-0.922047	6.63807
Bowel	-0.195131	4.83137	-1.31068	5.91958	-1.28654	7.8125
Lymphoid	-0.244268	0.214125	-1.34225	5.49249	-1.52134	7.12257
Uterus	-0.363665	5.53107	-0.849719	6.86307	-0.530209	8.02409
Ovary/Fallopian Tube	-1.05342	5.20438	-0.762698	6.72506	-0.85315	5.9535
Bowel	-0.0924427	3.41007	-0.980617	6.02459	-0.226023	7.13781
Uterus	-0.375516	4.61471	-0.917314	6.36807	-0.218278	6.53962
Ovary/Fallopian Tube	-0.953774	5.72165	-0.631278	6.55857	-0.546801	7.55888
Skin	-1.08565	4.17313	-0.974863	6.15745	-1.41853	7.44543
Bowel	-0.157559	3.75596	-0.928346	5.19061	-1.29383	6.08979
Bowel	-0.121758	5.24945	-1.04918	6.67779	-1.45884	6.9782
Bowel	-0.376824	4.51349	-1.32686	5.71149	-0.832614	7.76885
Bladder/Urinary Tract	-1.18381	3.77926	-0.861267	6.74376	-1.31597	7.32652
Uterus	-0.405261	5.54751	-1.26718	6.18547	-0.492108	4.48864
Lung	-1.85253	5.85449	-0.396914	7.53029	-1.04342	8.41435
Biliary Tract	-0.250436	4.74792	-0.899738	6.67821	-1.5983	6.28392
Prostate	-0.136465	4.1235	-0.439953	6.10203	-1.28901	5.88313
Uterus	-0.514673	4.19535	-0.584378	6.25965	-1.02702	7.09719
Lung	-0.236623	4.68426	-0.498322	6.93263	-0.931227	6.52623
Myeloid	-0.0981652	3.21412	-1.03645	5.83744	-1.48976	5.50016
Uterus	-1.35264	6.1813	-0.771232	7.17941	-0.311541	7.76082
Bowel	-0.26803	3.7366	-0.481317	6.23285	-0.702362	7.38414
Bowel	-0.406016	3.24336	-0.810539	5.2211	-1.12813	6.3014
Uterus	-1.02468	6.49458	-0.974751	6.82311	-0.209855	6.82883
Bowel	-0.363713	4.48864	-0.784928	6.47362	-1.03508	6.54009
Uterus	-0.201618	5.86592	-0.738027	6.29939	-0.526335	7.56567
Uterus	-0.386271	3.94205	-0.814421	7.19426	-0.717462	6.99266
Lymphoid	-0.268382	2.80529	-0.952372	5.07082	-1.12987	5.98003
Uterus	-0.0884944	5.91528	-0.593981	6.66959	-0.469093	8.23946
Bowel	-0.375161	4.94579	-1.11854	5.92053	-1.52976	7.22718
Bone	-0.299715	3.99458	-1.21158	5.26454	-0.142914	6.30743
CNS/Brain	-0.620545	4.87234	-0.137986	7.2737	-0.208707	7.32328
CNS/Brain	-0.4142	7.24669	-1.04607	6.47913	-0.71456	8.16159
CNS/Brain	-0.221028	5.41007	-0.718611	5.27165	-1.32145	4.12433
Bone	-0.214137	3.57168	-0.703507	7.09919	0.0248878	5.97223
CNS/Brain	-0.820498	3.80012	-1.19732	6.99186	-0.713645	7.01814
CNS/Brain	-0.591002	4.01167	-1.09186	6.1299	-0.864204	7.09666
Myeloid	-0.725493	2.97085	-0.565509	6.79507	-1.05137	8.98536
Bone	-0.278936	2.43296	-0.94595	6.37226	-0.653915	6.72479
Skin	-0.773673	5.2709	-0.566133	6.11853	-0.580721	6.73931
Ovary/Fallopian Tube	-1.16379	5.09043	-0.826416	7.13391	-1.04879	7.39378
Soft Tissue	-1.61271	5.29425	-1.00706	6.64688	-0.53647	5.15906
CNS/Brain	-0.250381	5.93003	-1.06185	8.25172	-0.428811	6.70266
CNS/Brain	-0.0799806	4.30961	-1.06998	6.09297	-0.766543	5.54535
Bowel	-0.272716	5.17911	-1.11376	6.1416	-1.39328	6.15765
CNS/Brain	-0.884287	5.60348	-0.954524	6.09782	-0.956958	6.98242
Lung	-0.12429	5.41041	-1.41075	6.61088	-0.845695	7.01636
Soft Tissue	-0.343383	3.43429	-1.41417	5.08279	-0.933042	6.52951
Pancreas	0.0788795	6.17971	-1.47923	6.34572	-1.46	7.897
CNS/Brain	-0.596139	4.57592	-0.855	6.71822	-0.370457	6.73485
Lymphoid	-0.282117	4.93074	-1.08431	5.8268	-1.19318	6.49522
CNS/Brain	-0.579746	7.20173	-0.378015	6.31687	-0.222335	6.96694
Myeloid	-0.367835	1.23879	-1.10996	6.75515	-1.2093	8.10486
Lymphoid	0.100594	1.31034	-1.21075	5.0917	-1.55176	4.06523
Ovary/Fallopian Tube	-0.985704	5.97177	-0.615351	7.17243	-0.783395	7.1419
Ovary/Fallopian Tube	-2.29553	6.10161	-1.14808	6.69321	-1.24215	8.05414
Kidney	-1.14445	4.27947	-1.18026	6.41481	-1.17606	6.61603
Soft Tissue	-0.126007	3.74201	-0.887505	6.15462	-0.830516	3.83086
CNS/Brain	-1.1636	5.82426	-0.768881	6.68748	-0.425372	6.58826
Bladder/Urinary Tract	-0.362854	4.94251	-1.33564	6.36194	-0.202977	7.2485
Soft Tissue	-0.502305	3.45286	-0.79746	5.14853	-1.40541	6.28411
Peripheral Nervous System	-0.299262	3.70929	-1.42795	5.84674	-0.235607	5.79805
Skin	-1.75166	5.69293	-1.31034	6.76924	-1.0611	8.00495
Bone	-0.32162	4.24108	-1.47134	5.66164	-0.69863	7.28651
Bone	-0.365493	4.99774	-0.969921	6.46483	-0.197865	7.36833
Kidney	-2.26732	6.92303	-0.624439	7.08023	-0.278553	8.12205
Soft Tissue	-0.364256	4.26379	-0.26618	6.14853	-1.02717	7.50922
Lymphoid	-0.155738	3.40735	-0.81441	5.86419	-1.35137	7.26322
CNS/Brain	-0.579971	4.89288	-1.43423	6.25569	-1.29633	6.36036
Head and Neck	-0.404025	5.3726	-0.396932	7.04461	-0.634825	7.7021
Head and Neck	-0.0479825	3.04439	-0.675083	6.24982	0.0503629	5.12474
CNS/Brain	-1.35766	7.42021	-0.386545	8.68124	-0.268706	7.42911
Skin	-0.378058	5.72601	-0.919153	7.37478	-0.686595	5.81788
Soft Tissue	-0.926627	5.76765	-0.932193	7.28263	-1.25566	6.87873
Soft Tissue	-0.7535	4.96855	-0.764972	6.84336	-1.10142	6.04177
Soft Tissue	-0.303659	4.31832	-0.628848	6.31306	-0.420174	5.56285
Soft Tissue	-0.291318	4.48929	-0.10539	6.60259	-0.256577	6.81391
Ovary/Fallopian Tube	-0.768124	5.08449	-1.02642	7.14068	-0.688503	7.61309
Ovary/Fallopian Tube	-1.15109	6.94907	-0.931931	6.53667	-0.632886	6.66534
Soft Tissue	-0.387399	4.6605	-0.771031	6.59932	-0.523792	5.73525
Bone	-0.0544335	3.51349	-0.796672	5.71754	-0.198076	5.77689
CNS/Brain	-0.0935082	5.13627	-0.676255	6.54427	-0.520977	10.7071
Eye	-0.100145	2.1375	-0.846994	5.50144	-0.083136	6.34287
Peripheral Nervous System	-0.190912	2.61353	-0.731153	5.41886	-0.394106	5.59096
Peripheral Nervous System	-0.57619	4.19061	-0.662499	6.64386	-0.262018	7.26922
Peripheral Nervous System	-0.228537	4.47832	-1.08534	5.93617	-0.835798	6.24298
Peripheral Nervous System	-0.525192	3.24641	-0.879545	5.29939	-0.515573	5.47735
Thyroid	-0.992568	5.17193	-1.27665	6.85624	-0.69925	6.49697
Thyroid	-1.63343	4.30159	-0.634558	7.32778	-0.114621	7.45886
Kidney	-0.682476	6.48188	-1.29492	7.36159	-0.14369	7.77294
Liver	-0.788851	5.40224	-0.880534	7.23218	-0.594085	8.13083
Soft Tissue	-0.909977	5.61765	-0.662202	7.56894	-0.496863	5.30451
Skin	-0.0855239	3.70708	-0.894809	6.29425	-0.513135	7.16662
CNS/Brain	-1.4304	7.37591	-0.74516	7.78797	-0.166138	6.30542
Head and Neck	-0.301596	3.26903	-1.10184	6.16932	-0.544277	7.03166
Cervix	-1.27146	4.40054	-1.1978	6.06026	-0.256845	5.8802
Cervix	0.00471108	5.16471	-1.19996	6.96382	-1.28071	6.20144
Cervix	-0.380237	5.71836	-0.889831	6.72451	-0.0999088	7.42198
Cervix	-0.192827	4.36387	-0.908641	6.48172	-0.512399	6.20163
Peripheral Nervous System	-0.147257	2.1635	-0.624373	5.08619	-1.32508	6.6978
Ovary/Fallopian Tube	-0.309443	4.51286	-0.818373	7.08449	-1.01365	7.72806
Cervix	-0.239398	4.31325	-1.79758	6.0321	-1.01942	8.2659
Peripheral Nervous System	-0.638694	5.3906	-0.664501	7.02359	-1.06586	5.1918
Bowel	-0.0944255	3.70377	-0.87696	6.24031	-0.439723	6.90292
Head and Neck	-0.0124705	6.30925	-0.655689	7.12174	-0.656407	6.9689
Head and Neck	-0.497588	6.10413	-0.670994	7.25654	-0.534294	5.82604
Pancreas	-0.114641	4.73064	-1.17405	6.24241	-2.00885	5.08151
Peripheral Nervous System	-0.368367	3.75916	-0.689916	6.42576	-1.09925	6.66704
Thyroid	-2.10834	5.95861	-1.61457	7.17413	-0.779904	6.85773
Cervix	-0.436316	3.16832	-0.00983931	5.78607	-0.125744	5.01123
Peripheral Nervous System	-0.196023	4.19377	-0.971814	5.35931	-0.571159	5.31325
Peripheral Nervous System	-0.757074	4.69655	-1.05454	6.41227	-1.34405	6.56148
Esophagus/Stomach	-1.02676	4.9542	-0.55278	7.31877	-0.675586	6.28411
Ovary/Fallopian Tube	-0.579648	4.83491	-1.12159	5.42089	-1.16615	4.46401
Ovary/Fallopian Tube	-0.515454	5.21062	-0.800901	6.91874	-0.797521	6.11458
Pancreas	-0.426401	5.779	-0.759137	6.38698	-1.23686	8.04308
Pancreas	-0.533922	5.88387	-0.90029	6.10748	-0.474915	6.39797
Pancreas	-0.0965931	5.82502	-1.03749	6.24279	-1.44172	6.64285
Pancreas	-0.867483	7.69119	-0.597065	6.35315	-1.01577	6.56818
Pancreas	-0.794467	5.83441	-1.08224	7.13422	-0.795349	5.85375
Head and Neck	-0.526906	1.97085	-0.731451	4.7366	-0.488856	4.12433
Lung	-0.152732	3.47508	-0.233013	6.42492	-1.0288	7.17931
Breast	-0.10754	2.08746	-0.809557	4.0054	-0.0413078	2.81762
Breast	-1.59225	6.27128	-0.691824	6.3466	0.139041	6.50684
Breast	-0.288625	3.27947	-0.604637	5.25323	-0.514281	4.21412
Breast	-2.41623	4.80116	-1.36514	6.4759	-0.1571	7.8249
Breast	-0.721295	3.76235	-0.898022	5.39746	-1.03328	4.18031
Breast	-0.483244	3.49057	0.0621555	6.51238	-0.643661	6.63198
Breast	-0.511831	6.21179	-0.510214	5.68229	-0.395378	6.29811
Breast	-0.452413	2.1375	-1.45908	5.39232	-0.648628	5.26828
Kidney	-1.1106	5.71012	-0.335606	7.01748	-0.394847	6.16832
Bowel	-1.87839	4.52982	-0.78449	6.77109	-1.26934	6.99763
Vulva/Vagina	-0.605519	2.45154	-0.795263	4.18666	-0.690471	2.848
Cervix	-0.649593	4.87086	-1.19753	8.2113	-0.384149	6.75141
Ovary/Fallopian Tube	-1.01819	7.1153	-1.92404	7.52607	-0.513891	7.37391
Bladder/Urinary Tract	-1.83144	5.76527	-0.912801	6.21975	-0.925289	7.09793
Bladder/Urinary Tract	-0.370703	7.31188	-1.19076	6.46989	-0.787016	7.72185
Bladder/Urinary Tract	-0.713755	7.48929	-1.32994	6.74025	-0.837637	7.04985
Bladder/Urinary Tract	-0.487723	4.9991	-1.20736	5.69627	-1.34866	6.29793
Bladder/Urinary Tract	-0.324099	4.90593	-1.28737	7.38578	-1.77927	7.87209
Bladder/Urinary Tract	-1.29347	5.66534	-0.951828	8.25101	-0.21466	7.62066
Bladder/Urinary Tract	-0.363898	4.26978	-1.14286	6.0766	-0.710601	5.95327
Bladder/Urinary Tract	-0.596028	5.67807	-0.595865	7.36693	-1.12546	7.39618
Bladder/Urinary Tract	-0.506875	5.47216	-0.748272	8.11899	-1.35381	7.96405
Ovary/Fallopian Tube	-0.835246	5.86443	-1.13151	6.08066	-1.54845	6.34394
Breast	-0.519191	3.41954	-0.631701	5.68538	-0.293802	5.71315
Eye	0.0692716	3.52607	-0.895494	6.67821	-0.190046	4.1127
Prostate	-0.208728	4.58075	-0.708681	6.95815	-0.777238	4.94579
Bone	-0.441454	4.14731	-0.0825615	5.83491	-1.04616	5.8627
Bone	-0.252976	3.8125	-1.06562	5.53232	-0.944561	5.87627
Soft Tissue	-1.33031	5.55919	-1.0374	6.87603	-0.466306	5.91337
Skin	-0.200263	5.46401	-0.938188	6.64789	-0.414594	7.90629
Thyroid	-0.83057	5.72055	-0.322637	6.73688	-0.178929	6.89154
Lymphoid	-0.055076	0.85599	-1.14713	5.01614	-1.2624	5.48575
Cervix	-1.3024	4.39985	-0.654293	6.58976	-0.30083	4.70819
Prostate	-0.601709	4.13175	-0.884733	6.63081	-0.535247	6.83086
Bowel	-0.691849	5.33593	-0.575463	6.59917	-1.09423	5.92505
Bowel	-0.183866	2.6017	-1.30443	6.49841	-1.15016	6.57304
Bowel	-0.642314	2.32481	-0.980495	5.59156	-1.19902	6.01413
Bowel	-0.162516	3.08746	-1.06629	6.3345	-1.23198	8.51842
Bowel	-0.466493	1.54597	-0.803277	6.31796	-1.06828	5.67384
Biliary Tract	-0.0386262	3.76447	-0.58667	5.43129	-0.690379	5.30232
Uterus	-1.72336	5.25776	-1.09351	6.67073	-1.14126	5.98071
Esophagus/Stomach	-0.258056	3.98277	-0.108892	6.57016	-1.68825	6.99695
Esophagus/Stomach	-0.155532	0.0285692	-0.918716	5.59634	-1.14399	6.13648
Lymphoid	0.0392802	2.22651	-1.51468	5.44956	-1.25519	6.74779
Esophagus/Stomach	-1.44446	6.37452	-1.09554	7.25776	-1.14311	6.95629
Head and Neck	-0.0690732	1.09761	-0.790576	6.06975	-0.673778	4.81198
Head and Neck	-0.436079	2.74846	-0.548052	5.35368	-0.227521	4.6011
Head and Neck	-0.250575	4.01792	-0.795739	7.07243	-0.178664	5.6946
Cervix	-0.0922133	3.7666	-1.07838	5.11645	-0.0559098	5.79103
Cervix	-0.296611	5.22535	-0.858033	5.76818	-0.681048	7.39506
Uterus	-1.13698	3.68482	-0.272545	5.44857	-0.24348	4.22882
Uterus	-0.679586	7.30104	-1.01988	6.62337	-0.0220654	6.22554
Lymphoid	-0.0985973	1.0635	-1.26396	4.10936	-1.02205	3.68818
Skin	-0.212598	5.51759	-1.31991	5.74551	-0.428166	7.98305
Skin	-1.15991	5.53699	-0.807491	7.70383	-1.07378	8.79152
Skin	-0.300755	6.0648	-0.567876	7.20438	-0.856508	7.39481
Skin	-0.417767	5.72356	-0.680834	7.7028	-0.53156	6.56407
Cervix	-0.313978	5.21607	-1.19679	5.49378	-1.30184	6.93345
Bone	-1.01085	4.39985	-0.665426	7.55827	-0.92721	5.79727
Thyroid	-1.31308	4.61235	-0.861261	6.04811	-0.978265	7.57622
Uterus	-0.108268	2.75702	-0.570628	7.20975	-0.0333983	8.25866
Uterus	-0.953556	3.89918	-1.20917	5.57319	-0.698191	7.06835
Kidney	-0.127814	3.76977	-0.74565	6.22458	-0.89976	5.84298
Lymphoid	0.0696898	0.0143553	-1.13654	4.58075	-1.15739	5.18666
Biliary Tract	-1.35263	3.14568	-1.22216	6.90857	-0.928459	7.42694
Biliary Tract	-0.495553	4.40054	-0.717261	6.98162	-0.634778	6.55244
Lymphoid	-0.16833	0.536053	-1.09087	4.71039	-1.32233	5.12309
Head and Neck	0.0209142	4.20633	-0.839103	5.36177	-1.46513	6.88765
Head and Neck	-0.111241	5.3837	-1.13549	5.06091	-0.79371	6.03078
Pleura	-0.743622	5.18982	-0.850139	6.45878	-0.815804	6.27184
Peripheral Nervous System	-0.904895	4.99955	-0.553942	5.70791	-1.12671	6.88496
Lung	-0.395887	4.5472	-0.35091	5.28983	-1.39353	6.20183
Skin	-0.765603	7.35429	-0.934756	7.15228	-0.215859	6.3293
Skin	-0.616993	4.74578	-0.640085	6.46058	-0.481996	7.04494
Skin	-0.738968	6.85225	-0.384882	7.87184	-0.379587	6.70777
Eye	-0.791781	5.37016	-0.981938	6.17013	-0.970272	7.31551
Pleura	-1.18994	6.72178	-0.577145	7.42307	-1.34679	6.58241
Pleura	-0.33841	5.7301	-0.261331	7.54442	-0.0734183	6.84122
Pleura	-1.4473	6.78228	-0.645312	7.47905	-0.284686	6.80594
Pleura	-0.785691	6.14405	-0.557351	7.96521	-0.126088	6.1373
Pleura	-1.03302	4.61765	-0.307513	6.86071	-1.21824	5.91839
Pleura	-1.09077	7.16229	-0.878438	7.44799	0.200097	5.0197
Pleura	-0.986458	4.88606	-1.00634	6.86332	-0.178324	6.57077
Skin	-1.77659	5.3302	-0.854776	6.94883	-1.34347	6.39746
Skin	-0.174302	3.73877	-0.143901	7.06199	-1.70851	5.8334
Skin	-1.36138	5.29646	-0.863952	6.70833	-1.46657	4.30889
Skin	-1.12728	1.92979	-0.688984	6.0072	-1.58839	3.24031
Skin	-1.03582	4.55397	0.0712185	6.98573	-1.01644	5.84071
Myeloid	0.0832127	0.641546	-0.46545	5.34696	-0.649812	4.02148
Myeloid	-0.0595753	2.03914	-0.766759	6.1079	-0.99164	6.88191
Peripheral Nervous System	-0.216981	2.52857	-0.409374	5.75195	-0.506071	5.23036
CNS/Brain	-0.815572	6.02923	-0.482372	7.92547	-0.235657	7.11811
Biliary Tract	-1.89208	5.59455	-1.02847	5.67779	-1.60509	5.57228
CNS/Brain	-2.17631	5.99865	-0.884737	7.78024	-0.421455	6.24146
CNS/Brain	-0.236131	5.56285	-0.233237	7.28411	-0.0239604	6.37191
CNS/Brain	-0.42279	7.00776	-0.398725	7.84084	-0.41754	6.9404
CNS/Brain	-0.813708	5.51665	-1.37188	7.95687	-0.639806	6.79129
Lymphoid	-0.0817215	2.01078	-0.448124	5.02901	-1.49186	4.31976
Myeloid	-0.191193	1.43829	-1.28935	6.86357	-1.00794	7.43996
Biliary Tract	-0.700145	4.87922	-0.727506	6.73633	-0.851825	6.21412
CNS/Brain	-1.90524	4.37851	-0.290506	7.82731	-0.258084	3.51854
CNS/Brain	-1.90607	5.95513	-0.219689	7.10716	-0.270645	7.25162
CNS/Brain	-0.97264	3.50462	-1.17753	6.0343	-1.60291	5.71918
Head and Neck	-0.301376	4.88557	-0.643573	6.28799	-0.287656	7.03034
Head and Neck	-0.237599	4.87823	-0.92523	7.00876	-0.691301	5.46303
Prostate	0.011546	4.59036	-0.765716	6.44874	0.109626	6.01458
Ovary/Fallopian Tube	-1.49877	7.79429	-0.875468	7.28485	-1.14224	7.22564
Ovary/Fallopian Tube	-0.254	2.5008	-0.717722	6.11103	-1.581	5.0798
Ovary/Fallopian Tube	-0.571341	2.38681	-0.170303	5.88387	-0.621964	3.2032
Lymphoid	-0.158802	0.956057	-1.21179	4.92315	-1.34503	4.2211
Head and Neck	-0.139341	4.53667	-0.65941	6.4266	-0.432028	6.17053
Skin	-0.0635936	5.9364	-0.26624	6.63706	-0.783395	4.87529
Myeloid	-0.126051	2.61353	-0.98629	6.01502	-1.33999	5.0237
Prostate	0.0659303	5.01748	-0.31578	6.85025	-0.0890293	4.35191
Prostate	0.0330712	5.78084	-1.09433	7.57122	-0.129792	6.67356
Cervix	-1.06986	5.66704	-0.785894	7.53263	-1.47498	8.38871
Cervix	-0.24309	4.749	-1.5783	6.78973	-0.335232	5.95652
Cervix	-0.235476	3.81044	-0.904385	7.2292	-0.414126	4.61117
Esophagus/Stomach	-0.0461472	3.22805	-0.97372	6.75622	-1.75259	5.0045
Esophagus/Stomach	-0.219908	5.83112	-0.843398	6.67624	-0.667238	7.06232
Uterus	-0.986083	4.52669	-0.866169	6.62498	-0.546877	4.32697
Myeloid	-0.0731136	3.41007	-0.82957	6.26228	-1.34796	8.25139
Esophagus/Stomach	-0.55014	3.904	-0.757722	5.97636	-1.71567	6.16972
Testis	-0.77178	1.73985	-1.05556	6.02923	-0.533681	3.60407
Lymphoid	-0.0018622	0	-1.00646	6.12701	-1.38622	3.55827
CNS/Brain	-0.277639	3.46597	-1.02546	6.34891	-0.218648	5.67694
Biliary Tract	-0.33473	4.37504	-1.15109	6.34554	-1.82586	8.7252
Peripheral Nervous System	-0.388761	3.48671	-1.31402	5.93381	-0.671252	6.12205
Lymphoid	-0.479928	2.50589	-1.26764	5.39985	-1.13376	6.01681
Lymphoid	-0.0581334	3.03562	-1.4882	6.41616	-1.63658	6.71026
Kidney	-0.989556	3.64962	-0.757338	5.34127	-0.85615	4.02059
Kidney	-1.7178	3.02148	-0.282613	5.49057	-0.295194	2.848
Head and Neck	-0.115281	4.11353	-0.640162	5.73227	-0.224825	7.23084
Head and Neck	-0.129234	4.91121	-0.57648	6.60051	-0.0800131	6.06221
Head and Neck	-0.0595384	5.79909	-1.24883	6.87578	-0.312961	6.21897
Head and Neck	-0.322077	3.74416	-0.980115	5.82909	-0.2688	4.6241
Head and Neck	-0.0409302	2.50843	-0.898582	4.41616	-0.408539	5.30925
Head and Neck	-0.0758392	5.60822	-0.839975	6.64731	-0.44975	5.7366
Head and Neck	-0.0172457	5.27873	-0.667389	6.25058	-0.0593847	4.63459
Soft Tissue	-1.34859	5.62877	-0.375528	7.29085	-0.0933436	6.1817
Lymphoid	0.0301406	1.22033	-0.867578	5.3837	-1.58157	5.39746
Lymphoid	0.0566772	2.7761	-0.938541	4.93782	-1.4738	5.13052
CNS/Brain	-0.616869	4.94017	-0.558993	6.35544	-0.381877	5.49346
Bone	-0.960724	6.21335	-0.36143	7.34563	-0.169443	6.8226
Ovary/Fallopian Tube	-2.55339	6.98846	-0.613258	6.95117	-0.418694	5.36352
Lymphoid	-0.0296019	1.60881	-1.3959	5.4489	-1.76442	3.96532
Lymphoid	-0.167981	0.536053	-0.961642	7.02115	-1.4754	3.68032
Lymphoid	-0.28316	2.41954	-1.17366	5.82883	-1.00139	8.34199
Soft Tissue	-0.605399	4.0365	-1.14529	5.68762	-1.36417	7.00023
Soft Tissue	-0.393383	2.852	-1.34623	5.69905	-1.80899	6.00045
Soft Tissue	-0.635744	5.64299	-0.426711	7.40216	-0.145614	5.69153
Soft Tissue	-0.162637	4.18428	-1.08006	5.97108	-1.37052	6.455
Bowel	-0.11191	4.06523	-1.02819	6.09635	-0.714041	6.19259
Soft Tissue	-1.08069	3.9241	-0.980556	5.32876	-0.806741	3.01078
Soft Tissue	-1.25845	7.55121	-0.667423	7.96295	-0.190318	5.96185
Soft Tissue	-2.23235	7.20408	-0.1749	7.73944	-0.956354	5.5292
Soft Tissue	-2.14532	6.11956	-0.635333	7.09972	-0.270794	6.59947
Soft Tissue	-1.20876	4.44162	-0.450747	6.79973	-0.941707	5.6241
Soft Tissue	-1.32536	6.60792	-0.645382	7.80265	-0.631235	6.72096
Soft Tissue	-1.21592	5.67497	-0.808545	6.60288	-1.42379	6.94533
Soft Tissue	-1.30262	6.04854	-0.851464	7.72253	-0.469343	6.85636
Bone	-0.694373	6.03012	-0.519103	8.27654	-0.821883	8.0222
Breast	-0.362713	3.79181	-0.593878	7.44717	-0.996542	6.87246
Breast	-0.892968	4.31904	-1.7441	6.1641	-0.983111	7.81928
Biliary Tract	-1.85091	6.69265	-1.0846	7.18706	-0.924735	6.94755
Biliary Tract	-0.329557	5.83744	-0.892855	6.53978	-1.42958	6.78529
Biliary Tract	-0.0939473	6.47151	-1.13336	7.17403	-1.12663	5.86987
Biliary Tract	-0.347471	4.92552	-0.785793	6.35949	-0.341927	6.73917
Biliary Tract	-0.490674	5.56621	-1.03183	7.08916	-1.48001	6.94802
Biliary Tract	-0.206701	4.54473	-0.931987	5.65878	-0.884091	7.07318
Biliary Tract	-0.362617	4.96023	-0.545499	6.67059	-1.10989	6.16027
Biliary Tract	-0.7323	4.24945	-0.944623	6.5821	-0.719081	4.68257
Biliary Tract	-0.67605	4.93782	-1.13688	7.05192	-1.44234	7.55182
Biliary Tract	-0.130069	4.52168	-0.72797	6.43912	-1.9027	6.92766
Biliary Tract	-0.281768	3.07724	-0.381253	5.52638	-0.156864	6.11041
Biliary Tract	-1.33168	3.51854	-1.3655	5.75409	-1.53515	6.11437
Biliary Tract	-0.500231	3.86295	-0.784075	7.30533	-0.490123	7.06188
Liver	-0.30377	3.88069	-0.309546	6.25191	-1.42243	4.64904
Biliary Tract	-1.57933	5.51286	-0.483151	5.43796	-1.13404	5.06437
Biliary Tract	-0.704924	5.86419	-0.882953	6.72356	-0.571681	5.49442
Biliary Tract	-0.744654	6.27296	-1.31913	7.69502	-1.55182	6.70888
Biliary Tract	-0.219864	4.10685	-0.981173	7.44137	-0.974012	7.06005
Ampulla of Vater	-1.05532	5.62965	-0.580345	7.12257	-0.716165	6.29517
Biliary Tract	-0.359161	4.54102	-0.667673	6.91779	-0.976568	7.63713
Biliary Tract	-0.526727	4.35685	-0.444343	7.64429	-1.14448	6.99481
Biliary Tract	-0.936642	4.49633	-1.01524	7.05257	-1.05703	6.43179
Biliary Tract	-0.455358	5.1297	-0.801014	5.86295	-0.306864	7.13309
Biliary Tract	-0.547292	6.24907	-0.665013	7.71163	-1.56246	6.98459
Skin	-1.13015	4.40735	-0.389082	6.71342	-0.308078	7.20955
Skin	-1.03857	4.852	-0.889444	6.86431	-1.21629	7.23333
Pleura	-1.42184	5.24831	-1.00616	6.84925	-1.81925	6.87197
Skin	-1.09293	4.86987	-0.66771	6.97223	-0.372048	6.56712
Ovary/Fallopian Tube	-0.0390142	5.50526	-1.34313	5.70819	-0.956873	6.71562
Pleura	-1.40971	4.99548	-0.62595	7.19101	-1.2489	7.02503
Lymphoid	-0.0548721	2.26604	-1.02566	7.32993	-1.42032	5.55888
Biliary Tract	-0.380275	4.13996	-0.916235	7.13052	-0.666341	6.40173
Pancreas	-0.370797	4.75328	-1.0021	5.57198	-1.18978	5.04614
Skin	-1.17955	3.77189	-0.629713	6.4545	-0.885792	3.24031
Skin	-0.282921	4.69877	-0.939699	6.75956	-0.955783	4.92458
Skin	-0.793969	4.14975	-1.50711	6.70901	-1.20297	4.20085
Skin	-0.553946	4.41684	-0.460783	8.10029	-0.756749	7.10936
Eye	-0.190275	3.23573	-0.0841029	6.13873	-0.635778	6.31488
Eye	-1.28031	5.36982	-1.06523	7.70363	-0.148094	5.80142
Eye	-1.44908	6.86146	-0.35063	7.51846	-0.186956	6.54952
Eye	-0.520027	4.15947	0.213966	6.05355	-1.04506	7.02215
Eye	-1.26872	3.7301	-0.187775	7.39951	-0.882192	8.00315
Cervix	-0.0142073	5.0691	-1.31199	6.53138	-0.0248792	6.09318
Uterus	-0.446565	3.34767	-1.37163	6.65191	0.044698	9.262
Ampulla of Vater	-0.112168	5.93145	-0.883466	7.08863	-1.51716	6.9913
Bowel	-0.126148	3.74631	-0.587848	7.04909	-0.745721	6.19967
Bowel	-0.550241	3.59574	-0.884486	6.51838	-1.26262	6.94556
Uterus	-0.395958	6.23993	-0.460694	6.87811	-0.284017	5.87135
Uterus	0.136042	6.1637	-0.587001	7.0663	0.0098055	4.62234
Head and Neck	-0.0567383	4.42828	-1.02153	5.93993	-0.392441	5.71589
Pancreas	-0.432686	5.29902	-1.43961	5.66021	-0.939966	7.4353
Thyroid	-2.17692	5.63285	-0.778646	8.27915	-0.196699	5.95861
Head and Neck	0.0955009	3.78764	-1.02299	5.85624	-0.532863	6.62892
Head and Neck	-0.234571	4.50462	-0.911559	6.86071	-1.47403	8.14756
Head and Neck	-0.194347	4.97361	-1.18831	5.78031	-0.763639	6.57713
Uterus	-2.12302	6.00248	-0.425096	8.21645	-0.0732461	7.21975
Soft Tissue	-0.185751	3.86493	-0.91496	5.19771	-0.709753	6.73688
Lymphoid	-0.0664862	3.19377	-0.880868	5.92955	-1.1061	6.16189
Myeloid	-0.207325	2.82985	-1.18687	5.17672	-0.798305	8.6171
Lymphoid	-0.0853871	2.41414	-1.01507	6.81762	-1.5939	8.54323
Peripheral Nervous System	-1.99843	6.72601	-1.16445	7.32319	-1.14035	6.6311
Bone	-0.750172	4.57773	-0.286407	7.48567	-0.703213	6.18468
Bone	-0.306966	4.31832	-0.927313	7.26397	-0.183928	6.88081
Peripheral Nervous System	-0.139991	3.73877	-0.239933	6.12557	-0.490308	5.34518
Skin	-1.276	5.41853	-0.424086	7.46842	-0.408274	6.41329
Esophagus/Stomach	-2.04862	4.55949	-1.07214	6.84386	-0.771084	7.795
Skin	-0.536224	6.65019	-0.979928	7.40948	-0.570989	7.31316
Skin	-0.46164	6.48333	-0.834548	7.26931	-0.790829	7.22843
Skin	-0.425362	7.15785	-1.16478	7.35676	-0.611308	7.43496
Skin	-2.64778	5.53201	-1.18952	7.14333	-0.895265	7.07414
Eye	-1.09591	6.11061	-0.572285	7.21849	0.0150434	5.68734
Eye	-0.988501	8.06679	-0.563004	7.42501	-0.0304641	6.01859
Eye	-2.32059	6.72969	-0.696482	7.50375	-0.0753064	6.31433
Eye	-0.86495	6.92148	-0.680394	7.44989	-0.174959	6.29902
Eye	-0.789074	7.25833	-0.888512	7.11987	-0.221719	6.87492
Bone	-0.562325	5.6343	-0.797805	6.78555	-0.303274	7.55282
Skin	-1.14698	4.70598	-0.22108	6.69725	-0.186502	5.64587
Skin	-0.807445	4.38405	0.128179	6.84248	-0.707148	5.30706
Skin	-2.2281	7.16148	-0.970393	7.44733	-0.491741	5.88289
Skin	-0.0461301	6.00405	-0.411602	7.26828	-0.764589	7.01357
Biliary Tract	-0.261771	5.49281	-0.632926	6.7148	-0.758497	6.84687
Bowel	-0.0229626	3.36737	-0.844659	5.56285	-0.95727	6.824
Bowel	-0.544377	4.76447	-0.413357	6.27761	-0.690757	6.8198
Bowel	-0.306208	5.45615	-0.740094	6.62498	-0.927626	7.77327
Pancreas	-0.48308	6.08831	-0.770679	6.4192	-1.5056	6.73145
CNS/Brain	-0.868754	6.66732	-0.790905	8.24213	0.0403278	7.24622
Eye	0.152835	4.89288	0.112765	6.32048	-0.537758	3.72574
Peripheral Nervous System	-1.24265	6.40088	-0.777242	6.30342	-0.0126199	4.8885
Peripheral Nervous System	-1.97236	6.22014	-0.534992	7.86127	-0.545774	6.36894
Soft Tissue	-1.90121	5.70681	-0.821297	7.2521	-0.325314	7.5735
Peripheral Nervous System	-0.718494	5.0751	-0.553125	7.37504	-0.31546	6.47233
Bone	-1.46925	6.45352	-1.66324	7.81173	-0.313915	7.36912
Skin	-0.955696	5.19259	0.00886927	6.37434	-0.170305	6.04286
Eye	-0.742493	5.27314	-0.826572	7.15502	-1.08071	5.71094
