# Supplementary material for: A novel class of inhibitors that disrupts the stability of integrin heterodimers identified by CRISPR-tiling-instructed genetic screens
Source: Nat Struct Mol Biol. 2024 Feb 5;31(3):465–75. doi: 10.1038/s41594-024-01211-y (PMC10948361; doi:10.1038/s41594-024-01211-y)
Supplement: Supplementary file 16 — Statistical source data. [file 41594_2024_1211_MOESM16_ESM.xlsx]

## Sheet: Extended Data Fig4B
Relative RFP%
Vec+sgCtrl#1	Vec+sgCtrl#2	Vec+sgITGAV#2	Vec+sgITGAV#3	ITGAV+sgCtrl#1	ITGAV+sgCtrl#2	ITGAV+sgITGAV#2	ITGAV+sgITGAV#3
101.2	88.7	1.5	11	105.8	78.1	80.1	79.4
124.7	99	7.9	11.9	68.2	101.7	54.8	65.8
83.3	103	1.8	4.6	128.6	117.5	61.4	66.9
Two-sided Student’s t-test
	ITGAV+sgITGAV#2	ITGAV+sgITGAV#3
Vec+sgITGAV#2	0.00142166	0.000157447
Vec+sgITGAV#3	0.00207141	0.000236985
