# Supplementary material for: A novel class of inhibitors that disrupts the stability of integrin heterodimers identified by CRISPR-tiling-instructed genetic screens
Source: Nat Struct Mol Biol. 2024 Feb 5;31(3):465–75. doi: 10.1038/s41594-024-01211-y (PMC10948361; doi:10.1038/s41594-024-01211-y)
Supplement: Supplementary file 17 — Statistical source data. [file 41594_2024_1211_MOESM17_ESM.xlsx]

## Sheet: Extended Data Fig5A
The CERES scores of 769 cell models (source: https://depmap.org/portal/; BROAD Institute)
DepMap_Cell_ID	ITGAV (3685)	RAC1 (5879)	CDC42 (998)	RHOA (387)
ACH-000004	0.167708	-0.336226	-0.53534	-1.04845
ACH-000005	-0.0317153	-0.465483	-0.747409	-0.817877
ACH-000007	-0.782924	-0.457942	-0.479737	-0.347449
ACH-000009	-1.22181	-1.13467	-1.23151	0.327353
ACH-000011	-1.29393	-0.851667	-1.30617	-1.06505
ACH-000012	-0.129496	-0.189485	-1.03136	0.244634
ACH-000013	-0.204233	-0.534878	-1.57476	-0.580597
ACH-000014	-0.954456	-0.767146	-1.33462	-0.167179
ACH-000015	-0.690067	-0.671782	-1.18916	-0.559712
ACH-000017	-0.820638	-0.731324	-0.917597	-0.196967
ACH-000018	-1.13774	-0.856329	-1.36549	-1.18784
ACH-000019	-0.725698	-0.81248	-1.05065	0.0877083
ACH-000021	-0.856101	-0.755574	-1.22654	-0.408504
ACH-000022	-0.152917	-0.651499	-1.01676	0.315491
ACH-000024	-0.0219016	-0.24934	-1.20682	-0.188291
ACH-000025	-0.944371	-0.919192	-1.35132	-1.03691
ACH-000028	-0.494368	-0.765019	-1.02586	0.227879
ACH-000029	-0.0186888	-0.418791	-1.25935	-0.480467
ACH-000030	-0.167007	-1.04242	-0.690005	-0.820385
ACH-000035	-0.247451	-0.438753	-0.972685	-0.681428
ACH-000036	-1.31387	-0.964178	-1.24726	-0.327206
ACH-000037	0.249426	-0.709147	-1.06992	-0.0210574
ACH-000039	-0.48423	-0.795604	-1.34083	-0.134879
ACH-000040	-0.668169	-0.841777	-1.49606	-0.682624
ACH-000041	0.138826	-0.538752	-1.21429	-1.00388
ACH-000042	0.166809	-0.780668	-0.677418	-0.262487
ACH-000045	-0.477394	-0.525728	-0.966831	-0.991834
ACH-000047	-0.415718	-0.785539	-1.2598	-0.0839087
ACH-000048	-1.07252	-0.9601	-1.03274	-0.327477
ACH-000052	-0.249435	-0.745526	-1.25111	-0.193716
ACH-000053	-0.018061	-0.110274	-0.611047	-0.497024
ACH-000054	-1.15845	-1.28073	-1.25622	-0.392078
ACH-000055	-0.0817317	-0.108002	-0.618895	-0.368661
ACH-000060	-0.764056	-1.08696	-1.00927	-0.392247
ACH-000067	-0.876734	-1.00421	-1.45581	-0.465732
ACH-000070	-0.332685	-0.667862	-1.2635	-0.736785
ACH-000074	-0.20188	-0.481447	-0.916004	-1.1287
ACH-000075	-0.261573	-0.444933	-1.69562	-0.134275
ACH-000076	-0.144847	-0.257982	-1.25664	-0.803005
ACH-000078	-0.637716	-0.812452	-1.2381	-0.690493
ACH-000082	-0.677292	-1.08957	-0.919815	-0.423764
ACH-000085	-0.209315	-0.550992	-0.63689	-0.354534
ACH-000086	-0.432893	-0.21118	-1.3985	-0.716515
ACH-000087	-0.170865	-0.631641	-1.4376	-0.549829
ACH-000092	-0.862122	-0.882454	-1.38593	-0.889937
ACH-000095	-0.25814	-0.577625	-1.02512	-0.510772
ACH-000096	-1.35098	-0.86049	-1.23147	0.208318
ACH-000097	-0.694311	-0.51941	-1.275	0.133911
ACH-000098	-1.18988	-1.27374	-1.39945	-1.10176
ACH-000099	-0.732472	-0.837863	-1.26969	-0.703449
ACH-000108	-0.925234	-0.855675	-1.09733	-0.290695
ACH-000111	0.217509	-0.210837	-1.24782	-0.590224
ACH-000113	-0.474985	-0.644789	-0.745034	-1.01075
ACH-000114	-0.772553	-0.327361	-1.28278	-0.599982
ACH-000115	-0.308421	-0.300777	-0.759534	0.102631
ACH-000116	-0.066178	-0.469149	-0.905407	-0.74689
ACH-000118	-0.470177	-0.877163	-1.21129	-0.424541
ACH-000120	-0.480687	-1.07699	-1.13206	-0.679905
ACH-000123	-0.336143	-0.758843	-1.4086	-0.520858
ACH-000127	-1.32976	-0.889246	-1.60405	-0.908478
ACH-000128	-0.863042	-0.841795	-1.2922	-0.499586
ACH-000132	-1.44972	-1.37162	-1.4777	-0.595243
ACH-000133	-1.05608	-0.735786	-1.28182	-0.364001
ACH-000137	-0.769792	-0.394601	-1.10341	-0.656619
ACH-000138	-0.0535955	-0.873331	-1.21241	-0.205298
ACH-000141	-0.206954	-0.825213	0.108537	-0.367955
ACH-000142	-0.4461	-0.862998	-1.14765	-0.884067
ACH-000143	-0.700053	-0.623268	-0.787388	-0.181391
ACH-000146	0.0587554	-0.00868875	-0.380227	-0.773116
ACH-000148	-0.661276	-0.676625	-1.14793	-0.270811
ACH-000150	-1.20367	-1.17207	-1.29393	-1.03398
ACH-000151	-0.227017	-0.552511	-1.33684	-0.879275
ACH-000152	-0.747216	-0.968518	-1.44141	-0.434087
ACH-000153	0.282912	-0.592621	-1.88132	-0.990711
ACH-000159	-0.876544	-0.853001	-1.14169	-0.216545
ACH-000160	0.0671334	-0.412587	-0.791291	-1.36011
ACH-000163	-0.212825	-0.467036	-1.08523	-0.0527548
ACH-000164	-0.769117	-0.513246	-1.17451	-0.37081
ACH-000167	-0.571899	-0.991743	-1.11675	-1.17079
ACH-000168	-0.10831	-0.361487	-0.949148	-1.31831
ACH-000169	-0.378102	-0.65726	-1.15641	-0.369679
ACH-000174	-0.919205	-1.20284	-1.53137	-1.27074
ACH-000178	-1.06851	-0.933474	-1.05821	-0.274279
ACH-000182	0.0813552	-0.360394	-0.683423	-0.191594
ACH-000183	-0.338807	-0.205576	-1.0198	-0.45246
ACH-000187	0.0991359	-0.243161	-1.00021	-0.270401
ACH-000188	0.137472	-0.524994	-1.05371	-0.478397
ACH-000189	-0.758864	-0.915716	-1.07419	-0.537561
ACH-000190	-0.493844	-0.948502	-0.928868	-0.530188
ACH-000198	-0.383372	-0.540858	-1.20919	-0.817259
ACH-000200	-1.23659	-0.852746	-1.3477	-1.03827
ACH-000202	-0.931108	-0.600591	-0.936159	-0.417066
ACH-000204	-0.294052	-0.530654	-1.12665	0.0122435
ACH-000206	-0.442467	-0.5598	-0.820731	-0.308672
ACH-000207	0.638138	-0.735097	-0.48012	-1.33138
ACH-000209	-1.18967	-0.854673	-1.15059	-0.35512
ACH-000211	-1.05662	-0.543015	-1.09459	-0.38791
ACH-000212	-0.885852	-1.26175	-1.27093	-1.30973
ACH-000215	-0.530675	-1.19765	-1.49198	-0.514636
ACH-000217	-1.76565	-0.417962	-1.15945	-0.397918
ACH-000219	-0.860197	-1.07139	-1.1596	-0.510297
ACH-000221	-0.24853	-0.315983	-0.945225	-0.375114
ACH-000222	-0.342391	-0.825932	-0.903739	-0.0848253
ACH-000223	0.0306131	-0.800145	-1.21673	-0.507413
ACH-000226	-0.138562	-0.34162	-0.958244	-0.636889
ACH-000227	-0.201059	-0.951414	-1.56221	-0.780641
ACH-000228	-0.00711476	-0.470704	-1.03494	-0.794941
ACH-000231	-0.189472	-0.996883	-1.33764	-0.231503
ACH-000232	-1.23636	-0.987082	-1.4573	-0.76836
ACH-000233	-0.218963	-0.41695	-0.695173	-0.421897
ACH-000234	-1.13947	-0.703391	-1.38191	-0.141605
ACH-000235	0.0867585	-1.01354	-1.37394	-0.884162
ACH-000237	-0.599292	-1.02425	-1.37663	-0.657513
ACH-000238	0.322709	-0.389568	-1.16707	-0.580353
ACH-000243	-0.665184	-0.508272	-1.01259	-0.382811
ACH-000244	-1.20887	-1.02702	-1.2097	-1.02427
ACH-000246	-1.01059	-0.623086	-1.28606	-0.248146
ACH-000247	0.102268	-0.102134	-0.588015	-0.213594
ACH-000248	-1.0386	-0.572328	-1.06808	-0.400704
ACH-000249	-0.583291	-1.25001	-1.18846	-0.130571
ACH-000250	-0.985738	-1.24865	-1.38137	-0.347909
ACH-000251	-0.992912	-0.931705	-0.947896	-0.782644
ACH-000253	-0.00298866	-0.552049	-0.80953	0.0382852
ACH-000255	-0.766316	-0.538659	-1.35681	-0.392515
ACH-000256	-1.19793	-0.757668	-1.36665	0.0355242
ACH-000257	-0.347656	-0.809482	-1.70708	-0.095566
ACH-000258	-0.20107	-0.0182877	-0.829721	-0.480711
ACH-000259	-0.375253	-0.710633	-1.05429	-0.264769
ACH-000260	-0.599351	-0.915472	-1.01098	-0.234231
ACH-000261	-1.29248	-0.823871	-1.17428	-0.902878
ACH-000262	-0.874333	-1.10482	-1.48791	-0.0445634
ACH-000263	-0.416	-0.637908	-1.21205	-0.512033
ACH-000264	-0.993011	-0.689513	-1.20363	-0.469725
ACH-000265	-1.0336	-0.971941	-1.01608	-0.470715
ACH-000266	0.0293896	-1.06701	-0.266961	-0.346448
ACH-000271	0.161932	-0.610181	-0.757054	-1.26253
ACH-000272	-1.16656	-1.11351	-1.25296	-0.565772
ACH-000273	-0.885951	-0.899654	-1.28397	-0.362453
ACH-000274	-1.50126	-1.42707	-0.818275	-0.88747
ACH-000276	-0.651792	-0.688879	-1.01728	-0.125347
ACH-000277	-0.373141	-0.462454	-1.08662	-0.547199
ACH-000278	-0.495341	-0.624807	-1.00821	-0.786541
ACH-000279	-0.459061	-0.49149	-1.12112	-0.644304
ACH-000280	-0.334286	-0.84495	-1.02326	-0.68912
ACH-000281	-0.841777	-0.949643	-0.989441	-1.35666
ACH-000286	-0.680358	-0.792284	-1.16321	-0.228456
ACH-000288	-1.32784	-1.10962	-1.4111	-0.54051
ACH-000290	0.0470666	-0.118415	-0.678559	-0.0387544
ACH-000291	-0.923436	-1.06042	-1.22705	-0.333352
ACH-000292	-1.08835	-0.713056	-1.1571	-0.537261
ACH-000293	-0.456107	-0.595019	-1.13196	-0.365919
ACH-000294	-0.212262	-0.352511	-1.08463	-1.05246
ACH-000295	-0.26764	-0.486293	-1.03088	-1.04823
ACH-000296	-0.543096	-1.01509	-1.19617	-0.0703655
ACH-000302	-1.35183	-0.455329	-1.57257	-0.33216
ACH-000304	-0.665364	-0.783606	-1.97402	-0.236252
ACH-000305	-0.0556626	-0.0120172	-0.61534	-0.256114
ACH-000307	-0.313801	-0.820784	-0.660682	-0.747224
ACH-000308	-0.821232	-0.733851	-1.3816	-0.495474
ACH-000310	-0.68163	-0.980719	-1.25139	-0.812964
ACH-000311	-0.427238	-0.638477	-0.890393	-0.468558
ACH-000312	-0.361211	-0.616707	-1.18635	-0.152641
ACH-000315	-0.252704	-0.350623	-1.30757	-1.4976
ACH-000316	-0.514675	-0.501115	-1.11485	-0.627925
ACH-000317	-1.19671	-0.519747	-1.59256	-0.632434
ACH-000318	-0.206921	-0.613889	-1.04021	-0.588596
ACH-000319	-0.305513	-0.818675	-1.09472	-0.426716
ACH-000320	-1.10813	-0.932649	-1.13921	-0.469456
ACH-000322	-0.161847	-0.972287	-1.26818	0.112229
ACH-000323	-0.486774	-0.237581	-1.3613	-0.0018696
ACH-000324	-0.620513	-0.902828	-1.19226	-0.514249
ACH-000326	-0.0923804	-0.325083	-0.618758	-0.695327
ACH-000329	-0.692653	-1.07624	-1.26723	-0.0143907
ACH-000330	-0.915921	-0.701638	-0.795703	0.439642
ACH-000331	-1.0901	-0.782076	-1.01959	-0.455595
ACH-000332	-0.165784	-0.760773	-1.01085	-0.464573
ACH-000334	0.101073	-0.459978	-1.26303	-1.33868
ACH-000335	-0.276966	-0.567067	-1.29377	0.273253
ACH-000336	-0.522877	-1.10687	-1.10255	-0.783718
ACH-000337	-0.653971	-0.796361	-0.823322	-0.0295614
ACH-000339	-1.2807	-0.139792	-1.45918	-0.536434
ACH-000341	-0.458925	-0.511404	-1.3392	-0.211966
ACH-000343	-1.07781	-0.687865	-0.779255	-0.273628
ACH-000344	-0.777579	-1.14701	-1.0413	-0.480961
ACH-000348	-0.983412	-0.564061	-1.49551	-0.180072
ACH-000350	-0.662453	-0.707294	-0.339786	-0.672948
ACH-000352	-0.360438	-0.500513	-1.12449	-0.336987
ACH-000355	-0.303946	-0.182067	-0.602722	0.0427652
ACH-000356	-0.22806	-0.538353	-1.10583	-0.607559
ACH-000361	-0.507136	-0.794825	-1.25888	0.0641612
ACH-000362	-0.504435	-0.450808	-1.09463	-1.05853
ACH-000363	0.10538	-0.000662871	-0.750557	-0.365194
ACH-000364	-1.13441	-0.858677	-1.29276	-0.91649
ACH-000365	-0.298798	-0.671068	-0.920683	-1.23388
ACH-000366	-0.0508844	-0.515094	-0.941622	-0.52341
ACH-000368	-0.718377	-0.848226	-1.00158	-0.0132478
ACH-000370	-0.729737	-0.677885	-1.23424	-1.05245
ACH-000374	-0.0482518	-0.590221	-1.26327	-0.625854
ACH-000375	-1.27472	-1.00875	-1.53276	-0.761131
ACH-000376	-0.654574	-0.999858	-1.4218	-0.299755
ACH-000377	0.0510244	-0.803674	-0.961236	-0.259188
ACH-000378	-0.858053	-0.611434	-1.39965	0.166533
ACH-000381	-0.45877	-0.8358	-0.930905	0.0666465
ACH-000383	-0.165252	-1.21873	-0.984563	-0.575018
ACH-000385	-0.185685	-0.768279	-1.49891	-0.287334
ACH-000387	-0.126555	-0.312378	-0.491181	-0.521204
ACH-000389	-1.12313	-1.02613	-1.15443	-0.145845
ACH-000390	-0.0730114	-0.375426	-0.867325	-0.85826
ACH-000393	-1.30174	-1.06782	-1.09716	-0.453865
ACH-000395	-0.61984	-1.17638	-1.23457	-0.910348
ACH-000397	-0.0502869	-0.839383	-1.46233	-0.991272
ACH-000401	-0.450814	-0.85362	-1.33744	-0.673695
ACH-000402	-0.41409	-0.780455	-0.775325	-0.792871
ACH-000403	-0.76696	-1.40672	-1.15654	-1.27704
ACH-000404	-0.880352	-1.00001	-1.29724	-0.73168
ACH-000405	-0.315332	-0.402935	-1.00907	-0.858622
ACH-000406	-0.120214	-0.131141	-0.467198	-1.14676
ACH-000407	-0.891673	-1.07702	-1.22947	-1.13477
ACH-000408	-0.591487	-0.743241	-1.11455	-0.440444
ACH-000410	-0.881727	-0.519522	-0.940833	0.136975
ACH-000411	-0.895402	-0.979607	-1.21035	-0.454763
ACH-000414	-0.589904	-0.682014	-0.657728	-0.128929
ACH-000415	0.152154	-0.632571	-0.784001	-0.453187
ACH-000416	-1.32135	-0.944014	-1.12077	-0.149749
ACH-000420	-1.12859	-1.02607	-1.1314	-0.71468
ACH-000421	-0.255031	-0.74933	-0.615357	-0.249017
ACH-000422	-1.01545	-0.714826	-1.02527	-0.44075
ACH-000424	-0.446865	-1.04853	-1.31255	-0.288953
ACH-000425	-0.0858774	-0.885999	-1.26267	-0.354306
ACH-000426	-0.0888525	-0.1631	-0.821086	-0.512319
ACH-000427	-0.172927	-0.910724	-0.944509	-0.638919
ACH-000431	-0.215787	-0.269693	-1.08911	-0.357911
ACH-000433	-1.09358	-0.987152	-1.64914	-0.889106
ACH-000434	-0.910853	-0.39817	-1.02592	-0.292491
ACH-000435	0.0399729	-0.714714	-1.17271	-0.858188
ACH-000436	-0.255547	-0.324109	-1.01998	-0.743732
ACH-000437	-1.31981	-0.974736	-1.17653	-0.307355
ACH-000438	0.0292567	0.00570276	-1.12885	-0.293765
ACH-000444	-0.663144	-0.412412	-1.12791	-0.681823
ACH-000445	-0.766594	-0.580394	-1.08472	-0.296537
ACH-000448	0.0918607	-0.354251	-0.917656	-0.479955
ACH-000450	-0.855032	-0.709219	-1.30606	-0.797537
ACH-000452	0.190356	-0.797559	-1.11304	-0.345719
ACH-000454	-0.209453	-0.728545	-1.19374	-1.32812
ACH-000458	-0.188873	-0.766449	-1.04134	-0.685443
ACH-000459	-1.40944	-0.322494	-1.15139	-0.817507
ACH-000460	0.00915847	-0.712271	-1.37258	-0.627296
ACH-000461	0.0337731	-0.503043	-0.730012	-0.37614
ACH-000463	-0.655937	-0.551343	-0.783307	-0.147791
ACH-000464	-0.745121	-0.780916	-1.37761	-0.663462
ACH-000466	-0.846894	-0.836036	-1.23559	-1.20862
ACH-000467	-0.319406	-0.862837	-0.92576	-0.136408
ACH-000468	-1.82734	-1.41826	-1.68399	-1.09646
ACH-000469	-1.08115	-1.3461	-1.41756	-0.739173
ACH-000470	-0.965006	-0.929524	-1.24348	0.252808
ACH-000471	-1.29583	-0.939831	-1.70899	-0.121061
ACH-000472	0.387717	-0.305146	-0.968086	-0.434934
ACH-000473	0.231154	-0.398729	-0.687506	-0.302524
ACH-000475	-0.362977	-0.795985	-0.761024	-0.266943
ACH-000476	-1.40126	-0.714524	-1.2916	-0.162622
ACH-000477	-0.698105	-0.581616	-0.933632	-0.546327
ACH-000478	-0.936802	-0.909388	-1.2337	-0.450266
ACH-000480	-0.511399	-0.557536	-0.838921	-0.40037
ACH-000481	0.149304	-0.418677	-0.751086	-0.660695
ACH-000483	-1.3202	-0.416276	-1.69149	-0.201138
ACH-000484	-0.0886478	0.326276	-1.16087	-0.452349
ACH-000485	-0.259503	-0.809751	-0.687465	-0.401163
ACH-000486	-0.0905596	-0.698212	-0.862934	-0.593689
ACH-000487	-0.129998	-0.145448	-1.22627	-1.13653
ACH-000488	-0.196614	-0.875459	-0.777381	-0.430961
ACH-000490	-0.166095	-1.12722	-0.682462	-0.19982
ACH-000491	0.0270522	-0.362854	-0.997878	-0.41289
ACH-000493	-1.00663	-0.93842	-1.24821	-0.599242
ACH-000495	-1.13438	-0.623441	-1.03522	-0.0788762
ACH-000496	-1.07087	-0.900498	-1.22585	-0.95768
ACH-000498	-0.527023	-0.384807	-0.901523	-0.371996
ACH-000499	-0.0181532	-0.398949	-0.970491	-0.458425
ACH-000500	-0.324035	-0.312031	-0.999256	0.297249
ACH-000502	-0.939563	-1.02301	-0.912392	-0.252234
ACH-000503	-0.294907	-0.655233	-0.681097	-0.845971
ACH-000504	-0.640224	-0.787294	-1.40652	-0.794569
ACH-000505	-1.41458	-0.43795	-1.47314	-0.791906
ACH-000507	-0.351008	-0.64222	-0.706245	-0.120348
ACH-000510	-1.18212	-0.939315	-1.44511	-0.605658
ACH-000511	-0.900014	-0.980379	-1.48838	-1.11016
ACH-000512	-0.285508	-0.268375	-1.46236	-0.340408
ACH-000514	0.127105	-0.0208898	-0.749739	0.211315
ACH-000516	-0.790127	-0.371699	-1.37176	-0.424866
ACH-000517	-1.49502	-1.18754	-1.33952	-0.557186
ACH-000518	-0.362673	-0.700779	-0.994009	-0.460829
ACH-000520	-0.791456	-0.954596	-1.23685	-0.645919
ACH-000521	-1.24784	-1.18045	-1.30865	-0.848649
ACH-000522	-1.45426	-1.49121	-1.43117	-0.67817
ACH-000524	-0.96848	-0.726726	-1.48466	-0.499937
ACH-000527	-0.0014623	-1.00817	-1.4344	-0.460286
ACH-000528	-0.692432	-0.939824	-1.25758	-0.222591
ACH-000535	0.0131918	-0.471304	-0.807594	-0.234883
ACH-000537	-1.29645	-0.706984	-1.55123	-0.817957
ACH-000541	-0.376017	-0.126763	-1.20935	-0.39231
ACH-000542	-0.794092	-0.992991	-1.341	-0.810998
ACH-000544	-0.105627	-0.852647	-1.06449	-0.478598
ACH-000545	-0.18548	-0.375164	-0.965997	-0.676151
ACH-000547	-0.616043	-0.886757	-1.45124	-0.243486
ACH-000548	0.176879	-0.447973	-1.10121	-0.198131
ACH-000549	-0.127588	-0.984081	-1.24179	-0.576654
ACH-000550	-1.13448	-1.1578	-1.60879	-1.03802
ACH-000551	-0.343566	-0.240325	-0.883579	-0.594404
ACH-000552	-0.81318	-0.789506	-0.414922	-0.38836
ACH-000556	-1.00461	-0.846064	-0.800732	-0.588496
ACH-000557	0.437873	0.0151411	-0.773312	-0.0727169
ACH-000563	0.138249	-0.65205	-0.656954	-0.398954
ACH-000570	-0.888434	-0.824525	-1.26155	-0.515083
ACH-000571	-1.05159	-0.789461	-1.21156	-1.07252
ACH-000573	-0.491827	-0.818082	-0.981882	-0.324335
ACH-000576	-0.0458565	-0.350709	-1.03013	-0.60576
ACH-000577	-1.06223	-0.774615	-1.32857	-0.292308
ACH-000579	-1.01431	-1.01371	-1.50369	-0.459112
ACH-000580	-0.472675	-0.680389	-1.22065	-0.61311
ACH-000581	0.626888	-0.773794	-1.08998	-0.959047
ACH-000583	-0.51193	-0.386716	-1.22411	-0.939534
ACH-000584	-0.456076	-0.462314	-1.12016	0.0788928
ACH-000585	-0.325691	-0.529191	-1.30383	0.364582
ACH-000587	-0.506103	-0.363995	-1.28532	-0.594149
ACH-000588	-0.264789	-0.270478	-0.795354	-0.425318
ACH-000589	-0.373435	-0.433054	-0.828456	-0.370649
ACH-000591	-0.803772	-0.821801	-1.10531	0.0747533
ACH-000592	-1.14606	-0.608834	-1.07678	-0.562562
ACH-000593	-1.24402	-1.24867	-0.726662	-0.477709
ACH-000596	-0.527412	-0.661831	-1.12127	0.269352
ACH-000599	0.129957	-1.05313	-1.11545	-0.615251
ACH-000600	-0.923577	-1.05023	-1.03869	-0.48979
ACH-000601	-1.29464	-0.959214	-1.07168	-0.553664
ACH-000604	-0.484509	-0.219119	-0.622358	-0.860379
ACH-000605	0.0165638	-0.343762	-1.00817	-0.109938
ACH-000606	0.0732135	-0.483324	-0.354253	-0.229305
ACH-000608	0.151482	-1.03614	-0.981322	-0.351579
ACH-000614	-1.79294	-1.30729	-1.82318	-1.30707
ACH-000616	-1.12427	-0.510605	-0.9563	-0.366551
ACH-000618	-0.145355	-0.546608	-0.655602	-0.383425
ACH-000619	-0.403545	-0.81675	-0.836192	-0.581459
ACH-000620	-0.58942	-1.05713	-1.37372	-0.685295
ACH-000621	-0.753785	-1.534	-1.26291	-0.668567
ACH-000622	-1.07881	-0.499753	-1.22435	-0.854372
ACH-000623	-1.14238	-0.796799	-0.758037	0.0441366
ACH-000624	-0.0224182	-0.925704	-0.856356	-0.324719
ACH-000627	-1.22902	-1.24649	-1.38387	-0.783877
ACH-000630	-0.819128	-1.16523	-1.25191	-0.863778
ACH-000632	-0.92288	-1.01188	-1.42774	-0.830679
ACH-000633	-1.42377	-0.791681	-1.43346	-0.512912
ACH-000634	-0.995492	-0.717763	-0.960669	-0.0776409
ACH-000637	0.33577	-0.721288	-0.96842	0.0832212
ACH-000638	-0.161744	-0.671819	-0.872717	0.209401
ACH-000639	-0.288488	-0.218313	-1.0668	-0.164885
ACH-000646	-0.216956	-0.87435	-1.61773	-0.334413
ACH-000647	0.371172	-0.43972	-0.723788	-0.245698
ACH-000648	-1.14759	-0.93079	-1.34208	-0.588356
ACH-000649	-1.23335	-0.334288	-1.21227	-0.359744
ACH-000651	-0.563445	-0.542571	-0.80516	-0.532791
ACH-000652	-0.947231	-0.385835	-0.9509	-0.867487
ACH-000653	-0.178548	-0.230835	-1.12789	-0.124703
ACH-000654	-0.163996	-0.341685	-1.02721	-1.19358
ACH-000655	-0.637575	-0.663347	-1.02882	-0.193686
ACH-000657	-0.907357	-0.910166	-0.981023	-0.223423
ACH-000658	-0.0295065	-0.120472	-1.18681	-1.01131
ACH-000661	-0.191637	-0.931969	-1.38134	-0.601862
ACH-000662	-0.189914	-1.15743	-1.69696	-0.79856
ACH-000663	-0.323189	-0.89834	-1.31149	-0.273886
ACH-000665	-0.447502	-0.281949	-0.625357	-0.384661
ACH-000667	-1.07987	-0.547349	-1.61469	-0.286293
ACH-000671	-0.965363	-0.673067	-1.11408	-0.525756
ACH-000673	-0.985047	-0.848829	-1.14728	-0.832989
ACH-000676	-0.100004	-0.419812	-1.04619	-0.0750006
ACH-000677	-2.48963	-1.27187	-1.42534	-0.702993
ACH-000680	-0.666338	-0.391377	-0.281904	-1.1911
ACH-000681	-1.05377	-0.745584	-1.17873	-0.815247
ACH-000682	0.10219	-0.62523	-0.993988	-0.237013
ACH-000683	0.398693	-0.246423	-0.783499	-0.34707
ACH-000684	-1.12432	-0.600666	-1.37605	-0.767305
ACH-000685	0.152447	-0.259177	-0.831195	-0.278352
ACH-000688	-1.63233	-1.67302	-1.47128	-1.51702
ACH-000693	-0.00829576	-0.829287	-0.689119	-0.36669
ACH-000694	-0.0593882	-0.589085	-0.977381	-1.28298
ACH-000695	-0.114733	-0.193718	-1.46125	-0.412883
ACH-000696	-0.545773	-0.549836	-1.1934	-0.327021
ACH-000697	-0.277269	-0.491591	-1.06201	-0.543817
ACH-000698	-0.400267	-0.148217	-0.71375	-0.324758
ACH-000699	-0.426368	-0.529063	-1.37063	-0.991187
ACH-000700	-1.48437	-0.883296	-1.38376	-1.15829
ACH-000701	-0.671417	-0.699074	-0.90074	-0.507094
ACH-000702	0.129172	-0.149553	-1.09363	-0.236158
ACH-000706	-0.775511	-0.621833	-0.780854	-0.464326
ACH-000711	-0.199632	-1.21309	-0.6786	-0.581143
ACH-000713	-0.700766	-0.697726	-1.24077	-0.325068
ACH-000714	-0.971686	-0.251419	-1.28853	-0.388546
ACH-000718	-0.608608	-0.74802	-1.23815	-0.0355209
ACH-000720	-1.022	-0.98566	-1.12762	-0.879913
ACH-000721	-0.559045	-0.647927	-0.968173	-0.188982
ACH-000724	-0.325515	-1.28222	-0.758793	-0.797748
ACH-000725	-0.907408	-0.231651	-1.0926	0.190545
ACH-000732	-0.0630249	-0.557589	-0.887205	-0.140457
ACH-000734	-0.419348	-0.544078	-0.625709	-0.162663
ACH-000735	0.0193501	-0.888365	-1.29364	-1.31617
ACH-000736	-0.339532	-0.884186	-1.02775	-0.400021
ACH-000738	-1.15352	-0.861885	-1.22384	-0.785488
ACH-000739	-0.61506	-0.752665	-0.801969	-0.272105
ACH-000740	0.0770752	-0.729589	-0.664518	0.0939519
ACH-000746	0.000919888	0.00883019	-0.748503	-0.159627
ACH-000747	-1.14912	-0.704887	-0.705735	-0.889953
ACH-000748	-0.261615	-0.901547	-1.06632	-0.282282
ACH-000753	-0.0333224	-0.355074	-1.20444	-0.445043
ACH-000756	-0.251151	-0.546626	-1.36933	-0.586129
ACH-000757	-0.73245	-0.383854	-1.27996	-0.679067
ACH-000758	-0.612031	-0.51411	-0.799995	0.11971
ACH-000760	-0.553347	-0.594576	-1.22742	-0.16354
ACH-000762	0.0889538	-0.600748	-0.928495	-0.505253
ACH-000763	-0.266031	-0.423913	-0.616718	-0.293038
ACH-000764	-0.665214	-0.864466	-1.34739	-0.222703
ACH-000765	-0.342753	-0.705146	-1.19351	-0.576667
ACH-000766	-0.859507	-0.547062	-1.06639	-0.326923
ACH-000767	0.0424472	0.015232	-0.752205	-0.021626
ACH-000768	-1.10866	-0.766987	-1.33125	-1.27667
ACH-000769	-0.782951	-0.595096	-0.959755	-0.317835
ACH-000770	-0.368348	-0.355176	-0.834236	-1.03655
ACH-000771	-0.108028	-0.941354	-1.01776	-0.674489
ACH-000773	-0.259239	-0.370269	-1.28285	-1.37127
ACH-000774	0.397513	-0.667924	-0.927312	-0.1807
ACH-000775	0.167162	-0.689344	-0.842615	0.338211
ACH-000776	-0.123522	-0.733952	-1.20668	-0.244991
ACH-000777	-0.406102	-0.885179	-1.35054	-0.321552
ACH-000778	0.268702	-0.561171	-0.88891	-0.544424
ACH-000781	-0.770483	-0.627574	-0.836829	-0.293772
ACH-000782	-0.352098	-0.319903	-1.24687	-0.948099
ACH-000783	-1.3883	-0.655299	-1.34213	-0.116281
ACH-000784	-0.315903	-0.634195	-1.19788	-0.668249
ACH-000785	-0.0404272	-0.579953	-1.0262	-0.58136
ACH-000787	-1.0611	-0.879745	-1.21444	-0.267653
ACH-000788	-0.423567	-0.698687	-1.27736	-0.469272
ACH-000790	0.165771	0.139218	-1.12949	0.177239
ACH-000791	0.167772	-0.340048	-0.74904	-0.376225
ACH-000792	-0.449852	-0.303058	-1.33131	-0.823054
ACH-000793	-0.334969	-0.31987	-0.606886	-0.325502
ACH-000794	-0.000626876	-0.811384	-1.21525	-1.00007
ACH-000796	-0.0532492	-0.804411	-1.54065	-0.371006
ACH-000799	-0.966573	-1.23393	-1.01843	-0.167391
ACH-000800	-0.31145	-0.524943	-1.32961	-0.045832
ACH-000801	-1.12859	-1.06367	-1.15908	-0.466096
ACH-000802	-0.482692	-1.04683	-1.09397	-0.620669
ACH-000804	-0.438599	-0.669662	-0.947222	-0.00867953
ACH-000805	-0.506021	-0.664487	-1.50371	-0.628079
ACH-000807	-0.679361	-0.929325	-1.18533	-0.422015
ACH-000809	-0.582578	-0.932171	-0.787324	-0.555102
ACH-000810	-0.767119	-0.812895	-0.605604	-1.24928
ACH-000811	0.135777	-1.07458	-1.1341	-0.618438
ACH-000814	-1.10937	-0.9063	-1.68516	-0.495879
ACH-000817	-0.23388	-0.230347	-0.990808	-0.954931
ACH-000819	-1.00256	-0.527433	-1.18068	-0.450787
ACH-000820	-0.801877	-0.958058	-1.39708	-0.496031
ACH-000821	-0.0151784	-0.107891	-0.618607	-0.095769
ACH-000822	-0.880602	-0.908335	-1.14137	-0.605388
ACH-000823	0.119387	-0.422432	-1.04808	-0.445476
ACH-000824	-0.142311	-1.00641	-1.46576	-0.429251
ACH-000826	-0.239827	-0.78938	-1.4251	-0.599067
ACH-000827	-0.901855	-0.838851	-0.999767	0.113116
ACH-000829	-0.396818	-0.72538	-1.28694	-0.938762
ACH-000831	-0.748062	-0.608872	-1.23472	-0.0999798
ACH-000832	-0.431723	-0.841904	-0.645671	-0.435518
ACH-000833	-0.18723	-0.392381	-0.850029	-0.409934
ACH-000834	-0.0686162	-0.773303	-0.899901	0.0523152
ACH-000835	-1.16269	-0.608599	-1.23072	-1.05348
ACH-000836	-0.111859	-1.05854	-1.23786	-0.921567
ACH-000837	-0.260312	-0.696066	-0.656042	-0.30366
ACH-000838	0.152209	-0.102746	-0.827921	-1.16298
ACH-000839	-0.278414	-0.888842	-0.638587	-0.431499
ACH-000840	-0.329139	-1.06526	-1.18561	-0.486
ACH-000841	-0.740696	-0.991297	-0.650946	-0.0882193
ACH-000843	-0.073977	-0.785751	-0.945823	-0.832417
ACH-000846	0.000255828	-0.288188	-0.874588	-0.132938
ACH-000847	-0.34332	-0.647426	-1.3268	-0.388301
ACH-000848	-0.317788	-0.50189	-0.736662	-0.209635
ACH-000849	-1.33057	-0.83173	-1.11626	-0.608838
ACH-000851	-0.765553	-0.84911	-1.33763	-0.369091
ACH-000853	-0.88074	-0.856901	-1.28129	-0.341799
ACH-000854	-0.0680832	-0.328178	-0.885378	-0.634802
ACH-000855	-0.00902846	-0.370632	-0.707691	0.0295272
ACH-000856	-1.30255	-1.11945	-1.35144	-0.991397
ACH-000858	0.137796	-0.111665	-1.05103	-0.706355
ACH-000859	-1.0137	-0.708273	-0.981861	0.158915
ACH-000861	-1.11962	-0.839521	-1.28695	-0.629123
ACH-000862	-0.0725107	-0.38318	-0.467385	-0.123524
ACH-000865	-0.126473	-0.850143	-1.02169	-0.708689
ACH-000866	-0.609311	-0.440534	-0.647485	-0.161411
ACH-000867	-0.202299	-0.406519	-0.544162	-0.197697
ACH-000869	0.102591	-0.875023	-0.477265	-0.581034
ACH-000872	-0.768163	-0.989996	-0.779819	-0.582895
ACH-000873	-0.409026	-0.950836	-1.00947	-0.501037
ACH-000876	-0.260808	-0.595861	-1.00114	-0.484603
ACH-000878	-0.76548	-0.473178	-0.923146	-0.35879
ACH-000880	-0.922068	-0.859264	-1.60843	-0.664497
ACH-000881	-0.73264	-0.890461	-1.22713	-0.387827
ACH-000882	-0.608443	-0.98058	-1.02671	0.00110686
ACH-000884	-0.220702	-0.542101	-1.25577	-0.13851
ACH-000885	-1.36099	-1.13116	-1.30801	-0.669894
ACH-000887	0.0615321	-0.875499	-1.34154	-0.471667
ACH-000888	-0.949051	-0.843408	-1.04445	-0.609572
ACH-000889	-0.139365	-0.399959	-0.587018	-0.212624
ACH-000890	-1.39247	-1.05389	-1.41383	-1.3087
ACH-000896	0.04572	-0.753146	-1.01218	-0.520485
ACH-000898	0.0956952	-0.411822	-1.07853	-0.298251
ACH-000899	-1.40829	-1.02174	-1.08529	-1.00019
ACH-000900	-0.83207	-0.765577	-1.19731	-0.203771
ACH-000901	-1.08041	-0.669073	-1.4749	-0.219713
ACH-000903	-1.03511	-0.400572	-1.0967	-0.66488
ACH-000905	-0.198072	-0.992701	-1.19277	-0.367065
ACH-000906	-0.223675	-0.512975	-1.24346	-0.723212
ACH-000907	-1.151	-0.867755	-1.49034	-0.728705
ACH-000910	-0.176396	-0.196878	-0.506905	-0.28888
ACH-000911	-0.0975169	-0.433701	-0.956758	-0.148356
ACH-000912	-1.20516	-0.940689	-1.08848	-0.466379
ACH-000913	-0.876347	-0.662806	-1.50015	-0.796467
ACH-000914	-0.183238	-0.319096	-1.04361	-1.29202
ACH-000915	-1.17212	-1.20723	-1.24219	-0.686399
ACH-000916	-0.679921	-0.914746	-0.663948	-0.725959
ACH-000917	-0.19882	-0.266944	-0.703323	-0.115407
ACH-000921	-1.00844	-0.740799	-1.014	-0.45744
ACH-000924	-1.16567	-0.75271	-0.910336	-0.229262
ACH-000926	-0.293785	-0.772757	-0.916891	-0.220925
ACH-000928	-0.963466	-1.11606	-1.49666	-0.359585
ACH-000929	-0.0642743	-0.814924	-1.28376	0.585727
ACH-000932	-0.103287	-0.583228	-1.31284	-0.223983
ACH-000935	-0.619698	-0.990716	-1.20357	-0.440092
ACH-000936	-0.0653283	-0.962948	-1.30073	-0.466706
ACH-000937	-0.0258352	-0.102034	-0.786819	-0.940891
ACH-000938	-0.403903	-0.322215	-1.39092	-0.793865
ACH-000939	-0.60882	-0.745611	-1.10041	-0.357078
ACH-000941	-0.940301	-0.606908	-0.524696	-1.26551
ACH-000943	-0.943244	-0.500432	-1.30038	-0.370032
ACH-000946	-0.311388	-0.514621	-1.32126	-0.16197
ACH-000947	-0.960797	-0.483931	-1.07873	-0.259252
ACH-000948	-0.467963	-0.859421	-0.807178	-0.238516
ACH-000950	-0.912665	-0.839793	-0.834095	-0.367795
ACH-000953	-0.1481	-0.383962	-1.13111	-1.37236
ACH-000957	-0.714674	-0.65167	-1.04888	-0.498469
ACH-000958	-0.643043	-0.677696	-1.38295	-0.102575
ACH-000959	-0.166243	-0.452472	-0.782578	-0.262335
ACH-000960	-0.357822	-0.566001	-1.02062	-0.51997
ACH-000961	-0.657762	-0.643566	-1.18776	-0.1135
ACH-000963	-0.187318	-0.724171	-1.13371	-0.376756
ACH-000965	-0.614719	-0.973658	-1.00035	-0.388239
ACH-000968	-0.936507	-0.790243	-1.39207	-0.533798
ACH-000969	-0.286049	-0.451548	-0.805172	-0.111288
ACH-000973	-0.953209	-0.998299	-1.30701	-0.579551
ACH-000974	-0.359964	-0.910935	-1.29039	-0.216336
ACH-000975	-1.09381	-0.704761	-1.3519	-0.824502
ACH-000976	0.122906	-0.722284	-1.44645	-0.472465
ACH-000978	-0.458777	-0.686114	-0.883707	0.244037
ACH-000980	-0.0718873	-0.414057	-0.333159	0.0137266
ACH-000983	-0.122692	-0.364559	-1.04277	-0.965639
ACH-000984	-1.06494	-0.823312	-1.27028	-0.592877
ACH-000986	-0.532005	-0.708919	-0.98677	-0.609985
ACH-000988	-0.732534	-0.764461	-0.856977	-0.442455
ACH-000993	-0.14341	-0.606575	-1.30316	-0.176778
ACH-000994	-0.550949	-0.841489	-0.99663	-0.596677
ACH-000996	-0.0594155	-0.400149	-1.23125	-0.393273
ACH-001001	-0.324363	-0.254824	-1.08022	-0.215375
ACH-001020	-0.817088	-0.95	-1.30482	-0.277557
ACH-001028	-0.0198128	-0.122646	-1.02148	-0.160643
ACH-001031	-0.987292	-0.77894	-1.26186	-0.354685
ACH-001033	-0.674967	-1.14516	-1.42227	-0.220792
ACH-001038	-0.0288018	-0.312102	-0.836317	-0.145234
ACH-001048	-0.93564	-1.26284	-1.28757	-0.617311
ACH-001050	-1.25832	-1.11749	-1.34512	-1.21733
ACH-001053	-0.423984	-0.675005	-1.0998	-0.538243
ACH-001054	-0.172144	-0.65595	-1.05182	-0.830835
ACH-001061	-0.465902	-0.597029	-0.791454	-0.38692
ACH-001067	-1.26844	-1.0684	-1.06803	-0.554535
ACH-001075	-0.121105	-0.552439	-1.24595	-0.554568
ACH-001096	-0.623514	-0.762425	-1.38421	-0.384937
ACH-001129	-0.281485	-0.449953	-0.811352	-0.769509
ACH-001134	-0.036075	-0.253914	-1.01891	-0.640701
ACH-001151	-1.40424	-0.304611	-0.698425	-0.688527
ACH-001163	-1.01379	-1.04692	-1.22333	-0.680994
ACH-001164	-0.176401	-0.76435	-1.06432	-0.550526
ACH-001173	-1.29349	-0.771722	-1.26641	-0.4641
ACH-001183	-0.416857	-0.640209	-1.06937	-0.0184953
ACH-001184	-0.615955	-0.663512	-0.972486	-0.243384
ACH-001190	-1.25482	-1.06027	-1.21264	-1.0179
ACH-001192	-0.207609	-0.620497	-1.2984	-0.526561
ACH-001193	-0.307582	-0.881168	-0.944355	-0.827189
ACH-001196	-0.403156	-0.757746	-0.983686	-0.526615
ACH-001197	-0.466683	-0.579214	-1.37458	-0.721103
ACH-001205	-0.864208	-1.20643	-0.961917	-0.156714
ACH-001211	-0.910176	-0.876974	-1.28388	-0.482273
ACH-001212	-0.896321	-0.823435	-0.719422	-0.100429
ACH-001228	-0.119314	-0.584271	-0.803499	-0.213249
ACH-001232	-0.929281	-0.948562	-1.08631	-0.462193
ACH-001239	-0.358337	-0.902181	-1.19869	-0.204925
ACH-001274	-0.928341	-1.28226	-1.48759	-0.866937
ACH-001275	-0.629564	-0.711624	-1.22151	-0.307298
ACH-001277	-0.0843315	-0.681284	-1.28425	-0.268744
ACH-001278	-1.11229	-0.783766	-1.14139	-0.181899
ACH-001279	-1.42683	-1.0381	-1.28092	-0.385083
ACH-001280	-0.382817	-0.861598	-1.00059	-0.274003
ACH-001283	0.0370323	-0.914316	-1.49495	-0.495515
ACH-001289	-0.168369	-0.612031	-0.960401	-0.0306116
ACH-001295	-0.15743	-0.274959	-0.699101	-0.181474
ACH-001300	-0.418722	-0.661274	-1.07398	-0.756942
ACH-001301	-0.689323	-0.841684	-0.865552	-0.470274
ACH-001302	-0.367897	-0.513777	-0.650173	-0.103313
ACH-001303	-0.685698	-1.12209	-1.19157	-0.678859
ACH-001306	-0.515977	-0.305009	-1.06223	-1.14155
ACH-001318	-0.474695	-0.352244	-0.926489	0.225107
ACH-001322	-1.05726	-1.096	-1.05158	-0.826908
ACH-001328	-0.0321129	-0.935015	-1.16629	-0.66949
ACH-001329	-0.957423	-0.627891	-0.894091	-0.455531
ACH-001332	-0.38279	-1.01306	-0.959548	-0.00174343
ACH-001333	-1.12103	-0.67258	-0.792103	-0.130235
ACH-001335	-0.201571	-0.62612	-0.600483	-0.24613
ACH-001336	0.205967	-0.509445	-0.99601	-0.18077
ACH-001340	-0.228948	-0.975307	-1.37096	0.057971
ACH-001341	0.0805439	-0.666535	-0.822274	-0.306896
ACH-001344	-1.05018	-1.44381	-1.36274	-0.232366
ACH-001345	-0.248254	-0.878516	-1.11426	-0.681852
ACH-001346	0.180637	-0.781759	-1.10767	-0.491628
ACH-001353	0.178476	-1.03629	-1.32087	-0.750239
ACH-001354	-0.335628	-0.7017	-0.828623	-0.477129
ACH-001356	-1.41935	-1.0585	-1.4339	-0.209166
ACH-001366	-0.283078	-0.343389	-0.957319	-0.140705
ACH-001368	-0.0761221	-0.20267	-0.852913	-0.386655
ACH-001369	-0.403611	-0.613314	-1.17803	-0.759909
ACH-001374	-0.66678	-0.393807	-1.50288	-0.592562
ACH-001375	-0.250248	-0.892844	-0.57024	-0.560784
ACH-001377	-0.62155	-0.640701	-0.940325	-0.177268
ACH-001379	-0.0987696	-1.13241	-0.949549	-0.632037
ACH-001380	-0.914989	-0.902135	-1.27729	-0.54138
ACH-001382	-0.828586	-0.726737	-0.950532	-0.68316
ACH-001390	-0.134031	-0.73346	-1.21757	-0.0833044
ACH-001391	-1.76115	-0.337566	-1.06667	-0.2108
ACH-001394	-0.193014	-0.830367	-0.621976	-0.105112
ACH-001396	0.457508	-0.0591255	-1.15643	-0.366838
ACH-001402	-0.688411	-0.58834	-1.45663	-0.915579
ACH-001403	-0.55486	-0.688764	-0.361692	-0.210234
ACH-001407	-1.31295	-0.945751	-1.53045	-0.681914
ACH-001408	-0.327193	-0.79622	-0.615223	-0.168353
ACH-001409	-0.705308	-0.958822	-0.940361	0.203455
ACH-001411	-0.777339	-0.662047	-1.13304	-0.767502
ACH-001412	0.256796	-0.906841	-1.06106	-0.563892
ACH-001413	-1.2292	-0.946877	-1.02779	-0.789196
ACH-001414	-0.575753	-0.970577	-1.01065	-0.450609
ACH-001415	-0.223645	-0.746992	-0.789857	-0.742465
ACH-001416	-0.246353	-0.450821	-0.487105	-0.208969
ACH-001418	-0.706698	-1.06234	-1.13154	-0.294734
ACH-001430	-0.867021	-0.956956	-1.0538	-0.540947
ACH-001431	-0.438185	-0.515462	-1.21045	-0.0558803
ACH-001433	-1.37323	-1.21155	-1.48536	-0.847227
ACH-001442	0.0265607	-0.514758	-0.593147	0.259113
ACH-001443	-0.583514	-0.142834	-1.04416	-0.0857271
ACH-001450	0.0187535	-0.358126	-0.942436	-1.35797
ACH-001451	-0.894713	-0.614212	-0.603142	-0.578364
ACH-001454	-0.59362	-0.835121	-0.792103	-0.0222061
ACH-001458	-0.224814	-0.867048	-1.28287	0.547989
ACH-001459	-0.654685	-0.742723	-0.721152	0.169317
ACH-001460	-0.0440666	-0.567625	-1.26006	-0.0485064
ACH-001461	-0.581425	-0.749245	-0.86871	-0.78151
ACH-001484	-0.266368	-0.884233	-1.31511	-0.915025
ACH-001485	-0.581141	-0.899226	-1.57919	-1.04567
ACH-001494	0.06987	-0.840666	-1.35284	-0.731986
ACH-001495	-1.25107	-0.649116	-1.23286	-0.0436151
ACH-001496	-0.0174178	-0.34218	-0.449098	-0.43074
ACH-001500	-1.21283	-1.03281	-1.47519	-1.03736
ACH-001509	0.108393	-0.755357	-0.634415	0.129767
ACH-001510	-0.255018	-0.727066	-1.20252	0.126386
ACH-001511	0.216727	-0.754353	-1.09487	-0.520971
ACH-001513	0.458749	-0.180812	-0.939708	-0.214597
ACH-001515	0.128184	-0.366125	-0.497831	-0.234084
ACH-001517	-0.13413	-0.25928	-1.36953	-0.737607
ACH-001520	-0.532857	-0.587569	-1.32447	-1.30426
ACH-001521	0.219247	-1.07124	0.0300853	-0.524632
ACH-001522	-0.883739	-0.424505	-1.02597	-0.60863
ACH-001523	-0.0969315	-0.549564	-1.20224	-0.508569
ACH-001524	-0.135227	-0.825717	-1.35761	-0.563975
ACH-001525	-0.218761	-0.553911	-1.46488	0.33383
ACH-001526	-0.708348	-0.384822	-1.19463	-0.409681
ACH-001529	-0.299407	-1.16182	-1.25716	-1.22145
ACH-001530	-0.913428	-1.10663	-1.45841	0.0908022
ACH-001532	-0.383526	-0.597956	-1.23452	0.105306
ACH-001536	-1.55228	-1.05322	-1.2286	-0.461903
ACH-001538	-0.497667	-0.836636	-0.968504	-0.549464
ACH-001542	-0.00369505	-0.635623	-0.861469	-0.555792
ACH-001548	-0.96428	-1.09183	-1.21414	-0.208347
ACH-001549	-0.000309784	-0.570702	-0.581791	-0.11599
ACH-001550	0.0817481	-0.428816	-0.783579	-1.22012
ACH-001551	-0.66713	-1.15758	-1.24977	0.144603
ACH-001552	-0.540642	-1.02451	-1.30487	-0.215144
ACH-001554	-0.747378	-0.587835	-1.08972	-0.61964
ACH-001555	-1.09025	-1.2027	-1.48515	-0.820101
ACH-001559	-1.13744	-0.853197	-1.149	0.0092711
ACH-001563	-1.31081	-1.29258	-1.16443	-0.614583
ACH-001566	0.174176	-0.548372	-1.25728	-0.321941
ACH-001567	-1.02015	-0.894505	-1.10285	-0.460379
ACH-001568	-0.85622	-0.671769	-1.32764	-0.482615
ACH-001570	-1.04254	-0.760513	-0.886296	-0.830579
ACH-001607	-1.54989	-1.32994	-0.88936	-0.559332
ACH-001608	-1.49219	-1.00135	-0.956479	-0.501751
ACH-001609	-0.183884	-0.453649	-1.02288	-0.506866
ACH-001610	-0.297835	-0.44775	-1.00353	0.138753
ACH-001611	-0.6721	-0.798269	-0.972389	-0.436577
ACH-001618	-0.171322	-0.365655	-0.705407	-0.194995
ACH-001619	-0.634054	-1.2582	-1.42178	-1.06812
ACH-001622	-1.29311	-1.30252	-1.34671	-0.846458
ACH-001623	-1.06142	-1.05465	-1.16913	-0.340595
ACH-001624	-1.29326	-0.89613	-1.21596	-0.748059
ACH-001628	-1.47332	-1.13717	-1.61782	-0.542059
ACH-001645	-0.00943074	-0.208671	-0.960761	-0.250067
ACH-001647	-0.366933	-0.426896	-1.04216	-0.302815
ACH-001650	-0.946665	-1.00475	-0.737792	-0.409064
ACH-001651	0.400748	-0.525858	-0.822979	0.0737324
ACH-001652	0.253288	-0.758778	-0.794453	-0.21893
ACH-001653	-0.010521	-0.608642	-0.766673	-0.271425
ACH-001654	0.00992074	-0.790454	-1.03978	-0.228565
ACH-001655	-0.792489	-0.908837	-1.08217	-0.322574
ACH-001664	-0.597001	-0.353311	-0.64592	-0.804824
ACH-001673	-0.16902	-0.617797	-0.620481	-0.0398747
ACH-001677	-0.783015	-1.09543	-1.04658	-0.604747
ACH-001685	-0.00195482	-0.742895	-0.721255	-1.06379
ACH-001715	-0.876787	-0.68503	-1.02316	-0.277837
ACH-001735	-0.139784	-0.362216	-1.0296	-0.591292
ACH-001736	-0.35618	-0.2779	-1.13696	-0.183144
ACH-001737	-0.773059	-0.806496	-0.791535	-0.500194
ACH-001740	-0.302219	-0.305768	-1.22535	-0.630621
ACH-001745	-0.384859	-0.536798	-1.18896	-0.41478
ACH-001750	-0.733581	-0.992883	-1.15617	-0.268272
ACH-001765	-0.142672	-0.469463	-0.767317	-0.191689
ACH-001786	0.0039577	-0.598139	-0.979781	-0.272496
ACH-001790	-0.889058	-1.13779	-0.790272	0.0183298
ACH-001791	-0.717271	-0.253086	-0.895002	-0.133448
ACH-001793	-0.68742	-1.07371	-1.04235	-0.0934142
ACH-001796	-1.07062	-1.23852	-1.59388	-0.759618
ACH-001799	-0.6875	-0.422738	-0.962725	-0.0812651
ACH-001802	-1.09275	-1.07675	-1.21343	-0.547103
ACH-001814	-0.489453	-1.01676	-0.899851	-0.539012
ACH-001835	-0.112853	-0.655791	-0.798759	0.351989
ACH-001836	0.105971	-0.682788	-1.45037	-0.0971486
ACH-001838	0.227565	-1.14875	-1.80332	0.105851
ACH-001841	-0.0870441	-0.496971	-1.09528	-0.23432
ACH-001842	-0.0713563	-0.899541	-1.49449	-0.366875
ACH-001843	-1.19081	-1.31489	-1.26274	-0.848126
ACH-001848	-0.00221309	-0.915003	-1.37507	-0.619363
ACH-001849	-0.351458	-1.14617	-1.27429	0.241622
ACH-001852	-0.402005	-0.456046	-1.12505	-0.329272
ACH-001853	-0.307208	-0.818994	-1.03126	-0.199588
ACH-001856	-1.50922	-1.16747	-1.00786	-0.735015
ACH-001857	-0.908143	-0.824151	-0.763003	0.14001
ACH-001858	-0.632725	-1.04544	-1.10722	-0.509395
ACH-001864	-0.320307	-0.611098	-0.423222	-0.486247
ACH-001955	-1.22206	-0.628746	-0.930507	-0.311382
ACH-001956	-0.720678	-0.893744	-1.14319	-0.0324195
ACH-001957	-1.39046	-0.830504	-1.18979	-0.545548
ACH-001959	-1.17486	-0.89574	-1.23563	-0.850707
ACH-001960	-0.275106	-1.04517	-0.714751	-0.464066
ACH-001997	-0.261649	-0.950271	-1.20339	-0.930375
ACH-001999	-0.122854	-1.03455	-0.719189	-1.16603
ACH-002001	-1.21448	-1.16895	-1.40994	-0.559944
ACH-002002	-0.48487	-0.849994	-1.2896	-0.79608
ACH-002003	-0.877183	-1.09483	-1.17897	-0.638729
ACH-002004	-0.829991	-0.836123	-1.18372	-0.249853
ACH-002005	-0.457097	-0.642343	-1.39488	0.103631
ACH-002015	-1.17928	-1.11512	-1.20957	-0.603385
ACH-002016	-1.21225	-1.06868	-1.04696	-0.552215
ACH-002204	-0.356569	-0.70731	-1.16348	-0.0929601

## Sheet: Extended Data Fig5B
The CERES scores of 769 cell models (source: https://depmap.org/portal/; BROAD Institute)
DepMap_Cell_ID	ITGAV (3685)	ITGB1 (3688)	ITGB3 (3690)	ITGB5 (3693)	ITGB6 (3694)	ITGB8 (3696)
ACH-000004	0.167708	0.00650109	-0.342198	0.0237663	-0.104606	0.130945
ACH-000005	-0.0317153	0.0286996	0.0350614	-0.168321	0.00504403	-0.028208
ACH-000007	-0.782924	-0.433576	-0.163628	-0.58343	-0.255866	0.169416
ACH-000009	-1.22181	-0.40413	-0.123261	-1.10466	-0.262138	-0.0979991
ACH-000011	-1.29393	0.403322	-0.654573	-0.53501	-0.0314269	0.0911322
ACH-000012	-0.129496	-0.285758	-0.183262	-0.247666	0.00801408	-0.0672164
ACH-000013	-0.204233	0.0883358	-0.137514	-0.235323	-0.0614311	0.16796
ACH-000014	-0.954456	-0.0055695	-0.332385	-0.568972	0.0874179	0.276273
ACH-000015	-0.690067	-0.243376	-0.135424	-0.444136	-0.0400986	-0.100055
ACH-000017	-0.820638	-0.0773392	-0.0267249	-0.891808	-0.0240237	-0.186805
ACH-000018	-1.13774	0.470343	-0.541456	-0.866237	-0.0875717	0.249818
ACH-000019	-0.725698	0.109702	-0.255514	-0.972115	0.0816134	0.0311306
ACH-000021	-0.856101	-1.06271	0.083834	-0.109497	-0.0321943	0.000754887
ACH-000022	-0.152917	-0.0245309	-0.394959	-0.456232	-0.0993312	-0.0666481
ACH-000024	-0.0219016	0.174927	-0.232846	-0.218166	-0.16211	-0.041715
ACH-000025	-0.944371	0.166915	-0.0070256	-1.05927	-0.0138846	-0.242603
ACH-000028	-0.494368	-0.119513	-0.180409	-0.362995	0.0364882	0.0707417
ACH-000029	-0.0186888	-0.519544	-0.120577	-0.173371	-0.136055	0.000384647
ACH-000030	-0.167007	-0.336416	-0.188328	-0.333484	0.0584996	0.06811
ACH-000035	-0.247451	-0.292301	-0.328667	-0.388249	-0.0965396	-0.254132
ACH-000036	-1.31387	0.022268	-0.328216	-0.477505	-0.140005	0.144137
ACH-000037	0.249426	-0.110906	-0.361067	-0.154654	0.150078	0.257438
ACH-000039	-0.48423	0.0405515	-0.024358	-0.570321	-0.0400743	0.0974977
ACH-000040	-0.668169	-0.223238	-0.181558	-0.690943	0.0136772	0.125796
ACH-000041	0.138826	-0.0261561	-0.237508	-0.215706	-0.199926	-0.00963
ACH-000042	0.166809	-0.657117	-0.103266	-0.150815	-0.125179	-0.149829
ACH-000045	-0.477394	-0.170332	-0.313443	-0.251791	-0.110637	0.158615
ACH-000047	-0.415718	-0.242329	-0.161594	-0.431749	-0.148568	0.0431486
ACH-000048	-1.07252	-0.726618	-0.454787	-0.531318	-0.102717	0.0989229
ACH-000052	-0.249435	-0.425382	-0.173692	-0.129216	-0.395777	-0.237747
ACH-000053	-0.018061	0.0466959	-0.0289759	-0.152688	-0.00843697	-0.0546196
ACH-000054	-1.15845	0.265779	-0.0187525	-0.97263	-0.0517575	0.0234939
ACH-000055	-0.0817317	-0.0974138	-0.137216	-0.241103	-0.237153	0.0253015
ACH-000060	-0.764056	-0.617759	-0.228024	-0.868052	0.0470873	0.0410007
ACH-000067	-0.876734	-0.335538	-0.516617	-0.936174	0.000658974	0.137842
ACH-000070	-0.332685	-0.173907	-0.125663	-0.266962	-0.243117	-0.173638
ACH-000074	-0.20188	-0.141388	-0.285268	-0.344228	-0.184115	0.107237
ACH-000075	-0.261573	-0.0315336	-0.15321	0.0676763	0.222012	0.147423
ACH-000076	-0.144847	-0.140252	-0.27308	-0.46106	0.0606497	-0.114358
ACH-000078	-0.637716	-0.0439207	-0.19174	-0.393622	-0.19597	-0.0237076
ACH-000082	-0.677292	-0.365087	-0.0735076	-0.473683	-0.0827044	0.0376862
ACH-000085	-0.209315	-1.2739	-0.260572	-0.086192	-0.0228371	-0.0758745
ACH-000086	-0.432893	0.082063	-0.366275	-0.596031	-0.18277	0.212629
ACH-000087	-0.170865	0.114211	-0.142351	-0.311168	-0.262135	0.167478
ACH-000092	-0.862122	-0.170172	-0.159744	-0.730414	-0.185236	0.0942606
ACH-000095	-0.25814	-0.0356316	-0.271991	-0.246913	-0.0996503	0.0570854
ACH-000096	-1.35098	-0.661606	-0.17826	-0.736732	-0.140888	-0.107312
ACH-000097	-0.694311	-0.143642	-0.0778937	-0.641941	-0.0242464	-0.0293869
ACH-000098	-1.18988	0.223546	-0.602323	-0.810464	-0.200179	-0.0490682
ACH-000099	-0.732472	0.0437559	-0.113614	-0.552391	-0.0149941	-0.0673533
ACH-000108	-0.925234	-0.267808	-0.115915	-0.349652	-0.0583079	-0.0323595
ACH-000111	0.217509	0.0290013	-0.31949	-0.255199	-0.25948	0.223066
ACH-000113	-0.474985	-0.0211607	-0.210845	-0.299683	-0.0189268	0.153149
ACH-000114	-0.772553	0.242478	-0.0996467	-0.60697	-0.120035	0.191279
ACH-000115	-0.308421	-0.086602	-0.0607111	-0.451994	-0.00622361	-0.115418
ACH-000116	-0.066178	-0.220834	-0.123609	-0.170631	-0.064152	-0.0171929
ACH-000118	-0.470177	-0.405041	-0.00486897	-0.367372	-0.219011	0.133882
ACH-000120	-0.480687	-0.429831	-0.139409	-0.646706	-0.0229506	-0.186741
ACH-000123	-0.336143	-0.089541	-0.142587	-0.232549	-0.217175	-0.00160555
ACH-000127	-1.32976	-0.0708071	-0.0717254	-1.08257	-0.0701483	0.0603054
ACH-000128	-0.863042	-0.0721015	-0.161018	-0.652532	-0.0281936	-0.0529785
ACH-000132	-1.44972	-0.202752	-0.728474	-1.00403	-0.330322	0.176156
ACH-000133	-1.05608	-0.0233464	-0.727277	-0.277258	-0.1596	-0.0787642
ACH-000137	-0.769792	0.190601	-0.192802	-0.35889	0.0104945	0.0316525
ACH-000138	-0.0535955	-0.699759	-0.167219	-0.185854	0.0193089	-0.0599232
ACH-000141	-0.206954	-0.856299	0.00402412	-0.458447	-0.0104804	0.0699302
ACH-000142	-0.4461	-0.342347	-0.337925	-0.213229	-0.235622	-0.0825464
ACH-000143	-0.700053	0.175504	-0.187618	-0.697824	-0.0770893	0.0144476
ACH-000146	0.0587554	0.0246863	0.00360429	-0.204073	-0.0828359	0.135348
ACH-000148	-0.661276	0.00809787	-0.200402	-0.294616	-0.06417	0.0419204
ACH-000150	-1.20367	-0.24151	-0.426986	-0.680082	-0.0501732	-0.142885
ACH-000151	-0.227017	0.089783	-0.0211141	-0.589388	0.182036	0.221428
ACH-000152	-0.747216	-0.264541	-0.589862	-0.316527	-0.141807	0.0267944
ACH-000153	0.282912	-0.0942469	0.0302355	0.17469	-0.1337	-0.0666273
ACH-000159	-0.876544	0.102233	-0.193051	-0.27859	0.0361728	-0.0410804
ACH-000160	0.0671334	-0.875446	-0.0522942	-0.229313	-0.19272	-0.0469291
ACH-000163	-0.212825	0.226498	-0.155737	-0.655378	-0.149083	0.138935
ACH-000164	-0.769117	0.0544579	-0.166928	-0.463994	-0.00469818	-0.0386731
ACH-000167	-0.571899	-0.382156	-0.289065	-0.529371	0.0931275	-0.230939
ACH-000168	-0.10831	-0.115481	-0.163811	-0.308228	-0.0366804	0.0782058
ACH-000169	-0.378102	-0.328394	-0.123003	-0.346499	-0.143158	0.0673199
ACH-000174	-0.919205	-0.169753	-0.048183	-0.623102	-0.147442	0.0697733
ACH-000178	-1.06851	-0.17107	-0.389843	-0.944704	-0.1369	0.0246016
ACH-000182	0.0813552	-0.107707	-0.12497	-0.143854	-0.127843	-0.0830394
ACH-000183	-0.338807	-0.159293	-0.115703	-0.14835	-0.0498703	0.0380165
ACH-000187	0.0991359	-0.0157935	0.150656	-0.214997	-0.0658558	0.148859
ACH-000188	0.137472	-0.626611	-0.185495	-0.052861	0.11682	0.154043
ACH-000189	-0.758864	0.414452	-0.210832	-0.419233	0.052605	0.0830554
ACH-000190	-0.493844	-0.00355241	-0.0795211	-0.431661	-0.105923	0.028361
ACH-000198	-0.383372	0.0318167	-0.177834	-0.351152	-0.0928214	0.0443463
ACH-000200	-1.23659	-0.276557	-0.0736952	-1.04875	-0.371657	0.408087
ACH-000202	-0.931108	0.0235624	-0.167256	-0.64103	-0.213282	-0.110898
ACH-000204	-0.294052	0.00205331	-0.27861	-0.425012	0.0739298	-0.0978925
ACH-000206	-0.442467	0.0980264	-0.0238044	-0.455536	-0.190877	0.254074
ACH-000207	0.638138	-0.917846	-0.0648694	-0.159181	-0.0106735	0.0770051
ACH-000209	-1.18967	0.0915927	-0.3112	-1.34404	-0.0880872	-0.407464
ACH-000211	-1.05662	-0.235213	-0.225603	-0.735998	-0.00170239	-0.097136
ACH-000212	-0.885852	-0.30109	-0.0257172	-1.01317	-0.0990607	0.271424
ACH-000215	-0.530675	-0.0949637	-0.0965949	-0.411967	-0.0941586	-0.000717392
ACH-000217	-1.76565	-0.486251	-0.651097	-0.395473	-0.104159	0.0722409
ACH-000219	-0.860197	-0.0384558	-0.329977	-0.496082	0.0443723	0.0102577
ACH-000221	-0.24853	-0.102209	-0.0464746	-0.264907	-0.0506404	0.134228
ACH-000222	-0.342391	-0.487222	-0.0789087	-0.262152	-0.0819077	-0.141994
ACH-000223	0.0306131	-0.30788	0.0221924	-0.210692	-0.108856	-0.0612549
ACH-000226	-0.138562	0.13663	-0.103758	-0.225813	0.0546242	0.0365288
ACH-000227	-0.201059	-0.491295	-0.263469	-0.408742	-0.233462	-0.126778
ACH-000228	-0.00711476	-0.398035	-0.0192165	-0.121519	-8.04846e-05	0.337666
ACH-000231	-0.189472	0.0758918	-0.115095	-0.529981	-0.121753	-0.0146208
ACH-000232	-1.23636	-0.1562	-0.0801628	-0.948684	-0.033894	-0.00889825
ACH-000233	-0.218963	-0.168613	-0.0181733	-0.340175	-0.0559755	0.178912
ACH-000234	-1.13947	0.216725	-0.610769	-0.373244	-0.233935	-0.0364492
ACH-000235	0.0867585	-0.683803	-0.142066	-0.222547	-0.104505	-0.0305315
ACH-000237	-0.599292	0.0629407	-0.319026	-0.028465	-0.077032	-0.088337
ACH-000238	0.322709	-0.439966	-0.177889	-0.0497964	0.0122605	-0.0147491
ACH-000243	-0.665184	-0.390413	-0.219603	-0.553358	-0.058339	-0.0797562
ACH-000244	-1.20887	-1.06131	-0.520531	-0.767958	-0.294358	-0.275078
ACH-000246	-1.01059	0.168072	-0.618115	-0.29457	0.0285607	-0.00338961
ACH-000247	0.102268	-0.211737	-0.19144	-0.208369	0.00592593	-0.0296353
ACH-000248	-1.0386	-0.308367	-0.0530496	-1.07032	-0.0513057	0.331413
ACH-000249	-0.583291	-0.364803	0.153827	-0.668543	0.344275	-0.107483
ACH-000250	-0.985738	-0.0263047	-0.270365	-0.576249	-0.144686	-0.0871972
ACH-000251	-0.992912	0.208944	-0.107315	-0.429589	-0.397854	0.461566
ACH-000253	-0.00298866	-0.162275	-0.0955033	-0.261214	0.0983142	0.0156909
ACH-000255	-0.766316	-0.33667	-0.129905	-0.487915	-0.0562654	0.0410082
ACH-000256	-1.19793	-1.15606	-0.151842	-0.257326	-0.00432632	0.0893154
ACH-000257	-0.347656	-0.500811	-0.274766	-0.50624	0.00507091	0.125504
ACH-000258	-0.20107	-0.0939038	-0.193376	-0.151165	0.201742	0.0889489
ACH-000259	-0.375253	0.0239043	-0.0908207	-0.417274	-0.0432377	0.0160472
ACH-000260	-0.599351	-0.0931483	-0.0708247	-0.499977	-0.0539152	-0.00695886
ACH-000261	-1.29248	-0.403383	-0.101696	-0.800914	-0.0132923	0.136921
ACH-000262	-0.874333	0.569485	-0.0778339	-0.797642	-0.182437	-0.147145
ACH-000263	-0.416	0.0604619	-0.354192	-0.609461	-0.122011	0.0873
ACH-000264	-0.993011	-0.00512791	-0.104724	-1.05093	0.0808312	0.128106
ACH-000265	-1.0336	-0.0708712	-0.195477	-0.467202	-0.213771	-0.00906931
ACH-000266	0.0293896	-0.915452	0.0511435	-0.150409	-0.145436	-0.10157
ACH-000271	0.161932	-0.596152	-0.0909845	-0.101909	-0.158376	-0.0296966
ACH-000272	-1.16656	0.316327	-0.0820625	-0.199067	-0.0973928	0.0469678
ACH-000273	-0.885951	0.00439449	-0.358152	-0.551796	-0.140307	0.0991036
ACH-000274	-1.50126	0.308086	-0.357104	-0.524745	-0.145458	0.317098
ACH-000276	-0.651792	0.0350182	-0.17461	-0.615017	-0.204905	0.176283
ACH-000277	-0.373141	-0.224335	-0.0539562	-0.511002	0.0973705	0.0513359
ACH-000278	-0.495341	-0.140437	-0.276595	-0.182262	-0.187596	0.0554841
ACH-000279	-0.459061	0.137416	-0.184122	-0.265725	-0.0451577	0.0535574
ACH-000280	-0.334286	-0.324614	-0.225904	-0.393494	0.232183	0.0217704
ACH-000281	-0.841777	-0.452432	-0.103056	-0.639633	-0.403387	-0.240445
ACH-000286	-0.680358	-0.197609	-0.181059	-0.852169	0.0670811	0.0681051
ACH-000288	-1.32784	-0.517458	-0.427905	-0.438174	-0.0670463	-0.0688506
ACH-000290	0.0470666	0.135716	-0.0954766	-0.251908	-0.0211651	-0.0280176
ACH-000291	-0.923436	-0.0307751	-0.00413128	-0.702653	-0.107649	0.0187759
ACH-000292	-1.08835	-0.357615	-0.390767	-0.855262	-0.124738	-0.0608083
ACH-000293	-0.456107	-0.0848765	-0.310397	-0.503892	-0.125546	-0.0346985
ACH-000294	-0.212262	-0.0462584	-0.357444	-0.44874	-0.0437348	0.0470723
ACH-000295	-0.26764	0.039056	-0.059327	-0.752732	-0.243864	0.178763
ACH-000296	-0.543096	0.0870547	-0.106035	-0.586067	-0.0868781	0.116974
ACH-000302	-1.35183	-0.0393573	-0.989155	-0.303205	-0.121773	-0.141017
ACH-000304	-0.665364	-0.321111	-0.115733	-0.118749	-0.0201513	0.0673483
ACH-000305	-0.0556626	-0.0694284	-0.204056	-0.15809	-0.0987509	0.0567804
ACH-000307	-0.313801	-0.147575	-0.0153262	-0.0838585	-0.229457	-0.0492908
ACH-000308	-0.821232	0.0142005	-0.730272	0.0159447	-0.0848758	0.0396636
ACH-000310	-0.68163	-0.132887	-0.152755	-0.37868	0.0271622	-0.0711738
ACH-000311	-0.427238	-0.270943	-0.142731	-0.511903	0.00833451	-0.0842393
ACH-000312	-0.361211	-0.31859	-0.202088	-0.201483	-0.0778963	0.0353992
ACH-000315	-0.252704	-0.0836657	-0.207075	-0.367409	-0.101926	0.27691
ACH-000316	-0.514675	0.209796	-0.699223	-0.551883	-0.0112128	-0.0189023
ACH-000317	-1.19671	0.0266253	0.0650968	-0.727572	-0.256809	0.248316
ACH-000318	-0.206921	-0.355951	-0.231221	-0.139082	-0.175651	0.106681
ACH-000319	-0.305513	-0.474264	0.0272548	-0.335937	0.0686468	-0.124065
ACH-000320	-1.10813	-0.0221104	-0.0829027	-0.701784	-0.0702179	-0.0589363
ACH-000322	-0.161847	-0.251335	-0.0537939	-0.487662	-0.0141967	-0.0947499
ACH-000323	-0.486774	-0.727221	0.0385515	-0.452645	-0.0928213	-0.0371319
ACH-000324	-0.620513	-0.25368	-0.3097	-0.366976	-0.227834	0.0395415
ACH-000326	-0.0923804	-0.109872	-0.200499	-0.403671	-0.0274072	0.0339589
ACH-000329	-0.692653	-0.842458	-0.53563	-0.117173	-0.0826843	0.135574
ACH-000330	-0.915921	-0.317406	-0.183075	-1.26704	-0.0669209	-0.132768
ACH-000331	-1.0901	-0.85968	-0.0377016	-0.527028	-0.120402	-0.104476
ACH-000332	-0.165784	-0.594308	-0.0675577	-0.239462	-0.118588	-0.184993
ACH-000334	0.101073	-0.179526	-0.404009	0.0677355	0.204523	-0.234949
ACH-000335	-0.276966	-0.236332	-0.193121	-0.190573	-0.0208841	0.226943
ACH-000336	-0.522877	-0.0802479	-0.206496	-0.79449	-0.120719	-0.0459219
ACH-000337	-0.653971	-0.0816811	-0.138649	-0.582031	-0.466098	-0.168952
ACH-000339	-1.2807	-0.414474	-0.293896	-0.884525	-0.0321374	-0.0191053
ACH-000341	-0.458925	-0.186782	-0.157922	-0.271495	0.210738	-0.0623935
ACH-000343	-1.07781	-0.45914	-0.109951	-0.654809	-0.106772	0.0915795
ACH-000344	-0.777579	-0.346095	-0.186091	-0.880026	0.0708749	0.246979
ACH-000348	-0.983412	0.140342	-0.246354	-0.58409	0.0405779	0.350194
ACH-000350	-0.662453	0.123038	-0.0926288	-0.586883	0.126326	-0.129836
ACH-000352	-0.360438	0.0895724	-0.141892	-0.833528	-0.0639046	0.110468
ACH-000355	-0.303946	0.32502	-0.307126	-0.339913	0.0189721	-0.0470762
ACH-000356	-0.22806	-0.27445	-0.247344	-0.539596	-0.165102	-0.0788873
ACH-000361	-0.507136	-0.454272	-0.106258	-0.506393	-0.1342	0.00120485
ACH-000362	-0.504435	0.0270264	-0.24771	-0.389453	-0.0967717	-0.0517212
ACH-000363	0.10538	0.147418	-0.215588	-0.0545894	0.0224868	0.048103
ACH-000364	-1.13441	-0.507722	-0.117825	-0.919486	-0.140218	0.16639
ACH-000365	-0.298798	0.0442161	-0.316234	-0.251772	-0.0700629	-0.0183192
ACH-000366	-0.0508844	-0.114844	-0.0625804	-0.216146	-0.161591	-0.0146458
ACH-000368	-0.718377	-0.193001	-0.196901	-0.863963	-0.14587	0.0893138
ACH-000370	-0.729737	-0.0844251	-0.321535	-1.17575	0.49618	-0.491366
ACH-000374	-0.0482518	-0.276066	-0.268562	-0.0173318	-0.128582	-0.141459
ACH-000375	-1.27472	-0.265208	-0.283884	-0.610544	-0.199533	0.00840655
ACH-000376	-0.654574	0.0454539	-0.0734052	-0.734288	-0.128101	0.0222132
ACH-000377	0.0510244	-0.346192	-0.229267	-0.330279	0.0917726	-0.105129
ACH-000378	-0.858053	-0.278095	-0.658496	-0.336989	0.00419758	0.104151
ACH-000381	-0.45877	-0.173208	-0.0951987	-0.585678	0.0571598	0.0928715
ACH-000383	-0.165252	-0.149254	-0.0845719	-0.341362	0.0111407	0.0358253
ACH-000385	-0.185685	-0.366536	0.0630466	-0.390786	-0.0844386	-0.0146553
ACH-000387	-0.126555	-0.0330318	-0.250829	-0.235882	0.0404419	0.0250981
ACH-000389	-1.12313	-0.529455	-0.0582918	-0.561648	-0.105804	-0.111854
ACH-000390	-0.0730114	-0.0963522	-0.258416	-0.23662	-0.163865	0.0568448
ACH-000393	-1.30174	0.206368	-0.437937	-0.665135	0.0322363	0.0271793
ACH-000395	-0.61984	-1.11067	-0.160288	-0.623997	-0.0504817	-0.0726274
ACH-000397	-0.0502869	-0.304118	-0.569881	-0.382118	-0.123153	0.0436772
ACH-000401	-0.450814	-0.552583	-0.353153	-0.0680603	-0.0452173	0.164165
ACH-000402	-0.41409	-0.121158	-0.236922	-0.588006	0.0824964	-0.434711
ACH-000403	-0.76696	-0.577517	-0.0423948	-0.763875	-0.062417	-0.023998
ACH-000404	-0.880352	-0.10578	-0.340825	-0.560471	-0.08222	0.394163
ACH-000405	-0.315332	0.0526345	-0.236477	-0.345941	-0.183259	-0.170172
ACH-000406	-0.120214	0.0191685	-0.0575338	-0.251156	-0.118796	0.0503317
ACH-000407	-0.891673	-0.215738	-0.270749	-1.1694	-0.103395	-0.0392991
ACH-000408	-0.591487	-0.807844	-0.164456	-0.329068	-0.313286	-0.00861895
ACH-000410	-0.881727	-0.203306	-0.175667	-0.49299	-0.167498	0.168956
ACH-000411	-0.895402	0.49135	-0.0838887	-0.476493	-0.136557	-0.0754383
ACH-000414	-0.589904	-0.405413	-0.188495	-0.235774	-0.0167563	-0.0435599
ACH-000415	0.152154	-0.117924	-0.146989	-0.0546364	-0.298511	0.0240813
ACH-000416	-1.32135	-0.194353	-0.204419	-0.864848	-0.0809253	-0.136107
ACH-000420	-1.12859	-0.469701	-0.22243	-0.862394	0.208738	-0.00682356
ACH-000421	-0.255031	-0.256844	-0.0690548	-0.708512	-0.1077	0.0711774
ACH-000422	-1.01545	-0.249333	-0.713943	-0.471683	-0.0425248	0.0262912
ACH-000424	-0.446865	0.0289331	-0.29524	-0.111614	-0.171986	0.0993663
ACH-000425	-0.0858774	-0.625719	-0.239495	-0.252193	-0.106276	0.0564717
ACH-000426	-0.0888525	0.182619	-0.0286831	-0.522983	-0.0530439	0.427315
ACH-000427	-0.172927	-0.455158	-0.0626347	-0.310197	0.0143904	-0.0164855
ACH-000431	-0.215787	-0.211557	-0.175724	-0.221631	-0.0514667	0.0409701
ACH-000433	-1.09358	-0.125748	-0.391437	-0.356866	-0.188324	-0.0736889
ACH-000434	-0.910853	0.112684	-0.152253	-0.693363	-0.243722	-0.0946182
ACH-000435	0.0399729	-0.475104	-0.37826	-0.357165	-0.128613	-0.510327
ACH-000436	-0.255547	-0.0640496	-0.166547	-0.260751	-0.0466835	-0.00432421
ACH-000437	-1.31981	-0.48401	-0.68096	-0.454145	-0.108151	-0.052456
ACH-000438	0.0292567	-0.149238	-0.240879	-0.148747	-0.214207	0.136334
ACH-000444	-0.663144	-0.123715	-0.00981038	-0.386553	0.016917	-0.0170521
ACH-000445	-0.766594	-0.228221	-0.670954	-0.589016	0.0843641	0.0413495
ACH-000448	0.0918607	-0.41619	-0.00574585	-0.179799	0.100377	-0.134479
ACH-000450	-0.855032	0.168882	-0.0642414	-0.278758	0.0278278	-0.138371
ACH-000452	0.190356	-0.916545	-0.0448302	-0.142247	-0.119483	-0.0670208
ACH-000454	-0.209453	-1.0588	-0.168195	-0.446796	-0.116203	-0.170804
ACH-000458	-0.188873	-0.406559	-0.362798	-0.579738	-0.0224285	0.156162
ACH-000459	-1.40944	0.6606	-0.384736	-0.186295	-0.18293	0.197246
ACH-000460	0.00915847	-0.505907	-0.188956	-0.361934	0.155256	-0.0734334
ACH-000461	0.0337731	-0.164875	-0.0135388	-0.251337	-0.0888421	0.0964993
ACH-000463	-0.655937	0.00803406	-0.156776	-0.395346	-0.140771	-0.0121947
ACH-000464	-0.745121	-0.222521	-0.167883	-0.901033	-0.226259	0.256051
ACH-000466	-0.846894	-0.698732	-0.374017	-0.234944	-0.0683456	0.101171
ACH-000467	-0.319406	-0.215432	-0.00718684	-0.438783	-0.153111	0.0132033
ACH-000468	-1.82734	0.222385	-0.388105	-1.53049	-0.150402	0.0849284
ACH-000469	-1.08115	-0.598563	-0.161534	-1.10868	-0.220396	-0.0905823
ACH-000470	-0.965006	-0.191425	0.0701058	-0.842023	-0.037392	0.0232631
ACH-000471	-1.29583	-0.249957	-0.314032	-1.0554	-0.219454	-0.0698867
ACH-000472	0.387717	-1.06927	-0.0422309	-0.0350255	-0.0377055	-0.0356119
ACH-000473	0.231154	-0.406493	-0.203292	-0.0605139	0.209259	0.042031
ACH-000475	-0.362977	-0.234692	-0.166691	-0.308422	-0.171519	0.0309686
ACH-000476	-1.40126	0.193062	-0.178949	-0.637163	0.278181	-0.164911
ACH-000477	-0.698105	-0.298286	-0.111501	-0.494529	-0.180318	0.226531
ACH-000478	-0.936802	0.178595	-0.256786	-0.290718	-0.00556961	0.0279219
ACH-000480	-0.511399	-0.104427	-0.201559	-0.542554	-0.205326	-0.0107999
ACH-000481	0.149304	-0.378268	-0.102625	-0.376895	-0.047029	-0.0581999
ACH-000483	-1.3202	-0.0845319	-0.597443	-0.688759	-0.195678	0.0371495
ACH-000484	-0.0886478	-0.0438874	-0.0976197	-0.319876	0.0406017	-0.0661945
ACH-000485	-0.259503	-0.418668	-0.15114	-0.424285	-0.108185	-0.0576051
ACH-000486	-0.0905596	-0.498994	-0.141501	-0.302734	-0.0129426	0.0805978
ACH-000487	-0.129998	0.0897505	-0.285482	-0.139553	-0.0812848	-0.042429
ACH-000488	-0.196614	-0.0683257	-0.143581	-0.218574	-0.176343	0.0202931
ACH-000490	-0.166095	-0.963167	-0.139131	-0.349068	-0.0469052	0.158353
ACH-000491	0.0270522	0.0507142	-0.267745	-0.315381	-0.110114	0.221541
ACH-000493	-1.00663	-0.0019629	-0.40487	-1.16377	0.0602048	0.354929
ACH-000495	-1.13438	0.140994	-0.0943841	-0.493581	-0.222435	-0.00706985
ACH-000496	-1.07087	0.0946186	-0.414786	-0.651908	-0.231791	0.00769392
ACH-000498	-0.527023	-0.400907	-0.318058	-0.53601	-0.730023	-0.149929
ACH-000499	-0.0181532	-0.304067	-0.0865892	-0.472819	0.111522	0.35005
ACH-000500	-0.324035	-0.486332	-0.0432512	-0.705098	-0.00670895	-0.15261
ACH-000502	-0.939563	-0.116849	-0.0601955	-0.548079	-0.00167395	0.0614239
ACH-000503	-0.294907	-0.599914	0.0425792	-0.319095	0.150188	-0.164202
ACH-000504	-0.640224	0.361119	-0.0674774	-0.555133	-0.0724314	-0.0922548
ACH-000505	-1.41458	0.317542	-1.02455	-0.26087	-0.029483	-0.0248108
ACH-000507	-0.351008	-0.114473	-0.134342	-0.50714	-0.0786776	0.0929558
ACH-000510	-1.18212	0.0375841	-0.285625	-0.836042	-0.397776	0.00419778
ACH-000511	-0.900014	0.195022	0.0195953	-0.997698	-0.0229697	-0.0535658
ACH-000512	-0.285508	0.381607	-0.119259	-0.13776	-0.154697	0.549459
ACH-000514	0.127105	-0.27424	-0.241216	-0.194673	-0.203553	0.0811073
ACH-000516	-0.790127	-0.032342	-0.168731	-1.13349	-0.0022682	-0.0404422
ACH-000517	-1.49502	-0.0704419	-0.363917	-1.19659	-0.0738903	0.0343054
ACH-000518	-0.362673	-0.548764	0.00745484	-0.402393	-0.268957	0.124251
ACH-000520	-0.791456	-0.648756	-0.191968	-0.317306	-0.0607453	-0.114576
ACH-000521	-1.24784	0.283145	-0.0820546	-1.0178	-0.363105	0.0387899
ACH-000522	-1.45426	0.384833	-0.0964832	-0.941517	-0.138045	-0.0861299
ACH-000524	-0.96848	-0.281956	-0.077329	-0.600006	0.0126837	0.00226812
ACH-000527	-0.0014623	-0.484329	-0.00511726	-0.126127	-0.116485	-0.0715158
ACH-000528	-0.692432	-0.445953	-0.12133	-0.30579	-0.0679312	0.151606
ACH-000535	0.0131918	-0.542103	-0.15606	-0.242114	0.0161899	-0.054662
ACH-000537	-1.29645	-0.74431	-0.0668947	-0.761626	-0.0505323	-0.00642929
ACH-000541	-0.376017	-0.0926697	-0.0250893	-0.14385	-0.445392	0.280494
ACH-000542	-0.794092	0.219124	-0.0659744	-0.513604	-0.0988463	-0.111913
ACH-000544	-0.105627	-0.653207	-0.196443	-0.140101	-0.160664	0.0917181
ACH-000545	-0.18548	-0.672999	-0.0878033	-0.166233	-0.0487067	0.0682648
ACH-000547	-0.616043	-0.682466	-0.215825	-0.332946	-0.106726	-0.128502
ACH-000548	0.176879	-1.24629	-0.213692	-0.129051	-0.0947447	-0.001677
ACH-000549	-0.127588	-0.776234	-0.0502995	-0.097021	0.0321001	-0.116666
ACH-000550	-1.13448	0.104778	-0.0806224	-0.664965	-0.138605	0.0350275
ACH-000551	-0.343566	-0.0931736	-0.102178	-0.347649	-0.251799	-0.0932512
ACH-000552	-0.81318	-0.105416	-0.193136	-0.568085	-0.140375	0.0518707
ACH-000556	-1.00461	-0.351482	-0.216415	-0.686948	-0.14257	0.12686
ACH-000557	0.437873	0.0609363	-0.102795	0.0685657	-0.10413	-0.111028
ACH-000563	0.138249	-0.352065	-0.16489	-0.451856	0.0164574	-0.197423
ACH-000570	-0.888434	0.305757	-0.326365	-1.16628	-0.0345358	0.116528
ACH-000571	-1.05159	-0.471649	-0.292584	-0.719328	0.0574245	-0.112812
ACH-000573	-0.491827	-0.0492807	-0.0852851	-0.655557	-0.13289	0.156183
ACH-000576	-0.0458565	0.0273633	-0.152972	-0.230702	0.000600046	0.00300552
ACH-000577	-1.06223	0.0941127	-0.397017	-0.954864	0.0753495	-0.102268
ACH-000579	-1.01431	-0.0869907	-0.414023	-0.116936	-0.16863	0.132527
ACH-000580	-0.472675	0.0430372	-0.228183	-0.111616	-0.147011	-0.0837785
ACH-000581	0.626888	-0.523481	0.0581265	0.204811	-0.277059	0.353748
ACH-000583	-0.51193	-0.24081	-0.148293	-0.290541	-0.0142503	0.134898
ACH-000584	-0.456076	-0.271896	-0.316205	-0.292851	0.0451091	0.0175509
ACH-000585	-0.325691	-0.538717	-0.00983276	-0.343017	0.00150878	0.0391818
ACH-000587	-0.506103	-0.0245008	-0.246754	-0.255499	0.0405048	0.135759
ACH-000588	-0.264789	-0.210373	-0.03802	-0.188757	-0.120521	0.0411009
ACH-000589	-0.373435	-0.165557	-0.116191	-0.414033	-0.182756	0.0367503
ACH-000591	-0.803772	0.476831	-0.428118	-0.780957	-0.329662	0.120064
ACH-000592	-1.14606	-0.103866	-0.139892	-1.30827	-0.0102685	-0.102462
ACH-000593	-1.24402	-0.229151	-0.138303	-1.40715	-0.093293	-0.0333601
ACH-000596	-0.527412	-0.0926377	-0.342837	-0.364517	-0.0547509	0.135728
ACH-000599	0.129957	-0.583935	-0.268212	-0.193136	0.0220463	0.0984279
ACH-000600	-0.923577	0.375756	-0.330956	-0.512446	-0.141051	0.0951023
ACH-000601	-1.29464	-0.413499	-0.140312	-0.558387	-0.0853812	0.0353615
ACH-000604	-0.484509	-0.202905	-0.03114	-0.561212	0.200001	0.114745
ACH-000605	0.0165638	-0.23759	-0.232671	-0.329559	-0.192979	-0.107105
ACH-000606	0.0732135	-0.466994	-0.249416	0.0357212	-0.21947	-0.0944581
ACH-000608	0.151482	-0.307683	-0.0515374	-0.0197021	0.098276	-0.0473197
ACH-000614	-1.79294	0.168603	-0.178024	-0.393213	0.00351209	-0.17492
ACH-000616	-1.12427	0.163774	-0.0667401	-0.720826	-0.134884	-0.0374323
ACH-000618	-0.145355	-0.213069	-0.127417	-0.217505	-0.115953	-0.00994656
ACH-000619	-0.403545	-0.363298	-0.0866425	-0.280463	-0.135676	-0.0191183
ACH-000620	-0.58942	-0.553572	-0.157526	-0.367445	0.0651417	0.159912
ACH-000621	-0.753785	-0.579585	0.00994813	-0.458207	-0.193414	-0.0585708
ACH-000622	-1.07881	0.240454	-0.194854	-0.678805	-0.0318129	-0.0131139
ACH-000623	-1.14238	-0.333174	-0.502463	-0.514564	-0.241242	0.0823288
ACH-000624	-0.0224182	-0.218257	-0.13251	-0.189256	-0.0907173	0.0513958
ACH-000627	-1.22902	0.332209	-0.299131	-0.52526	0.0409735	0.145112
ACH-000630	-0.819128	-0.572909	-0.444428	-0.859592	-0.0842107	0.0704764
ACH-000632	-0.92288	0.271385	-0.350235	-0.276581	-0.0364906	0.216306
ACH-000633	-1.42377	-0.0952937	-0.419928	-0.784669	-0.140589	-0.10077
ACH-000634	-0.995492	-0.0920178	-0.222823	-0.146285	-0.141206	0.302217
ACH-000637	0.33577	-1.10415	-0.219264	-0.00958585	-0.0553096	-0.0844847
ACH-000638	-0.161744	-0.297724	-0.117947	-0.18379	0.0708712	0.209839
ACH-000639	-0.288488	-0.0412785	-0.246211	-0.24466	-0.203531	-0.114074
ACH-000646	-0.216956	-0.627427	-0.497257	-0.349329	0.0899466	-0.190909
ACH-000647	0.371172	-0.55216	-0.13397	-0.0545197	-0.113399	0.117211
ACH-000648	-1.14759	-0.191255	-0.463459	-0.291364	-0.354207	0.248601
ACH-000649	-1.23335	0.0949859	-0.256333	-0.468829	-0.0832278	-0.0319499
ACH-000651	-0.563445	-0.0629232	-0.198177	-0.569102	-0.101764	0.0297839
ACH-000652	-0.947231	0.20616	0.0105285	-0.544069	-0.00815245	0.16936
ACH-000653	-0.178548	0.235038	-0.173842	-0.36091	-0.183402	-0.0849709
ACH-000654	-0.163996	0.0618005	-0.180735	-0.140986	-0.12287	0.130892
ACH-000655	-0.637575	-0.216355	-0.0446843	-0.396961	-0.0186318	-0.131419
ACH-000657	-0.907357	-0.436239	-0.202743	-0.618889	-0.00825772	-0.0731461
ACH-000658	-0.0295065	-0.0610154	-0.0359926	-0.259255	0.00668644	0.0459886
ACH-000661	-0.191637	-0.315111	-0.216544	-0.000190404	-0.0628185	-0.0747188
ACH-000662	-0.189914	-0.37236	-0.267498	-0.383912	0.140646	0.0690106
ACH-000663	-0.323189	-0.494552	-0.167516	-0.369857	-0.0903752	-0.128224
ACH-000665	-0.447502	0.117374	0.0600622	-0.510724	-0.0869522	0.0509504
ACH-000667	-1.07987	-0.141045	-0.206162	-0.719301	-0.0835656	0.0671714
ACH-000671	-0.965363	0.130083	-0.255453	-0.814017	-0.0754506	0.089592
ACH-000673	-0.985047	-0.0698352	-0.146538	-1.01073	-0.239613	-0.0691634
ACH-000676	-0.100004	0.061449	-0.121233	-0.260619	-0.0653334	-0.144415
ACH-000677	-2.48963	0.294572	0.105023	-2.10483	-0.107141	0.20154
ACH-000680	-0.666338	0.0112036	0.370785	-0.97404	-0.0784489	0.0270544
ACH-000681	-1.05377	-0.151688	-0.235474	-0.746383	-0.14223	0.0942757
ACH-000682	0.10219	-0.388075	-0.114364	-0.22883	-0.114129	0.0604464
ACH-000683	0.398693	-0.241489	-0.0849451	-0.2611	-0.0272046	0.095319
ACH-000684	-1.12432	1.4624	-0.796958	-0.345484	-0.0597363	-0.215813
ACH-000685	0.152447	-0.116982	-0.0901559	-0.301538	0.0904422	0.141412
ACH-000688	-1.63233	0.44741	-0.203608	-1.29183	-0.16265	0.149865
ACH-000693	-0.00829576	-0.383291	-0.116024	-0.239279	-0.100868	0.0532468
ACH-000694	-0.0593882	-0.749701	-0.078532	-0.250752	-0.105891	-0.0453054
ACH-000695	-0.114733	-0.330823	-0.320248	-0.643681	-0.300098	0.142548
ACH-000696	-0.545773	-0.0989123	-0.155557	-0.463424	-0.116416	0.041583
ACH-000697	-0.277269	-0.164585	-0.23131	-0.29796	-0.104311	-0.0567835
ACH-000698	-0.400267	-0.217771	-0.0789871	-0.232659	-0.276956	0.179506
ACH-000699	-0.426368	-0.334437	-0.109708	-0.233354	-0.25597	-0.041009
ACH-000700	-1.48437	0.30658	-0.157747	-0.879715	-0.360958	-0.129365
ACH-000701	-0.671417	-0.253407	-0.0745061	-0.740305	-0.0961119	-0.00725976
ACH-000702	0.129172	-0.0433784	0.0611382	-0.0563013	-0.0734276	-0.0649181
ACH-000706	-0.775511	-0.13556	-0.149037	-0.715095	0.0261064	0.0648209
ACH-000711	-0.199632	-0.0814016	-0.116812	-0.260894	-0.119353	-0.0285043
ACH-000713	-0.700766	-0.0589064	-0.0864159	-0.46608	-0.0898789	-0.119058
ACH-000714	-0.971686	-0.0735622	-0.070716	-0.858627	-0.149292	-0.0480871
ACH-000718	-0.608608	0.0126442	0.0422316	-0.684025	0.151973	0.15269
ACH-000720	-1.022	-0.121156	-0.324606	-0.605747	-0.0492058	0.0709655
ACH-000721	-0.559045	-0.177051	-0.243055	-0.526945	-0.166782	0.125129
ACH-000724	-0.325515	-0.323304	-0.27436	-0.503286	-0.231716	0.395753
ACH-000725	-0.907408	-0.234637	-0.140186	-0.818052	-0.0801214	0.315847
ACH-000732	-0.0630249	-0.820541	-0.0303337	-0.233013	-0.154677	0.0615333
ACH-000734	-0.419348	-0.190731	-0.0344153	-0.411974	-0.0088006	0.0227213
ACH-000735	0.0193501	-0.8522	-0.202646	-0.362742	-0.163688	0.00213915
ACH-000736	-0.339532	-0.526108	-0.326308	-0.228567	-0.0494833	0.235197
ACH-000738	-1.15352	-0.315696	-0.20041	-0.55007	-0.135879	-0.0292558
ACH-000739	-0.61506	-0.343488	-0.211573	-0.777485	0.0392585	-0.00837644
ACH-000740	0.0770752	-0.769612	-0.0636207	-0.0423157	-0.142383	0.149207
ACH-000746	0.000919888	-0.0369498	-0.112303	-0.0820849	-0.12071	0.0370496
ACH-000747	-1.14912	-0.39119	-0.298729	-0.957688	-0.057609	-0.145313
ACH-000748	-0.261615	0.724577	-0.20902	-0.21754	-0.175493	-0.0982374
ACH-000753	-0.0333224	-0.215844	-0.252416	-0.22577	-0.0124111	-0.0358212
ACH-000756	-0.251151	0.28143	-0.0434799	-0.558385	-0.0161719	0.143
ACH-000757	-0.73245	0.0097027	-0.199464	-0.515045	-0.168301	0.123234
ACH-000758	-0.612031	-0.216317	-0.21045	-0.633389	0.029742	0.179172
ACH-000760	-0.553347	-0.207363	-0.238188	-0.282018	-0.0993644	-0.0365696
ACH-000762	0.0889538	-0.33315	-0.0414767	-0.0570541	0.0946076	0.139904
ACH-000763	-0.266031	-0.0258889	-0.0147382	-0.427549	-0.0659032	0.0635429
ACH-000764	-0.665214	-0.2351	-0.103076	-0.968741	0.0380154	-0.087918
ACH-000765	-0.342753	0.130633	-0.257933	-0.14462	-0.102552	0.182586
ACH-000766	-0.859507	-0.0846464	-0.17504	-0.644739	-0.212409	-0.0812107
ACH-000767	0.0424472	-0.0913846	-0.111096	-0.313714	-0.0847968	0.0875453
ACH-000768	-1.10866	0.265564	-0.115925	-0.996942	-0.0925242	-0.0145132
ACH-000769	-0.782951	-0.363278	-0.0651132	-0.406046	-0.0422425	0.162319
ACH-000770	-0.368348	0.0160828	-0.194278	-0.273072	-0.0526838	0.0458906
ACH-000771	-0.108028	-0.836343	-0.0874962	-0.306337	-0.230553	-0.0935021
ACH-000773	-0.259239	0.063014	-0.15879	-0.284286	-0.0112223	-0.237113
ACH-000774	0.397513	-0.67224	0.0397368	-0.23871	-0.136557	-0.0861615
ACH-000775	0.167162	-0.376669	-0.169832	-0.053942	0.112558	0.00567115
ACH-000776	-0.123522	0.164618	-0.352783	-0.398754	-0.000520263	0.264855
ACH-000777	-0.406102	-0.299667	-0.0838326	-0.322781	-0.0399587	-0.0249734
ACH-000778	0.268702	-1.05786	-0.2148	0.139687	-0.0875093	0.0299654
ACH-000781	-0.770483	0.152687	-0.0438909	-0.512911	-0.130438	-0.0580672
ACH-000782	-0.352098	0.195567	-0.103675	-0.410404	-0.148041	0.212141
ACH-000783	-1.3883	-0.0570513	-0.0320265	-0.833997	0.0519232	-0.0475733
ACH-000784	-0.315903	-0.339921	-0.275231	-0.607269	-0.0233657	0.184421
ACH-000785	-0.0404272	0.0138225	-0.0217693	-0.425883	-0.0811585	0.0222634
ACH-000787	-1.0611	-0.258965	-0.158307	-0.643908	-0.0282675	0.0481932
ACH-000788	-0.423567	0.10814	-0.537845	-0.143211	0.0222869	0.0488469
ACH-000790	0.165771	0.139404	-0.257934	-0.196821	0.00677712	0.161138
ACH-000791	0.167772	-0.248984	-0.223742	-0.142162	-0.087667	0.131584
ACH-000792	-0.449852	-0.0670741	-0.232531	-0.232881	-0.0080561	0.115268
ACH-000793	-0.334969	-0.0421742	-0.113859	-0.508223	-0.212591	0.020651
ACH-000794	-0.000626876	-0.605	-0.160357	-0.121664	-0.184586	-0.05797
ACH-000796	-0.0532492	-0.833537	-0.0764469	-0.338798	-0.195141	-0.073979
ACH-000799	-0.966573	-0.0581019	-0.311873	-0.710809	-0.0333937	-0.397869
ACH-000800	-0.31145	-0.261935	-0.218116	-0.588597	-0.209553	-0.0502478
ACH-000801	-1.12859	-0.0559949	-0.259639	-0.605814	0.200254	-0.185168
ACH-000802	-0.482692	-0.438686	-0.152645	-0.355925	-0.222515	0.0111251
ACH-000804	-0.438599	-0.12091	-0.0359036	-0.353408	-0.0770553	0.0170819
ACH-000805	-0.506021	-0.0355635	-0.207505	-0.169344	-0.031949	-0.19534
ACH-000807	-0.679361	-0.122952	-0.344157	-0.538637	0.0507782	0.141147
ACH-000809	-0.582578	-0.361297	-0.164086	-0.453418	-0.0731339	0.0302268
ACH-000810	-0.767119	0.164416	-0.167929	-0.232816	0.151179	-0.348235
ACH-000811	0.135777	-0.203885	-0.100658	-0.234959	-0.094316	-0.104428
ACH-000814	-1.10937	0.166529	-0.179972	-0.849208	0.103218	0.0349831
ACH-000817	-0.23388	-0.0335699	-0.294814	-0.303732	0.170634	0.00934048
ACH-000819	-1.00256	0.0365539	0.0138595	-0.713135	-0.0600544	0.045586
ACH-000820	-0.801877	-0.172915	-0.157419	-0.758926	0.140548	-0.109353
ACH-000821	-0.0151784	0.162745	-0.0260139	-0.116176	-0.253511	-0.204892
ACH-000822	-0.880602	-0.307435	-0.476538	-0.229133	0.0341406	0.0286994
ACH-000823	0.119387	-0.154857	-0.145367	0.0775322	0.0801343	-0.141099
ACH-000824	-0.142311	-0.525505	-0.0293141	-0.161054	0.00634163	-0.00322528
ACH-000826	-0.239827	-0.710437	-0.0522994	-0.00552546	-0.223322	0.0362043
ACH-000827	-0.901855	0.0428938	-0.75922	-0.228857	-0.0577131	0.0751865
ACH-000829	-0.396818	-0.0816092	-0.269018	-0.371528	-0.00102581	0.00621907
ACH-000831	-0.748062	-0.0729384	-0.108399	-0.478342	-0.114044	-0.0748436
ACH-000832	-0.431723	-0.506691	-0.201203	-0.269304	-0.364809	0.00341107
ACH-000833	-0.18723	-0.155211	0.00831735	-0.416591	-0.0398678	0.0440841
ACH-000834	-0.0686162	-0.889948	-0.0834637	-0.278614	0.255309	0.0173321
ACH-000835	-1.16269	0.370278	-0.153913	-0.84815	-0.107614	0.0136111
ACH-000836	-0.111859	-1.34934	-0.260487	-0.185044	-0.170486	-0.0717839
ACH-000837	-0.260312	-0.120096	-0.00559539	-0.336631	-0.146927	0.0688045
ACH-000838	0.152209	-0.37899	0.00543908	-0.109032	-0.189194	-0.0269681
ACH-000839	-0.278414	-0.803007	-0.267263	-0.483986	-0.195786	0.155126
ACH-000840	-0.329139	-0.760702	-0.500106	-0.321871	-0.21502	0.152413
ACH-000841	-0.740696	-0.371419	-0.228058	-0.524393	-0.185153	-0.0597295
ACH-000843	-0.073977	-0.746656	-0.217585	-0.236543	-0.161286	0.0430249
ACH-000846	0.000255828	-0.377637	-0.0558437	-0.268383	-0.12193	0.0811786
ACH-000847	-0.34332	-0.254527	-0.221125	-0.255474	0.144326	-0.161938
ACH-000848	-0.317788	-0.0605388	-0.0978515	-0.491079	0.0259687	0.0744032
ACH-000849	-1.33057	-0.0718391	-0.0980884	-1.29233	-0.301707	-0.1938
ACH-000851	-0.765553	0.348451	-0.27071	-0.452009	-0.0766226	-0.0876113
ACH-000853	-0.88074	0.0122796	-0.243091	-0.744	-0.16487	-0.129569
ACH-000854	-0.0680832	-0.167923	-0.186483	-0.0272702	-0.0379826	0.143607
ACH-000855	-0.00902846	0.0246232	0.114712	-0.200562	-0.10843	0.0388514
ACH-000856	-1.30255	-0.243924	-0.700443	-0.397026	-0.08431	-0.0864834
ACH-000858	0.137796	-0.217087	-0.144848	-0.193809	0.148832	0.231071
ACH-000859	-1.0137	0.0632397	-0.287756	-0.644428	-0.248897	0.190508
ACH-000861	-1.11962	0.224049	-0.183511	-0.824301	-0.119615	0.138068
ACH-000862	-0.0725107	-0.325653	-0.0139663	-0.365359	-0.0886877	0.116758
ACH-000865	-0.126473	-0.422569	-0.0915431	-0.272355	-0.0772319	-0.00616824
ACH-000866	-0.609311	0.0155841	-0.164344	-0.373397	-0.101417	0.13391
ACH-000867	-0.202299	-0.119261	-0.11347	-0.491228	-0.141033	0.114642
ACH-000869	0.102591	-0.0183367	-0.220156	-0.103396	0.0481795	0.236886
ACH-000872	-0.768163	-0.437709	-0.358242	-0.45306	-0.190242	0.0964874
ACH-000873	-0.409026	-0.642865	-0.18617	-0.159504	-0.16093	-0.144631
ACH-000876	-0.260808	0.0497008	-0.0702657	-0.453995	-0.0117167	-0.0695209
ACH-000878	-0.76548	-0.0525895	-0.248921	-0.953658	-0.0814083	-0.0747681
ACH-000880	-0.922068	-0.410792	-0.104506	-0.833527	0.145044	-0.113407
ACH-000881	-0.73264	-0.130691	-0.22959	-0.332417	-0.145379	0.00466812
ACH-000882	-0.608443	-0.0399171	-0.105993	-0.366602	-0.044778	-0.0926561
ACH-000884	-0.220702	-0.00156178	-0.258707	-0.504147	0.0661594	0.0698933
ACH-000885	-1.36099	0.00775781	-0.288865	-0.59924	-0.0966864	-0.0243232
ACH-000887	0.0615321	-0.399894	-0.17714	-0.229861	-0.0450531	0.0419364
ACH-000888	-0.949051	-0.132617	-0.3961	-0.4444	-0.0977107	0.0365709
ACH-000889	-0.139365	-0.0637262	-0.103938	-0.213864	-0.12511	0.0192024
ACH-000890	-1.39247	0.0277417	-0.0592049	-1.05801	-0.183349	-0.19674
ACH-000896	0.04572	-0.199147	-0.194192	-0.505563	0.0535901	-0.00117616
ACH-000898	0.0956952	-0.0130527	-0.0563382	-0.265831	-0.150938	0.136279
ACH-000899	-1.40829	0.173944	-0.474185	-0.441817	-0.0111473	0.159556
ACH-000900	-0.83207	-0.123693	-0.263075	-0.332222	0.0390534	-0.0832886
ACH-000901	-1.08041	0.0680372	-0.305614	-0.371693	-0.146381	-0.000353004
ACH-000903	-1.03511	0.31845	-0.327486	-0.650214	-0.0678603	0.0281222
ACH-000905	-0.198072	-0.638431	-0.0716408	-0.342158	-0.223769	-0.0631585
ACH-000906	-0.223675	0.14065	-0.0713747	-0.364432	-0.11148	-0.00486191
ACH-000907	-1.151	0.310083	-0.236129	-0.702012	0.0215275	0.0271357
ACH-000910	-0.176396	-0.101146	-0.182273	-0.161663	-0.104192	0.0378726
ACH-000911	-0.0975169	-0.278397	-0.150222	-0.26866	-0.146944	0.0422931
ACH-000912	-1.20516	-0.328566	-0.240459	-0.502666	-0.0758966	-0.0780318
ACH-000913	-0.876347	0.0152196	-0.207956	-0.830799	-0.180924	0.0984511
ACH-000914	-0.183238	0.0615114	-0.140985	-0.360624	-0.042364	0.0426493
ACH-000915	-1.17212	0.11183	-0.468146	-0.387742	-0.162727	0.00496689
ACH-000916	-0.679921	-0.598691	0.0434504	-0.0753197	0.0353732	-0.0298975
ACH-000917	-0.19882	-0.0946382	-0.179984	-0.142715	-0.0126904	-0.155992
ACH-000921	-1.00844	0.0424087	-0.307102	-0.618404	-0.159651	0.0546391
ACH-000924	-1.16567	-0.207533	-0.107835	-0.895684	-0.0917192	0.173367
ACH-000926	-0.293785	-0.149293	0.0110091	-0.351225	-0.0336307	0.0417271
ACH-000928	-0.963466	-0.345977	-0.365889	-0.387086	-0.00333319	0.0256832
ACH-000929	-0.0642743	-0.300575	0.106734	-0.512549	-0.00171617	-0.0184175
ACH-000932	-0.103287	-0.178335	-0.097053	-0.305165	-0.114419	-0.14247
ACH-000935	-0.619698	0.296293	-0.0206087	-0.415592	-0.137734	-0.0288024
ACH-000936	-0.0653283	-0.400566	-0.11859	-0.269814	-0.0620215	-0.196623
ACH-000937	-0.0258352	-0.11866	-0.390069	-0.269696	-0.0659737	0.0629813
ACH-000938	-0.403903	-0.102599	-0.105787	-0.376151	0.0213644	-0.0683577
ACH-000939	-0.60882	-0.568321	-0.124603	-0.674758	-0.089477	0.0221753
ACH-000941	-0.940301	0.0995545	-0.184588	-0.456837	-0.198291	0.0526332
ACH-000943	-0.943244	-0.166654	-0.191569	-0.828323	-0.168057	-0.00879087
ACH-000946	-0.311388	-0.363401	-0.0529883	-0.270015	-0.15015	0.0632455
ACH-000947	-0.960797	-0.135949	-0.229558	-0.472902	-0.0310169	-0.10715
ACH-000948	-0.467963	-0.451248	-0.184215	-0.344565	-0.189734	0.0427253
ACH-000950	-0.912665	-0.281042	-0.251216	-0.430487	-0.0446746	0.245422
ACH-000953	-0.1481	0.138593	-0.34573	-0.188028	-0.032028	0.0440225
ACH-000957	-0.714674	-0.193943	-0.168695	-0.46132	0.0893014	0.157014
ACH-000958	-0.643043	0.175165	-0.0516953	-0.526445	0.0272323	0.0221021
ACH-000959	-0.166243	-0.453858	-0.117398	-0.215039	-0.040765	-0.0867444
ACH-000960	-0.357822	-0.0949369	-0.24305	-0.297416	-0.145375	0.116301
ACH-000961	-0.657762	-0.234991	-0.179666	-0.302773	-0.0256528	-0.263049
ACH-000963	-0.187318	-0.422047	-0.00613575	-0.40259	-0.116443	-0.121752
ACH-000965	-0.614719	-0.328539	-0.138227	-0.463651	-0.0723881	0.0793943
ACH-000968	-0.936507	0.0164209	-0.282085	-0.832666	-0.0471782	0.211657
ACH-000969	-0.286049	-0.0188594	-0.175754	-0.274612	-0.0646217	-0.046646
ACH-000973	-0.953209	-0.203929	-0.137121	-0.764641	-0.115036	-0.0606739
ACH-000974	-0.359964	-0.451062	-0.214046	-0.312504	-0.159644	0.0346778
ACH-000975	-1.09381	-0.116242	-0.105319	-0.351719	-0.181953	-0.0155396
ACH-000976	0.122906	-0.593316	-0.101098	-0.206932	-0.03691	0.0812666
ACH-000978	-0.458777	-0.15682	0.187304	-0.617853	-0.173482	0.763128
ACH-000980	-0.0718873	-0.0999521	-0.161762	-0.179742	-0.140393	0.0159461
ACH-000983	-0.122692	-0.112987	-0.197714	-0.169544	-0.121955	0.0176604
ACH-000984	-1.06494	-0.0201821	-0.0299912	-0.605215	-0.157647	-0.169902
ACH-000986	-0.532005	-0.236862	-0.0562874	-0.499218	-0.0851465	0.0762957
ACH-000988	-0.732534	-0.259115	-0.0627022	-0.391287	-0.128591	0.05951
ACH-000993	-0.14341	-0.336591	-0.166203	-0.463597	0.15594	0.191342
ACH-000994	-0.550949	0.0421758	-0.297352	-0.408098	-0.0313875	0.100944
ACH-000996	-0.0594155	-0.487039	0.0146868	-0.111816	-0.035526	0.00627369
ACH-001001	-0.324363	-0.303166	-0.129263	-0.339549	-0.105423	0.0627234
ACH-001020	-0.817088	-0.173124	0.108189	-0.481948	-0.0130341	-0.141694
ACH-001028	-0.0198128	-0.070643	-0.0758306	-0.226733	-0.0166911	0.101882
ACH-001031	-0.987292	-0.17478	-0.0752357	-0.632119	-0.0805043	-0.00990269
ACH-001033	-0.674967	0.0246497	-0.0944771	-0.353016	-0.11365	0.099416
ACH-001038	-0.0288018	0.0398148	-0.210675	-0.203096	-0.135128	-0.012593
ACH-001048	-0.93564	-0.342423	-0.24731	-0.814091	-0.085743	0.315744
ACH-001050	-1.25832	-0.574786	-0.216134	-0.906388	-0.017377	-0.103118
ACH-001053	-0.423984	-0.437245	-0.115765	-0.574413	-0.234733	0.0190632
ACH-001054	-0.172144	-0.11708	-0.179459	-0.188864	-0.0558243	-0.101405
ACH-001061	-0.465902	-0.0859565	-0.215524	-0.668935	-0.0878494	-0.0858499
ACH-001067	-1.26844	-0.327242	-0.189175	-0.851951	-0.105168	-0.11383
ACH-001075	-0.121105	-0.419604	-0.0381953	-0.322015	-0.00739573	-0.125348
ACH-001096	-0.623514	-0.0901973	-0.231895	-0.610359	-0.139821	0.0604032
ACH-001129	-0.281485	-0.267204	-0.0240777	0.142627	-0.0799922	-0.0989754
ACH-001134	-0.036075	-0.237316	-0.156887	-0.261034	-0.143388	0.0647867
ACH-001151	-1.40424	0.326419	-0.541619	-0.910609	-0.100826	0.0622606
ACH-001163	-1.01379	-0.116002	-0.423357	-0.833181	-0.131879	0.00728012
ACH-001164	-0.176401	-0.200207	-0.251922	-0.470816	-0.303791	-0.0405725
ACH-001173	-1.29349	0.00106203	-0.35642	-0.87506	-0.0710833	-0.0749367
ACH-001183	-0.416857	-0.294311	-0.165217	-0.236402	-0.0838224	0.235717
ACH-001184	-0.615955	-0.132513	-0.31466	-0.361405	0.000502958	0.0718077
ACH-001190	-1.25482	0.351415	-0.326506	-0.925801	-0.105528	0.170568
ACH-001192	-0.207609	-0.247225	-0.156291	-0.274971	-0.213961	-0.0701377
ACH-001193	-0.307582	0.0215252	-0.232385	-0.491534	-0.0716065	-0.225997
ACH-001196	-0.403156	-0.395617	-0.203943	-0.379836	-0.079912	0.108129
ACH-001197	-0.466683	-0.0947918	-0.559392	-0.655561	0.0801096	0.0403452
ACH-001205	-0.864208	-0.395201	-0.267542	-0.429785	-0.111219	-0.115177
ACH-001211	-0.910176	-0.64068	-0.172913	-0.405284	-0.16347	0.16837
ACH-001212	-0.896321	-0.757049	-0.167576	-0.485402	0.0116374	-0.0255786
ACH-001228	-0.119314	0.0809386	-0.018081	-0.536166	-0.0927177	0.20228
ACH-001232	-0.929281	-0.172268	-0.261609	-0.741356	-0.254209	-0.0805142
ACH-001239	-0.358337	-0.161792	-0.0510267	-0.218035	-0.102956	-0.0989576
ACH-001274	-0.928341	-0.314149	-0.232179	-0.732753	-0.262636	0.00942144
ACH-001275	-0.629564	-0.218995	-0.232033	-0.346337	0.116541	0.134799
ACH-001277	-0.0843315	-0.18437	-0.087912	-0.217323	-0.254247	-0.159
ACH-001278	-1.11229	-0.423886	-0.106904	-0.795617	-0.134682	0.0485199
ACH-001279	-1.42683	-0.524875	-0.205952	-0.470128	-0.14912	-0.0489146
ACH-001280	-0.382817	-0.393272	-0.199637	-0.361549	0.00656918	-0.00848915
ACH-001283	0.0370323	-0.020072	-0.273653	-0.17583	-0.0977836	0.0833684
ACH-001289	-0.168369	-0.126298	-0.0486937	-0.211266	-0.177867	-0.0182665
ACH-001295	-0.15743	-0.0324555	-0.244936	-0.230269	-0.026516	0.024264
ACH-001300	-0.418722	-0.00111503	-0.242473	-0.366243	0.0204205	0.101004
ACH-001301	-0.689323	-0.0184342	-0.158803	-0.443208	-0.00239273	0.0974203
ACH-001302	-0.367897	0.0606788	-0.292153	0.0246244	0.0240443	0.122233
ACH-001303	-0.685698	-0.0987167	-0.414767	-0.321729	-0.283958	0.208549
ACH-001306	-0.515977	0.267615	-0.164355	-0.296799	-0.116607	-0.0426097
ACH-001318	-0.474695	-0.0124743	-0.234752	-0.450647	-0.251284	0.000755122
ACH-001322	-1.05726	-0.574256	-0.237669	-0.544514	0.0926772	-0.0570585
ACH-001328	-0.0321129	-0.415357	-0.212073	-0.204016	-0.193474	0.0518829
ACH-001329	-0.957423	-0.149226	-0.226004	-0.326042	-0.0449188	-0.118764
ACH-001332	-0.38279	-0.983652	-0.281291	-0.211973	-0.304637	-0.0163932
ACH-001333	-1.12103	-0.176747	-0.213137	-0.78507	0.0588866	-0.0676193
ACH-001335	-0.201571	0.0633616	0.0946287	-0.209141	-0.0435783	0.118849
ACH-001336	0.205967	-0.00383563	0.0330714	-0.046286	-0.0561035	-0.0124796
ACH-001340	-0.228948	-0.260405	-0.41376	-0.172456	-0.0727875	0.307137
ACH-001341	0.0805439	-0.0562004	-0.110303	-0.287427	-0.100196	0.0581316
ACH-001344	-1.05018	-0.490562	-0.0420907	-1.25901	-0.317408	0.196963
ACH-001345	-0.248254	-0.279407	-0.202729	-0.481101	0.124932	-0.107991
ACH-001346	0.180637	-0.720726	-0.0272936	0.0142185	0.0893568	0.055134
ACH-001353	0.178476	-1.17527	-0.0878857	-0.215732	-0.0995808	-0.1134
ACH-001354	-0.335628	-0.225547	-0.244159	-0.595312	0.0778744	0.108908
ACH-001356	-1.41935	0.0347341	-0.518824	-0.514463	-0.200653	-0.0509429
ACH-001366	-0.283078	0.180101	-0.337645	-0.498347	-0.0740019	0.00597579
ACH-001368	-0.0761221	0.0851743	-0.221802	-0.203919	-0.162204	-0.0128057
ACH-001369	-0.403611	-0.426971	-0.391808	-0.397122	-0.117321	-0.0706598
ACH-001374	-0.66678	-0.100712	-0.442053	-0.859584	0.0218815	0.199626
ACH-001375	-0.250248	-0.0779281	-0.0225982	-0.440538	-0.0800356	-0.190363
ACH-001377	-0.62155	-0.112553	-0.0720391	-0.397156	0.0285614	-0.0381769
ACH-001379	-0.0987696	-0.805451	0.0559533	-0.161416	-0.103145	0.027142
ACH-001380	-0.914989	-0.223667	-0.105397	-0.884937	-0.0990865	-0.18927
ACH-001382	-0.828586	-0.539628	-0.187185	-0.347799	-0.0987245	0.0715544
ACH-001390	-0.134031	-0.829189	-0.269782	-0.382888	0.124384	-0.290709
ACH-001391	-1.76115	0.460578	-0.666327	-0.717096	-0.198819	0.0970657
ACH-001394	-0.193014	-0.551963	-0.219681	-0.188638	-0.0567378	0.184026
ACH-001396	0.457508	-0.205716	0.0630691	-0.807228	0.152599	0.263178
ACH-001402	-0.688411	0.19907	-0.237276	-0.775973	-0.216699	0.103442
ACH-001403	-0.55486	-0.13386	-0.50643	-0.204489	-0.0894475	0.410753
ACH-001407	-1.31295	-0.0552553	-0.167149	-1.43734	-0.0267654	0.0834319
ACH-001408	-0.327193	-0.303699	-0.132951	-0.337025	-0.214404	-0.0282301
ACH-001409	-0.705308	-0.153608	-0.248172	-0.390302	-0.391035	-0.289811
ACH-001411	-0.777339	-0.111141	-0.103071	-0.292412	-0.0990201	0.278949
ACH-001412	0.256796	-0.13665	-0.0113845	-0.211951	-0.1759	-0.118954
ACH-001413	-1.2292	-0.129977	-0.0249859	-0.923614	-0.0101663	0.0127742
ACH-001414	-0.575753	-0.893484	-0.324788	-0.272135	-0.430623	0.05926
ACH-001415	-0.223645	-0.250636	-0.235776	-0.261348	-0.115289	-0.0648269
ACH-001416	-0.246353	-0.113737	-0.281305	-0.526035	0.0948606	0.0598221
ACH-001418	-0.706698	-0.125101	-0.4848	-0.00841829	-0.167882	-0.101601
ACH-001430	-0.867021	-0.333779	-0.363861	-0.376074	-0.0542727	0.242342
ACH-001431	-0.438185	-0.172005	0.00326649	-0.357173	-0.0331916	0.137329
ACH-001433	-1.37323	-0.102626	-0.38295	-0.192028	-0.151681	0.357825
ACH-001442	0.0265607	-0.743971	-0.133805	-0.312796	-0.209049	-0.172121
ACH-001443	-0.583514	0.0104545	-0.0741018	-0.248923	-0.1647	-0.0228853
ACH-001450	0.0187535	0.235512	-0.210867	-0.31291	-0.0485657	0.0219382
ACH-001451	-0.894713	-0.181389	-0.783991	-0.337677	0.164725	0.12832
ACH-001454	-0.59362	-0.0597921	-0.0769217	-0.554535	0.0181506	-0.0199876
ACH-001458	-0.224814	0.0387702	-0.151383	-0.427577	-0.209428	0.183897
ACH-001459	-0.654685	-0.111373	-0.394503	-0.365989	0.0624236	-0.215562
ACH-001460	-0.0440666	-0.06601	-0.254763	-0.338744	0.033329	0.0934438
ACH-001461	-0.581425	-0.271589	-0.25453	-0.539912	-0.176567	-0.399038
ACH-001484	-0.266368	-0.0541883	-0.386933	-0.542463	-0.0308106	-0.146857
ACH-001485	-0.581141	0.183708	-0.427681	-0.456519	0.221021	0.161314
ACH-001494	0.06987	-0.695172	-0.0576957	-0.180406	-0.174821	-0.131773
ACH-001495	-1.25107	0.0598722	-0.298706	-0.245291	-0.137938	0.340842
ACH-001496	-0.0174178	-0.149269	-0.0931069	-0.420975	-0.129288	-0.0198557
ACH-001500	-1.21283	-0.45644	-0.396511	-0.851564	-0.0944183	0.156527
ACH-001509	0.108393	-1.11113	-0.0260752	-0.403585	-0.202642	-0.417534
ACH-001510	-0.255018	-0.537096	-0.367616	-0.14897	-0.133081	0.00203332
ACH-001511	0.216727	-0.688354	-0.202227	-0.334112	0.10129	-0.136258
ACH-001513	0.458749	-0.119159	-0.0285793	-0.0149903	0.0360234	0.0534721
ACH-001515	0.128184	-0.0799726	-0.10217	-0.145202	-0.151105	0.0430671
ACH-001517	-0.13413	-0.214393	-0.110797	-0.162267	-0.0504852	0.148341
ACH-001520	-0.532857	0.0754905	-0.251845	-0.367263	-0.314028	0.0312409
ACH-001521	0.219247	-0.831635	-0.178425	-0.127696	0.124875	0.010249
ACH-001522	-0.883739	0.263864	-0.13836	-0.551134	-0.146819	-0.0345494
ACH-001523	-0.0969315	-0.831801	-0.201376	-0.443179	-0.0794235	-0.100615
ACH-001524	-0.135227	-0.434124	-0.166871	-0.281593	-0.067809	-0.0618694
ACH-001525	-0.218761	-0.699077	-0.166683	-0.348685	0.030555	0.0566356
ACH-001526	-0.708348	0.206132	0.0467218	-0.195597	0.0554328	-0.0491189
ACH-001529	-0.299407	0.024934	-0.225381	-0.475597	-0.0865858	-0.00202528
ACH-001530	-0.913428	-0.461036	-0.0173046	-0.434998	-0.139896	0.168306
ACH-001532	-0.383526	-0.221629	-0.253162	-0.332344	-0.0642828	-0.0354134
ACH-001536	-1.55228	0.159735	0.170007	-1.14644	0.0777504	0.142441
ACH-001538	-0.497667	-0.68976	-0.21033	-0.232189	-0.166766	0.125152
ACH-001542	-0.00369505	-0.856499	-0.0149073	-0.0874952	-0.11622	0.00962731
ACH-001548	-0.96428	-0.771454	-0.250139	-0.241317	-0.180446	0.10244
ACH-001549	-0.000309784	0.00100231	-0.184308	-0.145164	-0.19149	-0.0827192
ACH-001550	0.0817481	-0.703158	-0.0375274	-0.146023	-0.164131	-0.0632014
ACH-001551	-0.66713	-0.573048	-0.276045	-0.761633	-0.0398951	-0.0143587
ACH-001552	-0.540642	-0.674061	-0.269253	-0.766013	0.238845	0.120918
ACH-001554	-0.747378	0.0600575	-0.163291	-0.565604	-0.0679784	0.0222865
ACH-001555	-1.09025	0.0479283	-0.249567	-0.905681	-0.0459196	-0.320751
ACH-001559	-1.13744	-0.617505	-0.0589354	-0.707142	-0.0633118	0.133875
ACH-001563	-1.31081	0.0557713	0.0522551	-1.27799	-0.0778895	-0.0799485
ACH-001566	0.174176	-0.380116	-0.133852	-0.22774	-0.0283221	0.0272149
ACH-001567	-1.02015	0.226326	-0.621152	-0.315074	-0.0580023	0.365277
ACH-001568	-0.85622	-0.044722	-0.21065	-0.404143	0.0668464	0.138529
ACH-001570	-1.04254	-0.0232578	-0.182535	-0.273564	-0.165669	0.190664
ACH-001607	-1.54989	0.242633	-0.0692998	-1.17719	-0.161819	-0.0623613
ACH-001608	-1.49219	-0.0501121	-1.32543	-0.553893	-0.0301731	0.0472223
ACH-001609	-0.183884	0.0226893	-0.0420895	-0.284185	-0.00573599	0.00655493
ACH-001610	-0.297835	-0.201865	-0.201497	-0.362573	-0.607127	-0.115412
ACH-001611	-0.6721	-0.117364	-0.246735	-0.627812	-0.206279	-0.0194829
ACH-001618	-0.171322	-0.280909	-0.105187	-0.408258	0.128451	-0.170281
ACH-001619	-0.634054	0.35611	-0.355091	-0.361323	-0.132167	-0.085603
ACH-001622	-1.29311	-0.242367	-0.179177	-1.23461	-0.017172	-0.0188647
ACH-001623	-1.06142	0.109714	-0.200664	-0.351736	-0.0355257	-0.0452624
ACH-001624	-1.29326	0.0900429	-0.642144	-0.793309	-0.169976	0.0927682
ACH-001628	-1.47332	0.394247	-0.763303	-0.21476	-0.198271	0.0721883
ACH-001645	-0.00943074	0.100148	0.0224145	-0.11971	-0.0548389	0.0694
ACH-001647	-0.366933	0.161122	-0.177517	-0.163068	-0.0399321	-0.0290625
ACH-001650	-0.946665	0.0460192	-0.121	-0.765514	-0.0755485	-0.136816
ACH-001651	0.400748	-0.12495	0.0789945	-0.0222014	0.105066	0.199263
ACH-001652	0.253288	-0.188204	0.0078363	-0.136978	-0.0392398	0.122034
ACH-001653	-0.010521	-0.440133	-0.153369	-0.248451	-0.158685	0.0353145
ACH-001654	0.00992074	-0.914973	-0.126833	-0.248011	-0.0294801	-0.0287746
ACH-001655	-0.792489	0.24059	-0.160011	-0.412636	-0.15032	-0.0347645
ACH-001664	-0.597001	0.021698	-0.139229	-0.859121	-0.110988	-0.102755
ACH-001673	-0.16902	-0.0914132	-0.109373	-0.433238	-0.0794986	0.0303818
ACH-001677	-0.783015	-0.0800072	0.335728	-0.263304	0.0193537	-0.273679
ACH-001685	-0.00195482	0.0880389	0.0289248	-0.229609	-0.0328112	-0.10037
ACH-001715	-0.876787	-0.440851	-0.204019	-0.492773	-0.217377	-0.53185
ACH-001735	-0.139784	0.150284	-0.226598	-0.283735	-0.13455	0.00218224
ACH-001736	-0.35618	-0.0449216	-0.178597	-0.323652	-0.220663	0.0479999
ACH-001737	-0.773059	-0.014652	-0.493082	-0.477221	-0.290007	0.781957
ACH-001740	-0.302219	0.123567	-0.128521	-0.212297	0.050559	-0.0698682
ACH-001745	-0.384859	-0.0548358	-0.0111902	-0.219532	0.0779345	0.0592755
ACH-001750	-0.733581	-1.01542	-0.182451	-0.472797	-0.132547	0.033083
ACH-001765	-0.142672	0.0335093	-0.141062	-0.168578	-0.0463121	0.0952394
ACH-001786	0.0039577	-0.325651	0.0922337	-0.377481	-0.149807	0.262212
ACH-001790	-0.889058	-0.742612	-0.271267	-0.531177	-0.169062	-0.0379398
ACH-001791	-0.717271	0.260491	-0.709621	-0.470276	-0.0850325	0.0896123
ACH-001793	-0.68742	-0.0648645	0.0733058	-0.200926	0.0995806	0.014171
ACH-001796	-1.07062	-0.00653359	-0.490461	-0.50431	0.0664222	0.145831
ACH-001799	-0.6875	-0.421738	-0.138758	-0.429916	-0.159333	0.0911322
ACH-001802	-1.09275	-0.142778	-0.102588	-0.799197	-0.188625	0.0657419
ACH-001814	-0.489453	-0.10064	-0.315203	-0.13325	0.0429564	0.327425
ACH-001835	-0.112853	-0.177574	-0.0748656	-0.244565	0.00504621	0.0434049
ACH-001836	0.105971	-0.625419	-0.104232	-0.268098	0.044398	-0.137225
ACH-001838	0.227565	-1.40136	0.0703916	-0.0958762	-0.0676043	0.141455
ACH-001841	-0.0870441	-0.402557	-0.138738	-0.239304	-0.196208	-0.0491193
ACH-001842	-0.0713563	0.0169162	-0.121921	-0.411784	0.238671	-0.289391
ACH-001843	-1.19081	-0.255281	-0.227793	-0.646114	-0.164446	0.246882
ACH-001848	-0.00221309	-1.05168	-0.0487583	-0.220974	-0.164511	0.0708113
ACH-001849	-0.351458	-0.820701	-0.174386	-0.351814	-0.181856	-0.110796
ACH-001852	-0.402005	-0.619038	-0.317673	-0.232367	-0.119649	-0.107393
ACH-001853	-0.307208	-0.20471	-0.249237	-0.270643	-0.0797375	0.012979
ACH-001856	-1.50922	0.269468	-0.492735	-0.941985	-0.082498	0.051578
ACH-001857	-0.908143	-0.177106	-0.0812897	-0.792511	0.119261	0.0880339
ACH-001858	-0.632725	-0.673852	-0.102503	-0.43107	-0.146246	0.0728958
ACH-001864	-0.320307	-0.379589	0.073942	-0.328641	-0.0235041	0.0325593
ACH-001955	-1.22206	0.000567713	-0.0764288	-1.22418	-0.0310019	-0.0161586
ACH-001956	-0.720678	-0.757838	-0.315141	-0.0943825	-0.0979563	-0.0533214
ACH-001957	-1.39046	-0.228464	-0.592276	-0.241684	-0.0379951	0.0723634
ACH-001959	-1.17486	-0.523599	-0.231442	-0.675432	-0.0527083	0.0201777
ACH-001960	-0.275106	-0.48625	-0.102857	-0.156494	-0.378726	-0.0827947
ACH-001997	-0.261649	-1.06834	-0.0499994	-0.598177	-0.119244	0.00815844
ACH-001999	-0.122854	-0.584411	-0.0217947	-0.0859779	-0.245172	0.0418985
ACH-002001	-1.21448	-0.138335	-0.33827	-0.397064	-0.0131291	0.0889977
ACH-002002	-0.48487	0.060499	-0.23614	-0.599012	-0.0744968	-0.0380003
ACH-002003	-0.877183	-0.311837	-0.387889	-0.457232	0.0469512	0.120995
ACH-002004	-0.829991	-0.490481	-0.383844	-0.438659	-0.085064	-0.0591932
ACH-002005	-0.457097	0.0512	-0.0409979	-0.641473	-0.17601	0.20579
ACH-002015	-1.17928	-0.0297845	-0.0185221	-1.19261	-0.102679	0.00631487
ACH-002016	-1.21225	-0.14211	-0.1508	-1.06408	-0.0985338	-0.0950276
ACH-002204	-0.356569	-0.163017	-0.513956	-0.00128512	-0.312111	-0.0202689
