# Supplementary material for: A novel class of inhibitors that disrupts the stability of integrin heterodimers identified by CRISPR-tiling-instructed genetic screens
Source: Nat Struct Mol Biol. 2024 Feb 5;31(3):465–75. doi: 10.1038/s41594-024-01211-y (PMC10948361; doi:10.1038/s41594-024-01211-y)
Supplement: Supplementary file 18 — Statistical source data. [file 41594_2024_1211_MOESM18_ESM.xlsx]

## Sheet: Extended Data Fig6B
NanoBRET (%)
	WT			Y234A			F507A			W790A			F938A
NanoBRET (%)	91.8	117.5	90.7	91	108.7	133.2	124.8	72.8	87.5	111.8	90.2	96.3	107.3	80.3	134.3
Two-sided Student’s t-test
	Y234A	F507A	W790A	F938A
WT	0.506433	0.79385	0.960897	0.703967
