# Supplementary material for: A novel class of inhibitors that disrupts the stability of integrin heterodimers identified by CRISPR-tiling-instructed genetic screens
Source: Nat Struct Mol Biol. 2024 Feb 5;31(3):465–75. doi: 10.1038/s41594-024-01211-y (PMC10948361; doi:10.1038/s41594-024-01211-y)
Supplement: Supplementary file 19 — Statistical source data. [file 41594_2024_1211_MOESM19_ESM.xlsx]

## Sheet: Extended Data Fig8F
NanoBRET (%)							Two-sided Student’s t-test
	ITGB5_WT			ITGB5_K287A			P value
NanoBRET (%)	89	114.4	96.6	6.1	20.2	24.2	0.000870539
