# Supplementary material for: A novel class of inhibitors that disrupts the stability of integrin heterodimers identified by CRISPR-tiling-instructed genetic screens
Source: Nat Struct Mol Biol. 2024 Feb 5;31(3):465–75. doi: 10.1038/s41594-024-01211-y (PMC10948361; doi:10.1038/s41594-024-01211-y)
Supplement: Supplementary file 20 — Statistical source data. [file 41594_2024_1211_MOESM20_ESM.xlsx]

## Sheet: Extended Data Fig9B
HT-29 colorectal carcinoma cells adhesion to fibronectin
Cpd_AV2 (µM)	Cell adhesion (%)
0	89.4	107.8	102.8
0.49	99.2	108.2	102.9
1.48	86.8	95	95.2
4.44	57.3	34.5	41
13.33	23.3	15.7	8.3
40	2.6	1.6	5.4
