# Supplementary material for: A novel class of inhibitors that disrupts the stability of integrin heterodimers identified by CRISPR-tiling-instructed genetic screens
Source: Nat Struct Mol Biol. 2024 Feb 5;31(3):465–75. doi: 10.1038/s41594-024-01211-y (PMC10948361; doi:10.1038/s41594-024-01211-y)
Supplement: Supplementary file 21 — Statistical source data. [file 41594_2024_1211_MOESM21_ESM.xlsx]

## Sheet: Extended Data Fig10A
Smoothened CRISPR tiling of BRD4 (Data source: Munoz et al. 2016 Cancer Discovery)
Peptide position	CRISPR score
2	0.0619528
3	0.0602068
4	0.0588604
5	0.0579034
6	0.0573186
7	0.0571006
8	0.0572173
9	0.0575387
10	0.0580208
11	0.0587347
12	0.0595447
13	0.0603833
14	0.0611774
15	0.0617904
16	0.0621846
17	0.062258
18	0.0618738
19	0.0609541
20	0.059421
21	0.0571513
22	0.0540158
23	0.0498897
24	0.0447683
25	0.0385207
26	0.0310758
27	0.0223809
28	0.0123144
29	0.0010128
30	-0.0115634
31	-0.0253645
32	-0.0403147
33	-0.056317
34	-0.0733307
35	-0.0911681
36	-0.109694
37	-0.12883
38	-0.148481
39	-0.16857
40	-0.189158
41	-0.210058
42	-0.2313
43	-0.252908
44	-0.274998
45	-0.297576
46	-0.320866
47	-0.34486
48	-0.369787
49	-0.395831
50	-0.423218
51	-0.452239
52	-0.483203
53	-0.516391
54	-0.552197
55	-0.591029
56	-0.633414
57	-0.679613
58	-0.73017
59	-0.785481
60	-0.845961
61	-0.911888
62	-0.983385
63	-1.06035
64	-1.14242
65	-1.22889
66	-1.31858
67	-1.40997
68	-1.50132
69	-1.59066
70	-1.67596
71	-1.75543
72	-1.82758
73	-1.8914
74	-1.94636
75	-1.99235
76	-2.02981
77	-2.05937
78	-2.08155
79	-2.09745
80	-2.10796
81	-2.1139
82	-2.11602
83	-2.11499
84	-2.11131
85	-2.10547
86	-2.09798
87	-2.08911
88	-2.07896
89	-2.06805
90	-2.05649
91	-2.04461
92	-2.03273
93	-2.02107
94	-2.00992
95	-1.99943
96	-1.98996
97	-1.98185
98	-1.97527
99	-1.97043
100	-1.96758
101	-1.96688
102	-1.96848
103	-1.97249
104	-1.97895
105	-1.98787
106	-1.99921
107	-2.0129
108	-2.0288
109	-2.04675
110	-2.0665
111	-2.08775
112	-2.11016
113	-2.13332
114	-2.15678
115	-2.18007
116	-2.20268
117	-2.22412
118	-2.24392
119	-2.26168
120	-2.27701
121	-2.28965
122	-2.29942
123	-2.30625
124	-2.31016
125	-2.31127
126	-2.30993
127	-2.30637
128	-2.30096
129	-2.29435
130	-2.28702
131	-2.27945
132	-2.27213
133	-2.26564
134	-2.26024
135	-2.25616
136	-2.25367
137	-2.25251
138	-2.25276
139	-2.25401
140	-2.25607
141	-2.25844
142	-2.26058
143	-2.26193
144	-2.26187
145	-2.25972
146	-2.25451
147	-2.24548
148	-2.23177
149	-2.21243
150	-2.18658
151	-2.15337
152	-2.11234
153	-2.06309
154	-2.00593
155	-1.94155
156	-1.87126
157	-1.79673
158	-1.72032
159	-1.6442
160	-1.57065
161	-1.50154
162	-1.43833
163	-1.38202
164	-1.33293
165	-1.29096
166	-1.25574
167	-1.22665
168	-1.20277
169	-1.18335
170	-1.16746
171	-1.15414
172	-1.14268
173	-1.13217
174	-1.12198
175	-1.1114
176	-1.09981
177	-1.08665
178	-1.07143
179	-1.05375
180	-1.03332
181	-1.00988
182	-0.983228
183	-0.953384
184	-0.920413
185	-0.884496
186	-0.845923
187	-0.804996
188	-0.762257
189	-0.718274
190	-0.673626
191	-0.628949
192	-0.584889
193	-0.542173
194	-0.50139
195	-0.463054
196	-0.427651
197	-0.395561
198	-0.367044
199	-0.342261
200	-0.321238
201	-0.303921
202	-0.290149
203	-0.279723
204	-0.272397
205	-0.267912
206	-0.265948
207	-0.266283
208	-0.268722
209	-0.273003
210	-0.278931
211	-0.286323
212	-0.295014
213	-0.304836
214	-0.315629
215	-0.327232
216	-0.339443
217	-0.352113
218	-0.365002
219	-0.377922
220	-0.390613
221	-0.402871
222	-0.414503
223	-0.425228
224	-0.434851
225	-0.443173
226	-0.450035
227	-0.455272
228	-0.458764
229	-0.460465
230	-0.460281
231	-0.458197
232	-0.454201
233	-0.448317
234	-0.440603
235	-0.431139
236	-0.42002
237	-0.40733
238	-0.393243
239	-0.377945
240	-0.361645
241	-0.344585
242	-0.32698
243	-0.309158
244	-0.291455
245	-0.27426
246	-0.25799
247	-0.24312
248	-0.230098
249	-0.219392
250	-0.211425
251	-0.206546
252	-0.204999
253	-0.206894
254	-0.21218
255	-0.220672
256	-0.232093
257	-0.246067
258	-0.262196
259	-0.280095
260	-0.299451
261	-0.31994
262	-0.341305
263	-0.363347
264	-0.385885
265	-0.408717
266	-0.43174
267	-0.454762
268	-0.477642
269	-0.500186
270	-0.522192
271	-0.543463
272	-0.563742
273	-0.582757
274	-0.600246
275	-0.615877
276	-0.629329
277	-0.640249
278	-0.648269
279	-0.652978
280	-0.65402
281	-0.65103
282	-0.643693
283	-0.631767
284	-0.615151
285	-0.593936
286	-0.568408
287	-0.539067
288	-0.506765
289	-0.472565
290	-0.437688
291	-0.403422
292	-0.371019
293	-0.341548
294	-0.315859
295	-0.294511
296	-0.27776
297	-0.265612
298	-0.257882
299	-0.254216
300	-0.254168
301	-0.257262
302	-0.263089
303	-0.271158
304	-0.281068
305	-0.29244
306	-0.304998
307	-0.318421
308	-0.332428
309	-0.346859
310	-0.361544
311	-0.376314
312	-0.391
313	-0.405487
314	-0.419674
315	-0.433466
316	-0.446783
317	-0.459517
318	-0.47157
319	-0.482908
320	-0.493471
321	-0.503281
322	-0.51229
323	-0.520513
324	-0.527952
325	-0.534694
326	-0.54083
327	-0.546479
328	-0.551779
329	-0.556879
330	-0.561934
331	-0.567096
332	-0.572507
333	-0.578289
334	-0.584525
335	-0.591284
336	-0.598602
337	-0.606545
338	-0.615121
339	-0.624113
340	-0.633565
341	-0.64335
342	-0.653367
343	-0.663568
344	-0.67388
345	-0.684247
346	-0.694483
347	-0.704557
348	-0.714426
349	-0.724061
350	-0.733379
351	-0.742408
352	-0.751151
353	-0.759594
354	-0.767772
355	-0.775603
356	-0.783057
357	-0.790101
358	-0.796653
359	-0.802524
360	-0.80765
361	-0.81194
362	-0.815271
363	-0.817566
364	-0.818787
365	-0.818936
366	-0.818081
367	-0.816274
368	-0.813644
369	-0.810324
370	-0.806456
371	-0.802184
372	-0.797646
373	-0.79294
374	-0.788171
375	-0.783437
376	-0.778786
377	-0.774252
378	-0.769827
379	-0.76557
380	-0.761443
381	-0.757418
382	-0.753461
383	-0.749541
384	-0.745577
385	-0.741526
386	-0.737351
387	-0.733013
388	-0.728475
389	-0.723727
390	-0.718787
391	-0.713698
392	-0.708524
393	-0.703359
394	-0.698321
395	-0.693538
396	-0.689184
397	-0.68533
398	-0.682038
399	-0.679403
400	-0.677417
401	-0.676079
402	-0.67531
403	-0.675117
404	-0.675364
405	-0.67597
406	-0.676848
407	-0.677986
408	-0.679323
409	-0.680907
410	-0.682707
411	-0.684799
412	-0.687252
413	-0.690151
414	-0.693573
415	-0.697581
416	-0.702181
417	-0.707446
418	-0.713339
419	-0.719693
420	-0.726393
421	-0.733203
422	-0.739844
423	-0.746097
424	-0.751697
425	-0.756513
426	-0.760309
427	-0.762977
428	-0.764497
429	-0.764914
430	-0.7643
431	-0.762796
432	-0.760515
433	-0.757571
434	-0.75421
435	-0.750554
436	-0.74669
437	-0.742667
438	-0.738635
439	-0.734547
440	-0.730419
441	-0.726273
442	-0.721964
443	-0.717344
444	-0.712156
445	-0.706239
446	-0.699315
447	-0.691065
448	-0.681149
449	-0.669306
450	-0.655247
451	-0.638763
452	-0.619726
453	-0.5981
454	-0.573925
455	-0.547332
456	-0.518517
457	-0.487737
458	-0.455218
459	-0.42127
460	-0.386182
461	-0.35024
462	-0.313733
463	-0.276947
464	-0.240166
465	-0.203716
466	-0.167839
467	-0.132845
468	-0.0990174
469	-0.0666551
470	-0.0360272
471	-0.00735519
472	0.0190963
473	0.0431338
474	0.0645766
475	0.0833037
476	0.0991297
477	0.111965
478	0.121727
479	0.128314
480	0.13169
481	0.131795
482	0.12858
483	0.121996
484	0.111985
485	0.0985362
486	0.0816218
487	0.0612626
488	0.0375961
489	0.01071
490	-0.0191368
491	-0.051368
492	-0.0854518
493	-0.120608
494	-0.155883
495	-0.190191
496	-0.222357
497	-0.25127
498	-0.275995
499	-0.295734
500	-0.310066
501	-0.318904
502	-0.322483
503	-0.321347
504	-0.31624
505	-0.308069
506	-0.297765
507	-0.286206
508	-0.274247
509	-0.262661
510	-0.25215
511	-0.243354
512	-0.236797
513	-0.232874
514	-0.232023
515	-0.234609
516	-0.240939
517	-0.251227
518	-0.265681
519	-0.284403
520	-0.307446
521	-0.334874
522	-0.366626
523	-0.402615
524	-0.442524
525	-0.486106
526	-0.533019
527	-0.582847
528	-0.635066
529	-0.68921
530	-0.744744
531	-0.801131
532	-0.857832
533	-0.91435
534	-0.970266
535	-1.02513
536	-1.07851
537	-1.13016
538	-1.17983
539	-1.22732
540	-1.27251
541	-1.31532
542	-1.35578
543	-1.39387
544	-1.42935
545	-1.46249
546	-1.49334
547	-1.52187
548	-1.54845
549	-1.57309
550	-1.59647
551	-1.61125
552	-1.61886
553	-1.61612
554	-1.60388
555	-1.57651
556	-1.54077
557	-1.48545
558	-1.42285
559	-1.37442
560	-1.33386
561	-1.30225
562	-1.27567
563	-1.251
564	-1.22772
565	-1.20572
566	-1.1836
567	-1.16091
568	-1.13727
569	-1.11254
570	-1.08718
571	-1.06081
572	-1.0334
573	-1.00505
574	-0.97579
575	-0.945659
576	-0.914921
577	-0.883744
578	-0.852261
579	-0.820687
580	-0.789242
581	-0.758046
582	-0.727369
583	-0.697434
584	-0.668466
585	-0.64069
586	-0.614376
587	-0.589656
588	-0.566783
589	-0.54595
590	-0.527353
591	-0.511172
592	-0.497588
593	-0.486774
594	-0.478929
595	-0.474155
596	-0.472627
597	-0.474484
598	-0.479849
599	-0.488806
600	-0.501406
601	-0.517722
602	-0.537689
603	-0.561197
604	-0.588062
605	-0.617978
606	-0.650489
607	-0.685084
608	-0.721097
609	-0.757749
610	-0.794171
611	-0.82944
612	-0.862673
613	-0.892945
614	-0.919451
615	-0.941514
616	-0.958625
617	-0.970467
618	-0.976925
619	-0.978073
620	-0.974166
621	-0.965561
622	-0.952783
623	-0.936392
624	-0.916976
625	-0.895135
626	-0.871493
627	-0.846583
628	-0.820931
629	-0.795021
630	-0.769267
631	-0.744056
632	-0.719735
633	-0.696568
634	-0.674808
635	-0.654651
636	-0.636252
637	-0.619685
638	-0.604967
639	-0.59216
640	-0.581244
641	-0.572159
642	-0.564838
643	-0.559169
644	-0.555043
645	-0.552349
646	-0.550966
647	-0.550772
648	-0.551644
649	-0.553461
650	-0.556088
651	-0.55943
652	-0.563354
653	-0.567751
654	-0.572514
655	-0.577453
656	-0.582445
657	-0.587398
658	-0.592132
659	-0.596517
660	-0.60045
661	-0.603764
662	-0.60633
663	-0.608027
664	-0.60876
665	-0.608394
666	-0.606933
667	-0.604255
668	-0.600319
669	-0.595073
670	-0.588539
671	-0.580695
672	-0.571558
673	-0.561144
674	-0.549581
675	-0.53691
676	-0.523216
677	-0.508613
678	-0.493248
679	-0.477218
680	-0.460671
681	-0.443826
682	-0.426848
683	-0.409875
684	-0.393123
685	-0.376791
686	-0.360991
687	-0.345855
688	-0.3315
689	-0.318012
690	-0.305437
691	-0.293808
692	-0.283168
693	-0.273465
694	-0.26465
695	-0.256649
696	-0.249369
697	-0.242695
698	-0.236503
699	-0.230642
700	-0.224982
701	-0.219409
702	-0.213754
703	-0.207917
704	-0.201796
705	-0.195311
706	-0.188416
707	-0.181117
708	-0.173412
709	-0.165349
710	-0.156996
711	-0.148442
712	-0.139784
713	-0.131127
714	-0.122545
715	-0.114181
716	-0.106107
717	-0.0983966
718	-0.0910689
719	-0.0841734
720	-0.0777475
721	-0.0717465
722	-0.0662797

## Sheet: Extended Data Fig10B
Smoothened CRISPR tiling of AURKB (Data source: Munoz et al. 2016 Cancer Discovery)
Peptide position	CRISPR score
4	-0.0377127
5	-0.0337027
6	-0.0240295
7	-0.0109917
8	0.00112221
9	0.00846372
10	0.00840722
11	-0.00101898
12	-0.021228
13	-0.0520464
14	-0.0900181
15	-0.128012
16	-0.156384
17	-0.164146
18	-0.138509
19	-0.0703688
20	0.026945
21	0.118862
22	0.183694
23	0.220983
24	0.236277
25	0.233992
26	0.21691
27	0.187095
28	0.146261
29	0.0965721
30	0.041791
31	-0.0125703
32	-0.0616447
33	-0.104651
34	-0.14411
35	-0.181702
36	-0.216897
37	-0.248221
38	-0.274849
39	-0.29659
40	-0.313374
41	-0.323463
42	-0.318119
43	-0.285876
44	-0.253662
45	-0.248655
46	-0.258931
47	-0.275768
48	-0.298467
49	-0.328365
50	-0.366705
51	-0.413009
52	-0.463557
53	-0.511043
54	-0.54656
55	-0.562926
56	-0.556875
57	-0.529354
58	-0.486416
59	-0.441423
60	-0.415166
61	-0.42802
62	-0.48858
63	-0.582428
64	-0.668911
65	-0.703047
66	-0.668782
67	-0.58096
68	-0.464715
69	-0.341838
70	-0.228851
71	-0.141569
72	-0.111568
73	-0.212495
74	-0.53164
75	-0.95163
76	-1.24667
77	-1.42054
78	-1.56447
79	-1.72615
80	-1.91427
81	-2.11356
82	-2.29777
83	-2.44626
84	-2.55155
85	-2.6173
86	-2.6453
87	-2.62035
88	-2.50386
89	-2.28961
90	-2.06002
91	-1.88123
92	-1.74946
93	-1.64457
94	-1.55267
95	-1.4616
96	-1.35099
97	-1.18536
98	-0.93886
99	-0.666417
100	-0.477281
101	-0.393824
102	-0.365415
103	-0.348849
104	-0.323375
105	-0.287565
106	-0.256919
107	-0.282236
108	-0.464838
109	-0.871905
110	-1.33408
111	-1.63198
112	-1.77378
113	-1.84517
114	-1.89386
115	-1.93599
116	-1.97442
117	-2.00747
118	-2.03245
119	-2.04775
120	-2.0516
121	-2.03825
122	-1.98365
123	-1.83345
124	-1.62061
125	-1.48952
126	-1.4519
127	-1.47656
128	-1.55589
129	-1.68399
130	-1.8426
131	-2.008
132	-2.16284
133	-2.30196
134	-2.43008
135	-2.55574
136	-2.68487
137	-2.81579
138	-2.93756
139	-3.03357
140	-3.08962
141	-3.10013
142	-3.06766
143	-2.99328
144	-2.87571
145	-2.74446
146	-2.65914
147	-2.62408
148	-2.61325
149	-2.6096
150	-2.60709
151	-2.60086
152	-2.58734
153	-2.5721
154	-2.57336
155	-2.59121
156	-2.6134
157	-2.63413
158	-2.65175
159	-2.66544
160	-2.67436
161	-2.67751
162	-2.67378
163	-2.66225
164	-2.64264
165	-2.6159
166	-2.58446
167	-2.55182
168	-2.52077
169	-2.49073
170	-2.43128
171	-2.2681
172	-2.10795
173	-2.05832
174	-2.04152
175	-2.02923
176	-2.01764
177	-2.00661
178	-1.99657
179	-1.98797
180	-1.98117
181	-1.97645
182	-1.97412
183	-1.97495
184	-1.9824
185	-2.00976
186	-2.0998
187	-2.30207
188	-2.52081
189	-2.63485
190	-2.68186
191	-2.71058
192	-2.73756
193	-2.7661
194	-2.79631
195	-2.82737
196	-2.85814
197	-2.88758
198	-2.91453
199	-2.93647
200	-2.93927
201	-2.88062
202	-2.77259
203	-2.71165
204	-2.68941
205	-2.67732
206	-2.66798
207	-2.66039
208	-2.65478
209	-2.65156
210	-2.65077
211	-2.65273
212	-2.65625
213	-2.65565
214	-2.62957
215	-2.53257
216	-2.34413
217	-2.12042
218	-1.91356
219	-1.72972
220	-1.56602
221	-1.43948
222	-1.41262
223	-1.60706
224	-2.05215
225	-2.50563
226	-2.77463
227	-2.89823
228	-2.95565
229	-2.9875
230	-3.00943
231	-3.02777
232	-3.04792
233	-3.07877
234	-3.13068
235	-3.18599
236	-3.19026
237	-3.12732
238	-3.02756
239	-2.92402
240	-2.84515
241	-2.80961
242	-2.81782
243	-2.85389
244	-2.89912
245	-2.94013
246	-2.97029
247	-2.98552
248	-2.97678
249	-2.9216
250	-2.79502
251	-2.61912
252	-2.46674
253	-2.38681
254	-2.38694
255	-2.46062
256	-2.5945
257	-2.76272
258	-2.9296
259	-3.05402
260	-3.07958
261	-2.91489
262	-2.50286
263	-2.01844
264	-1.71531
265	-1.60946
266	-1.61085
267	-1.66848
268	-1.77266
269	-1.93202
270	-2.14841
271	-2.3926
272	-2.60941
273	-2.76072
274	-2.84737
275	-2.88864
276	-2.89909
277	-2.87444
278	-2.7758
279	-2.52656
280	-2.1595
281	-1.9079
282	-1.83405
283	-1.83044
284	-1.82807
285	-1.80573
286	-1.76359
287	-1.7073
288	-1.64149
289	-1.55507
290	-1.40684
291	-1.13815
292	-0.748327
293	-0.333088
294	0.00411906
295	0.224054
296	0.331781
297	0.3411
298	0.258801
299	0.0823384
300	-0.193781
301	-0.566148
302	-1.01088
303	-1.48169
304	-1.92493
305	-2.29985
306	-2.59194
307	-2.80763
308	-2.95758
309	-3.04408
310	-3.06159
311	-3.01608
312	-2.92674
313	-2.80799
314	-2.65699
315	-2.46095
316	-2.21479
317	-1.93868
318	-1.6766
319	-1.46801
320	-1.32777
321	-1.25116
322	-1.22407
323	-1.22489
324	-1.22792
325	-1.21705
326	-1.19395
327	-1.17372
328	-1.17555
329	-1.21585
330	-1.29892
331	-1.40988
332	-1.51842
333	-1.58507
334	-1.56019
335	-1.39161
336	-1.08737
337	-0.762485
338	-0.526179
339	-0.383481
340	-0.291302
341	-0.213624
342	-0.130039
343	-0.030579
344	0.0863962
345	0.214215

## Sheet: Extended Data Fig10C
Smoothened CRISPR tiling of CDK1 (Data source: Munoz et al. 2016 Cancer Discovery)
Peptide position	CRISPR score
9	-2.86895
10	-2.87267
11	-2.87412
12	-2.87063
13	-2.86033
14	-2.84138
15	-2.81182
16	-2.76937
17	-2.7114
18	-2.63491
19	-2.53716
20	-2.41669
21	-2.27496
22	-2.11773
23	-1.95531
24	-1.80029
25	-1.66523
26	-1.55793
27	-1.48075
28	-1.43158
29	-1.40485
30	-1.39265
31	-1.38517
32	-1.3722
33	-1.34719
34	-1.31146
35	-1.27337
36	-1.23904
37	-1.21108
38	-1.19027
39	-1.17613
40	-1.16825
41	-1.16647
42	-1.17044
43	-1.1792
44	-1.19061
45	-1.20133
46	-1.20654
47	-1.20047
48	-1.17735
49	-1.13263
50	-1.06449
51	-0.976011
52	-0.877933
53	-0.791252
54	-0.746384
55	-0.774063
56	-0.887306
57	-1.06613
58	-1.2658
59	-1.44234
60	-1.57167
61	-1.6507
62	-1.68812
63	-1.69569
64	-1.68434
65	-1.66321
66	-1.64004
67	-1.62189
68	-1.616
69	-1.62898
70	-1.66544
71	-1.72577
72	-1.80471
73	-1.89288
74	-1.98025
75	-2.06191
76	-2.13782
77	-2.21214
78	-2.29079
79	-2.3785
80	-2.47636
81	-2.58086
82	-2.68525
83	-2.78219
84	-2.8643
85	-2.92352
86	-2.95208
87	-2.94114
88	-2.88456
89	-2.78282
90	-2.64587
91	-2.4915
92	-2.33946
93	-2.20484
94	-2.09525
95	-2.01204
96	-1.95303
97	-1.91491
98	-1.89535
99	-1.89381
100	-1.91177
101	-1.95228
102	-2.01823
103	-2.10923
104	-2.21876
105	-2.33471
106	-2.44278
107	-2.53267
108	-2.60041
109	-2.64759
110	-2.67834
111	-2.69744
112	-2.70902
113	-2.71615
114	-2.72085
115	-2.72438
116	-2.72744
117	-2.73046
118	-2.73355
119	-2.7368
120	-2.74019
121	-2.74359
122	-2.74686
123	-2.75019
124	-2.75035
125	-2.74362
126	-2.72398
127	-2.69006
128	-2.65947
129	-2.64236
130	-2.64018
131	-2.64107
132	-2.64248
133	-2.64253
134	-2.63886
135	-2.62893
136	-2.61161
137	-2.58347
138	-2.54171
139	-2.48412
140	-2.40986
141	-2.32033
142	-2.21951
143	-2.11384
144	-2.01113
145	-1.91879
146	-1.84215
147	-1.78357
148	-1.74262
149	-1.71732
150	-1.7051
151	-1.70443
152	-1.715
153	-1.73779
154	-1.77446
155	-1.82651
156	-1.89412
157	-1.97535
158	-2.06598
159	-2.16009
160	-2.25223
161	-2.33818
162	-2.41556
163	-2.48244
164	-2.53699
165	-2.5763
166	-2.59808
167	-2.6018
168	-2.59006
169	-2.56873
170	-2.54443
171	-2.52172
172	-2.50311
173	-2.48886
174	-2.47776
175	-2.46783
176	-2.45654
177	-2.44069
178	-2.41666
179	-2.38121
180	-2.33362
181	-2.27831
182	-2.22485
183	-2.18341
184	-2.15951
185	-2.1531
186	-2.16129
187	-2.18066
188	-2.2088
189	-2.24405
190	-2.28502
191	-2.33036
192	-2.37829
193	-2.42649
194	-2.47216
195	-2.51204
196	-2.54201
197	-2.5603
198	-2.56617
199	-2.5619
200	-2.55098
201	-2.53537
202	-2.51406
203	-2.48312
204	-2.43628
205	-2.36547
206	-2.26162
207	-2.11515
208	-1.92095
209	-1.67971
210	-1.40196
211	-1.10783
212	-0.82226
213	-0.569901
214	-0.369271
215	-0.232138
216	-0.163869
217	-0.159481
218	-0.201503
219	-0.265216
220	-0.329411
221	-0.383215
222	-0.424703
223	-0.456051
224	-0.480114
225	-0.500259
226	-0.5193
227	-0.539963
228	-0.565549
229	-0.5995
230	-0.645985
231	-0.708851
232	-0.792619
233	-0.901616
234	-1.03889
235	-1.20284
236	-1.3831
237	-1.56008
238	-1.71308
239	-1.83157
240	-1.91796
241	-1.98151
242	-2.032
243	-2.07581
244	-2.11587
245	-2.1526
246	-2.18323
247	-2.20148
248	-2.19708
249	-2.15527
250	-2.06163
251	-1.91032
252	-1.71434
253	-1.50691
254	-1.3272
255	-1.20316
256	-1.14504
257	-1.15101
258	-1.21258
259	-1.31894
260	-1.45785
261	-1.61495
262	-1.77411
263	-1.91725
264	-2.02408
265	-2.07246
266	-2.03922
267	-1.90407
268	-1.65875
269	-1.31929
270	-0.931688
271	-0.555965
272	-0.240418
273	-0.00474501
274	0.156076
275	0.259745
276	0.324942
277	0.366788
278	0.395835
279	0.418167
280	0.437675
281	0.4558
282	0.472957
283	0.487464
284	0.499004
285	0.506831
286	0.511565

## Sheet: Extended Data Fig10D
Smoothened CRISPR tiling of WEE1 (Data source: Munoz et al. 2016 Cancer Discovery)
Peptide position	CRISPR score
1	0.271407
2	0.25932
3	0.240364
4	0.212164
5	0.173384
6	0.125499
7	0.0737339
8	0.0253994
9	-0.0136963
10	-0.0414284
11	-0.0587826
12	-0.0683021
13	-0.0724192
14	-0.0728734
15	-0.0711331
16	-0.0683618
17	-0.0656134
18	-0.063807
19	-0.0643761
20	-0.0691003
21	-0.0802501
22	-0.10048
23	-0.132367
24	-0.177616
25	-0.236148
26	-0.305514
27	-0.381553
28	-0.459171
29	-0.534477
30	-0.605217
31	-0.670736
32	-0.731492
33	-0.788394
34	-0.842368
35	-0.894011
36	-0.943323
37	-0.989498
38	-1.03044
39	-1.06306
40	-1.08355
41	-1.0889
42	-1.07862
43	-1.05544
44	-1.02454
45	-0.991075
46	-0.958761
47	-0.929388
48	-0.903425
49	-0.880663
50	-0.860685
51	-0.843101
52	-0.827678
53	-0.814206
54	-0.802632
55	-0.792932
56	-0.785062
57	-0.778944
58	-0.774312
59	-0.770871
60	-0.768343
61	-0.766487
62	-0.764822
63	-0.762407
64	-0.758653
65	-0.752047
66	-0.737522
67	-0.705591
68	-0.636477
69	-0.500395
70	-0.28016
71	-0.0265244
72	0.175127
73	0.286771
74	0.328286
75	0.33279
76	0.319556
77	0.297909
78	0.271715
79	0.24251
80	0.211059
81	0.177607
82	0.142122
83	0.10458
84	0.0650741
85	0.023484
86	-0.0202773
87	-0.0663093
88	-0.11471
89	-0.16554
90	-0.218762
91	-0.274127
92	-0.331038
93	-0.388242
94	-0.443598
95	-0.493891
96	-0.535452
97	-0.564422
98	-0.578265
99	-0.576906
100	-0.562621
101	-0.539004
102	-0.509597
103	-0.476947
104	-0.442766
105	-0.408306
106	-0.374684
107	-0.342889
108	-0.314128
109	-0.289413
110	-0.269395
111	-0.254704
112	-0.245389
113	-0.241441
114	-0.24315
115	-0.250653
116	-0.264271
117	-0.284311
118	-0.311103
119	-0.344759
120	-0.385244
121	-0.432269
122	-0.485142
123	-0.542998
124	-0.604742
125	-0.669069
126	-0.73452
127	-0.799445
128	-0.862254
129	-0.921367
130	-0.975335
131	-1.02299
132	-1.06334
133	-1.0957
134	-1.11958
135	-1.13466
136	-1.14086
137	-1.13829
138	-1.1272
139	-1.1082
140	-1.08216
141	-1.05011
142	-1.01321
143	-0.972739
144	-0.929909
145	-0.88591
146	-0.841737
147	-0.798086
148	-0.755208
149	-0.712958
150	-0.670719
151	-0.62752
152	-0.582028
153	-0.532794
154	-0.478315
155	-0.417907
156	-0.35147
157	-0.280412
158	-0.208953
159	-0.144198
160	-0.0961884
161	-0.0755309
162	-0.0901921
163	-0.141248
164	-0.221962
165	-0.320348
166	-0.423425
167	-0.521176
168	-0.607858
169	-0.681521
170	-0.742551
171	-0.792614
172	-0.833577
173	-0.867244
174	-0.895164
175	-0.918492
176	-0.93785
177	-0.95362
178	-0.965636
179	-0.973756
180	-0.977934
181	-0.978807
182	-0.977852
183	-0.978425
184	-0.985024
185	-1.00219
186	-1.03322
187	-1.07885
188	-1.13679
189	-1.20323
190	-1.2737
191	-1.34396
192	-1.4105
193	-1.47062
194	-1.52259
195	-1.56538
196	-1.59868
197	-1.62281
198	-1.63798
199	-1.64524
200	-1.64533
201	-1.63911
202	-1.62737
203	-1.61098
204	-1.59085
205	-1.56785
206	-1.54274
207	-1.51609
208	-1.48826
209	-1.45935
210	-1.42934
211	-1.39804
212	-1.36501
213	-1.3301
214	-1.29314
215	-1.25461
216	-1.21515
217	-1.17631
218	-1.14044
219	-1.11107
220	-1.09365
221	-1.09563
222	-1.12607
223	-1.19526
224	-1.31054
225	-1.47039
226	-1.65995
227	-1.85511
228	-2.0325
229	-2.17906
230	-2.29293
231	-2.37878
232	-2.44363
233	-2.49204
234	-2.52734
235	-2.55059
236	-2.5614
237	-2.55878
238	-2.54191
239	-2.5103
240	-2.46441
241	-2.40597
242	-2.33742
243	-2.26274
244	-2.18614
245	-2.11186
246	-2.04416
247	-1.98604
248	-1.93964
249	-1.90584
250	-1.88421
251	-1.87295
252	-1.86824
253	-1.86427
254	-1.85322
255	-1.82623
256	-1.77462
257	-1.69209
258	-1.57661
259	-1.43151
260	-1.26528
261	-1.09107
262	-0.922706
263	-0.772599
264	-0.65034
265	-0.560456
266	-0.503452
267	-0.477007
268	-0.477177
269	-0.499375
270	-0.539212
271	-0.592442
272	-0.654659
273	-0.721175
274	-0.787946
275	-0.850144
276	-0.905631
277	-0.953907
278	-0.996528
279	-1.03662
280	-1.0788
281	-1.12825
282	-1.19077
283	-1.27242
284	-1.37736
285	-1.50711
286	-1.65667
287	-1.81591
288	-1.97135
289	-2.1104
290	-2.22634
291	-2.31793
292	-2.38808
293	-2.44149
294	-2.48312
295	-2.5176
296	-2.54866
297	-2.57931
298	-2.61172
299	-2.64704
300	-2.68533
301	-2.72557
302	-2.76604
303	-2.80476
304	-2.83972
305	-2.86995
306	-2.89471
307	-2.91352
308	-2.92602
309	-2.93198
310	-2.93143
311	-2.92489
312	-2.91351
313	-2.8988
314	-2.88318
315	-2.86796
316	-2.85388
317	-2.84087
318	-2.82751
319	-2.8117
320	-2.79014
321	-2.75843
322	-2.71117
323	-2.64315
324	-2.55168
325	-2.43992
326	-2.31818
327	-2.20082
328	-2.09993
329	-2.02135
330	-1.96426
331	-1.92475
332	-1.89804
333	-1.88015
334	-1.86825
335	-1.8606
336	-1.85642
337	-1.85589
338	-1.86034
339	-1.87279
340	-1.89899
341	-1.94849
342	-2.03515
343	-2.17452
344	-2.3732
345	-2.61439
346	-2.85794
347	-3.0617
348	-3.20613
349	-3.29546
350	-3.34393
351	-3.36498
352	-3.36772
353	-3.35742
354	-3.33708
355	-3.30894
356	-3.27583
357	-3.23997
358	-3.20618
359	-3.17736
360	-3.15506
361	-3.13939
362	-3.12957
363	-3.12444
364	-3.12296
365	-3.12436
366	-3.12822
367	-3.1345
368	-3.14351
369	-3.15588
370	-3.17233
371	-3.19331
372	-3.21832
373	-3.24557
374	-3.27215
375	-3.29536
376	-3.31357
377	-3.32666
378	-3.33547
379	-3.34113
380	-3.34465
381	-3.34674
382	-3.34777
383	-3.34813
384	-3.34764
385	-3.34578
386	-3.34146
387	-3.32511
388	-3.29411
389	-3.23124
390	-3.12182
391	-2.97071
392	-2.80769
393	-2.66743
394	-2.55393
395	-2.45593
396	-2.36209
397	-2.26531
398	-2.16224
399	-2.05215
400	-1.93627
401	-1.81715
402	-1.69938
403	-1.58757
404	-1.488
405	-1.40596
406	-1.34586
407	-1.31018
408	-1.29895
409	-1.30966
410	-1.33758
411	-1.37632
412	-1.4185
413	-1.45642
414	-1.48266
415	-1.49071
416	-1.4757
417	-1.43502
418	-1.36879
419	-1.28011
420	-1.17404
421	-1.05666
422	-0.93415
423	-0.811851
424	-0.693814
425	-0.584231
426	-0.487594
427	-0.409908
428	-0.36023
429	-0.349175
430	-0.382727
431	-0.452944
432	-0.540948
433	-0.625618
434	-0.694732
435	-0.745727
436	-0.782122
437	-0.80772
438	-0.826165
439	-0.840059
440	-0.85168
441	-0.862499
442	-0.874064
443	-0.887302
444	-0.903198
445	-0.922485
446	-0.94559
447	-0.972234
448	-1.0018
449	-1.03332
450	-1.06573
451	-1.09844
452	-1.13209
453	-1.16894
454	-1.21343
455	-1.2706
456	-1.34522
457	-1.43807
458	-1.54597
459	-1.66231
460	-1.77878
461	-1.88646
462	-1.97639
463	-2.03985
464	-2.06782
465	-2.05228
466	-1.98738
467	-1.87156
468	-1.70862
469	-1.50912
470	-1.28773
471	-1.06043
472	-0.841162
473	-0.639861
474	-0.46194
475	-0.308855
476	-0.179515
477	-0.0714417
478	0.0183873
479	0.0929837
480	0.155017
481	0.206652
482	0.249332
483	0.283831
484	0.308638
485	0.318381
486	0.304654
487	0.257115
488	0.173279
489	0.0644178
490	-0.0522443
491	-0.169552
492	-0.291845
493	-0.4283
494	-0.586771
495	-0.772675
496	-0.987279
497	-1.22774
498	-1.48623
499	-1.75098
500	-2.00943
501	-2.24785
502	-2.45501
503	-2.62371
504	-2.75099
505	-2.8376
506	-2.88704
507	-2.90468
508	-2.89693
509	-2.87101
510	-2.83456
511	-2.79502
512	-2.7589
513	-2.73106
514	-2.71407
515	-2.70829
516	-2.7125
517	-2.72465
518	-2.7425
519	-2.76415
520	-2.78746
521	-2.81173
522	-2.83578
523	-2.85863
524	-2.87912
525	-2.89578
526	-2.90664
527	-2.90918
528	-2.9004
529	-2.87712
530	-2.83603
531	-2.77445
532	-2.69063
533	-2.58427
534	-2.45692
535	-2.31177
536	-2.15354
537	-1.98792
538	-1.82077
539	-1.65785
540	-1.50399
541	-1.36352
542	-1.2395
543	-1.13472
544	-1.05239
545	-0.995324
546	-0.96575
547	-0.96364
548	-0.984415
549	-1.01824
550	-1.05375
551	-1.08016
552	-1.09295
553	-1.09302
554	-1.08477
555	-1.07238
556	-1.05984
557	-1.04966
558	-1.04294
559	-1.0399
560	-1.03926
561	-1.03869
562	-1.03478
563	-1.02326
564	-0.998654
565	-0.956029
566	-0.89162
567	-0.80493
568	-0.700141
569	-0.585838
570	-0.472606
571	-0.369716
572	-0.282825
573	-0.213635
574	-0.160963
575	-0.121917
576	-0.0940368
577	-0.0743972
578	-0.060639
579	-0.0510776
580	-0.0446238
581	-0.040885
582	-0.0394116
583	-0.0404019
584	-0.0489867
585	-0.0781653
586	-0.139284
587	-0.234064
588	-0.334264
589	-0.400158
590	-0.428479
591	-0.43451
592	-0.429812
593	-0.419657
594	-0.406821
595	-0.391136
596	-0.372498
597	-0.351802
598	-0.328559
599	-0.303763
600	-0.27854
601	-0.2546
602	-0.234459
603	-0.221465
604	-0.219632
605	-0.233072
606	-0.264481
607	-0.314498
608	-0.380105
609	-0.454708
610	-0.529582
611	-0.596123
612	-0.648417
613	-0.683574
614	-0.701718
615	-0.704923
616	-0.696193
617	-0.678718
618	-0.655443
619	-0.628917
620	-0.601038
621	-0.57325
622	-0.546422
623	-0.520886
624	-0.496604
625	-0.473165
626	-0.450033
627	-0.426765
628	-0.403301
629	-0.380324
630	-0.359549
631	-0.343952
632	-0.337688
633	-0.345164
634	-0.369471
635	-0.410442
636	-0.463529
637	-0.520561
638	-0.572703
639	-0.612816
640	-0.637156
641	-0.645573
642	-0.639646
643	-0.622235
644	-0.601259
